# Supplementary material for: Hormonal and transcriptomic regulation of drought adaptation in barley roots and leaves
Source: Sci Rep. 2025 May 11;15:16368. doi: 10.1038/s41598-025-01590-2 (PMC12066718; doi:10.1038/s41598-025-01590-2)
Supplement: Supplementary file 1 — Supplementary Material 1 [file 41598_2025_1590_MOESM1_ESM.xlsx]

## Sheet: Supplementary Table S7
Query	Contrast	pval	qval	value	coef	stderr	up.down	description	eggNOG	COG_category	GO_terms	KEGG_ko	PFAMs
Gene0195	25.DAS-15.DAS	0.004772203	0.23854813	25_DAS	3.793037716	0.668961821	up-regulated	Ribosomal protein S1-like RNA-binding domain	COG0539@1|root,COG0539@2|Bacteria,2G656@200795|Chloroflexi,27XFV@189775|Thermomicrobia	J	-	ko:K02945	S1
Gene2031	25.DAS-15.DAS	0.001714882	0.23854813	25_DAS	3.230022304	0.432280261	up-regulated	Metallophosphoesterase	COG2129@1|root,COG2129@2|Bacteria,2GJ72@201174|Actinobacteria,4D9BW@85008|Micromonosporales	S	-	-	Metallophos,Metallophos_2
Gene1788	25.DAS-15.DAS	0.00419872	0.23854813	25_DAS	3.144401164	0.535402175	up-regulated	PFAM extracellular solute-binding protein, family 5	COG0747@1|root,COG0747@2|Bacteria,2GJ9N@201174|Actinobacteria,4ESRC@85013|Frankiales	E	-	ko:K02035	PT,SBP_bac_5
Gene5347	25.DAS-15.DAS	0.00210297	0.23854813	25_DAS	3.117399091	0.440438973	up-regulated	reverse transcriptase	COG3344@1|root,COG3344@2|Bacteria	L	-	ko:K20170	Intron_maturas2,RVT_1
Gene2342	25.DAS-15.DAS	0.004852575	0.23854813	25_DAS	3.06413557	0.542902089	up-regulated	PFAM Glycosyl transferase, family 20	COG0380@1|root,COG0380@2|Bacteria,2GMX7@201174|Actinobacteria,4ESJT@85013|Frankiales	G	-	ko:K00697	Glyco_transf_20
Gene3248	25.DAS-15.DAS	0.004129983	0.23854813	25_DAS	3.022787196	0.512374595	up-regulated	Phosphoglucomutase/phosphomannomutase, C-terminal domain	COG1109@1|root,COG1109@2|Bacteria,2GN87@201174|Actinobacteria,4DTM4@85009|Propionibacteriales	G	GO:0008150,GO:0040007	ko:K03431	PGM_PMM_I,PGM_PMM_II,PGM_PMM_III,PGM_PMM_IV
Gene2165	25.DAS-15.DAS	0.003750186	0.23854813	25_DAS	2.914165935	0.481123452	up-regulated	Belongs to the UPF0109 family	COG1837@1|root,COG1837@2|Bacteria,2IQ4C@201174|Actinobacteria	S	GO:0008150,GO:0040007	ko:K06960	KH_4
Gene0153	25.DAS-15.DAS	0.000191523	0.116390125	25_DAS	2.885202321	0.21893553	up-regulated	Uncharacterized protein family (UPF0051)	COG0719@1|root,COG0719@2|Bacteria,2G5S8@200795|Chloroflexi,27Y27@189775|Thermomicrobia	O	-	ko:K09015	UPF0051
Gene3347	25.DAS-15.DAS	0.004830345	0.23854813	25_DAS	2.881392836	0.509877872	up-regulated	Sigma factors are initiation factors that promote the attachment of RNA polymerase to specific initiation sites and are then released. This sigma factor is the primary sigma factor during exponential growth	COG0568@1|root,COG0568@2|Bacteria,2G5W3@200795|Chloroflexi,34D2Y@301297|Dehalococcoidia	K	-	ko:K03086	Sigma70_r1_2,Sigma70_r2,Sigma70_r3,Sigma70_r4
Gene2083	25.DAS-15.DAS	0.002475147	0.23854813	25_DAS	2.650353031	0.391116768	up-regulated	cell adhesion	COG3468@1|root,COG3468@2|Bacteria	MU	-	-	ASH,Big_1,Big_2,Big_5,CARDB,CHU_C,Cadherin_3,Cornifin,DUF1573,DUF285,DUF4214,DUF756,F5_F8_type_C,FecR,GSDH,Gram_pos_anchor,HTH_Tnp_1,HYR,He_PIG,HemolysinCabind,LTD,Lectin_C,NHL,NIDO,N_methyl,Neisseria_TspB,PATR,PD40,SLH,TED,TIG,TSP_3,VCBS,zf-HC2
Gene2491	25.DAS-15.DAS	0.001749797	0.23854813	25_DAS	2.605419405	0.350554927	up-regulated	Putative zinc-finger	COG5662@1|root,COG5662@2|Bacteria,2IM2X@201174|Actinobacteria,4DF0J@85008|Micromonosporales	K	GO:0000988,GO:0000989,GO:0003674,GO:0005488,GO:0006950,GO:0006979,GO:0008150,GO:0008270,GO:0009266,GO:0009408,GO:0009593,GO:0009628,GO:0009889,GO:0010556,GO:0016989,GO:0019219,GO:0019222,GO:0031323,GO:0031326,GO:0032502,GO:0042221,GO:0043167,GO:0043169,GO:0043934,GO:0046872,GO:0046914,GO:0050789,GO:0050794,GO:0050896,GO:0051171,GO:0051252,GO:0051606,GO:0051775,GO:0051776,GO:0060255,GO:0065007,GO:…	-	zf-HC2
Gene0656	25.DAS-15.DAS	0.004931227	0.23854813	25_DAS	2.469581414	0.43950445	up-regulated	Part of a stress-induced multi-chaperone system, it is involved in the recovery of the cell from heat-induced damage, in cooperation with DnaK, DnaJ and GrpE	COG0542@1|root,COG0542@2|Bacteria,2GJ73@201174|Actinobacteria,4F63W@85018|Dermatophilaceae	O	-	ko:K03695,ko:K03696	AAA,AAA_2,ClpB_D2-small,Clp_N,UVR,YbjN
Gene0608	25.DAS-15.DAS	0.00019092	0.116390125	25_DAS	2.441910082	0.185148723	up-regulated	Forms part of the polypeptide exit tunnel	COG0088@1|root,COG0088@2|Bacteria,2GJYJ@201174|Actinobacteria,4FEFG@85021|Intrasporangiaceae	J	GO:0003674,GO:0003676,GO:0003723,GO:0003735,GO:0005198,GO:0005488,GO:0005575,GO:0005622,GO:0005623,GO:0005737,GO:0005829,GO:0005840,GO:0005886,GO:0006412,GO:0006518,GO:0006807,GO:0008150,GO:0008152,GO:0009058,GO:0009059,GO:0009987,GO:0010467,GO:0016020,GO:0019538,GO:0022626,GO:0032991,GO:0034641,GO:0034645,GO:0040007,GO:0043043,GO:0043170,GO:0043226,GO:0043228,GO:0043229,GO:0043232,GO:0043603,GO:…	ko:K02926	Ribosomal_L4
Gene0916	25.DAS-15.DAS	0.005246246	0.246096625	25_DAS	2.390129622	0.432708752	up-regulated	Sigma factors are initiation factors that promote the attachment of RNA polymerase to specific initiation sites and are then released	COG0568@1|root,COG0568@2|Bacteria,2G5W3@200795|Chloroflexi	K	-	ko:K03086	Sigma70_r1_1,Sigma70_r1_2,Sigma70_r2,Sigma70_r3,Sigma70_r4
Gene2848	25.DAS-15.DAS	0.002454978	0.23854813	25_DAS	2.34797439	0.345735569	up-regulated	GDP-mannose 4,6 dehydratase	COG0451@1|root,COG0451@2|Bacteria,2I2EG@201174|Actinobacteria,4CPD2@84995|Rubrobacteria	GM	-	ko:K01710	Epimerase,GDP_Man_Dehyd
Gene0779	25.DAS-15.DAS	0.00060544	0.234305135	25_DAS	2.338813145	0.23842498	up-regulated	This protein promotes the GTP-dependent binding of aminoacyl-tRNA to the A-site of ribosomes during protein biosynthesis	COG0050@1|root,COG0050@2|Bacteria,2GK4T@201174|Actinobacteria,4DP42@85009|Propionibacteriales	J	-	ko:K02358	GTP_EFTU,GTP_EFTU_D2,GTP_EFTU_D3
Gene2039	25.DAS-15.DAS	0.003333095	0.23854813	25_DAS	2.176406739	0.347991686	up-regulated	Sigma factors are initiation factors that promote the attachment of RNA polymerase to specific initiation sites and are then released	COG0568@1|root,COG0568@2|Bacteria,2GK3Z@201174|Actinobacteria,4CS51@84995|Rubrobacteria	K	-	ko:K03086	Sigma70_r1_1,Sigma70_r1_2,Sigma70_r2,Sigma70_r3,Sigma70_r4
Gene3254	25.DAS-15.DAS	0.003493794	0.23854813	25_DAS	1.935790398	0.313498367	up-regulated	Prevents misfolding and promotes the refolding and proper assembly of unfolded polypeptides generated under stress conditions	COG0459@1|root,COG0459@2|Bacteria,2G65N@200795|Chloroflexi	O	GO:0003674,GO:0005488,GO:0005515,GO:0005575,GO:0005622,GO:0005623,GO:0005737,GO:0005829,GO:0006457,GO:0006458,GO:0008150,GO:0009987,GO:0016465,GO:0032991,GO:0044183,GO:0044424,GO:0044444,GO:0044445,GO:0044464,GO:0051082,GO:0061077,GO:0101031,GO:1990220	ko:K04077	Cpn60_TCP1
Gene5081	25.DAS-15.DAS	0.000225562	0.116390125	25_DAS	1.906746098	0.150851165	up-regulated	Belongs to the TRAFAC class translation factor GTPase superfamily. Classic translation factor GTPase family. CysN NodQ subfamily	COG2895@1|root,COG2895@2|Bacteria,2GJDX@201174|Actinobacteria,4DNWI@85009|Propionibacteriales	P	GO:0000103,GO:0003674,GO:0003824,GO:0004020,GO:0005575,GO:0005622,GO:0005623,GO:0005737,GO:0005829,GO:0005886,GO:0006790,GO:0006793,GO:0006796,GO:0006950,GO:0006979,GO:0007154,GO:0008150,GO:0008152,GO:0009267,GO:0009336,GO:0009605,GO:0009987,GO:0009991,GO:0010134,GO:0010438,GO:0016020,GO:0016301,GO:0016310,GO:0016740,GO:0016772,GO:0016773,GO:0019419,GO:0031667,GO:0031668,GO:0031669,GO:0032991,GO:…	ko:K00955,ko:K00956	APS_kinase,GTP_EFTU
Gene2261	25.DAS-15.DAS	0.002300584	0.23854813	25_DAS	1.880351745	0.272108236	up-regulated	DNA-dependent RNA polymerase catalyzes the transcription of DNA into RNA using the four ribonucleoside triphosphates as substrates	COG0085@1|root,COG0085@2|Bacteria,2GJ81@201174|Actinobacteria,4DMYN@85009|Propionibacteriales	K	GO:0000428,GO:0005575,GO:0005618,GO:0005622,GO:0005623,GO:0005737,GO:0005829,GO:0005886,GO:0008150,GO:0016020,GO:0030312,GO:0030880,GO:0032991,GO:0040007,GO:0044424,GO:0044444,GO:0044464,GO:0061695,GO:0071944,GO:1902494,GO:1990234	ko:K03043	RNA_pol_Rpb2_1,RNA_pol_Rpb2_2,RNA_pol_Rpb2_3,RNA_pol_Rpb2_45,RNA_pol_Rpb2_6,RNA_pol_Rpb2_7
Gene2838	25.DAS-15.DAS	0.00118251	0.23854813	25_DAS	1.790353069	0.217255537	up-regulated	Bacterial extracellular solute-binding proteins, family 5 Middle	COG0747@1|root,COG0747@2|Bacteria,2GJXH@201174|Actinobacteria,2NHQQ@228398|Streptacidiphilus	E	-	ko:K02035	Peptidase_C14,Pkinase,SBP_bac_5
Gene0424	25.DAS-15.DAS	0.004083295	0.23854813	25_DAS	1.785751533	0.301752193	up-regulated	Prevents misfolding and promotes the refolding and proper assembly of unfolded polypeptides generated under stress conditions	COG0459@1|root,COG0459@2|Bacteria,1TP1T@1239|Firmicutes,4H29X@909932|Negativicutes	O	-	ko:K04077	Cpn60_TCP1
Gene0174	25.DAS-15.DAS	0.004590374	0.23854813	25_DAS	1.78217086	0.310970765	up-regulated	This protein promotes the GTP-dependent binding of aminoacyl-tRNA to the A-site of ribosomes during protein biosynthesis	COG0050@1|root,COG0050@2|Bacteria,2GK4T@201174|Actinobacteria,4CPE9@84995|Rubrobacteria	J	-	ko:K02358	GTP_EFTU,GTP_EFTU_D2,GTP_EFTU_D3
Gene1986	25.DAS-15.DAS	0.001502622	0.23854813	25_DAS	1.640704107	0.212042946	up-regulated	G5	COG3583@1|root,COG3583@2|Bacteria,2H4RU@201174|Actinobacteria,4DMZZ@85009|Propionibacteriales	M	-	ko:K21688	DPBB_1,DUF348,G5,SH3_3,Transglycosylas
Gene0014	25.DAS-15.DAS	0.002919796	0.23854813	25_DAS	1.536087461	0.236975282	up-regulated	DNA-dependent RNA polymerase catalyzes the transcription of DNA into RNA using the four ribonucleoside triphosphates as substrates	COG0085@1|root,COG0085@2|Bacteria,2GJ81@201174|Actinobacteria,4CPMH@84995|Rubrobacteria	K	-	ko:K03043	RNA_pol_Rpb2_1,RNA_pol_Rpb2_2,RNA_pol_Rpb2_3,RNA_pol_Rpb2_45,RNA_pol_Rpb2_6,RNA_pol_Rpb2_7
Gene3158	25.DAS-15.DAS	0.003645318	0.23854813	25_DAS	1.512937312	0.247861931	up-regulated	This protein promotes the GTP-dependent binding of aminoacyl-tRNA to the A-site of ribosomes during protein biosynthesis	COG0050@1|root,COG0050@2|Bacteria,2GK4T@201174|Actinobacteria,4DP42@85009|Propionibacteriales	J	-	ko:K02358	GTP_EFTU,GTP_EFTU_D2,GTP_EFTU_D3
Gene1985	25.DAS-15.DAS	0.004500375	0.23854813	25_DAS	1.465615075	0.254346916	up-regulated	Single-stranded DNA-binding protein	COG0629@1|root,COG0629@2|Bacteria,2GMM3@201174|Actinobacteria,4DQ95@85009|Propionibacteriales	L	-	ko:K03111	SSB
Gene0044	25.DAS-15.DAS	0.002356676	0.23854813	25_DAS	1.390674649	0.202546825	up-regulated	This protein is located at the 30S-50S ribosomal subunit interface and may play a role in the structure and function of the aminoacyl-tRNA binding site	COG0335@1|root,COG0335@2|Bacteria,2IHRT@201174|Actinobacteria,4DQSW@85009|Propionibacteriales	J	GO:0003674,GO:0003735,GO:0005198,GO:0005575,GO:0005622,GO:0005623,GO:0005737,GO:0005829,GO:0005840,GO:0005886,GO:0008150,GO:0015934,GO:0016020,GO:0022625,GO:0022626,GO:0032991,GO:0040007,GO:0043226,GO:0043228,GO:0043229,GO:0043232,GO:0044391,GO:0044422,GO:0044424,GO:0044444,GO:0044445,GO:0044446,GO:0044464,GO:0071944,GO:1990904	ko:K02884	Ribosomal_L19
Gene3147	25.DAS-15.DAS	0.004398085	0.23854813	25_DAS	1.322144945	0.22800476	up-regulated	Prevents misfolding and promotes the refolding and proper assembly of unfolded polypeptides generated under stress conditions	COG0459@1|root,COG0459@2|Bacteria,2G65N@200795|Chloroflexi,375DU@32061|Chloroflexia	O	GO:0003674,GO:0005488,GO:0005515,GO:0005575,GO:0005622,GO:0005623,GO:0005737,GO:0005829,GO:0006457,GO:0006458,GO:0008150,GO:0009987,GO:0016465,GO:0032991,GO:0044183,GO:0044424,GO:0044444,GO:0044445,GO:0044464,GO:0051082,GO:0061077,GO:0101031,GO:1990220	ko:K04077	Cpn60_TCP1
Gene4719	25.DAS-15.DAS	0.001502042	0.23854813	25_DAS	1.269661786	0.164073073	up-regulated	This protein promotes the GTP-dependent binding of aminoacyl-tRNA to the A-site of ribosomes during protein biosynthesis	COG0050@1|root,COG0050@2|Bacteria,2GK4T@201174|Actinobacteria,4DP42@85009|Propionibacteriales	J	-	ko:K02358	GTP_EFTU,GTP_EFTU_D2,GTP_EFTU_D3
Gene3186	25.DAS-15.DAS	0.003033953	0.23854813	25_DAS	0.98545139	0.153608874	up-regulated	May play a key role in the regulation of the intracellular concentration of adenosylhomocysteine	COG0499@1|root,COG0499@2|Bacteria,2GK2Q@201174|Actinobacteria,4DPQG@85009|Propionibacteriales	H	GO:0000096,GO:0000098,GO:0000166,GO:0003674,GO:0003824,GO:0004013,GO:0005488,GO:0005515,GO:0005575,GO:0005576,GO:0005618,GO:0005622,GO:0005623,GO:0005737,GO:0005829,GO:0005886,GO:0006082,GO:0006139,GO:0006520,GO:0006534,GO:0006555,GO:0006575,GO:0006725,GO:0006732,GO:0006790,GO:0006807,GO:0008150,GO:0008152,GO:0009056,GO:0009063,GO:0009066,GO:0009068,GO:0009069,GO:0009087,GO:0009116,GO:0009119,GO:…	ko:K01251	AdoHcyase,AdoHcyase_NAD,MerR_1
Gene4643	25.DAS-15.DAS	0.004357401	0.23854813	25_DAS	0.919777965	0.15821239	up-regulated	Catalyzes the GTP-dependent ribosomal translocation step during translation elongation. During this step, the ribosome changes from the pre-translocational (PRE) to the post- translocational (POST) state as the newly formed A-site-bound peptidyl-tRNA and P-site-bound deacylated tRNA move to the P and E sites, respectively. Catalyzes the coordinated movement of the two tRNA molecules, the mRNA and…	COG0480@1|root,COG0480@2|Bacteria,2GKB3@201174|Actinobacteria,4EH47@85012|Streptosporangiales	J	-	ko:K02355	EFG_C,EFG_II,EFG_IV,GTP_EFTU,GTP_EFTU_D2
Gene3794	25.DAS-15.DAS	0.003327414	0.23854813	25_DAS	0.540609769	0.086399633	up-regulated	Catalyzes the GTP-dependent ribosomal translocation step during translation elongation. During this step, the ribosome changes from the pre-translocational (PRE) to the post- translocational (POST) state as the newly formed A-site-bound peptidyl-tRNA and P-site-bound deacylated tRNA move to the P and E sites, respectively. Catalyzes the coordinated movement of the two tRNA molecules, the mRNA and…	COG0480@1|root,COG0480@2|Bacteria,2GKB3@201174|Actinobacteria,4ERUQ@85013|Frankiales	J	GO:0005575,GO:0005618,GO:0005623,GO:0005886,GO:0008150,GO:0016020,GO:0030312,GO:0040007,GO:0044464,GO:0071944	ko:K02355	EFG_C,EFG_II,EFG_IV,GTP_EFTU,GTP_EFTU_D2
