# Supplementary material for: Hormonal and transcriptomic regulation of drought adaptation in barley roots and leaves
Source: Sci Rep. 2025 May 11;15:16368. doi: 10.1038/s41598-025-01590-2 (PMC12066718; doi:10.1038/s41598-025-01590-2)
Supplement: Supplementary file 2 — Supplementary Material 2 [file 41598_2025_1590_MOESM2_ESM.xlsx]

## Sheet: Supplementary Table S6
Query	Contrast	pval	qval	value	coef	stdeer	up.down	description	eggNOG	COG_category	GO_terms	KEGG_ko	PFAMs
Gene3767	15.DAS-10.DAS	0.0221438025911083	0.215031642771517	15 DAS	4.309735359	1.1869867806131	up-regulated	BON domain	COG2823@1|root,COG2823@2|Bacteria,3Y8DF@57723|Acidobacteria	S	-	-	BON
Gene2834	15.DAS-10.DAS	0.00314075449000057	0.138999972111563	15 DAS	4.112620297	0.647082140303102	up-regulated	AAA ATPase central domain protein	COG0464@1|root,COG0464@2|Bacteria,2GJWA@201174|Actinobacteria	O	-	-	AAA
Gene3352	15.DAS-10.DAS	0.00043163498182036	0.138999972111563	15 DAS	3.998055238	0.373511767909366	up-regulated	Transposase IS66 family	COG4467@1|root,COG4467@2|Bacteria,2INTI@201174|Actinobacteria,4ECV4@85010|Pseudonocardiales	S	-	-	DDE_Tnp_IS66
Gene5332	15.DAS-10.DAS	0.00229840526332201	0.138999972111563	15 DAS	3.960202491	0.572941114324199	up-regulated	Ribulose bisphosphate carboxylase large chain, catalytic domain	COG1850@1|root,COG1850@2|Bacteria,2HFXU@201174|Actinobacteria,4DSGZ@85009|Propionibacteriales	G	-	ko:K01601,ko:K08965	RuBisCO_large,RuBisCO_large_N
Gene1342	15.DAS-10.DAS	0.00208331784918567	0.138999972111563	15 DAS	3.844019987	0.541742101695419	up-regulated	PFAM Ribulose bisphosphate carboxylase, small chain	COG4451@1|root,COG4451@2|Bacteria,2IIFC@201174|Actinobacteria,4EBJA@85010|Pseudonocardiales	C	-	ko:K01602	RuBisCO_small
Gene2040	15.DAS-10.DAS	0.024751163626893	0.220900558612271	15 DAS	3.406002586	0.971352551688802	up-regulated	Heat induced stress protein YflT	COG3861@1|root,COG3861@2|Bacteria,1V5RZ@1239|Firmicutes,4HHAU@91061|Bacilli,26SHD@186822|Paenibacillaceae	S	-	-	DUF2382,YflT
Gene1274	15.DAS-10.DAS	0.00451439493687098	0.138999972111563	15 DAS	3.210672062	0.557665331237245	up-regulated	OmpA family	COG2885@1|root,COG2885@2|Bacteria,3Y4AQ@57723|Acidobacteria,2JJ3G@204432|Acidobacteriia	M	-	-	OmpA
Gene3230	15.DAS-10.DAS	0.0103616173751065	0.161965588705117	15 DAS	3.089573667	0.677969423527395	up-regulated	PFAM Fructose-bisphosphate aldolase, class-I	COG3588@1|root,COG3588@2|Bacteria,2GJ0D@201174|Actinobacteria,4E286@85010|Pseudonocardiales	G	-	ko:K01623	Glycolytic
Gene0086	15.DAS-10.DAS	0.0266981146956778	0.229010494945147	15 DAS	2.631670122	0.768742598024253	up-regulated	Belongs to the RuBisCO large chain family	COG1850@1|root,COG1850@2|Bacteria,2HFXU@201174|Actinobacteria	G	-	ko:K01601,ko:K08965	RuBisCO_large,RuBisCO_large_N
Gene0618	15.DAS-10.DAS	0.0147368125518475	0.182320820926012	15 DAS	2.35439655	0.572899910032517	up-regulated	Catalyzes the NADPH-dependent reduction of glutamyl- tRNA(Glu) to glutamate 1-semialdehyde (GSA)	COG0373@1|root,COG0373@2|Bacteria,1MU41@1224|Proteobacteria,1RNQ8@1236|Gammaproteobacteria,2NC7G@225057|Acidithiobacillales	H	-	ko:K02492	GlutR_N,GlutR_dimer,Shikimate_DH
Gene0914	15.DAS-10.DAS	0.00357077437196423	0.138999972111563	15 DAS	2.247319473	0.366111595040632	up-regulated	Belongs to the RuBisCO large chain family	COG1850@1|root,COG1850@2|Bacteria,2HFXU@201174|Actinobacteria	G	-	ko:K01601,ko:K08965	RuBisCO_large,RuBisCO_large_N
Gene1520	15.DAS-10.DAS	0.0069207305931336	0.154549856201241	15 DAS	2.241743075	0.438458042936652	up-regulated	Belongs to the small heat shock protein (HSP20) family	COG0071@1|root,COG0071@2|Bacteria,2IHVJ@201174|Actinobacteria,4E3CV@85010|Pseudonocardiales	O	-	ko:K13993	HSP20
Gene2370	15.DAS-10.DAS	1.36736465345046e-05	0.0211121102492752	15 DAS	2.192903161	0.0854176793207306	up-regulated	exo-alpha-(2->6)-sialidase activity	COG4409@1|root,COG4409@2|Bacteria,2IDDY@201174|Actinobacteria	G	-	-	-
Gene1488	15.DAS-10.DAS	0.0187522854130192	0.196756974034532	15 DAS	2.153852492	0.563597224722297	up-regulated	Belongs to the RuBisCO large chain family	COG1850@1|root,COG1850@2|Bacteria,2HFXU@201174|Actinobacteria	G	-	ko:K01601,ko:K08965	RuBisCO_large,RuBisCO_large_N
Gene4250	15.DAS-10.DAS	0.0245986673684497	0.220900558612271	15 DAS	2.080588061	0.592205145117745	up-regulated	Heat shock 70 kDa protein	COG0443@1|root,COG0443@2|Bacteria,1MVEN@1224|Proteobacteria,2VH14@28216|Betaproteobacteria,3T27F@506|Alcaligenaceae	O	GO:0000166,GO:0000988,GO:0000989,GO:0003674,GO:0003824,GO:0005488,GO:0005515,GO:0005524,GO:0005575,GO:0005622,GO:0005623,GO:0005737,GO:0005829,GO:0006457,GO:0006458,GO:0006950,GO:0006986,GO:0008144,GO:0008150,GO:0008270,GO:0009266,GO:0009408,GO:0009628,GO:0009889,GO:0009987,GO:0010033,GO:0010556,GO:0016043,GO:0016462,GO:0016787,GO:0016817,GO:0016818,GO:0016887,GO:0016989,GO:0017076,GO:0017111,GO:…	ko:K04043	HSP70
Gene3733	15.DAS-10.DAS	0.0276608042222796	0.233046828540911	15 DAS	1.945735006	0.574833702618687	up-regulated	OmpA-like transmembrane domain	COG3637@1|root,COG3637@2|Bacteria,1PG15@1224|Proteobacteria,1SX94@1236|Gammaproteobacteria,1X5YW@135614|Xanthomonadales	M	-	ko:K03286	OMP_b-brl,OmpA_membrane
Gene2300	15.DAS-10.DAS	0.0154547758487782	0.183953758698687	15 DAS	1.938161647	0.478364435053195	up-regulated	Belongs to the Fur family	COG0735@1|root,COG0735@2|Bacteria,2IFBR@201174|Actinobacteria,4E3TZ@85010|Pseudonocardiales	P	-	ko:K03711,ko:K22297	FUR
Gene3706	15.DAS-10.DAS	0.00450884443599568	0.138999972111563	15 DAS	1.838848348	0.319283741466393	up-regulated	Belongs to the malate synthase family	COG2225@1|root,COG2225@2|Bacteria,2GJGP@201174|Actinobacteria,4DBI1@85008|Micromonosporales	C	-	ko:K01638	Malate_synthase
Gene2260	15.DAS-10.DAS	0.00938737444696749	0.161396871541073	15 DAS	1.789993586	0.381774211536872	up-regulated	Belongs to the ompA family	COG2885@1|root,COG3637@1|root,COG2885@2|Bacteria,COG3637@2|Bacteria,1RKGT@1224|Proteobacteria,1S6ZQ@1236|Gammaproteobacteria,1X563@135614|Xanthomonadales	M	-	ko:K03286	OMP_b-brl,OmpA,TSP_3
Gene2925	15.DAS-10.DAS	0.020730291581524	0.205176732063289	15 DAS	1.734250779	0.467984933803416	up-regulated	Belongs to the sigma-70 factor family. ECF subfamily	COG1595@1|root,COG1595@2|Bacteria,1MX7T@1224|Proteobacteria,1RN64@1236|Gammaproteobacteria,1X4CK@135614|Xanthomonadales	K	-	ko:K03088	Sigma70_r2,Sigma70_r4_2
Gene3152	15.DAS-10.DAS	0.0082953655362359	0.157130639321373	15 DAS	1.713455638	0.352757540530981	up-regulated	PFAM peptidase domain protein	COG1525@1|root,COG1572@1|root,COG1525@2|Bacteria,COG1572@2|Bacteria,2G86R@200795|Chloroflexi,3757A@32061|Chloroflexia	G	-	-	NPCBM_assoc,PPC
Gene2205	15.DAS-10.DAS	0.0244193000381039	0.220900558612271	15 DAS	1.615697381	0.458823152587081	up-regulated	PFAM extracellular solute-binding protein, family 5	COG4166@1|root,COG4166@2|Bacteria,2IIU5@201174|Actinobacteria	E	-	ko:K02035	SBP_bac_5
Gene0019	15.DAS-10.DAS	0.00839487001901867	0.157130639321373	15 DAS	1.563291225	0.322936960844381	up-regulated	Isocitrate lyase family	COG2224@1|root,COG2224@2|Bacteria,2GNAY@201174|Actinobacteria,4EG9A@85012|Streptosporangiales	C	GO:0001101,GO:0001666,GO:0003674,GO:0003824,GO:0004451,GO:0005488,GO:0005515,GO:0005575,GO:0005576,GO:0005622,GO:0005623,GO:0005737,GO:0005829,GO:0005886,GO:0005975,GO:0006081,GO:0006082,GO:0006097,GO:0006102,GO:0006950,GO:0008150,GO:0008152,GO:0009268,GO:0009405,GO:0009605,GO:0009607,GO:0009628,GO:0009987,GO:0010033,GO:0010034,GO:0010447,GO:0016020,GO:0016829,GO:0016830,GO:0016833,GO:0019752,GO:…	ko:K01637	ICL,PEP_mutase
Gene0114	15.DAS-10.DAS	0.000473896929060709	0.138999972111563	15 DAS	1.103183193	0.105571302191606	up-regulated	Gram-negative bacterial TonB protein C-terminal	COG0810@1|root,COG0810@2|Bacteria,1ZSVC@142182|Gemmatimonadetes	M	-	ko:K03832	TonB_C
Gene5200	15.DAS-10.DAS	0.0313114468728669	0.246625330359218	15 DAS	0.5448496151	0.167534156078585	up-regulated	Methane/Phenol/Toluene Hydroxylase	COG3350@1|root,COG3350@2|Bacteria,2HEAT@201174|Actinobacteria,4DYFT@85010|Pseudonocardiales	S	-	ko:K18223	Phenol_Hydrox
Gene5013	15.DAS-10.DAS	0.00469719218939601	0.138999972111563	15 DAS	-0.8065589634	0.141629988944228	down-regulated	Bacterial extracellular solute-binding proteins, family 5 Middle	COG0747@1|root,COG0747@2|Bacteria,1R6Z4@1224|Proteobacteria,2TUSS@28211|Alphaproteobacteria	E	-	ko:K02035	SBP_bac_5
Gene3395	15.DAS-10.DAS	0.00699532393487784	0.154549856201241	15 DAS	-1.089735014	0.213783026960602	down-regulated	Pyridine nucleotide-disulphide oxidoreductase	COG1252@1|root,COG1252@2|Bacteria,2GJFE@201174|Actinobacteria,1W7TQ@1268|Micrococcaceae	C	-	ko:K03885	Pyr_redox_2
Gene1740	15.DAS-10.DAS	0.00321325444989281	0.138999972111563	15 DAS	-1.152548116	0.182465554676399	down-regulated	One of the primary rRNA binding proteins, it binds directly near the 3'-end of the 23S rRNA, where it nucleates assembly of the 50S subunit	COG0087@1|root,COG0087@2|Bacteria,2GJXT@201174|Actinobacteria,1W7F7@1268|Micrococcaceae	J	GO:0005575,GO:0005622,GO:0005623,GO:0005737,GO:0005829,GO:0005886,GO:0008150,GO:0016020,GO:0040007,GO:0044424,GO:0044444,GO:0044464,GO:0071944	ko:K02906	Ribosomal_L3
Gene4621	15.DAS-10.DAS	0.00115253270246956	0.138999972111563	15 DAS	-1.19785869	0.144382634046077	down-regulated	Isocitrate lyase	COG2224@1|root,COG2224@2|Bacteria,1MWIF@1224|Proteobacteria,1RQAK@1236|Gammaproteobacteria	C	GO:0003674,GO:0003824,GO:0004451,GO:0005488,GO:0005975,GO:0006081,GO:0006082,GO:0006097,GO:0008150,GO:0008152,GO:0009987,GO:0016829,GO:0016830,GO:0016833,GO:0019752,GO:0032787,GO:0043167,GO:0043169,GO:0043436,GO:0044237,GO:0044238,GO:0044262,GO:0044281,GO:0046487,GO:0071704	ko:K01637	ICL
Gene5315	15.DAS-10.DAS	0.0028053916730021	0.138999972111563	15 DAS	-1.279511903	0.195278750744364	down-regulated	One of the primary rRNA binding proteins, it binds directly near the 3'-end of the 23S rRNA, where it nucleates assembly of the 50S subunit	COG0087@1|root,COG0087@2|Bacteria,2GJXT@201174|Actinobacteria,1W7F7@1268|Micrococcaceae	J	GO:0005575,GO:0005622,GO:0005623,GO:0005737,GO:0005829,GO:0005886,GO:0008150,GO:0016020,GO:0040007,GO:0044424,GO:0044444,GO:0044464,GO:0071944	ko:K02906	Ribosomal_L3
Gene1260	15.DAS-10.DAS	0.022781426963139	0.218084176974482	15 DAS	-1.286630048	0.357511312764042	down-regulated	The central subunit of the protein translocation channel SecYEG. Consists of two halves formed by TMs 1-5 and 6-10. These two domains form a lateral gate at the front which open onto the bilayer between TMs 2 and 7, and are clamped together by SecE at the back. The channel is closed by both a pore ring composed of hydrophobic SecY resides and a short helix (helix 2A) on the extracellular side of …	COG0201@1|root,COG0201@2|Bacteria,1MVU7@1224|Proteobacteria,1RNJV@1236|Gammaproteobacteria,1X39Y@135614|Xanthomonadales	U	-	ko:K03076	SecY
Gene4678	15.DAS-10.DAS	0.0277951629616683	0.233046828540911	15 DAS	-1.308609262	0.387205788330984	down-regulated	Forms part of the ribosomal stalk which helps the ribosome interact with GTP-bound translation factors	COG0080@1|root,COG0080@2|Bacteria,2IFCK@201174|Actinobacteria,1W8YY@1268|Micrococcaceae	J	GO:0000027,GO:0003674,GO:0003676,GO:0003723,GO:0003735,GO:0005198,GO:0005488,GO:0005575,GO:0005618,GO:0005622,GO:0005623,GO:0005737,GO:0005829,GO:0005840,GO:0006412,GO:0006518,GO:0006807,GO:0006996,GO:0008150,GO:0008152,GO:0009058,GO:0009059,GO:0009987,GO:0010467,GO:0015934,GO:0016043,GO:0019538,GO:0019843,GO:0022607,GO:0022613,GO:0022618,GO:0022625,GO:0022626,GO:0030312,GO:0032991,GO:0034622,GO:…	ko:K02867	Ribosomal_L11,Ribosomal_L11_N
Gene0809	15.DAS-10.DAS	0.0015943483707458	0.138999972111563	15 DAS	-1.311343778	0.172148910416277	down-regulated	Forms passive diffusion pores that allow small molecular weight hydrophilic materials across the outer membrane	COG3203@1|root,COG3203@2|Bacteria,1P7S0@1224|Proteobacteria,2VNY2@28216|Betaproteobacteria	M	-	-	Porin_4,Porin_O_P
Gene3599	15.DAS-10.DAS	0.0294016630095568	0.237676270611286	15 DAS	-1.314656147	0.396081292149139	down-regulated	Located at the top of the head of the 30S subunit, it contacts several helices of the 16S rRNA. In the 70S ribosome it contacts the 23S rRNA (bridge B1a) and protein L5 of the 50S subunit (bridge B1b), connecting the 2 subunits	COG0099@1|root,COG0099@2|Bacteria,2IHPN@201174|Actinobacteria,1W980@1268|Micrococcaceae	J	GO:0003674,GO:0003735,GO:0005198,GO:0005575,GO:0005622,GO:0005623,GO:0005737,GO:0005829,GO:0005840,GO:0005886,GO:0006412,GO:0006518,GO:0006807,GO:0008150,GO:0008152,GO:0009058,GO:0009059,GO:0009987,GO:0010467,GO:0015935,GO:0016020,GO:0019538,GO:0022613,GO:0032991,GO:0034641,GO:0034645,GO:0042254,GO:0043043,GO:0043170,GO:0043226,GO:0043228,GO:0043229,GO:0043232,GO:0043603,GO:0043604,GO:0044085,GO:…	ko:K02952	Ribosomal_S13
Gene4173	15.DAS-10.DAS	0.00724260619408824	0.154549856201241	15 DAS	-1.338991192	0.265265855452254	down-regulated	PQQ-dependent dehydrogenase, methanol ethanol family	COG4993@1|root,COG4993@2|Bacteria,1MUQX@1224|Proteobacteria,2VHVH@28216|Betaproteobacteria,1JZS1@119060|Burkholderiaceae	G	-	ko:K00114	PQQ,PQQ_2
Gene4167	15.DAS-10.DAS	0.00287598651280362	0.138999972111563	15 DAS	-1.353187406	0.207910033480713	down-regulated	Located at the back of the 30S subunit body where it stabilizes the conformation of the head with respect to the body	COG0098@1|root,COG0098@2|Bacteria,1MUS4@1224|Proteobacteria,2VQ80@28216|Betaproteobacteria,1KKM6@119065|unclassified Burkholderiales	J	-	ko:K02988	Ribosomal_S5,Ribosomal_S5_C
Gene2984	15.DAS-10.DAS	0.00471580006707746	0.138999972111563	15 DAS	-1.381815572	0.242908077193672	down-regulated	Located on the platform of the 30S subunit, it bridges several disparate RNA helices of the 16S rRNA. Forms part of the Shine-Dalgarno cleft in the 70S ribosome	COG0100@1|root,COG0100@2|Bacteria,1RD0A@1224|Proteobacteria,2VR8I@28216|Betaproteobacteria,2KW6N@206389|Rhodocyclales	J	-	ko:K02948	Ribosomal_S11
Gene1508	15.DAS-10.DAS	0.024743921362715	0.220900558612271	15 DAS	-1.410643856	0.402262202297906	down-regulated	Binds as a heterodimer with protein S6 to the central domain of the 16S rRNA, where it helps stabilize the platform of the 30S subunit	COG0238@1|root,COG0238@2|Bacteria,2IQ92@201174|Actinobacteria,4EJZ9@85012|Streptosporangiales	J	GO:0003674,GO:0003735,GO:0005198,GO:0005575,GO:0005622,GO:0005623,GO:0005737,GO:0005829,GO:0005840,GO:0006412,GO:0006518,GO:0006807,GO:0008150,GO:0008152,GO:0009058,GO:0009059,GO:0009987,GO:0010467,GO:0015935,GO:0019538,GO:0022626,GO:0022627,GO:0032991,GO:0034641,GO:0034645,GO:0043043,GO:0043170,GO:0043226,GO:0043228,GO:0043229,GO:0043232,GO:0043603,GO:0043604,GO:0044237,GO:0044238,GO:0044249,GO:…	ko:K02963	Ribosomal_S18
Gene3027	15.DAS-10.DAS	0.0086556854832027	0.157227981012529	15 DAS	-1.412267827	0.294295552682972	down-regulated	Binds 16S rRNA, required for the assembly of 30S particles and may also be responsible for determining the conformation of the 16S rRNA at the A site	COG0199@1|root,COG0199@2|Bacteria,1MZDT@1224|Proteobacteria,2VSVX@28216|Betaproteobacteria,1K8GF@119060|Burkholderiaceae	J	-	ko:K02954	Ribosomal_S14
Gene0280	15.DAS-10.DAS	0.00461035943715491	0.138999972111563	15 DAS	-1.424516826	0.248860920932969	down-regulated	Binds together with S18 to 16S ribosomal RNA	COG0360@1|root,COG0360@2|Bacteria,2IQHD@201174|Actinobacteria,1W9TM@1268|Micrococcaceae	J	GO:0003674,GO:0003676,GO:0003723,GO:0003735,GO:0005198,GO:0005488,GO:0005575,GO:0005618,GO:0005622,GO:0005623,GO:0005737,GO:0005829,GO:0005840,GO:0005886,GO:0015935,GO:0016020,GO:0019843,GO:0022626,GO:0022627,GO:0030312,GO:0032991,GO:0043226,GO:0043228,GO:0043229,GO:0043232,GO:0044391,GO:0044422,GO:0044424,GO:0044444,GO:0044445,GO:0044446,GO:0044464,GO:0070181,GO:0071944,GO:0097159,GO:1901363,GO:…	ko:K02990	Ald_Xan_dh_C,Ribosomal_S6
Gene0815	15.DAS-10.DAS	0.00504242737859989	0.139026926295683	15 DAS	-1.427072424	0.255540852114886	down-regulated	Binds 23S rRNA and is also seen to make contacts with the A and possibly P site tRNAs	COG0197@1|root,COG0197@2|Bacteria,1RA0Z@1224|Proteobacteria,2VQ0A@28216|Betaproteobacteria,3T3GY@506|Alcaligenaceae	J	-	ko:K02878	Ribosomal_L16
Gene4676	15.DAS-10.DAS	0.00940784872972573	0.161396871541073	15 DAS	-1.438090948	0.306911476040624	down-regulated	chlorophyll binding	COG2885@1|root,COG2885@2|Bacteria	M	-	ko:K03286	CarboxypepD_reg,OMP_b-brl,OmpA,PorP_SprF
Gene2989	15.DAS-10.DAS	0.0287110143875914	0.235903854031009	15 DAS	-1.488949972	0.44517226735419	down-regulated	Forms part of the ribosomal stalk which helps the ribosome interact with GTP-bound translation factors. Is thus essential for accurate translation	COG0222@1|root,COG0222@2|Bacteria,2IKNW@201174|Actinobacteria,1W9KD@1268|Micrococcaceae	J	GO:0005575,GO:0005618,GO:0005622,GO:0005623,GO:0005737,GO:0005829,GO:0005886,GO:0008150,GO:0016020,GO:0030312,GO:0040007,GO:0044424,GO:0044444,GO:0044464,GO:0071944	ko:K02935	Ribosomal_L12,Ribosomal_L12_N
Gene2420	15.DAS-10.DAS	0.0326855509265188	0.247384757992868	15 DAS	-1.506117041	0.469650390594019	down-regulated	Belongs to the bacterial ribosomal protein bL33 family	COG0267@1|root,COG0267@2|Bacteria,2GQFV@201174|Actinobacteria,1WA2I@1268|Micrococcaceae	J	GO:0005575,GO:0005622,GO:0005623,GO:0005737,GO:0005829,GO:0005840,GO:0015934,GO:0022625,GO:0022626,GO:0032991,GO:0043226,GO:0043228,GO:0043229,GO:0043232,GO:0044391,GO:0044422,GO:0044424,GO:0044444,GO:0044445,GO:0044446,GO:0044464,GO:1990904	ko:K02913	Ribosomal_L33
Gene4076	15.DAS-10.DAS	0.0305094241972326	0.241572056207831	15 DAS	-1.506167494	0.459239776156264	down-regulated	Single-stranded DNA-binding protein	COG0629@1|root,COG0629@2|Bacteria,2GMM3@201174|Actinobacteria,1W7Z9@1268|Micrococcaceae	L	-	ko:K03111	SSB
Gene4775	15.DAS-10.DAS	0.0256843894491325	0.226609698911204	15 DAS	-1.520916109	0.438850328436218	down-regulated	Catalyzes the GTP-dependent ribosomal translocation step during translation elongation. During this step, the ribosome changes from the pre-translocational (PRE) to the post- translocational (POST) state as the newly formed A-site-bound peptidyl-tRNA and P-site-bound deacylated tRNA move to the P and E sites, respectively. Catalyzes the coordinated movement of the two tRNA molecules, the mRNA and…	COG0480@1|root,COG0480@2|Bacteria,1MUCV@1224|Proteobacteria,1RNSZ@1236|Gammaproteobacteria,1X3IW@135614|Xanthomonadales	J	-	ko:K02355	EFG_C,EFG_II,EFG_IV,GTP_EFTU,GTP_EFTU_D2
Gene0306	15.DAS-10.DAS	0.0272156955379527	0.232160408345851	15 DAS	-1.529522016	0.449534725491064	down-regulated	DNA-dependent RNA polymerase catalyzes the transcription of DNA into RNA using the four ribonucleoside triphosphates as substrates	COG0202@1|root,COG0202@2|Bacteria,2GJJ5@201174|Actinobacteria,1W7ZI@1268|Micrococcaceae	K	GO:0003674,GO:0003824,GO:0003899,GO:0005575,GO:0005618,GO:0005622,GO:0005623,GO:0005737,GO:0005829,GO:0005886,GO:0006139,GO:0006351,GO:0006354,GO:0006725,GO:0006807,GO:0008150,GO:0008152,GO:0009058,GO:0009059,GO:0009987,GO:0010467,GO:0016020,GO:0016070,GO:0016740,GO:0016772,GO:0016779,GO:0018130,GO:0019438,GO:0030312,GO:0032774,GO:0034062,GO:0034641,GO:0034645,GO:0034654,GO:0040007,GO:0043170,GO:…	ko:K03040	RNA_pol_A_CTD,RNA_pol_A_bac,RNA_pol_L
Gene3400	15.DAS-10.DAS	0.0324193152358639	0.246662744334867	15 DAS	-1.55444554	0.483424828886783	down-regulated	Catalyzes the conversion of oxaloacetate (OAA) to phosphoenolpyruvate (PEP), the rate-limiting step in the metabolic pathway that produces glucose from lactate and other precursors derived from the citric acid cycle	COG1274@1|root,COG1274@2|Bacteria,1MX3C@1224|Proteobacteria,2VINZ@28216|Betaproteobacteria,472VX@75682|Oxalobacteraceae	H	GO:0000003,GO:0001655,GO:0001822,GO:0001889,GO:0003006,GO:0003674,GO:0003676,GO:0003723,GO:0003729,GO:0003824,GO:0004457,GO:0004611,GO:0004613,GO:0005488,GO:0005575,GO:0005622,GO:0005623,GO:0005737,GO:0005739,GO:0005759,GO:0005975,GO:0005996,GO:0006006,GO:0006007,GO:0006066,GO:0006071,GO:0006082,GO:0006089,GO:0006090,GO:0006091,GO:0006094,GO:0006109,GO:0006111,GO:0006113,GO:0006139,GO:0006163,GO:…	ko:K01596	PEPCK_C,PEPCK_N
Gene3673	15.DAS-10.DAS	0.0056205870263788	0.142265350307031	15 DAS	-1.577849641	0.291167624953918	down-regulated	Forms part of the ribosomal stalk, playing a central role in the interaction of the ribosome with GTP-bound translation factors	COG0244@1|root,COG0244@2|Bacteria,1RAN5@1224|Proteobacteria,2VQ7A@28216|Betaproteobacteria,3T224@506|Alcaligenaceae	J	-	ko:K02864	Ribosomal_L10
Gene4123	15.DAS-10.DAS	0.0202146718749125	0.20136421532171	15 DAS	-1.583210169	0.42392317894131	down-regulated	DNA-dependent RNA polymerase catalyzes the transcription of DNA into RNA using the four ribonucleoside triphosphates as substrates	COG0086@1|root,COG0086@2|Bacteria,1MU3M@1224|Proteobacteria,1RPYH@1236|Gammaproteobacteria,1X3IQ@135614|Xanthomonadales	K	GO:0000428,GO:0005575,GO:0005622,GO:0005623,GO:0030880,GO:0032991,GO:0044424,GO:0044464,GO:0061695,GO:1902494,GO:1990234	ko:K03046	RNA_pol_Rpb1_1,RNA_pol_Rpb1_2,RNA_pol_Rpb1_3,RNA_pol_Rpb1_4,RNA_pol_Rpb1_5
Gene0548	15.DAS-10.DAS	0.0266402527613056	0.229010494945147	15 DAS	-1.585029595	0.462686632408674	down-regulated	This is 1 of the proteins that binds and probably mediates the attachment of the 5S RNA into the large ribosomal subunit, where it forms part of the central protuberance. In the 70S ribosome it contacts protein S13 of the 30S subunit (bridge B1b), connecting the 2 subunits	COG0094@1|root,COG0094@2|Bacteria,2GJW7@201174|Actinobacteria,1W7ZH@1268|Micrococcaceae	J	GO:0000027,GO:0003674,GO:0003676,GO:0003723,GO:0003735,GO:0005198,GO:0005488,GO:0005575,GO:0005622,GO:0005623,GO:0005737,GO:0005829,GO:0005840,GO:0006412,GO:0006518,GO:0006807,GO:0006996,GO:0008150,GO:0008152,GO:0009058,GO:0009059,GO:0009987,GO:0010467,GO:0015934,GO:0016043,GO:0019538,GO:0022607,GO:0022613,GO:0022618,GO:0022625,GO:0022626,GO:0032991,GO:0034622,GO:0034641,GO:0034645,GO:0042254,GO:…	ko:K02931	Ribosomal_L5,Ribosomal_L5_C
Gene0798	15.DAS-10.DAS	0.0266355049142248	0.229010494945147	15 DAS	-1.585661309	0.462844780968127	down-regulated	Cytochrome c oxidase is the component of the respiratory chain that catalyzes the reduction of oxygen to water. Subunits 1- 3 form the functional core of the enzyme complex. CO I is the catalytic subunit of the enzyme. Electrons originating in cytochrome c are transferred via the copper A center of subunit 2 and heme A of subunit 1 to the bimetallic center formed by heme A3 and copper B	COG0843@1|root,COG0843@2|Bacteria,1MU7S@1224|Proteobacteria,1RPC3@1236|Gammaproteobacteria,1X34C@135614|Xanthomonadales	C	-	ko:K02274	COX1
Gene0819	15.DAS-10.DAS	0.00549384773532335	0.141375015055654	15 DAS	-1.592699952	0.292052150020977	down-regulated	COG0457 FOG TPR repeat	COG0457@1|root,COG0457@2|Bacteria,1MVH9@1224|Proteobacteria,1RQ3R@1236|Gammaproteobacteria,1X3F2@135614|Xanthomonadales	S	-	-	TPR_14,TPR_16,TPR_19,TPR_21,TPR_4,TPR_5,TPR_8
Gene1605	15.DAS-10.DAS	0.00734787773956919	0.154549856201241	15 DAS	-1.595181932	0.31730911474674	down-regulated	PQQ-dependent dehydrogenase, methanol ethanol family	COG4993@1|root,COG4993@2|Bacteria,1MUQX@1224|Proteobacteria,2VHVH@28216|Betaproteobacteria,1JZS1@119060|Burkholderiaceae	G	-	ko:K00114	PQQ,PQQ_2
Gene3580	15.DAS-10.DAS	0.0122837479845083	0.16934024007215	15 DAS	-1.622884078	0.374211810024572	down-regulated	DNA-dependent RNA polymerase catalyzes the transcription of DNA into RNA using the four ribonucleoside triphosphates as substrates	COG0086@1|root,COG0086@2|Bacteria,1MU3M@1224|Proteobacteria,1RPYH@1236|Gammaproteobacteria,1X3IQ@135614|Xanthomonadales	K	GO:0000428,GO:0005575,GO:0005622,GO:0005623,GO:0030880,GO:0032991,GO:0044424,GO:0044464,GO:0061695,GO:1902494,GO:1990234	ko:K03046	RNA_pol_Rpb1_1,RNA_pol_Rpb1_2,RNA_pol_Rpb1_3,RNA_pol_Rpb1_4,RNA_pol_Rpb1_5
Gene1101	15.DAS-10.DAS	0.0233056277207186	0.218084176974482	15 DAS	-1.627906418	0.455567672482194	down-regulated	Forms part of the ribosomal stalk, playing a central role in the interaction of the ribosome with GTP-bound translation factors	COG0244@1|root,COG0244@2|Bacteria,1RAN5@1224|Proteobacteria,1S286@1236|Gammaproteobacteria,1X3HT@135614|Xanthomonadales	J	GO:0003674,GO:0003735,GO:0005198,GO:0005575,GO:0005622,GO:0005623,GO:0005737,GO:0005829,GO:0005840,GO:0006412,GO:0006518,GO:0006807,GO:0008150,GO:0008152,GO:0009058,GO:0009059,GO:0009987,GO:0010467,GO:0015934,GO:0019538,GO:0022625,GO:0022626,GO:0032991,GO:0034641,GO:0034645,GO:0043043,GO:0043170,GO:0043226,GO:0043228,GO:0043229,GO:0043232,GO:0043603,GO:0043604,GO:0044237,GO:0044238,GO:0044249,GO:…	ko:K02864	Ribosomal_L10
Gene1770	15.DAS-10.DAS	0.0196012763159813	0.199107701525494	15 DAS	-1.635188675	0.433715383788081	down-regulated	This protein promotes the GTP-dependent binding of aminoacyl-tRNA to the A-site of ribosomes during protein biosynthesis	COG0050@1|root,COG0050@2|Bacteria,2GK4T@201174|Actinobacteria,4FMHN@85023|Microbacteriaceae	J	GO:0001666,GO:0003674,GO:0005488,GO:0005515,GO:0005575,GO:0005576,GO:0005618,GO:0005622,GO:0005623,GO:0005737,GO:0005829,GO:0005886,GO:0006950,GO:0008150,GO:0009628,GO:0010035,GO:0010038,GO:0010039,GO:0016020,GO:0019899,GO:0030312,GO:0035375,GO:0036293,GO:0040007,GO:0042221,GO:0044424,GO:0044444,GO:0044464,GO:0050896,GO:0070482,GO:0071944	ko:K02358	GTP_EFTU,GTP_EFTU_D2,GTP_EFTU_D3
Gene3613	15.DAS-10.DAS	0.0037146178835004	0.138999972111563	15 DAS	-1.660356741	0.273411304800776	down-regulated	One of the primary rRNA binding proteins, it binds directly near the 3'-end of the 23S rRNA, where it nucleates assembly of the 50S subunit	COG0087@1|root,COG0087@2|Bacteria,2GJXT@201174|Actinobacteria,1W7F7@1268|Micrococcaceae	J	GO:0005575,GO:0005622,GO:0005623,GO:0005737,GO:0005829,GO:0005886,GO:0008150,GO:0016020,GO:0040007,GO:0044424,GO:0044444,GO:0044464,GO:0071944	ko:K02906	Ribosomal_L3
Gene4596	15.DAS-10.DAS	0.0279233570466765	0.233046828540911	15 DAS	-1.663668922	0.492990513193541	down-regulated	Binds 23S rRNA and is also seen to make contacts with the A and possibly P site tRNAs	COG0197@1|root,COG0197@2|Bacteria,1RA0Z@1224|Proteobacteria,1S201@1236|Gammaproteobacteria,1X6EI@135614|Xanthomonadales	J	GO:0003674,GO:0003676,GO:0003723,GO:0003735,GO:0005198,GO:0005488,GO:0005575,GO:0005622,GO:0005623,GO:0005737,GO:0005829,GO:0005840,GO:0015934,GO:0019843,GO:0022625,GO:0022626,GO:0032991,GO:0043226,GO:0043228,GO:0043229,GO:0043232,GO:0044391,GO:0044422,GO:0044424,GO:0044444,GO:0044445,GO:0044446,GO:0044464,GO:0097159,GO:1901363,GO:1990904	ko:K02878	Ribosomal_L16
Gene0300	15.DAS-10.DAS	0.0114558877707057	0.165710657222694	15 DAS	-1.668211959	0.376896765360689	down-regulated	Forms part of the polypeptide exit tunnel	COG0088@1|root,COG0088@2|Bacteria,2GJYJ@201174|Actinobacteria,1W87N@1268|Micrococcaceae	J	GO:0003674,GO:0003676,GO:0003723,GO:0003735,GO:0005198,GO:0005488,GO:0005575,GO:0005622,GO:0005623,GO:0005737,GO:0005829,GO:0005840,GO:0005886,GO:0006412,GO:0006518,GO:0006807,GO:0008150,GO:0008152,GO:0009058,GO:0009059,GO:0009987,GO:0010467,GO:0016020,GO:0019538,GO:0022626,GO:0032991,GO:0034641,GO:0034645,GO:0040007,GO:0043043,GO:0043170,GO:0043226,GO:0043228,GO:0043229,GO:0043232,GO:0043603,GO:…	ko:K02926	Ribosomal_L4
Gene1108	15.DAS-10.DAS	0.0331940684750107	0.248794377307847	15 DAS	-1.668357719	0.52288161529161	down-regulated	Interacts with and stabilizes bases of the 16S rRNA that are involved in tRNA selection in the A site and with the mRNA backbone. Located at the interface of the 30S and 50S subunits, it traverses the body of the 30S subunit contacting proteins on the other side and probably holding the rRNA structure together. The combined cluster of proteins S8, S12 and S17 appears to hold together the shoulder…	COG0048@1|root,COG0048@2|Bacteria,1RCWY@1224|Proteobacteria,1S3WB@1236|Gammaproteobacteria,1X6C9@135614|Xanthomonadales	J	GO:0003674,GO:0003735,GO:0005198,GO:0005575,GO:0005622,GO:0005623,GO:0005737,GO:0005840,GO:0006412,GO:0006518,GO:0006807,GO:0008150,GO:0008152,GO:0009058,GO:0009059,GO:0009987,GO:0010467,GO:0019538,GO:0032991,GO:0034641,GO:0034645,GO:0043043,GO:0043170,GO:0043226,GO:0043228,GO:0043229,GO:0043232,GO:0043603,GO:0043604,GO:0044237,GO:0044238,GO:0044249,GO:0044260,GO:0044267,GO:0044271,GO:0044424,GO:…	ko:K02950	Ribosom_S12_S23
Gene4164	15.DAS-10.DAS	0.0175984558019171	0.192709331618156	15 DAS	-1.691025082	0.434022740955028	down-regulated	The central subunit of the protein translocation channel SecYEG. Consists of two halves formed by TMs 1-5 and 6-10. These two domains form a lateral gate at the front which open onto the bilayer between TMs 2 and 7, and are clamped together by SecE at the back. The channel is closed by both a pore ring composed of hydrophobic SecY resides and a short helix (helix 2A) on the extracellular side of …	COG0201@1|root,COG0201@2|Bacteria,1MVU7@1224|Proteobacteria,1RNJV@1236|Gammaproteobacteria,1X39Y@135614|Xanthomonadales	U	-	ko:K03076	SecY
Gene5218	15.DAS-10.DAS	0.0161025015011565	0.186934303141245	15 DAS	-1.692547729	0.422919294231673	down-regulated	Forms an intersubunit bridge (bridge B4) with the 23S rRNA of the 50S subunit in the ribosome	COG0184@1|root,COG0184@2|Bacteria,1MZ2W@1224|Proteobacteria,1S8U6@1236|Gammaproteobacteria,1X7EJ@135614|Xanthomonadales	J	GO:0005575,GO:0005622,GO:0005623,GO:0005737,GO:0005829,GO:0005840,GO:0015935,GO:0022626,GO:0022627,GO:0032991,GO:0043226,GO:0043228,GO:0043229,GO:0043232,GO:0044391,GO:0044422,GO:0044424,GO:0044444,GO:0044445,GO:0044446,GO:0044464,GO:1990904	ko:K02956	Ribosomal_S15
Gene0634	15.DAS-10.DAS	0.0191495709321698	0.196756974034532	15 DAS	-1.698794703	0.447379599673985	down-regulated	Prevents misfolding and promotes the refolding and proper assembly of unfolded polypeptides generated under stress conditions	COG0459@1|root,COG0459@2|Bacteria,1MURR@1224|Proteobacteria,1RMTB@1236|Gammaproteobacteria,1X3SN@135614|Xanthomonadales	O	GO:0003674,GO:0005488,GO:0005515,GO:0005575,GO:0005622,GO:0005623,GO:0005737,GO:0005829,GO:0006457,GO:0006458,GO:0008150,GO:0009987,GO:0016465,GO:0032991,GO:0044183,GO:0044424,GO:0044444,GO:0044445,GO:0044464,GO:0051082,GO:0061077,GO:0101031,GO:1990220	ko:K04077	Cpn60_TCP1,Nramp
Gene4072	15.DAS-10.DAS	0.0085023053146825	0.157130639321373	15 DAS	-1.711323327	0.35480007484547	down-regulated	DNA-dependent RNA polymerase catalyzes the transcription of DNA into RNA using the four ribonucleoside triphosphates as substrates	COG0202@1|root,COG0202@2|Bacteria,2GJJ5@201174|Actinobacteria,1W7ZI@1268|Micrococcaceae	K	GO:0003674,GO:0003824,GO:0003899,GO:0005575,GO:0005618,GO:0005622,GO:0005623,GO:0005737,GO:0005829,GO:0005886,GO:0006139,GO:0006351,GO:0006354,GO:0006725,GO:0006807,GO:0008150,GO:0008152,GO:0009058,GO:0009059,GO:0009987,GO:0010467,GO:0016020,GO:0016070,GO:0016740,GO:0016772,GO:0016779,GO:0018130,GO:0019438,GO:0030312,GO:0032774,GO:0034062,GO:0034641,GO:0034645,GO:0034654,GO:0040007,GO:0043170,GO:…	ko:K03040	RNA_pol_A_CTD,RNA_pol_A_bac,RNA_pol_L
Gene3919	15.DAS-10.DAS	0.011805811071565	0.165710657222694	15 DAS	-1.736409709	0.395764900616403	down-regulated	Belongs to the bacterial ribosomal protein bL32 family	COG0333@1|root,COG0333@2|Bacteria,1N6RF@1224|Proteobacteria,1SC9G@1236|Gammaproteobacteria,1X8C1@135614|Xanthomonadales	J	-	ko:K02911	Ribosomal_L32p
Gene1399	15.DAS-10.DAS	0.00219443396777334	0.138999972111563	15 DAS	-1.753298061	0.250541376454856	down-regulated	Binds 23S rRNA and is also seen to make contacts with the A and possibly P site tRNAs	COG0197@1|root,COG0197@2|Bacteria,2IFEI@201174|Actinobacteria,1W91E@1268|Micrococcaceae	J	GO:0003674,GO:0003676,GO:0003723,GO:0003735,GO:0005198,GO:0005488,GO:0005575,GO:0005622,GO:0005623,GO:0005737,GO:0005829,GO:0005840,GO:0005886,GO:0008150,GO:0015934,GO:0016020,GO:0019843,GO:0022625,GO:0022626,GO:0032991,GO:0040007,GO:0043226,GO:0043228,GO:0043229,GO:0043232,GO:0044391,GO:0044422,GO:0044424,GO:0044444,GO:0044445,GO:0044446,GO:0044464,GO:0071944,GO:0097159,GO:1901363,GO:1990904	ko:K02878	Ribosomal_L16,Ribosomal_L29
Gene0823	15.DAS-10.DAS	0.0085485580977949	0.157130639321373	15 DAS	-1.757665089	0.364972042947324	down-regulated	Binds the lower part of the 30S subunit head. Binds mRNA in the 70S ribosome, positioning it for translation	COG0092@1|root,COG0092@2|Bacteria,2GKF1@201174|Actinobacteria,1W7YI@1268|Micrococcaceae	J	GO:0002181,GO:0003674,GO:0003735,GO:0005198,GO:0005575,GO:0005618,GO:0005622,GO:0005623,GO:0005737,GO:0005829,GO:0005840,GO:0005886,GO:0006412,GO:0006518,GO:0006807,GO:0008150,GO:0008152,GO:0009058,GO:0009059,GO:0009987,GO:0010467,GO:0015935,GO:0016020,GO:0019538,GO:0022626,GO:0022627,GO:0030312,GO:0032991,GO:0034641,GO:0034645,GO:0040007,GO:0043043,GO:0043170,GO:0043226,GO:0043228,GO:0043229,GO:…	ko:K02982	KH_2,Ribosomal_S3_C
Gene5220	15.DAS-10.DAS	0.0300462424258247	0.240369939406598	15 DAS	-1.773830752	0.538178906226943	down-regulated	NDH-1 shuttles electrons from NADH, via FMN and iron- sulfur (Fe-S) centers, to quinones in the respiratory chain. The immediate electron acceptor for the enzyme in this species is believed to be ubiquinone. Couples the redox reaction to proton translocation (for every two electrons transferred, four hydrogen ions are translocated across the cytoplasmic membrane), and thus conserves the redox ene…	COG0377@1|root,COG0377@2|Bacteria,1MUI2@1224|Proteobacteria,1RP4R@1236|Gammaproteobacteria,1X4BY@135614|Xanthomonadales	C	-	ko:K00331	Oxidored_q6
Gene0321	15.DAS-10.DAS	0.0105044519690689	0.161965588705117	15 DAS	-1.786676099	0.393620676069238	down-regulated	receptor	COG1629@1|root,COG1629@2|Bacteria,COG4771@2|Bacteria,1MU9K@1224|Proteobacteria,1RMTG@1236|Gammaproteobacteria,1X3YY@135614|Xanthomonadales	P	-	ko:K02014	Plug,TonB_dep_Rec
Gene4812	15.DAS-10.DAS	0.0116083558788119	0.165710657222694	15 DAS	-1.790893926	0.406177437801926	down-regulated	Located at the top of the head of the 30S subunit, it contacts several helices of the 16S rRNA. In the 70S ribosome it contacts the 23S rRNA (bridge B1a) and protein L5 of the 50S subunit (bridge B1b), connecting the 2 subunits	COG0099@1|root,COG0099@2|Bacteria,1RD1G@1224|Proteobacteria,1S3NX@1236|Gammaproteobacteria,1X6GV@135614|Xanthomonadales	J	GO:0003674,GO:0003735,GO:0005198,GO:0005575,GO:0005622,GO:0005623,GO:0005737,GO:0005829,GO:0005840,GO:0006412,GO:0006518,GO:0006807,GO:0008150,GO:0008152,GO:0009058,GO:0009059,GO:0009987,GO:0010467,GO:0015935,GO:0019538,GO:0022613,GO:0032991,GO:0034641,GO:0034645,GO:0042254,GO:0043043,GO:0043170,GO:0043226,GO:0043228,GO:0043229,GO:0043232,GO:0043603,GO:0043604,GO:0044085,GO:0044237,GO:0044238,GO:…	ko:K02952	Ribosomal_S13
Gene0281	15.DAS-10.DAS	0.00278336100454888	0.138999972111563	15 DAS	-1.791570379	0.272849378757434	down-regulated	PQQ-like domain	COG4993@1|root,COG4993@2|Bacteria,1MUQX@1224|Proteobacteria,2TS2Q@28211|Alphaproteobacteria,3EYN7@335928|Xanthobacteraceae	G	-	ko:K00114	PQQ,PQQ_2,PQQ_3,Peptidase_C14
Gene4238	15.DAS-10.DAS	0.0124005574741332	0.169437705664262	15 DAS	-1.803904148	0.417108526669273	down-regulated	DNA-dependent RNA polymerase catalyzes the transcription of DNA into RNA using the four ribonucleoside triphosphates as substrates	COG0086@1|root,COG0086@2|Bacteria,1MU3M@1224|Proteobacteria,1RPYH@1236|Gammaproteobacteria,1X3IQ@135614|Xanthomonadales	K	GO:0000428,GO:0005575,GO:0005622,GO:0005623,GO:0030880,GO:0032991,GO:0044424,GO:0044464,GO:0061695,GO:1902494,GO:1990234	ko:K03046	RNA_pol_Rpb1_1,RNA_pol_Rpb1_2,RNA_pol_Rpb1_3,RNA_pol_Rpb1_4,RNA_pol_Rpb1_5
Gene1735	15.DAS-10.DAS	0.00581847800624922	0.144898871639497	15 DAS	-1.819609912	0.339028460780845	down-regulated	Involved in the binding of tRNA to the ribosomes	COG0051@1|root,COG0051@2|Bacteria,1RGWF@1224|Proteobacteria,1S3QX@1236|Gammaproteobacteria,1X6DK@135614|Xanthomonadales	J	GO:0003674,GO:0003735,GO:0005198,GO:0005575,GO:0005622,GO:0005623,GO:0005737,GO:0005840,GO:0006412,GO:0006518,GO:0006807,GO:0008150,GO:0008152,GO:0009058,GO:0009059,GO:0009987,GO:0010467,GO:0015935,GO:0019538,GO:0032991,GO:0034641,GO:0034645,GO:0043043,GO:0043170,GO:0043226,GO:0043228,GO:0043229,GO:0043232,GO:0043603,GO:0043604,GO:0044237,GO:0044238,GO:0044249,GO:0044260,GO:0044267,GO:0044271,GO:…	ko:K02946	Ribosomal_S10
Gene3510	15.DAS-10.DAS	0.00159698630276064	0.138999972111563	15 DAS	-1.820985587	0.239157468186764	down-regulated	ATP-dependent specificity component of the Clp protease. It directs the protease to specific substrates. Can perform chaperone functions in the absence of ClpP	COG1219@1|root,COG1219@2|Bacteria,1MVQK@1224|Proteobacteria,1RN9N@1236|Gammaproteobacteria,1X4TT@135614|Xanthomonadales	O	GO:0000166,GO:0003674,GO:0003824,GO:0004176,GO:0005488,GO:0005524,GO:0006508,GO:0006807,GO:0008144,GO:0008150,GO:0008152,GO:0008233,GO:0009056,GO:0009057,GO:0009987,GO:0016462,GO:0016787,GO:0016817,GO:0016818,GO:0016887,GO:0017076,GO:0017111,GO:0019538,GO:0030163,GO:0030554,GO:0032553,GO:0032555,GO:0032559,GO:0035639,GO:0036094,GO:0042623,GO:0043167,GO:0043168,GO:0043170,GO:0044238,GO:0051301,GO:…	ko:K03544	AAA_2,ClpB_D2-small,zf-C4_ClpX
Gene0520	15.DAS-10.DAS	0.019894834815133	0.200768790552714	15 DAS	-1.831949685	0.488126406564446	down-regulated	Biopolymer transporter ExbB	COG0811@1|root,COG0811@2|Bacteria,1RDJF@1224|Proteobacteria,1T1A5@1236|Gammaproteobacteria,1XD3P@135614|Xanthomonadales	U	-	ko:K03561	MotA_ExbB
Gene5250	15.DAS-10.DAS	0.00325017234317667	0.138999972111563	15 DAS	-1.854969455	0.294578863589341	down-regulated	it plays a direct role in the translocation of protons across the membrane	COG0356@1|root,COG0356@2|Bacteria,1MV87@1224|Proteobacteria,1RPHK@1236|Gammaproteobacteria,1X4NB@135614|Xanthomonadales	C	-	ko:K02108	ATP-synt_A
Gene1408	15.DAS-10.DAS	0.0126004223099397	0.170539891859134	15 DAS	-1.860687783	0.432263009625401	down-regulated	Carbon starvation protein	COG1966@1|root,COG1966@2|Bacteria,1MWF9@1224|Proteobacteria,1RMG4@1236|Gammaproteobacteria,1X3GR@135614|Xanthomonadales	T	-	ko:K06200	CstA,CstA_5TM
Gene0867	15.DAS-10.DAS	0.0232865311836535	0.218084176974482	15 DAS	-1.872225259	0.523805636903657	down-regulated	This is 1 of the proteins that binds and probably mediates the attachment of the 5S RNA into the large ribosomal subunit, where it forms part of the central protuberance. In the 70S ribosome it contacts protein S13 of the 30S subunit (bridge B1b), connecting the 2 subunits	COG0094@1|root,COG0094@2|Bacteria,1MUU9@1224|Proteobacteria,1RPE1@1236|Gammaproteobacteria,1X3RF@135614|Xanthomonadales	J	GO:0000027,GO:0003674,GO:0003676,GO:0003723,GO:0003735,GO:0005198,GO:0005488,GO:0005575,GO:0005622,GO:0005623,GO:0005737,GO:0005829,GO:0005840,GO:0006412,GO:0006518,GO:0006807,GO:0006996,GO:0008150,GO:0008152,GO:0009058,GO:0009059,GO:0009987,GO:0010467,GO:0015934,GO:0016043,GO:0019538,GO:0022607,GO:0022613,GO:0022618,GO:0022625,GO:0022626,GO:0032991,GO:0034622,GO:0034641,GO:0034645,GO:0042254,GO:…	ko:K02931	Ribosomal_L5,Ribosomal_L5_C
Gene0195	15.DAS-10.DAS	0.0293650015298724	0.237676270611286	15 DAS	-1.890677682	0.569396633834484	down-regulated	Ribosomal protein S1-like RNA-binding domain	COG0539@1|root,COG0539@2|Bacteria,2G656@200795|Chloroflexi,27XFV@189775|Thermomicrobia	J	-	ko:K02945	S1
Gene3837	15.DAS-10.DAS	0.0324303996761515	0.246662744334867	15 DAS	-1.890677682	0.588057104495537	down-regulated	GPR1/FUN34/yaaH family	COG1584@1|root,COG1584@2|Bacteria,1N3HP@1224|Proteobacteria,2VSTX@28216|Betaproteobacteria,1K1AY@119060|Burkholderiaceae	S	-	ko:K07034	Grp1_Fun34_YaaH
Gene4611	15.DAS-10.DAS	0.0167701665674688	0.189001001315123	15 DAS	-1.892834431	0.478786820221085	down-regulated	gtp-binding protein	COG1217@1|root,COG1217@2|Bacteria,1MV5Q@1224|Proteobacteria,1RMJB@1236|Gammaproteobacteria,1X53V@135614|Xanthomonadales	T	-	ko:K06207	EFG_C,GTP_EFTU,GTP_EFTU_D2
Gene0868	15.DAS-10.DAS	0.0201703445888058	0.20136421532171	15 DAS	-1.896408526	0.507442813685987	down-regulated	Forms part of the ribosomal stalk which helps the ribosome interact with GTP-bound translation factors	COG0080@1|root,COG0080@2|Bacteria,1RA2M@1224|Proteobacteria,1S22R@1236|Gammaproteobacteria,1X5ZW@135614|Xanthomonadales	J	GO:0000027,GO:0003674,GO:0003676,GO:0003723,GO:0003735,GO:0005198,GO:0005488,GO:0005575,GO:0005622,GO:0005623,GO:0005737,GO:0005829,GO:0005840,GO:0006412,GO:0006518,GO:0006807,GO:0006996,GO:0008150,GO:0008152,GO:0009058,GO:0009059,GO:0009987,GO:0010467,GO:0015934,GO:0016043,GO:0019538,GO:0019843,GO:0022607,GO:0022613,GO:0022618,GO:0022625,GO:0022626,GO:0032991,GO:0034622,GO:0034641,GO:0034645,GO:…	ko:K02867	Ribosomal_L11,Ribosomal_L11_N
Gene4778	15.DAS-10.DAS	0.0104157549164959	0.161965588705117	15 DAS	-1.896409699	0.416771870383244	down-regulated	PFAM Amino acid	COG1113@1|root,COG1113@2|Bacteria,2GJ0X@201174|Actinobacteria,1W8VG@1268|Micrococcaceae	E	-	ko:K11738	AA_permease
Gene0482	15.DAS-10.DAS	0.00346912868007122	0.138999972111563	15 DAS	-1.905646922	0.308023535051069	down-regulated	Prokaryotic N-terminal methylation motif	COG4968@1|root,COG4968@2|Bacteria	NU	-	ko:K02456,ko:K02650	Lectin_C,N_methyl,PD40,SBP_bac_10,T2SSG
Gene1574	15.DAS-10.DAS	0.0113652229775966	0.165710657222694	15 DAS	-1.914579088	0.431557697671956	down-regulated	Forms passive diffusion pores that allow small molecular weight hydrophilic materials across the outer membrane	COG3203@1|root,COG3203@2|Bacteria,1QSVK@1224|Proteobacteria,1RWG6@1236|Gammaproteobacteria,1X3R0@135614|Xanthomonadales	M	-	-	-
Gene0866	15.DAS-10.DAS	0.0170313506759253	0.189575731390007	15 DAS	-1.931239455	0.490786262579114	down-regulated	One of the early assembly proteins it binds 23S rRNA. One of the proteins that surrounds the polypeptide exit tunnel on the outside of the ribosome. Forms the main docking site for trigger factor binding to the ribosome	COG0089@1|root,COG0089@2|Bacteria,1MZXX@1224|Proteobacteria,1S8VX@1236|Gammaproteobacteria,1X7HR@135614|Xanthomonadales	J	GO:0000027,GO:0003674,GO:0003676,GO:0003723,GO:0003735,GO:0005198,GO:0005488,GO:0005575,GO:0005622,GO:0005623,GO:0005737,GO:0005829,GO:0005840,GO:0006412,GO:0006518,GO:0006807,GO:0006996,GO:0008150,GO:0008152,GO:0009058,GO:0009059,GO:0009987,GO:0010467,GO:0015934,GO:0016043,GO:0019538,GO:0022607,GO:0022613,GO:0022618,GO:0022625,GO:0022626,GO:0032991,GO:0034622,GO:0034641,GO:0034645,GO:0042254,GO:…	ko:K02892	Ribosomal_L23
Gene1836	15.DAS-10.DAS	0.00288052608089668	0.138999972111563	15 DAS	-1.933664101	0.297223472019974	down-regulated	receptor	COG1629@1|root,COG1629@2|Bacteria,COG4771@2|Bacteria,1MU9K@1224|Proteobacteria,1RMTG@1236|Gammaproteobacteria,1X3YY@135614|Xanthomonadales	P	-	ko:K02014	Plug,TonB_dep_Rec
Gene3641	15.DAS-10.DAS	0.0096676456568875	0.161585591937227	15 DAS	-1.93774784	0.416796765437545	down-regulated	Periplasmic binding protein LacI transcriptional regulator	COG1879@1|root,COG1879@2|Bacteria,2HEHI@201174|Actinobacteria	G	-	ko:K10439,ko:K10552	Peripla_BP_4
Gene3198	15.DAS-10.DAS	0.00781252860217623	0.157130639321373	15 DAS	-1.94180272	0.393016834104012	down-regulated	This protein binds to the 23S rRNA, and is important in its secondary structure. It is located near the subunit interface in the base of the L7 L12 stalk, and near the tRNA binding site of the peptidyltransferase center	COG0097@1|root,COG0097@2|Bacteria,1R9YZ@1224|Proteobacteria,1S1Z1@1236|Gammaproteobacteria,1X3Q7@135614|Xanthomonadales	J	GO:0002181,GO:0003674,GO:0003676,GO:0003723,GO:0003735,GO:0005198,GO:0005488,GO:0005575,GO:0005622,GO:0005623,GO:0005737,GO:0005829,GO:0005840,GO:0006412,GO:0006518,GO:0006807,GO:0008150,GO:0008152,GO:0009058,GO:0009059,GO:0009987,GO:0010467,GO:0015934,GO:0019538,GO:0022625,GO:0022626,GO:0032991,GO:0034641,GO:0034645,GO:0043043,GO:0043170,GO:0043226,GO:0043228,GO:0043229,GO:0043232,GO:0043603,GO:…	ko:K02933	Ribosomal_L6
Gene3928	15.DAS-10.DAS	0.00161606693087417	0.138999972111563	15 DAS	-1.966552537	0.259087389606135	down-regulated	This protein promotes the GTP-dependent binding of aminoacyl-tRNA to the A-site of ribosomes during protein biosynthesis	COG0050@1|root,COG0050@2|Bacteria,2GK4T@201174|Actinobacteria,4FMHN@85023|Microbacteriaceae	J	GO:0001666,GO:0003674,GO:0005488,GO:0005515,GO:0005575,GO:0005576,GO:0005618,GO:0005622,GO:0005623,GO:0005737,GO:0005829,GO:0005886,GO:0006950,GO:0008150,GO:0009628,GO:0010035,GO:0010038,GO:0010039,GO:0016020,GO:0019899,GO:0030312,GO:0035375,GO:0036293,GO:0040007,GO:0042221,GO:0044424,GO:0044444,GO:0044464,GO:0050896,GO:0070482,GO:0071944	ko:K02358	GTP_EFTU,GTP_EFTU_D2,GTP_EFTU_D3
Gene0855	15.DAS-10.DAS	0.015607475640886	0.183953758698687	15 DAS	-1.977360934	0.489478395866141	down-regulated	Gram-negative porin	COG3203@1|root,COG3203@2|Bacteria,1R97N@1224|Proteobacteria,2VPIA@28216|Betaproteobacteria	M	-	-	Porin_4
Gene3909	15.DAS-10.DAS	0.0192398790995576	0.196756974034532	15 DAS	-1.987585558	0.52418718105214	down-regulated	Forms part of the polypeptide exit tunnel	COG0088@1|root,COG0088@2|Bacteria,1MXPF@1224|Proteobacteria,1RNNK@1236|Gammaproteobacteria,1X4DR@135614|Xanthomonadales	J	GO:0003674,GO:0003676,GO:0003723,GO:0003735,GO:0005198,GO:0005488,GO:0005575,GO:0005622,GO:0005623,GO:0005737,GO:0005829,GO:0005840,GO:0006412,GO:0006518,GO:0006807,GO:0008150,GO:0008152,GO:0009058,GO:0009059,GO:0009987,GO:0010467,GO:0019538,GO:0022626,GO:0032991,GO:0034641,GO:0034645,GO:0043043,GO:0043170,GO:0043226,GO:0043228,GO:0043229,GO:0043232,GO:0043603,GO:0043604,GO:0044237,GO:0044238,GO:…	ko:K02926	Ribosomal_L4
Gene3389	15.DAS-10.DAS	0.00540201110765704	0.141375015055654	15 DAS	-1.989695491	0.36314650878858	down-regulated	GTPase that plays an essential role in the late steps of ribosome biogenesis	COG1160@1|root,COG1160@2|Bacteria,1MU9S@1224|Proteobacteria,1RMSF@1236|Gammaproteobacteria,1X3PK@135614|Xanthomonadales	S	-	ko:K03977	KH_dom-like,MMR_HSR1
Gene0509	15.DAS-10.DAS	0.0237602791621619	0.219675874409449	15 DAS	-1.990863628	0.560523342208635	down-regulated	One of the primary rRNA binding proteins, it binds directly to 16S rRNA where it nucleates assembly of the body of the 30S subunit	COG0522@1|root,COG0522@2|Bacteria,1MW0U@1224|Proteobacteria,2VGZH@28216|Betaproteobacteria,472PF@75682|Oxalobacteraceae	J	-	ko:K02986	Ribosomal_S4,S4
Gene4145	15.DAS-10.DAS	0.00546692304777774	0.141375015055654	15 DAS	-2.031452134	0.371998235724416	down-regulated	One of the primary rRNA binding proteins, it binds directly near the 3'-end of the 23S rRNA, where it nucleates assembly of the 50S subunit	COG0087@1|root,COG0087@2|Bacteria,1MUST@1224|Proteobacteria,1RMK9@1236|Gammaproteobacteria,1X36G@135614|Xanthomonadales	J	-	ko:K02906	Ribosomal_L3
Gene3405	15.DAS-10.DAS	0.000510546905380018	0.138999972111563	15 DAS	-2.038612531	0.198870975290717	down-regulated	Outer membrane receptor for ferrienterochelin and colicins	COG1629@1|root,COG4771@2|Bacteria,1MW4X@1224|Proteobacteria,1RPVY@1236|Gammaproteobacteria,1X3CF@135614|Xanthomonadales	P	-	-	CarboxypepD_reg,Plug,TonB_dep_Rec
Gene3603	15.DAS-10.DAS	0.00160760776305502	0.138999972111563	15 DAS	-2.048190868	0.269468926853413	down-regulated	ACR protein	COG1399@1|root,COG1399@2|Bacteria,1PSXM@1224|Proteobacteria,1SWVC@1236|Gammaproteobacteria,1X6K9@135614|Xanthomonadales	S	-	ko:K07040	DUF177
Gene0495	15.DAS-10.DAS	0.0277681478356756	0.233046828540911	15 DAS	-2.054044527	0.607584308033344	down-regulated	One of several proteins that assist in the late maturation steps of the functional core of the 30S ribosomal subunit. Associates with free 30S ribosomal subunits (but not with 30S subunits that are part of 70S ribosomes or polysomes). Required for efficient processing of 16S rRNA. May interact with the 5'-terminal helix region of 16S rRNA	COG0858@1|root,COG0858@2|Bacteria,1MZPE@1224|Proteobacteria,1S9AF@1236|Gammaproteobacteria,1X6UQ@135614|Xanthomonadales	J	-	ko:K02834	RBFA
Gene4752	15.DAS-10.DAS	0.0128185343871747	0.170539891859134	15 DAS	-2.06391664	0.481901581212624	down-regulated	This is 1 of the proteins that binds and probably mediates the attachment of the 5S RNA into the large ribosomal subunit, where it forms part of the central protuberance. In the 70S ribosome it contacts protein S13 of the 30S subunit (bridge B1b), connecting the 2 subunits	COG0094@1|root,COG0094@2|Bacteria,2GJW7@201174|Actinobacteria,1W7ZH@1268|Micrococcaceae	J	GO:0000027,GO:0003674,GO:0003676,GO:0003723,GO:0003735,GO:0005198,GO:0005488,GO:0005575,GO:0005622,GO:0005623,GO:0005737,GO:0005829,GO:0005840,GO:0006412,GO:0006518,GO:0006807,GO:0006996,GO:0008150,GO:0008152,GO:0009058,GO:0009059,GO:0009987,GO:0010467,GO:0015934,GO:0016043,GO:0019538,GO:0022607,GO:0022613,GO:0022618,GO:0022625,GO:0022626,GO:0032991,GO:0034622,GO:0034641,GO:0034645,GO:0042254,GO:…	ko:K02931	Ribosomal_L5,Ribosomal_L5_C
Gene4033	15.DAS-10.DAS	0.00753298769328526	0.155079106645766	15 DAS	-2.07633792	0.415933280754348	down-regulated	One of the proteins that surrounds the polypeptide exit tunnel on the outside of the subunit	COG0198@1|root,COG0198@2|Bacteria,1MZQD@1224|Proteobacteria,1S973@1236|Gammaproteobacteria,1X6UR@135614|Xanthomonadales	J	GO:0005575,GO:0005622,GO:0005623,GO:0005737,GO:0005829,GO:0005840,GO:0006412,GO:0006518,GO:0006807,GO:0008150,GO:0008152,GO:0009058,GO:0009059,GO:0009987,GO:0010467,GO:0015934,GO:0019538,GO:0022625,GO:0022626,GO:0032991,GO:0034641,GO:0034645,GO:0043043,GO:0043170,GO:0043226,GO:0043228,GO:0043229,GO:0043232,GO:0043603,GO:0043604,GO:0044237,GO:0044238,GO:0044249,GO:0044260,GO:0044267,GO:0044271,GO:…	ko:K02895	KOW,ribosomal_L24
Gene1579	15.DAS-10.DAS	0.0210615053267725	0.207127160665839	15 DAS	-2.080883848	0.56427972124483	down-regulated	Belongs to the DEAD box helicase family	COG0513@1|root,COG0513@2|Bacteria,1MU49@1224|Proteobacteria,1RMWA@1236|Gammaproteobacteria,1X3UF@135614|Xanthomonadales	JKL	-	ko:K11927	DEAD,Helicase_C
Gene3883	15.DAS-10.DAS	0.0232751888240324	0.218084176974482	15 DAS	-2.086948752	0.583791343225061	down-regulated	Cleaves peptides in various proteins in a process that requires ATP hydrolysis. Has a chymotrypsin-like activity. Plays a major role in the degradation of misfolded proteins	COG0740@1|root,COG0740@2|Bacteria,1MV46@1224|Proteobacteria,1RNR6@1236|Gammaproteobacteria,1X3W7@135614|Xanthomonadales	OU	-	ko:K01358	CLP_protease
Gene4214	15.DAS-10.DAS	0.0285389269886975	0.235903854031009	15 DAS	-2.095578491	0.625335286203581	down-regulated	Type VI secretion system, VipA, VC_A0107 or Hcp2	COG3516@1|root,COG3516@2|Bacteria,1R9Y7@1224|Proteobacteria,1S48N@1236|Gammaproteobacteria,1X9JD@135614|Xanthomonadales	S	-	ko:K11901	T6SS_VipA
Gene4638	15.DAS-10.DAS	0.0133250595164393	0.171449099111519	15 DAS	-2.097868551	0.495456544773837	down-regulated	One of the primary rRNA binding proteins, it binds directly to 16S rRNA central domain where it helps coordinate assembly of the platform of the 30S subunit	COG0096@1|root,COG0096@2|Bacteria,1RDG3@1224|Proteobacteria,1S452@1236|Gammaproteobacteria,1X6IW@135614|Xanthomonadales	J	GO:0003674,GO:0003735,GO:0005198,GO:0005575,GO:0005622,GO:0005623,GO:0005737,GO:0005829,GO:0005840,GO:0015935,GO:0022626,GO:0022627,GO:0032991,GO:0043226,GO:0043228,GO:0043229,GO:0043232,GO:0044391,GO:0044422,GO:0044424,GO:0044444,GO:0044445,GO:0044446,GO:0044464,GO:1990904	ko:K02994	Ribosomal_S8
Gene0882	15.DAS-10.DAS	0.00973281091331741	0.161585591937227	15 DAS	-2.101061325	0.452798962024044	down-regulated	Binds as a heterodimer with protein S6 to the central domain of the 16S rRNA, where it helps stabilize the platform of the 30S subunit	COG0238@1|root,COG0238@2|Bacteria,1MZ8U@1224|Proteobacteria,1S8R8@1236|Gammaproteobacteria,1X7FA@135614|Xanthomonadales	J	GO:0003674,GO:0003735,GO:0005198,GO:0005575,GO:0005622,GO:0005623,GO:0005737,GO:0005829,GO:0005840,GO:0006412,GO:0006518,GO:0006807,GO:0008150,GO:0008152,GO:0009058,GO:0009059,GO:0009987,GO:0010467,GO:0015935,GO:0019538,GO:0022626,GO:0022627,GO:0032991,GO:0034641,GO:0034645,GO:0043043,GO:0043170,GO:0043226,GO:0043228,GO:0043229,GO:0043232,GO:0043603,GO:0043604,GO:0044237,GO:0044238,GO:0044249,GO:…	ko:K02963	Ribosomal_S18
Gene4609	15.DAS-10.DAS	0.00611995955476819	0.147644024258783	15 DAS	-2.152624688	0.406765198875261	down-regulated	Binds together with S18 to 16S ribosomal RNA	COG0360@1|root,COG0360@2|Bacteria,1RH82@1224|Proteobacteria,1S5VU@1236|Gammaproteobacteria,1X61R@135614|Xanthomonadales	J	GO:0003674,GO:0003676,GO:0003723,GO:0003735,GO:0005198,GO:0005488,GO:0005575,GO:0005622,GO:0005623,GO:0005737,GO:0005829,GO:0005840,GO:0015935,GO:0019843,GO:0022626,GO:0022627,GO:0032991,GO:0043226,GO:0043228,GO:0043229,GO:0043232,GO:0044391,GO:0044422,GO:0044424,GO:0044444,GO:0044445,GO:0044446,GO:0044464,GO:0070181,GO:0097159,GO:1901363,GO:1990904	ko:K02990	Ribosomal_S6
Gene3922	15.DAS-10.DAS	0.0104871962624148	0.161965588705117	15 DAS	-2.153130675	0.474128170270603	down-regulated	Carrier of the growing fatty acid chain in fatty acid biosynthesis	COG0236@1|root,COG0236@2|Bacteria,1MZ4P@1224|Proteobacteria,1S8X4@1236|Gammaproteobacteria,1X7EF@135614|Xanthomonadales	IQ	GO:0000035,GO:0000036,GO:0003674,GO:0005488,GO:0005575,GO:0005622,GO:0005623,GO:0005737,GO:0005829,GO:0005975,GO:0006082,GO:0006629,GO:0006631,GO:0006633,GO:0006643,GO:0006644,GO:0006664,GO:0006793,GO:0006796,GO:0008150,GO:0008152,GO:0008610,GO:0008654,GO:0009058,GO:0009245,GO:0009247,GO:0009311,GO:0009312,GO:0009987,GO:0016051,GO:0016053,GO:0019637,GO:0019752,GO:0019842,GO:0031177,GO:0032787,GO:…	ko:K02078	PP-binding
Gene3605	15.DAS-10.DAS	0.00887478210241592	0.159333297280583	15 DAS	-2.153299549	0.45193146981228	down-regulated	TonB dependent receptor	COG1629@1|root,COG1629@2|Bacteria,1MWTT@1224|Proteobacteria,1RRQ9@1236|Gammaproteobacteria,1X9JX@135614|Xanthomonadales	M	-	ko:K02014	Plug,TonB_dep_Rec
Gene0208	15.DAS-10.DAS	0.0140359977617487	0.178940906991512	15 DAS	-2.191245169	0.525531868590823	down-regulated	Ribosomal protein L17	COG0203@1|root,COG0203@2|Bacteria,1RCWN@1224|Proteobacteria,1S3QK@1236|Gammaproteobacteria,1X6D2@135614|Xanthomonadales	J	GO:0003674,GO:0003735,GO:0005198,GO:0005575,GO:0005622,GO:0005623,GO:0005737,GO:0005829,GO:0005840,GO:0015934,GO:0022625,GO:0022626,GO:0032991,GO:0043226,GO:0043228,GO:0043229,GO:0043232,GO:0044391,GO:0044422,GO:0044424,GO:0044444,GO:0044445,GO:0044446,GO:0044464,GO:1990904	ko:K02879	Ribosomal_L17
Gene4042	15.DAS-10.DAS	0.0164581426299927	0.187975326235977	15 DAS	-2.201081941	0.553613912018412	down-regulated	GTP-dependent binding of aminoacyl-tRNA to the A-site of ribosomes during protein biosynthesis	COG0050@1|root,COG0050@2|Bacteria,1MVC0@1224|Proteobacteria,1RMYX@1236|Gammaproteobacteria,1X48A@135614|Xanthomonadales	J	-	ko:K02358	GTP_EFTU,GTP_EFTU_D2,GTP_EFTU_D3
Gene2733	15.DAS-10.DAS	0.0160861073278873	0.186934303141245	15 DAS	-2.204063441	0.550563895322192	down-regulated	Binds 16S rRNA, required for the assembly of 30S particles and may also be responsible for determining the conformation of the 16S rRNA at the A site	COG0199@1|root,COG0199@2|Bacteria,2IKN9@201174|Actinobacteria,1W9DW@1268|Micrococcaceae	J	GO:0003674,GO:0003735,GO:0005198,GO:0005575,GO:0005618,GO:0005622,GO:0005623,GO:0005737,GO:0005840,GO:0006412,GO:0006518,GO:0006807,GO:0008150,GO:0008152,GO:0009058,GO:0009059,GO:0009987,GO:0010467,GO:0015935,GO:0019538,GO:0030312,GO:0032991,GO:0034641,GO:0034645,GO:0043043,GO:0043170,GO:0043226,GO:0043228,GO:0043229,GO:0043232,GO:0043603,GO:0043604,GO:0044237,GO:0044238,GO:0044249,GO:0044260,GO:…	ko:K02954	Ribosomal_S14
Gene0521	15.DAS-10.DAS	0.0254121492670624	0.225496313036462	15 DAS	-2.215390921	0.637083980076093	down-regulated	Belongs to the RNA methyltransferase TrmD family	COG0336@1|root,COG0336@2|Bacteria,1MUN1@1224|Proteobacteria,1RMWC@1236|Gammaproteobacteria,1X3NC@135614|Xanthomonadales	J	GO:0001510,GO:0003674,GO:0003824,GO:0006139,GO:0006396,GO:0006399,GO:0006400,GO:0006725,GO:0006807,GO:0008033,GO:0008150,GO:0008152,GO:0008168,GO:0008173,GO:0008175,GO:0008757,GO:0009019,GO:0009451,GO:0009987,GO:0010467,GO:0016070,GO:0016423,GO:0016740,GO:0016741,GO:0016772,GO:0016779,GO:0030488,GO:0032259,GO:0034470,GO:0034641,GO:0034660,GO:0043170,GO:0043412,GO:0043414,GO:0044237,GO:0044238,GO:…	ko:K00554	tRNA_m1G_MT
Gene4595	15.DAS-10.DAS	0.0165574121555006	0.187975326235977	15 DAS	-2.228975809	0.561646310242289	down-regulated	One of the primary rRNA binding proteins. Required for association of the 30S and 50S subunits to form the 70S ribosome, for tRNA binding and peptide bond formation. It has been suggested to have peptidyltransferase activity	COG0090@1|root,COG0090@2|Bacteria,1MVTD@1224|Proteobacteria,1RMGR@1236|Gammaproteobacteria,1X3GB@135614|Xanthomonadales	J	GO:0002181,GO:0003674,GO:0003676,GO:0003723,GO:0003735,GO:0005198,GO:0005488,GO:0005575,GO:0005622,GO:0005623,GO:0005737,GO:0005829,GO:0005840,GO:0006412,GO:0006518,GO:0006807,GO:0008150,GO:0008152,GO:0009058,GO:0009059,GO:0009987,GO:0010467,GO:0015934,GO:0019538,GO:0022625,GO:0022626,GO:0032991,GO:0034641,GO:0034645,GO:0043043,GO:0043170,GO:0043226,GO:0043228,GO:0043229,GO:0043232,GO:0043603,GO:…	ko:K02886	Ribosomal_L2,Ribosomal_L2_C
Gene1100	15.DAS-10.DAS	0.0170676357230941	0.189575731390007	15 DAS	-2.234485746	0.568215673689196	down-regulated	Binds to 23S rRNA. Forms part of two intersubunit bridges in the 70S ribosome	COG0093@1|root,COG0093@2|Bacteria,1RCWZ@1224|Proteobacteria,1S3Z3@1236|Gammaproteobacteria,1X6K2@135614|Xanthomonadales	J	GO:0003674,GO:0003676,GO:0003723,GO:0003735,GO:0005198,GO:0005488,GO:0005575,GO:0005622,GO:0005623,GO:0005737,GO:0005829,GO:0005840,GO:0015934,GO:0019843,GO:0022625,GO:0022626,GO:0032991,GO:0043226,GO:0043228,GO:0043229,GO:0043232,GO:0044391,GO:0044422,GO:0044424,GO:0044444,GO:0044445,GO:0044446,GO:0044464,GO:0070180,GO:0097159,GO:1901363,GO:1990904	ko:K02874	Ribosomal_L14
Gene0531	15.DAS-10.DAS	0.0237043005371573	0.219675874409449	15 DAS	-2.236329631	0.629168170635519	down-regulated	This is one of the proteins that binds and probably mediates the attachment of the 5S RNA into the large ribosomal subunit, where it forms part of the central protuberance	COG0256@1|root,COG0256@2|Bacteria,1RGY7@1224|Proteobacteria,1S5V2@1236|Gammaproteobacteria,1X6HE@135614|Xanthomonadales	J	GO:0003674,GO:0003676,GO:0003723,GO:0005488,GO:0005575,GO:0005622,GO:0005623,GO:0005737,GO:0005829,GO:0005840,GO:0008097,GO:0015934,GO:0019843,GO:0022625,GO:0022626,GO:0032991,GO:0043226,GO:0043228,GO:0043229,GO:0043232,GO:0044391,GO:0044422,GO:0044424,GO:0044444,GO:0044445,GO:0044446,GO:0044464,GO:0097159,GO:1901363,GO:1990904	ko:K02881	Ribosomal_L18p
Gene3608	15.DAS-10.DAS	0.0105948992611508	0.161965588705117	15 DAS	-2.247722987	0.496424515902348	down-regulated	Pili assembly chaperone PapD, C-terminal domain	COG3121@1|root,COG3121@2|Bacteria,1R3Z4@1224|Proteobacteria,1S1DZ@1236|Gammaproteobacteria,1XC2N@135614|Xanthomonadales	M	-	-	PapD_C,PapD_N
Gene0500	15.DAS-10.DAS	0.00725570493541894	0.154549856201241	15 DAS	-2.251659491	0.446300865212177	down-regulated	Binds directly to 23S ribosomal RNA and is necessary for the in vitro assembly process of the 50S ribosomal subunit. It is not involved in the protein synthesizing functions of that subunit	COG0292@1|root,COG0292@2|Bacteria,1RGU2@1224|Proteobacteria,1S3P3@1236|Gammaproteobacteria,1X78R@135614|Xanthomonadales	J	GO:0000027,GO:0003674,GO:0003735,GO:0005198,GO:0005575,GO:0005622,GO:0005623,GO:0005737,GO:0005829,GO:0005840,GO:0006996,GO:0008150,GO:0009987,GO:0015934,GO:0016043,GO:0022607,GO:0022613,GO:0022618,GO:0022625,GO:0022626,GO:0032991,GO:0034622,GO:0042254,GO:0042255,GO:0042273,GO:0043226,GO:0043228,GO:0043229,GO:0043232,GO:0043933,GO:0044085,GO:0044391,GO:0044422,GO:0044424,GO:0044444,GO:0044445,GO:…	ko:K02887	Ribosomal_L20
Gene3795	15.DAS-10.DAS	0.00649385287973877	0.154253982251026	15 DAS	-2.275552447	0.437186157059842	down-regulated	Binds the lower part of the 30S subunit head. Binds mRNA in the 70S ribosome, positioning it for translation	COG0092@1|root,COG0092@2|Bacteria,1MUAI@1224|Proteobacteria,1RN0P@1236|Gammaproteobacteria,1X304@135614|Xanthomonadales	J	GO:0002181,GO:0003674,GO:0003735,GO:0005198,GO:0005575,GO:0005622,GO:0005623,GO:0005737,GO:0005829,GO:0005840,GO:0006412,GO:0006518,GO:0006807,GO:0008150,GO:0008152,GO:0009058,GO:0009059,GO:0009987,GO:0010467,GO:0015935,GO:0019538,GO:0022626,GO:0022627,GO:0032991,GO:0034641,GO:0034645,GO:0043043,GO:0043170,GO:0043226,GO:0043228,GO:0043229,GO:0043232,GO:0043603,GO:0043604,GO:0044237,GO:0044238,GO:…	ko:K02982	KH_2,Ribosomal_S3_C
Gene3944	15.DAS-10.DAS	0.015275677640305	0.183953758698687	15 DAS	-2.277919015	0.560264086416512	down-regulated	type VI secretion protein	COG3517@1|root,COG3517@2|Bacteria,1MU5C@1224|Proteobacteria,1RNP7@1236|Gammaproteobacteria,1XH4E@135619|Oceanospirillales	S	-	ko:K11900	VipB
Gene2905	15.DAS-10.DAS	0.00230833122253715	0.138999972111563	15 DAS	-2.280569964	0.330321028860866	down-regulated	Essential subunit of the Sec protein translocation channel SecYEG. Clamps together the 2 halves of SecY. May contact the channel plug during translocation	COG0690@1|root,COG0690@2|Bacteria,1RDI9@1224|Proteobacteria,1S3PA@1236|Gammaproteobacteria,1X7DX@135614|Xanthomonadales	U	-	ko:K03073	SecE
Gene3572	15.DAS-10.DAS	0.00302004734284374	0.138999972111563	15 DAS	-2.319999166	0.361185467171139	down-regulated	Forms part of the ribosomal stalk which helps the ribosome interact with GTP-bound translation factors. Is thus essential for accurate translation	COG0222@1|root,COG0222@2|Bacteria,1RGU4@1224|Proteobacteria,1S5V7@1236|Gammaproteobacteria,1X6DQ@135614|Xanthomonadales	J	-	ko:K02935	Ribosomal_L12,Ribosomal_L12_N
Gene4182	15.DAS-10.DAS	0.0299801221861049	0.240369939406598	15 DAS	-2.328138773	0.70585236163024	down-regulated	Forms part of the ribosomal stalk which helps the ribosome interact with GTP-bound translation factors. Is thus essential for accurate translation	COG0222@1|root,COG0222@2|Bacteria,1RGU4@1224|Proteobacteria,1S5V7@1236|Gammaproteobacteria,2NCYN@225057|Acidithiobacillales	J	-	ko:K02935	Ribosomal_L12,Ribosomal_L12_N
Gene4760	15.DAS-10.DAS	0.0319958008245242	0.246662744334867	15 DAS	-2.338878085	0.724260604974025	down-regulated	NDH-1 shuttles electrons from NADH, via FMN and iron- sulfur (Fe-S) centers, to quinones in the respiratory chain. The immediate electron acceptor for the enzyme in this species is believed to be ubiquinone. Couples the redox reaction to proton translocation (for every two electrons transferred, four hydrogen ions are translocated across the cytoplasmic membrane), and thus conserves the redox ene…	COG1007@1|root,COG1007@2|Bacteria,1MV56@1224|Proteobacteria,1RPJB@1236|Gammaproteobacteria,1X3KC@135614|Xanthomonadales	C	-	ko:K00343	Proton_antipo_M
Gene2916	15.DAS-10.DAS	0.00825671562679229	0.157130639321373	15 DAS	-2.354324956	0.484052756451044	down-regulated	The natural substrate for this enzyme may be peptidyl- tRNAs which drop off the ribosome during protein synthesis	COG0193@1|root,COG0193@2|Bacteria,1MX1P@1224|Proteobacteria,1RPK3@1236|Gammaproteobacteria,1X40M@135614|Xanthomonadales	J	GO:0003674,GO:0003824,GO:0004045,GO:0016787,GO:0016788,GO:0052689,GO:0140098,GO:0140101	ko:K01056	Pept_tRNA_hydro
Gene2782	15.DAS-10.DAS	0.00740718222726157	0.154549856201241	15 DAS	-2.379758507	0.474450796772518	down-regulated	Belongs to the ompA family	COG2885@1|root,COG3637@1|root,COG2885@2|Bacteria,COG3637@2|Bacteria,1RKGT@1224|Proteobacteria,1S6ZQ@1236|Gammaproteobacteria,1X563@135614|Xanthomonadales	M	-	ko:K03286	OMP_b-brl,OmpA,TSP_3
Gene4002	15.DAS-10.DAS	0.0245226251228575	0.220900558612271	15 DAS	-2.39121169	0.679955682837819	down-regulated	NADH dehydrogenase	COG1905@1|root,COG1905@2|Bacteria,1MWS2@1224|Proteobacteria,1RN4C@1236|Gammaproteobacteria,1X3TC@135614|Xanthomonadales	C	-	ko:K00334	2Fe-2S_thioredx
Gene3606	15.DAS-10.DAS	0.0319018459930846	0.246662744334867	15 DAS	-2.392113313	0.740034851183908	down-regulated	thus facilitating recognition of the initiation point. It is needed to translate mRNA with a short Shine-Dalgarno (SD) purine-rich sequence	COG0539@1|root,COG0539@2|Bacteria,1MVAV@1224|Proteobacteria,1RMFY@1236|Gammaproteobacteria,1X3UC@135614|Xanthomonadales	J	-	ko:K02945	S1
Gene1713	15.DAS-10.DAS	0.00281888511881566	0.138999972111563	15 DAS	-2.432955368	0.37179693911595	down-regulated	Belongs to the glyceraldehyde-3-phosphate dehydrogenase family	COG0057@1|root,COG0057@2|Bacteria,1MU93@1224|Proteobacteria,1RMBM@1236|Gammaproteobacteria,1X34S@135614|Xanthomonadales	G	-	ko:K00134	Gp_dh_C,Gp_dh_N
Gene0316	15.DAS-10.DAS	0.0191213894740745	0.196756974034532	15 DAS	-2.453856168	0.645934851359555	down-regulated	Catalyzes the ATP-dependent amination of UTP to CTP with either L-glutamine or ammonia as the source of nitrogen. Regulates intracellular CTP levels through interactions with the four ribonucleotide triphosphates	COG0504@1|root,COG0504@2|Bacteria,1MUIT@1224|Proteobacteria,1RM92@1236|Gammaproteobacteria,1X4G4@135614|Xanthomonadales	F	-	ko:K01937	CTP_synth_N,GATase
Gene3530	15.DAS-10.DAS	0.00128155602172379	0.138999972111563	15 DAS	-2.455347979	0.304307781763525	down-regulated	Forms part of the polypeptide exit tunnel	COG0088@1|root,COG0088@2|Bacteria,1MXPF@1224|Proteobacteria,1RNNK@1236|Gammaproteobacteria,1X4DR@135614|Xanthomonadales	J	GO:0003674,GO:0003676,GO:0003723,GO:0003735,GO:0005198,GO:0005488,GO:0005575,GO:0005622,GO:0005623,GO:0005737,GO:0005829,GO:0005840,GO:0006412,GO:0006518,GO:0006807,GO:0008150,GO:0008152,GO:0009058,GO:0009059,GO:0009987,GO:0010467,GO:0019538,GO:0022626,GO:0032991,GO:0034641,GO:0034645,GO:0043043,GO:0043170,GO:0043226,GO:0043228,GO:0043229,GO:0043232,GO:0043603,GO:0043604,GO:0044237,GO:0044238,GO:…	ko:K02926	Ribosomal_L4
Gene4873	15.DAS-10.DAS	0.00341969626155414	0.138999972111563	15 DAS	-2.457518881	0.395682312879208	down-regulated	PFAM Tetratricopeptide TPR_2 repeat protein	COG0457@1|root,COG0457@2|Bacteria,1N58R@1224|Proteobacteria,2VUPZ@28216|Betaproteobacteria,1K0VN@119060|Burkholderiaceae	S	-	-	TPR_14,TPR_19,TPR_6
Gene3398	15.DAS-10.DAS	0.0188620490326301	0.196756974034532	15 DAS	-2.460721516	0.645043946859318	down-regulated	Produces ATP from ADP in the presence of a proton gradient across the membrane. The alpha chain is a regulatory subunit	COG0056@1|root,COG0056@2|Bacteria,1MUG7@1224|Proteobacteria,2VHQU@28216|Betaproteobacteria,1K1JD@119060|Burkholderiaceae	F	-	ko:K02111	ATP-synt_ab,ATP-synt_ab_C,ATP-synt_ab_N
Gene3680	15.DAS-10.DAS	0.0129230358468386	0.170539891859134	15 DAS	-2.46893675	0.577848731474921	down-regulated	Catalyzes the isomerization between 2-isopropylmalate and 3-isopropylmalate, via the formation of 2-isopropylmaleate	COG0065@1|root,COG0065@2|Bacteria,1MVYR@1224|Proteobacteria,1RMF6@1236|Gammaproteobacteria,1X3KZ@135614|Xanthomonadales	E	-	ko:K01703	Aconitase
Gene4348	15.DAS-10.DAS	0.0104502295225539	0.161965588705117	15 DAS	-2.48112535	0.545795812077672	down-regulated	ATP-dependent specificity component of the Clp protease. It directs the protease to specific substrates. Can perform chaperone functions in the absence of ClpP	COG1219@1|root,COG1219@2|Bacteria,1MVQK@1224|Proteobacteria,1RN9N@1236|Gammaproteobacteria,1X4TT@135614|Xanthomonadales	O	GO:0000166,GO:0003674,GO:0003824,GO:0004176,GO:0005488,GO:0005524,GO:0006508,GO:0006807,GO:0008144,GO:0008150,GO:0008152,GO:0008233,GO:0009056,GO:0009057,GO:0009987,GO:0016462,GO:0016787,GO:0016817,GO:0016818,GO:0016887,GO:0017076,GO:0017111,GO:0019538,GO:0030163,GO:0030554,GO:0032553,GO:0032555,GO:0032559,GO:0035639,GO:0036094,GO:0042623,GO:0043167,GO:0043168,GO:0043170,GO:0044238,GO:0051301,GO:…	ko:K03544	AAA_2,ClpB_D2-small,zf-C4_ClpX
Gene3032	15.DAS-10.DAS	0.00706330343084273	0.154549856201241	15 DAS	-2.506629529	0.493088704098713	down-regulated	Belongs to the class I fructose-bisphosphate aldolase family	COG3588@1|root,COG3588@2|Bacteria,1MVFK@1224|Proteobacteria,1RQ57@1236|Gammaproteobacteria,1X34A@135614|Xanthomonadales	G	-	ko:K01623	Glycolytic
Gene3689	15.DAS-10.DAS	0.00394597042152565	0.138999972111563	15 DAS	-2.512736319	0.420645895380416	down-regulated	One of the essential components for the initiation of protein synthesis. Protects formylmethionyl-tRNA from spontaneous hydrolysis and promotes its binding to the 30S ribosomal subunits. Also involved in the hydrolysis of GTP during the formation of the 70S ribosomal complex	COG0532@1|root,COG0532@2|Bacteria,1MV26@1224|Proteobacteria,1RM9X@1236|Gammaproteobacteria,1X4G8@135614|Xanthomonadales	J	-	ko:K02519	GTP_EFTU,GTP_EFTU_D2,IF-2,IF2_N,IF2_assoc
Gene2448	15.DAS-10.DAS	0.0128692719522251	0.170539891859134	15 DAS	-2.523605904	0.589919382346077	down-regulated	Binds to the 23S rRNA	COG0200@1|root,COG0200@2|Bacteria,1RDC8@1224|Proteobacteria,1S3P6@1236|Gammaproteobacteria,1X6FU@135614|Xanthomonadales	J	GO:0003674,GO:0003735,GO:0005198,GO:0005575,GO:0005622,GO:0005623,GO:0005737,GO:0005829,GO:0005840,GO:0015934,GO:0022625,GO:0022626,GO:0032991,GO:0043226,GO:0043228,GO:0043229,GO:0043232,GO:0044391,GO:0044422,GO:0044424,GO:0044444,GO:0044445,GO:0044446,GO:0044464,GO:1990904	ko:K02876	Ribosomal_L27A
Gene2728	15.DAS-10.DAS	0.00834913298493749	0.157130639321373	15 DAS	-2.528960381	0.521607957322611	down-regulated	Belongs to the universal ribosomal protein uS9 family	COG0103@1|root,COG0103@2|Bacteria,1RD4A@1224|Proteobacteria,1S3Q7@1236|Gammaproteobacteria,1X64V@135614|Xanthomonadales	J	GO:0000462,GO:0003674,GO:0003676,GO:0003723,GO:0003735,GO:0005198,GO:0005488,GO:0005575,GO:0005622,GO:0005623,GO:0005737,GO:0005829,GO:0005840,GO:0006139,GO:0006364,GO:0006396,GO:0006412,GO:0006518,GO:0006725,GO:0006807,GO:0008150,GO:0008152,GO:0009058,GO:0009059,GO:0009987,GO:0010467,GO:0015935,GO:0016070,GO:0016072,GO:0019538,GO:0022613,GO:0022626,GO:0022627,GO:0030490,GO:0032991,GO:0034470,GO:…	ko:K02996	Ribosomal_S9
Gene4351	15.DAS-10.DAS	0.0229837109905322	0.218084176974482	15 DAS	-2.535832148	0.706570198979819	down-regulated	Ribose xylose arabinose galactoside ABC-type transport systems, permease components	COG1172@1|root,COG1172@2|Bacteria,2GKAS@201174|Actinobacteria,4DBZ2@85008|Micromonosporales	G	-	ko:K10553	BPD_transp_2
Gene3070	15.DAS-10.DAS	0.0048084477801094	0.138999972111563	15 DAS	-2.540105682	0.448922652154445	down-regulated	Involved in the biosynthesis of branched-chain amino acids (BCAA). Catalyzes an alkyl-migration followed by a ketol- acid reduction of (S)-2-acetolactate (S2AL) to yield (R)-2,3- dihydroxy-isovalerate. In the isomerase reaction, S2AL is rearranged via a Mg-dependent methyl migration to produce 3- hydroxy-3-methyl-2-ketobutyrate (HMKB). In the reductase reaction, this 2-ketoacid undergoes a metal-…	COG0059@1|root,COG0059@2|Bacteria,1MV7M@1224|Proteobacteria,1RNA8@1236|Gammaproteobacteria,1X35R@135614|Xanthomonadales	EH	-	ko:K00053	IlvC,IlvN
Gene3688	15.DAS-10.DAS	0.0033993014861951	0.138999972111563	15 DAS	-2.548455032	0.409658489499321	down-regulated	aminotransferase	COG0436@1|root,COG0436@2|Bacteria,1MW0Z@1224|Proteobacteria,1RNN0@1236|Gammaproteobacteria,1X3M5@135614|Xanthomonadales	E	-	ko:K00812	Aminotran_1_2
Gene1831	15.DAS-10.DAS	0.0115055193309984	0.165710657222694	15 DAS	-2.557509494	0.578543259240679	down-regulated	DNA-dependent RNA polymerase catalyzes the transcription of DNA into RNA using the four ribonucleoside triphosphates as substrates	COG0202@1|root,COG0202@2|Bacteria,1MU75@1224|Proteobacteria,1RMU3@1236|Gammaproteobacteria,1X387@135614|Xanthomonadales	K	GO:0003674,GO:0003824,GO:0003899,GO:0005575,GO:0005622,GO:0005623,GO:0005737,GO:0006139,GO:0006351,GO:0006354,GO:0006725,GO:0006807,GO:0008150,GO:0008152,GO:0009058,GO:0009059,GO:0009987,GO:0010467,GO:0016070,GO:0016740,GO:0016772,GO:0016779,GO:0018130,GO:0019438,GO:0032774,GO:0034062,GO:0034641,GO:0034645,GO:0034654,GO:0043170,GO:0044237,GO:0044238,GO:0044249,GO:0044260,GO:0044271,GO:0044424,GO:…	ko:K03040	RNA_pol_A_CTD,RNA_pol_A_bac,RNA_pol_L
Gene2437	15.DAS-10.DAS	0.00209561437544977	0.138999972111563	15 DAS	-2.57902067	0.364034621968234	down-regulated	Biopolymer transporter ExbB	COG0811@1|root,COG0811@2|Bacteria,1RDJF@1224|Proteobacteria,1T1A5@1236|Gammaproteobacteria,1XD3P@135614|Xanthomonadales	U	-	ko:K03561	MotA_ExbB
Gene1632	15.DAS-10.DAS	0.0117861382072735	0.165710657222694	15 DAS	-2.600414454	0.592401286813077	down-regulated	COG0038 Chloride channel protein EriC	COG0038@1|root,COG0517@1|root,COG0038@2|Bacteria,COG0517@2|Bacteria,1MV4K@1224|Proteobacteria,1RQJW@1236|Gammaproteobacteria,1X5R6@135614|Xanthomonadales	P	-	-	CBS,Voltage_CLC
Gene3465	15.DAS-10.DAS	0.0289341372830891	0.236371999815288	15 DAS	-2.619521083	0.785147532502401	down-regulated	Belongs to the class-III pyridoxal-phosphate-dependent aminotransferase family	COG0160@1|root,COG0160@2|Bacteria,1MWY6@1224|Proteobacteria,1RQKU@1236|Gammaproteobacteria,1X3IS@135614|Xanthomonadales	E	-	-	Aminotran_3
Gene0881	15.DAS-10.DAS	0.00182643028436921	0.138999972111563	15 DAS	-2.645886767	0.360068454410274	down-regulated	Oar protein	COG1629@1|root,COG4771@2|Bacteria,1N6JG@1224|Proteobacteria,1RP10@1236|Gammaproteobacteria,1X3ZY@135614|Xanthomonadales	P	-	-	CarboxypepD_reg,Plug,TonB_dep_Rec
Gene4797	15.DAS-10.DAS	0.00486139798835777	0.138999972111563	15 DAS	-2.654077811	0.47048388615526	down-regulated	TonB dependent receptor	COG1629@1|root,COG1629@2|Bacteria,1MWTT@1224|Proteobacteria,1RRQ9@1236|Gammaproteobacteria,1X9JX@135614|Xanthomonadales	M	-	ko:K02014	Plug,TonB_dep_Rec
Gene1883	15.DAS-10.DAS	0.00377041076556304	0.138999972111563	15 DAS	-2.676250636	0.442492011071025	down-regulated	Tfp pilus assembly protein, tip-associated adhesin PilY1	COG3419@1|root,COG3419@2|Bacteria,1NUAV@1224|Proteobacteria,1RPV3@1236|Gammaproteobacteria,1X3K8@135614|Xanthomonadales	NU	-	ko:K02674	Neisseria_PilC
Gene4117	15.DAS-10.DAS	0.0224994770210915	0.217119953253533	15 DAS	-2.689716212	0.744485132617326	down-regulated	Belongs to the class-IV pyridoxal-phosphate-dependent aminotransferase family	COG0115@1|root,COG0115@2|Bacteria,1MVB0@1224|Proteobacteria,1RP6Z@1236|Gammaproteobacteria,1X4S5@135614|Xanthomonadales	E	-	ko:K00826	Aminotran_4
Gene4538	15.DAS-10.DAS	0.0266493188722461	0.229010494945147	15 DAS	-2.757244744	0.804955597541018	down-regulated	Glutamate synthase	COG0067@1|root,COG0069@1|root,COG0067@2|Bacteria,COG0069@2|Bacteria,1MU7B@1224|Proteobacteria,1RN2W@1236|Gammaproteobacteria,1X465@135614|Xanthomonadales	E	-	ko:K00265	GATase_2,GXGXG,Glu_syn_central,Glu_synthase
Gene0718	15.DAS-10.DAS	0.0322567434074174	0.246662744334867	15 DAS	-2.758110173	0.85634974183973	down-regulated	Succinyl-CoA synthetase functions in the citric acid cycle (TCA), coupling the hydrolysis of succinyl-CoA to the synthesis of either ATP or GTP and thus represents the only step of substrate-level phosphorylation in the TCA. The beta subunit provides nucleotide specificity of the enzyme and binds the substrate succinate, while the binding sites for coenzyme A and phosphate are found in the alpha …	COG0045@1|root,COG0045@2|Bacteria,1MVCE@1224|Proteobacteria,1RMSU@1236|Gammaproteobacteria,1X3IA@135614|Xanthomonadales	C	-	ko:K01903	ATP-grasp_2,Ligase_CoA
Gene3383	15.DAS-10.DAS	0.015205259688563	0.183953758698687	15 DAS	-2.762126451	0.678419359988756	down-regulated	NDH-1 shuttles electrons from NADH, via FMN and iron- sulfur (Fe-S) centers, to quinones in the respiratory chain. The immediate electron acceptor for the enzyme in this species is believed to be ubiquinone. Couples the redox reaction to proton translocation (for every two electrons transferred, four hydrogen ions are translocated across the cytoplasmic membrane), and thus conserves the redox ene…	COG1005@1|root,COG1005@2|Bacteria,1MU2R@1224|Proteobacteria,1RQE9@1236|Gammaproteobacteria,1X3KJ@135614|Xanthomonadales	C	-	ko:K00337	NADHdh
Gene0471	15.DAS-10.DAS	0.0171895093229281	0.189575731390007	15 DAS	-2.805615097	0.714986908967404	down-regulated	type VI secretion protein	COG3517@1|root,COG3517@2|Bacteria,1MU5C@1224|Proteobacteria,1RNP7@1236|Gammaproteobacteria,1XH4E@135619|Oceanospirillales	S	-	ko:K11900	VipB
Gene3451	15.DAS-10.DAS	0.0179906086532421	0.192899303893096	15 DAS	-2.810939874	0.726305769733714	down-regulated	One of the primary rRNA binding proteins. Required for association of the 30S and 50S subunits to form the 70S ribosome, for tRNA binding and peptide bond formation. It has been suggested to have peptidyltransferase activity	COG0090@1|root,COG0090@2|Bacteria,1MVTD@1224|Proteobacteria,1RMGR@1236|Gammaproteobacteria,1X3GB@135614|Xanthomonadales	J	GO:0002181,GO:0003674,GO:0003676,GO:0003723,GO:0003735,GO:0005198,GO:0005488,GO:0005575,GO:0005622,GO:0005623,GO:0005737,GO:0005829,GO:0005840,GO:0006412,GO:0006518,GO:0006807,GO:0008150,GO:0008152,GO:0009058,GO:0009059,GO:0009987,GO:0010467,GO:0015934,GO:0019538,GO:0022625,GO:0022626,GO:0032991,GO:0034641,GO:0034645,GO:0043043,GO:0043170,GO:0043226,GO:0043228,GO:0043229,GO:0043232,GO:0043603,GO:…	ko:K02886	Ribosomal_L2,Ribosomal_L2_C
Gene0917	15.DAS-10.DAS	0.0120220397331825	0.167225489621926	15 DAS	-2.826675936	0.647688636205967	down-regulated	The globular domain of the protein is located near the polypeptide exit tunnel on the outside of the subunit, while an extended beta-hairpin is found that lines the wall of the exit tunnel in the center of the 70S ribosome	COG0091@1|root,COG0091@2|Bacteria,1RH0W@1224|Proteobacteria,1S5XT@1236|Gammaproteobacteria,1X722@135614|Xanthomonadales	J	-	ko:K02890	Ribosomal_L22
Gene5256	15.DAS-10.DAS	0.00386174109162175	0.138999972111563	15 DAS	-2.846091619	0.473654124208469	down-regulated	thus facilitating recognition of the initiation point. It is needed to translate mRNA with a short Shine-Dalgarno (SD) purine-rich sequence	COG0539@1|root,COG0539@2|Bacteria,1MVAV@1224|Proteobacteria,2VI12@28216|Betaproteobacteria,4PQ3M@995019|Sutterellaceae	J	-	ko:K02945	S1
Gene5229	15.DAS-10.DAS	0.013166224384798	0.170828995379228	15 DAS	-2.84707865	0.670023239522997	down-regulated	Phage capsid family	COG4653@1|root,COG4653@2|Bacteria,2ICZP@201174|Actinobacteria	S	-	-	Peptidase_S78,Phage_capsid
Gene3672	15.DAS-10.DAS	0.0147604291552794	0.182320820926012	15 DAS	-2.877816423	0.700598919927966	down-regulated	ribosomal protein L30	COG1841@1|root,COG1841@2|Bacteria,2HNWE@201174|Actinobacteria,1WA0K@1268|Micrococcaceae	J	-	ko:K02907	Ribosomal_L30
Gene2773	15.DAS-10.DAS	0.0192424242741025	0.196756974034532	15 DAS	-2.879936307	0.759558155509936	down-regulated	Ribosomal protein L30	COG1841@1|root,COG1841@2|Bacteria,1QBAT@1224|Proteobacteria,1T6V9@1236|Gammaproteobacteria,1X885@135614|Xanthomonadales	J	GO:0005575,GO:0005622,GO:0005623,GO:0005737,GO:0005829,GO:0005840,GO:0015934,GO:0022625,GO:0022626,GO:0032991,GO:0043226,GO:0043228,GO:0043229,GO:0043232,GO:0044391,GO:0044422,GO:0044424,GO:0044444,GO:0044445,GO:0044446,GO:0044464,GO:1990904	ko:K02907	Ribosomal_L30
Gene0494	15.DAS-10.DAS	0.00423307200399852	0.138999972111563	15 DAS	-2.885874564	0.49248022599033	down-regulated	Oar protein	COG1629@1|root,COG4771@2|Bacteria,1N6JG@1224|Proteobacteria,1RP10@1236|Gammaproteobacteria,1X3ZY@135614|Xanthomonadales	P	-	-	CarboxypepD_reg,Plug,TonB_dep_Rec
Gene2895	15.DAS-10.DAS	0.00532661699156364	0.141375015055654	15 DAS	-2.907917567	0.528670720037216	down-regulated	Located at the back of the 30S subunit body where it stabilizes the conformation of the head with respect to the body	COG0098@1|root,COG0098@2|Bacteria,2GJW8@201174|Actinobacteria,1W7XX@1268|Micrococcaceae	J	GO:0003674,GO:0003735,GO:0005198,GO:0005575,GO:0005622,GO:0005623,GO:0005737,GO:0005829,GO:0005840,GO:0005886,GO:0006412,GO:0006518,GO:0006807,GO:0008150,GO:0008152,GO:0009058,GO:0009059,GO:0009987,GO:0010467,GO:0015935,GO:0016020,GO:0019538,GO:0022626,GO:0022627,GO:0032991,GO:0034641,GO:0034645,GO:0040007,GO:0043043,GO:0043170,GO:0043226,GO:0043228,GO:0043229,GO:0043232,GO:0043603,GO:0043604,GO:…	ko:K02988	Ribosomal_S5,Ribosomal_S5_C
Gene1716	15.DAS-10.DAS	0.030356490099267	0.241572056207831	15 DAS	-2.937395038	0.89417235381982	down-regulated	Participates in both transcription termination and antitermination	COG0195@1|root,COG0195@2|Bacteria,1MWT7@1224|Proteobacteria,1RNQS@1236|Gammaproteobacteria,1X5AR@135614|Xanthomonadales	K	-	ko:K02600	HHH_5,KH_5,NusA_N,S1
Gene3840	15.DAS-10.DAS	0.0178388326371288	0.192899303893096	15 DAS	-2.993859139	0.7715810823473	down-regulated	TIGRFAM type I secretion outer membrane protein, TolC family	COG1538@1|root,COG1538@2|Bacteria,1MWCJ@1224|Proteobacteria,1RQQV@1236|Gammaproteobacteria,1X306@135614|Xanthomonadales	MU	-	ko:K12340	OEP
Gene4501	15.DAS-10.DAS	0.0260292627513513	0.228347623227764	15 DAS	-2.99895813	0.868996335395729	down-regulated	acetolactate synthase, small	COG0440@1|root,COG0440@2|Bacteria,1RAGN@1224|Proteobacteria,1S20I@1236|Gammaproteobacteria,1X7SZ@135614|Xanthomonadales	E	-	ko:K01653	ACT,ACT_5,ALS_ss_C
Gene0493	15.DAS-10.DAS	0.0090751637036789	0.160303246942	15 DAS	-3.011143827	0.636025470249942	down-regulated	Involved in the biosynthesis of branched-chain amino acids (BCAA). Catalyzes an alkyl-migration followed by a ketol- acid reduction of (S)-2-acetolactate (S2AL) to yield (R)-2,3- dihydroxy-isovalerate. In the isomerase reaction, S2AL is rearranged via a Mg-dependent methyl migration to produce 3- hydroxy-3-methyl-2-ketobutyrate (HMKB). In the reductase reaction, this 2-ketoacid undergoes a metal-…	COG0059@1|root,COG0059@2|Bacteria,1MV7M@1224|Proteobacteria,1RNA8@1236|Gammaproteobacteria,1X35R@135614|Xanthomonadales	EH	-	ko:K00053	IlvC,IlvN
Gene3393	15.DAS-10.DAS	0.0178871469479581	0.192899303893096	15 DAS	-3.033322628	0.782394046393379	down-regulated	Glutamate synthase	COG0067@1|root,COG0069@1|root,COG0067@2|Bacteria,COG0069@2|Bacteria,1MU7B@1224|Proteobacteria,1RN2W@1236|Gammaproteobacteria,1X465@135614|Xanthomonadales	E	-	ko:K00265	GATase_2,GXGXG,Glu_syn_central,Glu_synthase
Gene0508	15.DAS-10.DAS	0.0314670920212215	0.246625330359218	15 DAS	-3.047839835	0.938685081679408	down-regulated	TonB dependent receptor	COG1629@1|root,COG1629@2|Bacteria,1MWTT@1224|Proteobacteria,1RRQ9@1236|Gammaproteobacteria,1X9JX@135614|Xanthomonadales	M	-	ko:K02014	Plug,TonB_dep_Rec
Gene4776	15.DAS-10.DAS	0.0246467490758747	0.220900558612271	15 DAS	-3.050053285	0.868681725145844	down-regulated	The 2-oxoglutarate dehydrogenase complex catalyzes the overall conversion of 2-oxoglutarate to succinyl-CoA and CO(2)	COG0508@1|root,COG0508@2|Bacteria,1MUJD@1224|Proteobacteria,1RME0@1236|Gammaproteobacteria,1X3Y6@135614|Xanthomonadales	C	-	ko:K00658	2-oxoacid_dh,Biotin_lipoyl,E3_binding
Gene2106	15.DAS-10.DAS	0.0116571975805624	0.165710657222694	15 DAS	-3.055266489	0.693788742439409	down-regulated	This protein is one of the two subunits of integration host factor, a specific DNA-binding protein that functions in genetic recombination as well as in transcriptional and translational control	COG0776@1|root,COG0776@2|Bacteria,1MZ7M@1224|Proteobacteria,1S8XZ@1236|Gammaproteobacteria,1X78F@135614|Xanthomonadales	K	GO:0003674,GO:0003676,GO:0003677,GO:0005488,GO:0005575,GO:0005622,GO:0005623,GO:0005737,GO:0005829,GO:0008150,GO:0009889,GO:0010556,GO:0019219,GO:0019222,GO:0031323,GO:0031326,GO:0044424,GO:0044444,GO:0044464,GO:0050789,GO:0050794,GO:0051171,GO:0051252,GO:0060255,GO:0065007,GO:0080090,GO:0097159,GO:1901363,GO:1903506,GO:2001141	ko:K05788	Bac_DNA_binding
Gene3692	15.DAS-10.DAS	0.0187100534345352	0.196756974034532	15 DAS	-3.095171862	0.809354526514534	down-regulated	ATPase that binds to both the 70S ribosome and the 50S ribosomal subunit in a nucleotide-independent manner	COG0012@1|root,COG0012@2|Bacteria,1MVM4@1224|Proteobacteria,1RMBI@1236|Gammaproteobacteria,1X3B7@135614|Xanthomonadales	J	-	ko:K06942	MMR_HSR1,YchF-GTPase_C
Gene4706	15.DAS-10.DAS	0.014139113117205	0.178940906991512	15 DAS	-3.103313284	0.745893816964859	down-regulated	Outer membrane receptor for ferrienterochelin and colicins	COG1629@1|root,COG4771@2|Bacteria,1MW4X@1224|Proteobacteria,1RPVY@1236|Gammaproteobacteria,1X3CF@135614|Xanthomonadales	P	-	-	CarboxypepD_reg,Plug,TonB_dep_Rec
Gene0927	15.DAS-10.DAS	0.00294023612636948	0.138999972111563	15 DAS	-3.107854388	0.48035764041103	down-regulated	binds to the 23S rRNA	COG0359@1|root,COG0359@2|Bacteria,1RD0R@1224|Proteobacteria,1S3WS@1236|Gammaproteobacteria,1X6DH@135614|Xanthomonadales	J	GO:0003674,GO:0003676,GO:0003723,GO:0005488,GO:0005575,GO:0005622,GO:0005623,GO:0005737,GO:0005829,GO:0005840,GO:0006412,GO:0006518,GO:0006807,GO:0008150,GO:0008152,GO:0009058,GO:0009059,GO:0009987,GO:0010467,GO:0015934,GO:0019538,GO:0022625,GO:0022626,GO:0032991,GO:0034641,GO:0034645,GO:0043043,GO:0043170,GO:0043226,GO:0043228,GO:0043229,GO:0043232,GO:0043603,GO:0043604,GO:0044237,GO:0044238,GO:…	ko:K02939	Ribosomal_L9_C,Ribosomal_L9_N
Gene4115	15.DAS-10.DAS	0.00418268536249388	0.138999972111563	15 DAS	-3.116541087	0.530102753563753	down-regulated	TonB dependent receptor	COG4773@1|root,COG4773@2|Bacteria,1QTXJ@1224|Proteobacteria,1T2I5@1236|Gammaproteobacteria,1X59N@135614|Xanthomonadales	P	-	ko:K02014	Plug,TonB_dep_Rec
Gene4080	15.DAS-10.DAS	0.00958412333981751	0.161585591937227	15 DAS	-3.12944176	0.67144449600296	down-regulated	Among the AAA ATPases, the YifB protease family belongs to the Helix 2 insert clade	COG0606@1|root,COG0606@2|Bacteria,1MU4R@1224|Proteobacteria,1RMB9@1236|Gammaproteobacteria,1X4KT@135614|Xanthomonadales	O	-	ko:K07391	ChlI,Mg_chelatase,Mg_chelatase_C
Gene4704	15.DAS-10.DAS	0.0100954708124832	0.161965588705117	15 DAS	-3.168849252	0.690157141673884	down-regulated	The globular domain of the protein is located near the polypeptide exit tunnel on the outside of the subunit, while an extended beta-hairpin is found that lines the wall of the exit tunnel in the center of the 70S ribosome	COG0091@1|root,COG0091@2|Bacteria,2IM3J@201174|Actinobacteria,1W998@1268|Micrococcaceae	J	GO:0003674,GO:0003735,GO:0005198,GO:0005575,GO:0005618,GO:0005622,GO:0005623,GO:0005737,GO:0005829,GO:0005840,GO:0008150,GO:0015934,GO:0022625,GO:0022626,GO:0030312,GO:0032991,GO:0040007,GO:0043226,GO:0043228,GO:0043229,GO:0043232,GO:0044391,GO:0044422,GO:0044424,GO:0044444,GO:0044445,GO:0044446,GO:0044464,GO:0071944,GO:1990904	ko:K02890	Ribosomal_L22
Gene4832	15.DAS-10.DAS	0.00600086837860076	0.147068901215231	15 DAS	-3.211538769	0.603540992471541	down-regulated	YadA-like membrane anchor domain	COG5295@1|root,COG5295@2|Bacteria,1N338@1224|Proteobacteria,1RPXV@1236|Gammaproteobacteria,1X6PY@135614|Xanthomonadales	UW	-	ko:K21449	ESPR,YadA_anchor,YadA_head,YadA_stalk
Gene3489	15.DAS-10.DAS	0.0105024429388315	0.161965588705117	15 DAS	-3.227339045	0.710972196935931	down-regulated	highly regulated protein controlled by the addition removal of adenylyl groups by adenylyltransferase from specific tyrosine residues	COG0174@1|root,COG0174@2|Bacteria,1MUGQ@1224|Proteobacteria,1RMD1@1236|Gammaproteobacteria,1X3GI@135614|Xanthomonadales	E	-	ko:K01915	Gln-synt_C,Gln-synt_N
Gene0259	15.DAS-10.DAS	0.00399936494027599	0.138999972111563	15 DAS	-3.270365695	0.549490666376786	down-regulated	Oar protein	COG1629@1|root,COG4771@2|Bacteria,1N6JG@1224|Proteobacteria,1RP10@1236|Gammaproteobacteria,1X3ZY@135614|Xanthomonadales	P	-	-	CarboxypepD_reg,Plug,TonB_dep_Rec
Gene2130	15.DAS-10.DAS	0.0108033276041926	0.163532723734053	15 DAS	-3.296569586	0.732193214665666	down-regulated	Belongs to the membrane fusion protein (MFP) (TC 8.A.1) family	COG0845@1|root,COG0845@2|Bacteria,1MU78@1224|Proteobacteria,1RMI7@1236|Gammaproteobacteria,1X38S@135614|Xanthomonadales	M	-	ko:K18298,ko:K19586	Biotin_lipoyl_2,HlyD_3,HlyD_D23
Gene4770	15.DAS-10.DAS	0.00821169331985423	0.157130639321373	15 DAS	-3.352498382	0.688207460754181	down-regulated	efflux transporter outer membrane	COG1538@1|root,COG1538@2|Bacteria,1MUZZ@1224|Proteobacteria,1RQEP@1236|Gammaproteobacteria,1X57X@135614|Xanthomonadales	MU	-	-	OEP
Gene4190	15.DAS-10.DAS	0.00830949418106842	0.157130639321373	15 DAS	-3.37284349	0.69472029203825	down-regulated	Belongs to the class-IV pyridoxal-phosphate-dependent aminotransferase family	COG0115@1|root,COG0115@2|Bacteria,1MVB0@1224|Proteobacteria,1RP6Z@1236|Gammaproteobacteria,1X4S5@135614|Xanthomonadales	E	-	ko:K00826	Aminotran_4
Gene2418	15.DAS-10.DAS	0.0146882654104051	0.182320820926012	15 DAS	-3.413766101	0.829862146308001	down-regulated	GTP-dependent binding of aminoacyl-tRNA to the A-site of ribosomes during protein biosynthesis	COG0050@1|root,COG0050@2|Bacteria,1MVC0@1224|Proteobacteria,1RMYX@1236|Gammaproteobacteria,1X48A@135614|Xanthomonadales	J	-	ko:K02358	GTP_EFTU,GTP_EFTU_D2,GTP_EFTU_D3
Gene1752	15.DAS-10.DAS	0.0111325640858188	0.165710657222694	15 DAS	-3.447837902	0.77249854681834	down-regulated	Type-1 fimbrial protein, A	COG3539@1|root,COG3539@2|Bacteria,1N28J@1224|Proteobacteria,1S9X1@1236|Gammaproteobacteria,3W1A2@53335|Pantoea	NU	-	ko:K07345	FimA
Gene1860	15.DAS-10.DAS	0.0287240444027395	0.235903854031009	15 DAS	-3.447944828	1.0310308331657	down-regulated	Participates in both transcription termination and antitermination	COG0195@1|root,COG0195@2|Bacteria,1MWT7@1224|Proteobacteria,1RNQS@1236|Gammaproteobacteria,1X5AR@135614|Xanthomonadales	K	-	ko:K02600	HHH_5,KH_5,NusA_N,S1
Gene0124	15.DAS-10.DAS	0.00340408321068797	0.138999972111563	15 DAS	-3.448440177	0.554540522760438	down-regulated	Four CarB-CarA dimers form the carbamoyl phosphate synthetase holoenzyme that catalyzes the production of carbamoyl phosphate	COG0458@1|root,COG0458@2|Bacteria,1MUDZ@1224|Proteobacteria,1RPIU@1236|Gammaproteobacteria,1X3MZ@135614|Xanthomonadales	F	GO:0000050,GO:0003674,GO:0003824,GO:0004087,GO:0004088,GO:0005575,GO:0005622,GO:0005623,GO:0005737,GO:0006082,GO:0006520,GO:0006525,GO:0006526,GO:0006807,GO:0008150,GO:0008152,GO:0008652,GO:0009058,GO:0009064,GO:0009084,GO:0009987,GO:0016053,GO:0016874,GO:0016879,GO:0016884,GO:0019627,GO:0019752,GO:0034641,GO:0043436,GO:0043603,GO:0043604,GO:0044237,GO:0044238,GO:0044249,GO:0044271,GO:0044281,GO:…	ko:K01955	CPSase_L_D2,CPSase_L_D3,MGS
Gene1768	15.DAS-10.DAS	0.00495173438184287	0.139008688828462	15 DAS	-3.504095483	0.624328745924267	down-regulated	lactoylglutathione lyase activity	COG0346@1|root,COG0346@2|Bacteria,1MZ2H@1224|Proteobacteria,2VSUN@28216|Betaproteobacteria,1K8K7@119060|Burkholderiaceae	E	-	-	-
Gene4872	15.DAS-10.DAS	0.0328466093997457	0.247391048357109	15 DAS	-3.537623658	1.10491012187793	down-regulated	Acetolactate synthase	COG0028@1|root,COG0028@2|Bacteria,1MU6U@1224|Proteobacteria,1RMQQ@1236|Gammaproteobacteria,1X45G@135614|Xanthomonadales	E	-	ko:K01652	TPP_enzyme_C,TPP_enzyme_M,TPP_enzyme_N
Gene4496	15.DAS-10.DAS	0.00143552733127251	0.138999972111563	15 DAS	-3.582319764	0.45743320884454	down-regulated	Gram-negative porin	COG3203@1|root,COG3203@2|Bacteria,1NUQ9@1224|Proteobacteria,2W203@28216|Betaproteobacteria,47448@75682|Oxalobacteraceae	M	-	-	Porin_4
Gene2975	15.DAS-10.DAS	0.0163342877041248	0.187975326235977	15 DAS	-3.59703599	0.902667754700683	down-regulated	Catalyzes the oxidation of 3-carboxy-2-hydroxy-4- methylpentanoate (3-isopropylmalate) to 3-carboxy-4-methyl-2- oxopentanoate. The product decarboxylates to 4-methyl-2 oxopentanoate	COG0473@1|root,COG0473@2|Bacteria,1MUH4@1224|Proteobacteria,1RMZQ@1236|Gammaproteobacteria,1X4UN@135614|Xanthomonadales	CE	GO:0003674,GO:0003824,GO:0003862,GO:0005575,GO:0005622,GO:0005623,GO:0005737,GO:0005829,GO:0006082,GO:0006520,GO:0006551,GO:0006807,GO:0008150,GO:0008152,GO:0008652,GO:0009058,GO:0009081,GO:0009082,GO:0009098,GO:0009987,GO:0016053,GO:0016491,GO:0016614,GO:0016616,GO:0019752,GO:0043436,GO:0044237,GO:0044238,GO:0044249,GO:0044281,GO:0044283,GO:0044424,GO:0044444,GO:0044464,GO:0046394,GO:0055114,GO:…	ko:K00052	Iso_dh
Gene1577	15.DAS-10.DAS	0.00402007430750536	0.138999972111563	15 DAS	-3.682859922	0.619672302717391	down-regulated	This protein promotes the GTP-dependent binding of aminoacyl-tRNA to the A-site of ribosomes during protein biosynthesis	COG0050@1|root,COG0050@2|Bacteria,4NEWS@976|Bacteroidetes,1IPDP@117747|Sphingobacteriia	J	-	ko:K02358	GTP_EFTU,GTP_EFTU_D2,GTP_EFTU_D3
Gene2986	15.DAS-10.DAS	0.00718886937631939	0.154549856201241	15 DAS	-3.794809029	0.750207505912205	down-regulated	Belongs to the ompA family	COG2885@1|root,COG2885@2|Bacteria,1MZTV@1224|Proteobacteria,1S8RG@1236|Gammaproteobacteria,1X5FX@135614|Xanthomonadales	M	-	ko:K03640	OmpA
Gene0717	15.DAS-10.DAS	0.00170563598320015	0.138999972111563	15 DAS	-3.849217393	0.514411521495231	down-regulated	Outer membrane receptor for ferrienterochelin and colicins	COG1629@1|root,COG4771@2|Bacteria,1MW4X@1224|Proteobacteria,1RPVY@1236|Gammaproteobacteria,1X3CF@135614|Xanthomonadales	P	-	-	CarboxypepD_reg,Plug,TonB_dep_Rec
Gene0302	15.DAS-10.DAS	0.0216180861152854	0.211255221278485	15 DAS	-4.047120593	1.10637058486803	down-regulated	TonB-dependent receptor	COG1629@1|root,COG1629@2|Bacteria,COG4771@2|Bacteria,1MU9K@1224|Proteobacteria,1RMTG@1236|Gammaproteobacteria,1X4HX@135614|Xanthomonadales	P	-	-	Plug,TonB_dep_Rec
Gene1580	15.DAS-10.DAS	0.00203799866757666	0.138999972111563	15 DAS	-4.116184782	0.576711020272248	down-regulated	transport	COG1629@1|root,COG1629@2|Bacteria	P	-	-	CarboxypepD_reg,Plug,TonB_dep_Rec
Gene0294	15.DAS-10.DAS	0.00913645448892228	0.160303246942	15 DAS	-4.127965838	0.873607776090234	down-regulated	Extracellular solute-binding protein	COG1653@1|root,COG1653@2|Bacteria,1TP6Z@1239|Firmicutes,4HIBP@91061|Bacilli,26S2F@186822|Paenibacillaceae	G	-	-	SBP_bac_8
Gene5132	15.DAS-10.DAS	0.00120659460025398	0.138999972111563	15 DAS	-4.204804165	0.512949205424045	down-regulated	TonB dependent receptor	COG4206@1|root,COG4206@2|Bacteria,1R47X@1224|Proteobacteria,1T1X7@1236|Gammaproteobacteria,1XD66@135614|Xanthomonadales	H	-	ko:K02014	Plug,TonB_dep_Rec
Gene3455	15.DAS-10.DAS	0.000880922161504916	0.138999972111563	15 DAS	-4.20631738	0.472631883464828	down-regulated	transport	COG1629@1|root,COG1629@2|Bacteria	P	-	-	CarboxypepD_reg,Plug,TonB_dep_Rec
Gene0631	15.DAS-10.DAS	0.0321771215646134	0.246662744334867	15 DAS	-4.298951161	1.33367902138626	down-regulated	Outer membrane receptor for ferrienterochelin and colicins	COG1629@1|root,COG4771@2|Bacteria,1MW4X@1224|Proteobacteria,1RPVY@1236|Gammaproteobacteria,1X3CF@135614|Xanthomonadales	P	-	-	CarboxypepD_reg,Plug,TonB_dep_Rec
Gene2881	15.DAS-10.DAS	0.0155648419783904	0.183953758698687	15 DAS	-4.317181907	1.06780526808802	down-regulated	Component of the ubiquinol-cytochrome c reductase complex (complex III or cytochrome b-c1 complex), which is a respiratory chain that generates an electrochemical potential coupled to ATP synthesis	COG1290@1|root,COG1290@2|Bacteria,1MV97@1224|Proteobacteria,1RNCP@1236|Gammaproteobacteria,1X3Q9@135614|Xanthomonadales	C	-	ko:K00412	Cytochrom_B_C,Cytochrome_B
Gene3639	15.DAS-10.DAS	0.0131282783544577	0.170828995379228	15 DAS	-4.417402112	1.03869410470793	down-regulated	Pili assembly chaperone PapD, C-terminal domain	COG3121@1|root,COG3121@2|Bacteria,1R3Z4@1224|Proteobacteria,1S1DZ@1236|Gammaproteobacteria,1XC2N@135614|Xanthomonadales	M	-	-	PapD_C,PapD_N
Gene5274	15.DAS-10.DAS	0.000743565404158329	0.138999972111563	15 DAS	-4.581432298	0.492584462022218	down-regulated	TonB dependent receptor	COG4206@1|root,COG4206@2|Bacteria,1R47X@1224|Proteobacteria,1T1X7@1236|Gammaproteobacteria,1XD66@135614|Xanthomonadales	H	-	ko:K02014	Plug,TonB_dep_Rec
Gene2731	15.DAS-10.DAS	0.00698264662277687	0.154549856201241	15 DAS	-4.844238226	0.949852302093447	down-regulated	Enoyl-(Acyl carrier protein) reductase	COG1028@1|root,COG1028@2|Bacteria,1MW9A@1224|Proteobacteria,1RMMZ@1236|Gammaproteobacteria,1X3N7@135614|Xanthomonadales	IQ	-	ko:K00059	adh_short,adh_short_C2
Gene4600	15.DAS-10.DAS	0.0149658649291322	0.183391233734763	15 DAS	-4.933703862	1.20606185578049	down-regulated	F(1)F(0) ATP synthase produces ATP from ADP in the presence of a proton or sodium gradient. F-type ATPases consist of two structural domains, F(1) containing the extramembraneous catalytic core and F(0) containing the membrane proton channel, linked together by a central stalk and a peripheral stalk. During catalysis, ATP synthesis in the catalytic domain of F(1) is coupled via a rotary mechanism…	COG0636@1|root,32S3K@2|Bacteria,1N1NA@1224|Proteobacteria,1S9MD@1236|Gammaproteobacteria,1X7KC@135614|Xanthomonadales	C	-	ko:K02110	ATP-synt_C
Gene3826	15.DAS-10.DAS	0.00470184079662096	0.138999972111563	15 DAS	-5.260758973	0.924029376923175	down-regulated	TIGRFAM conserved repeat domain	COG4719@1|root,COG4719@2|Bacteria,1R87U@1224|Proteobacteria,42VPW@68525|delta/epsilon subdivisions,2WRQA@28221|Deltaproteobacteria,2MNQ5@213118|Desulfobacterales	S	-	-	DUF11
Gene2994	15.DAS-10.DAS	0.000311440122962652	0.138999972111563	15 DAS	-5.562917365	0.477944246392456	down-regulated	Binds the lower part of the 30S subunit head. Binds mRNA in the 70S ribosome, positioning it for translation	COG0092@1|root,COG0092@2|Bacteria,1MUAI@1224|Proteobacteria,2VHQN@28216|Betaproteobacteria,4A9J7@80864|Comamonadaceae	J	-	ko:K02982	KH_2,Ribosomal_S3_C
