# Supplementary material for: Hormonal and transcriptomic regulation of drought adaptation in barley roots and leaves
Source: Sci Rep. 2025 May 11;15:16368. doi: 10.1038/s41598-025-01590-2 (PMC12066718; doi:10.1038/s41598-025-01590-2)
Supplement: Supplementary file 3 — Supplementary Material 3 [file 41598_2025_1590_MOESM3_ESM.xlsx]

## Sheet: LEAF_hormone_related_genes
target	Pannzer annotation	log2FC	adj.pval	hormone
BaRT2v18chr1HG040250	Late embryogenesis abundant protein 3;ABA inducible protein;ABA-inducible protein PHV A1	5.97481	1.0803e-05	abscisic acid
BaRT2v18chr1HG040290	Late embryogenesis abundant protein 3;ABA-inducible protein PHV A1;ABA inducible protein	5.815	0.000118914	abscisic acid
BaRT2v18chr2HG104370	DOG1 domain-containing protein;RESPONSE TO ABA AND SALT 1;Transcription factor TGA5-like	5.16641	5.34387e-07	abscisic acid
BaRT2v18chr1HG026770	Late embryogenesis abundant protein 3;ABA inducible protein;ABA-inducible protein PHV A1	4.46412	0.000665826	abscisic acid
BaRT2v18chr2HG084080	Abscisic stress-ripening protein 2;glycine-rich cell wall structural protein 2-like isoform X3;ABA/WDS induced protein;keratin, type I cytoskeletal 10;TATA-binding protein-associated factor 2N-like;glycine-rich protein 2-like	3.86131	4.90217e-10	abscisic acid
BaRT2v18chr3HG162340	Small subunit ribosomal protein S19;Glycine-rich RNA-binding protein 2, mitochondrial;Glycine-rich RNA-binding protein GRP2A;Glycine-rich RNA-binding, abscisic acid-inducible protein;RRM domain-containing protein;Cold-inducible RNA-binding protein B;RNA-binding domain RNP-1 (RNA recognition motif) containing protein;RNA-binding domain-containing protein	3.47403	1.02512e-05	abscisic acid
BaRT2v18chr3HG140790	probable GABA transporter 2;Amino acid transporter family protein;Lysine histidine transporter 1	2.40993	7.97528e-05	abscisic acid
BaRT2v18chr3HG153590	ABSCISIC ACID-INSENSITIVE 5-like protein 2;BZIP domain-containing protein	1.52129	0.000746358	abscisic acid
BaRT2v18chr4HG203240	probable E3 ubiquitin-protein ligase LOG2;probable E3 ubiquitin-protein ligase LUL2;ABA insensitive ring protein;Chorismate synthase chloroplastic	-1.72305	4.02715e-09	abscisic acid
BaRT2v18chr1HG023120	Abscisic acid receptor PYR1;Pyrabactin resistance-like protein;Cyclase/dehydrase family protein	-1.82775	0.00379689	abscisic acid
BaRT2v18chr2HG092820	GRAM domain-containing protein;ABA-responsive protein-like	-2.37955	0.00105455	abscisic acid
BaRT2v18chr2HG056780	Abscisic acid receptor PYL4;Abscisic acid receptor PYL3;Cyclase/dehydrase family protein	-3.12089	1.2829e-06	abscisic acid
BaRT2v18chr1HG034770	Abscisic acid receptor PYL6;AT-rich element binding factor 3;Bet v I allergen-like;Abscisic acid receptor PYL3	-3.44477	7.45813e-06	abscisic acid
BaRT2v18chr6HG305850	Glycine-rich RNA binding protein (Fragment);Glycine-rich RNA-binding protein 10;Glycine-rich RNA-binding protein GRP1A;Glycine-rich RNA-binding protein 2;RRM domain-containing protein;glycine-rich RNA-binding, abscisic acid-inducible protein-like;Retrotransposon protein, putative, Ty1-copia subclass, expressed;RNA-binding gricine-rich protein-1c;Putative RNA-binding protein RbpE	-5.79656	0.00030389	abscisic acid
BaRT2v18chr6HG292090	Small auxin-up RNA;Auxin-induced protein 10A5;auxin-responsive protein SAUR21-like;Indole-3-acetic acid-induced protein ARG7;SAUR-like auxin-responsive protein family;Auxin responsive SAUR protein	5.24649	0.00850815	auxin
BaRT2v18chr4HG181180	Auxin-repressed protein;Dormancyauxin associated;Auxin-repressed protein-like protein ARP1;dormancy-associated protein 1;Auxin-repressed 12.5 kDa protein	5.12833	0.000211099	auxin
BaRT2v18chr3HG161620	Auxin-induced protein X10A	3.65835	9.15136e-05	auxin
BaRT2v18chr6HG324180	Auxin-responsive protein IAA9;Auxin-responsive protein	3.43985	0.00129521	auxin
BaRT2v18chr1HG030460	Auxin efflux carrier family protein	2.86886	0.00155407	auxin
BaRT2v18chr5HG247910	dormancy-associated protein homolog 3;Dormancy-associated 3;Auxin-repressed protein	2.83987	0.00121336	auxin
BaRT2v18chr4HG204100	Auxin transporter-like protein 3	2.74172	0.000586659	auxin
BaRT2v18chr2HG080540	probable aldo-keto reductase 2;Aldo/keto reductase AKR1;Auxin-induced protein PCNT115	2.58105	7.39641e-10	auxin
BaRT2v18chr5HG225660	auxin-responsive protein SAUR78;auxin-responsive protein SAUR77;auxin-responsive protein SAUR76;Auxin-responsive protein SAUR71;Small auxin-up RNA;SAUR-like auxin-responsive protein family;Small auxin up regulated protein	2.00387	0.00852024	auxin
BaRT2v18chr6HG291870	Auxin response factor	1.73615	4.86955e-06	auxin
BaRT2v18chr3HG140470	perakine reductase-like;Auxin-induced protein PCNT115;probable aldo-keto reductase 1;Aldo/keto reductase/potassium channel subunit beta	1.5127	1.09287e-07	auxin
BaRT2v18chr7HG352410	Auxin response factor	-1.79279	8.19386e-09	auxin
BaRT2v18chr6HG317370	Auxin efflux carrier component	-1.80416	0.00102737	auxin
BaRT2v18chr7HG335630	Dormancy-associated 3;Auxin-repressed protein;dormancy-associated protein homolog 3-like	-2.11121	1.2841e-09	auxin
BaRT2v18chr2HG053260	E3 ubiquitin-protein ligase WAV3;Auxin-responsive protein IAA9-like isoform X1;Zinc finger, RING-type;Cdk-activating kinase assembly factor	-2.15114	0.00760947	auxin
BaRT2v18chr3HG143840	Auxin-responsive protein IAA5;Auxin-responsive protein;Auxin-responsive protein IAA19	-2.25283	1.36984e-09	auxin
BaRT2v18chr3HG131350	Auxin response factor	-2.31869	0.000689052	auxin
BaRT2v18chr1HG044470	Auxin-responsive protein IAA5;Auxin-responsive protein;Auxin-responsive protein IAA19	-2.42802	1.1311e-06	auxin
BaRT2v18chr2HG113150	Plant-drug/metabolite exporter;Auxin-induced protein 5NG4;Drug/metabolite transporter	-2.862	0.000637626	auxin
BaRT2v18chr3HG162730	Auxin efflux carrier component	-3.58574	6.79953e-08	auxin
BaRT2v18chr1HG008660	Auxin-responsive protein IAA4;Auxin-responsive protein;Auxin-responsive protein IAA8	-3.7154	3.61707e-06	auxin
BaRT2v18chr5HG256110	Auxin-responsive protein SAUR71;Calmodulin binding protein;SAUR-like auxin-responsive protein family	-3.92332	0.00308515	auxin
BaRT2v18chr7HG362900	Auxin-responsive protein	-4.20403	2.03578e-07	auxin
BaRT2v18chr7HG330160	RING-H2 zinc finger protein RHA1a;E3 ubiquitin-protein like;Brassinosteroid-responsive ring-H2 family protein;RING-type domain-containing protein	5.12429	3.84437e-06	brassinosteroid
BaRT2v18chr2HG099050	Xyloglucan endotransglucosylase/hydrolase;Brassinosteroid-regulated protein BRU1	3.94865	0.000100475	brassinosteroid
BaRT2v18chr2HG050720	Brassinosteroid-6-oxidase;Brassinosteroid-deficient dwarf1	2.02082	0.000236152	brassinosteroid
BaRT2v18chr2HG068560	Protein BRASSINAZOLE-RESISTANT 1;BZR plant transcription factor;Protein BRASSINAZOLE-RESISTANT 2;BZR1, transcriptional repressor;BES1/BZR1 homolog protein 2;Brassinosteroid resistant 1/2;protein BRASSINAZOLE-RESISTANT 1-like	-1.55714	0.000330495	brassinosteroid
BaRT2v18chr5HG243290	Brassinosteroid LRR receptor kinase BRL1;Protein kinase domain-containing protein;Pkinase domain-containing protein/LRR_1 domain-containing protein/LRRNT_2 domain-containing protein/LRR_4 domain-containing protein/LRR_6 domain-containing protein/LRR_8 domain-containing protein;Brassinazole-resistant 1 protein;Leucine-rich repeat receptor kinase	-1.7288	0.000630075	brassinosteroid
BaRT2v18chr7HG347610	Putative somatic embryogenesis protein kinase 1;BRASSINOSTEROID INSENSITIVE 1-associated receptor kinase 1;Protein kinase domain-containing protein	-1.93636	6.62589e-07	brassinosteroid
BaRT2v18chr7HG348080	leucine-rich repeat receptor-like serine/threonine/tyrosine-protein kinase SOBIR1;Protein kinase domain-containing protein;BRASSINOSTEROID INSENSITIVE 1-associated receptor kinase 1, putative	-2.53501	0.00526073	brassinosteroid
BaRT2v18chr3HG160770	Protein kinase domain-containing protein;Brassinosteroid insensitive 1-associated receptor kinase 1	-2.85324	1.42451e-05	brassinosteroid
BaRT2v18chr7HG339870	Brassinosteroid insensitive1-associated receptor kinase 1;Protein kinase domain-containing protein;Putative LRR receptor-like serine/threonine-protein kinase	-3.15516	2.88223e-08	brassinosteroid
BaRT2v18chr3HG167280	Somatic embryogenesis receptor kinase 1;BRASSINOSTEROID INSENSITIVE 1-associated receptor kinase 1	-4.0784	0.00910013	brassinosteroid
BaRT2v18chr3HG167270	leucine-rich repeat protein 1-like isoform X2;Somatic embryogenesis receptor kinase 2;BRASSINOSTEROID INSENSITIVE 1-associated receptor kinase 1-like isoform X1	-9.62372	0.000196484	brassinosteroid
BaRT2v18chr7HG343260	UDP-glycosyltransferase 73D1;Glycosyltransferase;Cytokinin-O-glucosyltransferase 3	4.33227	3.25434e-06	cytokinin
BaRT2v18chr2HG092510	Glycosyltransferase;UDP-glycosyltransferase 73C6;Cytokinin-O-glucosyltransferase 3	3.08763	2.87855e-05	cytokinin
BaRT2v18chr7HG371300	Glycosyltransferase;Cytokinin-O-glucosyltransferase 2;UDP-glycosyltransferase 85A2	2.78907	0.0041281	cytokinin
BaRT2v18chr7HG381480	Histidine kinase cytokinin receptor;Sortase system response regulator;Response_reg domain-containing protein/HisKA domain-containing protein/HATPase_c domain-containing protein;Histidine kinase 5;Sensor protein rcsC	2.40221	0.000975344	cytokinin
BaRT2v18chr1HG018840	Cytokinin riboside 5'-monophosphate phosphoribohydrolase	-2.33127	1.14379e-05	cytokinin
BaRT2v18chr1HG027380	Cytokinin dehydrogenase	-3.31164	1.67857e-08	cytokinin
BaRT2v18chr3HG151420	Cytokinin dehydrogenase	-3.3332	2.24425e-07	cytokinin
BaRT2v18chr3HG165940	DIMBOA UDP-glucosyltransferase BX8;Cytokinin-N-glucosyltransferase 1;UDP-glycosyltransferase 76C1;UDP-glycosyltransferase 76C2;Cytokinin-N-glucosyltransferase 2;Putative UDP-glucosyltransferase;UDP-glucoronosyl and UDP-glucosyl transferase family protein	-4.07251	0.00490929	cytokinin
BaRT2v18chr1HG019230	Cytokinin dehydrogenase	-4.68586	1.1923e-07	cytokinin
BaRT2v18chr5HG235500	Ethylene-responsive transcription factor ERF110;AP2/ERF domain-containing protein;ethylene-responsive transcription factor ERF110-like	6.78966	1.01241e-07	ethylene
BaRT2v18chr6HG311090	ethylene-responsive transcription factor ERF027;Ethylene-responsive transcription factor ERF025;AP2/ERF domain-containing protein;Ethylene-responsive transcription factor ERF026;Ethylene-responsive transcription factor	6.05573	7.71851e-05	ethylene
BaRT2v18chr3HG128410	Dehydration-responsive element-binding protein 3;Ethylene-responsive transcription factor TINY;AP2/ERF domain-containing protein;Ethylene-responsive transcription factor ERF035;Ethylene-responsive transcription factor ERF043;Putative dehydration-responsive element-binding protein 3-like	4.70641	3.45296e-05	ethylene
BaRT2v18chr5HG238930	Ethylene-responsive transcription factor WRI1;ethylene-responsive transcription factor WRI1-like;AP2 domain containing protein, expressed;Wrinkled 1;Integrase-type DNA-binding superfamily protein, putative	4.28194	0.00295415	ethylene
BaRT2v18chr1HG042280	ethylene-responsive transcription factor ERF109-like;Ethylene responsive transcription factor 6;AP2/ERF domain-containing protein;AP2 domain containing protein (Fragment)	3.71695	0.000801682	ethylene
BaRT2v18chr1HG037600	Ethylene-responsive transcription factor ERF112;Ethylene-responsive transcription factor ABR1;AP2/ERF domain-containing protein	3.42876	0.00234937	ethylene
BaRT2v18chr4HG212350	Ethylene response factor;AP2/ERF domain-containing protein;Ethylene-responsive transcription factor 1	3.39404	2.35992e-06	ethylene
BaRT2v18chr3HG155570	Ethylene-responsive transcription factor;AP2/ERF domain-containing protein;Putative AP2/EREBP transcription factor superfamily protein;Ethylene response factor 6 (Fragment);Ethylene-responsive transcription factor ERF112;F-box domain containing protein, expressed	2.88552	0.00545931	ethylene
BaRT2v18chr2HG097310	Ethylene-responsive transcription factor 2;Ethylene responsive transcription factor 1a;AP2/ERF domain-containing protein	2.77076	0.00950931	ethylene
BaRT2v18chr6HG313250	Ethylene response protein;Usp domain-containing protein;Ethylene-responsive protein-like;universal stress protein A-like protein;Adenine nucleotide alpha hydrolases-like superfamily protein	2.44445	2.74097e-07	ethylene
BaRT2v18chr7HG354140	Ethylene-responsive transcription factor ERF112;Ethylene-responsive transcription factor ERF114;AP2/ERF domain-containing protein	2.26978	0.00421614	ethylene
BaRT2v18chr4HG197760	AP2-like ethylene-responsive transcription factor BBM2;AP2-like ethylene-responsive transcription factor AIL5	2.08176	0.00254674	ethylene
BaRT2v18chr3HG152610	Ethylene-responsive transcription factor 4;Ethylene-responsive element binding factor;AP2/ERF domain-containing protein;Ethylene response factor 9	1.93532	0.000669654	ethylene
BaRT2v18chr2HG082430	ethylene-responsive transcription factor ERF113;ethylene-responsive transcription factor ERF113-like;AP2/ERF domain-containing protein;Ethylene responsive factor	1.71163	0.00685301	ethylene
BaRT2v18chr5HG248080	Ethylene response factor;Ethylene-responsive transcription factor 1;AP2/ERF domain-containing protein	1.60809	0.00125453	ethylene
BaRT2v18chr6HG317060	AP2-like ethylene-responsive transcription factor AIL7 isoform X1;AP2-like ethylene-responsive transcription factor BBM1;AP2-like ethylene-responsive transcription factor AIL5;AP2-like ethylene-responsive transcription factor AIL1;AP2-like ethylene-responsive transcription factor PLT2	1.58546	0.000153542	ethylene
BaRT2v18chr2HG052260	DLH domain-containing protein;Carboxymethylenebutenolidase-like protein;Putative 2-oxo-3-(5-oxofuran-2-ylidene)propanoate lactonase;Cellulose synthase-like protein H1-like;Putative hydrolase related to dienelactone hydrolase	-1.5511	3.32583e-05	ethylene
BaRT2v18chr1HG005610	Ethylene-responsive transcription factor RAP2-7;AP2/ERF domain-containing protein	-1.55302	1.91538e-07	ethylene
BaRT2v18chr3HG118470	Signal transduction histidine kinase, hybrid-type, ethylene sensor isoform 1;Putative Receptor like protein 33;LRR receptor-like serine/threonine-protein kinase FLS2	-1.91269	0.00027924	ethylene
BaRT2v18chr7HG351580	ETHYLENE INSENSITIVE 3-like 3 protein;EIL transcription factor;EIN3 domain-containing protein	-1.99295	1.84259e-06	ethylene
BaRT2v18chr7HG373140	Protein METHYLENE BLUE SENSITIVITY 1;Serine/arginine repetitive matrix protein;Zinc finger protein 706	-2.00006	1.05242e-09	ethylene
BaRT2v18chr6HG326490	Ethylene receptor	-2.21937	4.39213e-07	ethylene
BaRT2v18chr2HG093000	ethylene-responsive transcription factor ERF054-like;AP2/ERF domain-containing protein	-2.49419	0.00415544	ethylene
BaRT2v18chr4HG174390	Ethylene-responsive transcription factor 1B;AP2/ERF domain-containing protein;Ethylene response factor 5	-5.03233	6.02101e-08	ethylene
BaRT2v18chr2HG092430	Gibberellin 2-beta-dioxygenase 8;Fe2OG dioxygenase domain-containing protein	5.48618	4.94546e-05	gibberellin
BaRT2v18chr5HG251630	Tuliposide A-converting enzyme 1, chloroplastic;Putative carboxylesterase 2;Gibberellin receptor GID1L2	4.81567	0.0053266	gibberellin
BaRT2v18chr6HG307600	Gibberellin 2-oxidase4	3.41239	8.12436e-05	gibberellin
BaRT2v18chr4HG182470	Naringenin,2-oxoglutarate 3-dioxygenase;Gibberellin 20 oxidase 1;probable 2-oxoglutarate-dependent dioxygenase ANS;Fe2OG dioxygenase domain-containing protein;flavanone 3-dioxygenase 2	2.65988	1.86955e-05	gibberellin
BaRT2v18chr5HG251510	Tuliposide A-converting enzyme b1, amyloplastic;Gibberellin receptor GID1L2;Putative carboxylesterase 12;2-hydroxyisoflavanone dehydratase	2.65132	0.000416903	gibberellin
BaRT2v18chr3HG158600	gibberellin 2-beta-dioxygenase 1;flavanone 3-dioxygenase 2;Isopenicillin N synthase-like protein;1-aminocyclopropane-1-carboxylate oxidase 2;Non-heme dioxygenase N-terminal domain;2-oxoglutarate (2OG) and Fe(II)-dependent oxygenase superfamily protein	2.62907	0.000308581	gibberellin
BaRT2v18chr1HG028980	Gibberellin receptor GID1;Gibberellin receptor GID1A	1.67464	7.27842e-06	gibberellin
BaRT2v18chr4HG208720	GRAS domain-containing protein;Chitin-inducible gibberellin-responsive protein 2, putative, expressed;Chitin-inducible gibberellin-responsive protein 2;Scarecrow-like protein 21	-1.52099	1.43712e-06	gibberellin
BaRT2v18chr5HG280790	Gibberellin 20-oxidase;GA 20-oxidase 1;2-oxoglutarate and Fe(II)-dependent oxygenase superfamily protein isoform 1	-1.77555	0.00191325	gibberellin
BaRT2v18chr2HG062370	Gibberellin receptor GID1L2;Putative carboxylesterase 18	-2.15506	6.65914e-05	gibberellin
BaRT2v18chr7HG343460	Putative carboxylesterase 2;Tuliposide A-converting enzyme 2, chloroplastic;2-hydroxyisoflavanone dehydratase;Gibberellin receptor GID1L2;2-hydroxyisoflavanone dehydratase-like	-2.86333	1.09898e-06	gibberellin
BaRT2v18chr5HG251550	Tuliposide A-converting enzyme 2, chloroplastic;2-hydroxyisoflavanone dehydratase;Gibberellin receptor GID1L2;Putative carboxylesterase 2	-4.94254	1.9405e-07	gibberellin
BaRT2v18chrUnG390490	23 kDa jasmonate-induced protein-like	9.08534	0.000794524	jasmonic acid
BaRT2v18chrUnG392100	23 kDa jasmonate-induced protein-like	7.78113	0.000734024	jasmonic acid
BaRT2v18chr4HG218460	rRNA N-glycosidase;60 kDa jasmonate-induced protein	7.6432	5.11963e-08	jasmonic acid
BaRT2v18chr1HG000490	Jasmonate induced protein	6.99894	5.03205e-05	jasmonic acid
BaRT2v18chr4HG218450	60 kDa jasmonate-induced protein;rRNA N-glycosidase	3.51255	1.65978e-08	jasmonic acid
BaRT2v18chr4HG218480	rRNA N-glycosidase;60 kDa jasmonate-induced protein	2.65281	0.00339036	jasmonic acid
BaRT2v18chr4HG181070	telomerase Cajal body protein 1;Putative guanine nucleotide-binding protein;Transducin/WD40 repeat-like superfamily protein isoform 2;Katanin p80 WD40 repeat-containing subunit B1 like	1.58585	0.000201749	jasmonic acid
BaRT2v18chr3HG151410	Jacalin-related lectin 3;Agglutinin	-1.64992	1.08855e-06	jasmonic acid
BaRT2v18chr1HG007210	probable 2-oxoglutarate-dependent dioxygenase At3g111800 isoform X2;Jasmonate-regulated gene 21;Fe2OG dioxygenase domain-containing protein;probable 2-oxoglutarate-dependent dioxygenase At5g05600;Leucoanthocyanidin dioxygenase;Flavonol synthase/flavanone 3-hydroxylase	-2.81357	0.00177795	jasmonic acid
BaRT2v18chr7HG349090	Anthranilate O-methyltransferase 1;Benzoate carboxyl methyltransferase;Jasmonate O-methyltransferase;Putative benzothiadiazole-induced S-adenosyl-L-methionine;Salicylate O-methyltransferase	-2.89868	4.37341e-06	jasmonic acid
BaRT2v18chr3HG174130	23 kDa jasmonate-induced protein-like;Jasmonate-induced protein	-4.67817	2.85083e-05	jasmonic acid
BaRT2v18chr7HG349080	Anthranilate O-methyltransferase 1;Benzoate carboxyl methyltransferase;Salicylate O-methyltransferase;Jasmonate O-methyltransferase	-5.44761	3.44665e-07	jasmonic acid
BaRT2v18chr3HG174050	23 kDa jasmonate-induced protein-like;Jasmonate-induced protein	-5.79749	8.62325e-11	jasmonic acid
BaRT2v18chr3HG174090	23 kDa jasmonate-induced protein-like;Jasmonate-induced protein	-5.81313	8.92961e-10	jasmonic acid
BaRT2v18chr3HG174110	23 kDa jasmonate-induced protein-like;Jasmonate-induced protein	-6.59025	3.64435e-07	jasmonic acid
BaRT2v18chr3HG174070	23 kDa jasmonate-induced protein-like;Jasmonate-induced protein	-6.70215	1.50517e-10	jasmonic acid
BaRT2v18chr3HG170310	CS domain-containing protein;Salt tolerance protein 5-like protein;Nuclear migration protein nudC	7.79203	3.90475e-07	salicylic acid
BaRT2v18chr2HG101890	Methylesterase 3;Salicylic acid-binding protein 2;Methyl esterase;AB hydrolase-1 domain-containing protein	5.97489	2.95051e-06	salicylic acid
BaRT2v18chr6HG328270	SAWADEE domain-containing protein;Homeobox domain-containing protein	5.34578	2.29315e-08	salicylic acid
BaRT2v18chr6HG321190	Lysine ketoglutarate reductase;Lysine-ketoglutarate reductase/saccharopine dehydrogenase1;Alpha-aminoadipic semialdehyde synthase isoform X1	5.34533	0.000124427	salicylic acid
BaRT2v18chr6HG319210	Usp domain-containing protein;universal stress protein PHOS32;Adenine nucleotide alpha hydrolases-like superfamily protein	4.9721	0.00234937	salicylic acid
BaRT2v18chr2HG105190	Serine/threonine-protein kinase SRK2H (Fragment);Putative serine/threonine-protein kinase SAPK2 (Fragment);serine/threonine-protein kinase SAPK1 isoform X2;Serine/Threonine-kinase SAPK1-like protein;Protein kinase domain-containing protein	4.90905	4.10779e-06	salicylic acid
BaRT2v18chr1HG013410	PIF/Ping-Pong transposase family protein;Transposon protein CACTA, En/Spm sub-class;DDE Tnp4 domain-containing protein;protein ANTAGONIST OF LIKE HETEROCHROMATIN PROTEIN 1-like	4.73296	0.00209845	salicylic acid
BaRT2v18chr3HG152260	Salicylic acid-binding protein 2;AB hydrolase-1 domain-containing protein;Methyl esterase 2;Methylesterase 3	4.40492	0.000173518	salicylic acid
BaRT2v18chr5HG247780	DNA cross-link repair protein SNM1;Sterile alpha motif (SAM) domain-containing protein;SAM domain-containing protein;Putative hydrolase involved in interstrand cross-link repair	3.97297	1.25009e-06	salicylic acid
BaRT2v18chr7HG331510	Anthranilate O-methyltransferase 1;Benzoate carboxyl methyltransferase;Salicylate O-methyltransferase	3.88529	0.000156928	salicylic acid
BaRT2v18chr5HG254880	DAO domain-containing protein;Sarcosine oxidase	3.87402	1.18701e-06	salicylic acid
BaRT2v18chr5HG247500	Putative transposase	3.79355	0.000422599	salicylic acid
BaRT2v18chr2HG070350	Transcription factor MYB39;MYB transcription factor;SANT/Myb domain-containing protein	3.23209	2.50094e-05	salicylic acid
BaRT2v18chr3HG155440	Serine/threonine-protein kinase SRK2B;Serine/threonine-protein kinase SRK2A;Serine/threonine-protein kinase SAPK6;Protein kinase domain-containing protein	3.20107	2.23983e-08	salicylic acid
BaRT2v18chr3HG138800	DDE Tnp4 domain-containing protein;PIF/Ping-Pong transposase family protein	3.11106	0.00223872	salicylic acid
BaRT2v18chr3HG129660	Peptide-N4-(N-acetyl-beta-glucosaminyl)asparagine amidase A	2.98561	0.00108721	salicylic acid
BaRT2v18chr6HG317510	Putative glycosyltransferase AGO61;protein O-linked-mannose beta-1,4-N-acetylglucosaminyltransferase 2-like isoform X3;Glycosyltransferase, putative, expressed;Protein O-linked-mannose beta-1,4-N-acetylglucosaminyltransferase 2;Glycosyltransferase	2.92453	0.00234823	salicylic acid
BaRT2v18chr7HG348170	U-box domain-containing protein 35;U-box domain-containing protein 33;U-box domain-containing protein 54;U-box domain-containing protein 33-like isoform X2;Usp domain-containing protein;Adenine nucleotide alpha hydrolase-like superfamily protein;Putative rossmann-like alpha/beta/alpha sandwich fold protein;U-box domain-containing protein 33-like	2.75807	4.29611e-06	salicylic acid
BaRT2v18chr1HG032170	Usp domain-containing protein;Universal stress protein PHOS32	2.61062	0.0003925	salicylic acid
BaRT2v18chr6HG306800	Phosphatidylinositol N-acetyglucosaminlytransferase subunit P-related	2.55847	0.000365333	salicylic acid
BaRT2v18chr7HG341010	Putative harbinger transposase-derived protein;Transposon protein, putative, Pong sub-class;Ribosomal protein-like	2.3885	0.00864851	salicylic acid
BaRT2v18chr2HG099800	Transposon protein, putative, Pong sub-class;Putative harbinger transposase-derived protein	2.29067	0.000104998	salicylic acid
BaRT2v18chr3HG118750	Protein SAR DEFICIENT 1;Calmodulin-binding protein 60 B;Calmodulin-binding protein-like;Photosystem II manganese-stabilizing polypeptide (Fragment);Putative CALMODULIN-BINDING PROTEIN60	2.20447	0.00158643	salicylic acid
BaRT2v18chr7HG350480	Alpha-1,3-arabinosyltransferase XAT3;protein O-linked-mannose beta-1,4-N-acetylglucosaminyltransferase 2-like isoform X1;protein O-linked-mannose beta-1,4-N-acetylglucosaminyltransferase 2-like isoform X2;Protein O-linked-mannose beta-1,4-N-acetylglucosaminyltransferase 2-like	2.18231	0.000168676	salicylic acid
BaRT2v18chr2HG080210	beta-glucuronosyltransferase GlcAT14A-like;Xylosyltransferase 1;beta-glucuronosyltransferase GlcAT14A;Core-2/I-branching beta-1,6-N-acetylglucosaminyltransferase family protein isoform 1;Branching enzyme;Xylosyltransferase, family GT14;Glycosyl transferase, family 14;Acetylglucosaminyltransferase;Putative core-2/I-branching beta-1,6-N-acetylglucosaminyltransferase family protein;Branch domain-con…	2.17647	1.09908e-07	salicylic acid
BaRT2v18chr4HG182300	Serine/threonine-protein kinase SAPK10;Serine/threonine-protein kinase SRK2E;Serine/threonine-protein kinase SAPK9;Serine/threonine-protein kinase SAPK8;Protein kinase domain-containing protein	2.06912	1.88285e-05	salicylic acid
BaRT2v18chr3HG152390	Pentatricopeptide repeat-containing protein;Membrane-associated salt-inducible protein	1.98331	0.000251464	salicylic acid
BaRT2v18chr6HG319810	SANT domain-containing protein	1.96037	9.84826e-05	salicylic acid
BaRT2v18chr3HG126610	SAE2 domain-containing protein;Protein gamma response 1	1.91753	0.00142552	salicylic acid
BaRT2v18chr7HG381210	Homogentisate phytyltransferase;Digeranylgeranylglyceryl phosphate synthase (Fragment);Chlorophyll synthase	1.84428	0.000178083	salicylic acid
BaRT2v18chr4HG180200	glycosyltransferase BC10;Core-2/I-branching beta-16-N-acetylglucosaminyltransferase family protein;MscS family inner membrane protein YnaI	1.81763	3.26966e-05	salicylic acid
BaRT2v18chr3HG116710	Glycosyltransferase, HGA-like, expressed;Glycosyltransferase, HGA-like, putative,expressed;protein O-linked-mannose beta-1,4-N-acetylglucosaminyltransferase 2-like isoform X3;Putative glycosyltransferase AGO61;Putative glycosyltransferase AER61;Protein O-linked-mannose beta-1,4-N-acetylglucosaminyltransferase 2-like;Glycosyltransferase	1.80753	1.93066e-07	salicylic acid
BaRT2v18chr2HG064550	SAP domain-containing protein;Apoptotic chromatin condensation inducer in the nucleus	1.77366	0.00066568	salicylic acid
BaRT2v18chr5HG278960	phosphatidylinositol glycan anchor biosynthesis class U protein isoform X1;GPI transamidase subunit PIG-U	1.7218	0.00373027	salicylic acid
BaRT2v18chr6HG310980	Homeobox-leucine zipper protein ROC5;Homeobox-leucine zipper protein ANTHOCYANINLESS 2;Homeobox-leucine zipper protein ROC4;Homeobox domain-containing protein/START domain-containing protein;Outer cell layer2;Putative transcription factor & lipid binding HD-SAD family	1.71851	0.000192	salicylic acid
BaRT2v18chr7HG365670	Gamma-aminobutyrate transaminase 1, mitochondrial;Adenosylmethionine aminotransferase1;Aminotransferase y4uB	1.71583	0.00491814	salicylic acid
BaRT2v18chr1HG041140	Putative glycosyltransferase AGO61;Alpha-1,3-arabinosyltransferase XAT3;Protein O-linked-mannose beta-1,4-N-acetylglucosaminyltransferase 2;Putative glycosyl transferase	1.70133	0.00069023	salicylic acid
BaRT2v18chr1HG020420	MFS domain-containing protein;Oligosaccharide transferase1	1.69812	0.000108111	salicylic acid
BaRT2v18chr5HG253370	BPI2 domain-containing protein;Lipid-binding serum glycoprotein family protein, putative;Lipopolysaccharide-binding protein, putative;Putative bactericidal permeability-increasing protein, alpha/beta;Lipid binding protein	1.6864	4.51205e-05	salicylic acid
BaRT2v18chr5HG228820	Transcriptional regulator of RNA polII SAGA subunit	1.6853	3.8085e-05	salicylic acid
BaRT2v18chr4HG198950	LL-diaminopimelate aminotransferase, chloroplastic;Transaminase/ transferase, transferring nitrogenous groups;LL-diaminopimelate aminotransferase, chloroplastic-like;Aminotransferase, class I/classII	1.63816	1.32168e-05	salicylic acid
BaRT2v18chr5HG238580	Glutamine--fructose-6-phosphate transaminase (isomerizing)	1.63457	5.94269e-08	salicylic acid
BaRT2v18chr5HG226330	Protein O-linked-mannose beta-1,4-N-acetylglucosaminyltransferase 2-like;Putative glycosyltransferase AGO61;Glycosyltransferase	1.6331	3.1359e-06	salicylic acid
BaRT2v18chr2HG069770	SANT domain-containing protein	1.59589	1.15146e-06	salicylic acid
BaRT2v18chr7HG328580	Homogentisate 1,2-dioxygenase	1.55501	1.45787e-05	salicylic acid
BaRT2v18chr2HG098740	glycosyltransferase BC10 isoform X1;Core-2/I-branching beta-16-N-acetylglucosaminyltransferase family protein	1.52742	1.43452e-05	salicylic acid
BaRT2v18chr2HG084390	Serine/threonine-protein kinase SAPK7;Serine/threonine-protein kinase SAPK6;Serine/threonine-protein kinase SRK2A;SnRK2 serine threonine protein kinase6;Stress-induced protein kinase1;Protein kinase domain-containing protein	1.50698	2.27106e-07	salicylic acid
BaRT2v18chr7HG341880	Lysine-ketoglutarate reductase/saccharopine dehydrogenase bifunctional enzyme;Haloacid dehalogenase-like hydrolase (HAD) superfamily protein;Putative 5'(3')-deoxyribonucleotidase	-1.50251	3.2412e-07	salicylic acid
BaRT2v18chr6HG305880	Salt tolerance protein;ORPHAN transcription factor;Orphans transcription factor (Fragment);B-box zinc finger protein 24	-1.51734	3.90341e-06	salicylic acid
BaRT2v18chr1HG018890	Protein ENHANCED DISEASE RESISTANCE 2;Dolichyl-diphosphooligosaccharide--protein glycosyltransferase subunit 1B;START domain-containing protein	-1.5743	2.97161e-08	salicylic acid
BaRT2v18chr3HG131490	D-amino-acid transaminase, chloroplastic;D-amino-acid transaminase, chloroplastic isoform X1;D-amino-acid transaminase, chloroplastic-like;Branched-chain amino acid aminotransferase-like;Branched-chain-amino-acid aminotransferase-like protein 3;D-aminoacid aminotransferase-like PLP-dependent enzymes superfamily protein;Branched-chain-amino-acid aminotransferase-like protein;D-amino-acid transamin…	-1.5797	0.00976806	salicylic acid
BaRT2v18chr5HG248900	Glutathione synthetase, chloroplastic;protein EMBRYO SAC DEVELOPMENT ARREST 3, chloroplastic;Tsi1-interacting protein TSIP1;DnaJ/Hsp40 cysteine-rich domain superfamily protein;Heat shock protein DnaJ	-1.59425	4.31244e-09	salicylic acid
BaRT2v18chr7HG339010	PIF/Ping-Pong transposase family protein;DDE Tnp4 domain-containing protein	-1.64891	0.00046986	salicylic acid
BaRT2v18chr6HG298820	D-amino-acid transaminase, chloroplastic;Branched chain aminotransferase BCAT1, pyridoxal phosphate enzymes type IV superfamily;D-amino-acid transaminase, chloroplastic-like;D-amino-acid transaminase chloroplastic	-1.67637	1.01241e-07	salicylic acid
BaRT2v18chr5HG239410	Glucosamine 6-phosphate N-acetyltransferase	-1.72912	5.71816e-10	salicylic acid
BaRT2v18chr5HG265930	Mariner transposase	-1.77818	1.02924e-06	salicylic acid
BaRT2v18chr7HG386290	Ananain;Papain-like cysteine proteinase;Fruit bromelain;Cysteine proteinases superfamily protein;Caricain;KDEL-tailed cysteine endopeptidase CEP1;Thiol protease SEN102;Senescence-specific cysteine protease SAG39	-1.782	0.00535341	salicylic acid
BaRT2v18chr6HG314060	Omega-6 fatty acid desaturase, endoplasmic reticulum isozyme 2;Fatty acid desaturase	-1.82252	1.62852e-08	salicylic acid
BaRT2v18chr1HG040520	homogentisate solanesyltransferase, chloroplastic;Prenyltransferase/ zinc ion binding protein	-1.83436	4.59532e-09	salicylic acid
BaRT2v18chr4HG212250	SAC domain-containing protein;Phosphoinositide phosphatase SAC2	-1.84654	1.03498e-08	salicylic acid
BaRT2v18chr3HG133400	Far-red impaired response-like;Putative transposase	-1.87547	5.72475e-06	salicylic acid
BaRT2v18chr3HG152650	protein RICE SALT SENSITIVE 3;Transcription factor MYC/MYB N-terminal;Serine/threonine-protein kinase WNK (With No Lysine)-related;Serine/threonine-protein kinase WNK-related isoform 1;Putative basic helix-loop-helix protein At1g06150	-1.93103	0.000533759	salicylic acid
BaRT2v18chr1HG010560	O-glucosyltransferase rumi homolog;CAP10 domain-containing protein;Lipopolysaccharide-modifying protein;Protein O-glucosyltransferase 1;Protein glucosyltransferase	-1.93296	0.000165545	salicylic acid
BaRT2v18chr6HG312250	SANT domain-containing protein;probable transcription factor KAN2;transcription repressor KAN1-like isoform X2;MYB transcription factor MYB34	-1.94926	0.000544332	salicylic acid
BaRT2v18chr4HG180440	GRF1-interacting factor 1;Synovial sarcoma associated ss18 protein, putative;Calcium-responsive transcription coactivator (Fragment);Calcium-responsive transactivator	-1.9517	0.00747138	salicylic acid
BaRT2v18chr4HG206200	Beta-hexosaminidase	-2.02953	5.90478e-09	salicylic acid
BaRT2v18chr4HG212180	Putative membrane-associated salt-inducible protein;Pentatricopeptide repeat-containing protein;ATP binding protein	-2.03285	7.00073e-06	salicylic acid
BaRT2v18chr6HG324050	Transposon protein, putative, CACTA, En/Spm sub-class;Transposase;DUF4218 domain-containing protein (Fragment)	-2.06534	0.000402549	salicylic acid
BaRT2v18chr3HG132660	Insulin-induced protein family;Endoplasmic reticulum mannosyl-oligosaccharide 1,2-alpha-mannosidase;SANT/Myb domain-containing protein;Insulin-induced gene 1 protein	-2.08293	2.98655e-05	salicylic acid
BaRT2v18chr7HG338700	Putative inactive nicotinamidase;Isochorismatase domain-containing protein;Peroxyureidoacrylate/ureidoacrylate amidohydrolase;Peroxyureidoacrylate/ureidoacrylate amidohydrolase RutB;Putative N-carbamoylsarcosine amidase	-2.08963	6.14656e-07	salicylic acid
BaRT2v18chr6HG282360	Transposable element protein;Ribosomal protein L1p/L10e family	-2.09452	0.000188708	salicylic acid
BaRT2v18chr4HG176790	Glycosyltransferase family protein 64 protein C5;glucosamine inositolphosphorylceramide transferase 1;Magnesium transporter MRS2-A, chloroplastic	-2.10856	1.01252e-07	salicylic acid
BaRT2v18chr3HG151890	Putative membrane-associated salt-inducible protein;Pentatricopeptide repeat-containing protein	-2.13074	2.78356e-08	salicylic acid
BaRT2v18chr7HG333950	probable aminotransferase ACS12;probable aminotransferase ACS10;Acc synthase;Putative aromatic-amino-acid transaminase, 1-aminocyclopropane-1-carboxylate synthase;Aminotransferase, class I/classII	-2.1343	1.42509e-10	salicylic acid
BaRT2v18chr2HG089530	COL domain class transcription factor;Orphans transcription factor (Fragment);B-box zinc finger protein 24;Salt tolerance protein	-2.21781	2.70979e-08	salicylic acid
BaRT2v18chr7HG337860	Carbonyl reductase 3;Salutaridine reductase;(+)-neomenthol dehydrogenase;(+)-neomenthol dehydrogenase-like	-2.25816	3.77263e-05	salicylic acid
BaRT2v18chr7HG364570	GTP-binding protein SAR1A;Putative small GTPase superfamily, ARF/SAR type, P-loop containing nucleoside triphosphate hydrolase;GTP-binding protein SAR1B (Fragment)	-2.31902	0.00846195	salicylic acid
BaRT2v18chr5HG272760	Photosystem I reaction center subunit II;Photosystem I PsaD	-2.35815	8.99897e-09	salicylic acid
BaRT2v18chr2HG088390	beta-1,4-mannosyl-glycoprotein 4-beta-N-acetylglucosaminyltransferase isoform X1;N-acetylglucosaminyltransferase III;Acetylglucosaminyltransferase/ transferase, transferring glycosyl groups;Beta-14-N-acetylglucosaminyltransferase family protein;Beta-1,4-mannosyl-glycoprotein 4-beta-N-acetylglucosaminyltransferase;Beta 1,4 N-acetylglucosaminyltransferase	-2.51083	1.54096e-09	salicylic acid
BaRT2v18chr5HG258940	MYB transcription factor;Transcription factor MYBL1;SANT/Myb domain	-2.51167	0.00460167	salicylic acid
BaRT2v18chr3HG164410	F-box/kelch-repeat protein At1g67480;Kelch repeat-containing F-box protein-like;Acyl-[acyl-carrier-protein] desaturase;F-box domain	-2.5288	1.34225e-11	salicylic acid
BaRT2v18chr1HG041170	Calcineurin B-like protein 4;Salt overly sensitive 3	-2.53848	0.000156348	salicylic acid
BaRT2v18chr4HG202510	Calcium-binding tetratricopeptide family protein;Putative TPR repeat-containing protein;Parvalbumin;Calcium ion binding protein;EF-hand domain;Putative UDP-N-acetylglucosamine--peptide N-acetylglucosaminyltransferase SEC	-2.56218	1.05806e-07	salicylic acid
BaRT2v18chr5HG240320	Plastid omega-3 desaturase FAD7/8;Omega-3 fatty acid desaturase	-2.5991	1.0057e-08	salicylic acid
BaRT2v18chr1HG030570	PISTILLATA-like MADS-box transcription factor (Fragment);MADS-box protein 4;MADS transcription factor;MADS-box protein 2;Globosa	-2.6097	4.09187e-06	salicylic acid
BaRT2v18chr3HG140130	Fruit bromelain;Cysteine proteinases superfamily protein, putative;senescence-specific cysteine protease SAG39-like	-2.77868	9.93921e-05	salicylic acid
BaRT2v18chr5HG258610	B-box zinc finger protein 19;Salt-tolerance protein, putative;B box-type domain-containing protein	-2.95024	4.07252e-08	salicylic acid
BaRT2v18chr1HG021860	Beta-1,3-N-acetylglucosaminyltransferase lunatic fringe;Duplicated homeodomain-like superfamily protein, putative isoform 1;Putative N-acetylgalactosaminide beta-1,3-galactosyltransferase;Glycoprotein-N-acetylgalactosamine 3-beta-galactosyltransferase 1 (Fragment)	-2.95488	4.01669e-08	salicylic acid
BaRT2v18chr5HG255900	Teosinte glume architecture 1;SBP-type domain-containing protein;Squamosa promoter-binding-like protein 16;Squamosa-promoter binding protein-like protein;Neighbor of tga1	-3.04311	0.000159781	salicylic acid
BaRT2v18chr6HG305780	PB1 domain-containing protein;Octicosapeptide/Phox/Bem1p family protein isoform 1;Octicosapeptide/Phox/Bem1p (PB1) domain-containing protein;Octicosapeptide/Phox/Bem1p domain-containing protein kinase	-3.0507	8.47999e-08	salicylic acid
BaRT2v18chr3HG151790	SAND domain-containing protein;Developmental regulator, ULTRAPETALA	-3.11888	0.000227595	salicylic acid
BaRT2v18chr5HG280820	SASA domain-containing protein;Putative carbohydrate esterase;Receptor protein kinase-like protein	-3.32476	0.000199821	salicylic acid
BaRT2v18chr2HG094110	Salt tolerance receptor-like cytoplasmic kinase 1;Leucine-rich repeat receptor protein kinase EXS;Protein kinase domain-containing protein	-3.49423	0.00889091	salicylic acid
BaRT2v18chr2HG093520	O-glucosyltransferase rumi homolog;O-glucosyltransferase rumi-like isoform X2;CAP10 domain-containing protein;Downstream target of AGL15 2;O-glucosyltransferase;Lipopolysaccharide-modifying protein	-3.56424	2.11681e-07	salicylic acid
BaRT2v18chr2HG099710	Regulator of chromosome condensation (RCC1) family with FYVE zinc finger domain;FYVE-type domain-containing protein	-3.5739	0.000104852	salicylic acid
BaRT2v18chr5HG252010	Zinc-finger homeodomain protein 1;ZF-HD dimerization-type domain-containing protein;ZF-HD protein dimerisation region containing protein;ZF-HD protein dimerization region containing protein;ZF-HD homeobox protein	-3.69985	9.69614e-07	salicylic acid
BaRT2v18chr3HG152220	Transmembrane protein TauE-like;Membrane protein-like;Sulfite exporter TauE/SafE family protein 5	-3.71389	6.67283e-08	salicylic acid
BaRT2v18chr2HG081900	DDE Tnp4 domain-containing protein;Putative harbinger transposase-derived nuclease domain-containing protein	-3.73685	2.14861e-06	salicylic acid
BaRT2v18chr2HG056410	sn-2 acyl-lipid omega-3 desaturase (Ferredoxin), chloroplastic;Putative acyl-lipid Delta(12)-acetylenase;Omega-3 fatty acid desaturase	-4.08847	4.37391e-11	salicylic acid
BaRT2v18chr2HG054980	SANT domain-containing protein;Myb-like domain-containing protein	-4.20139	2.51358e-06	salicylic acid
BaRT2v18chr2HG093370	(+)-neomenthol dehydrogenase;Salutaridine reductase;Carbonyl reductase 3;(+)-neomenthol dehydrogenase-like;Short-chain dehydrogenase/reductase 2	-5.4132	2.38699e-07	salicylic acid
BaRT2v18chr3HG160980	Stearoyl-[acyl-carrier-protein] 9-desaturase 1, chloroplastic;Acyl-[acyl-carrier-protein] desaturase;Putative stearoyl-[acyl-carrier-protein] 9-desaturase;Stearoyl-[acyl-carrier-protein] 9-desaturase	-5.57633	1.06332e-07	salicylic acid
BaRT2v18chr5HG267200	SANT domain-containing protein;Myb-like DNA-binding domain, SHAQKYF class family protein, expressed;Putative transcription factor KAN4;Putative transcription factor RL9	-5.87686	3.98434e-07	salicylic acid
BaRT2v18chr6HG306010	(+)-neomenthol dehydrogenase;salutaridine reductase-like;(+)-neomenthol dehydrogenase-like;NAD(P)-binding Rossmann-fold superfamily protein	-6.2329	5.27631e-10	salicylic acid
BaRT2v18chr1HG047230	SANT domain-containing protein;DnaJ homolog subfamily C member 2;Transcription factor RADIALIS	-6.35059	7.32173e-06	salicylic acid
BaRT2v18chr6HG291670	Kua-ubiquitin conjugating enzyme hybrid, localization;Ubiquitin-conjugating enzyme E2 variant;Transmembrane protein 189 family;Fatty acid desaturase 4, chloroplastic	-6.41322	3.91569e-09	salicylic acid
BaRT2v18chr5HG265900	Senescence-specific cysteine protease SAG39;Vignain	-7.26269	3.69635e-07	salicylic acid
BaRT2v18chr1HG047210	SANT domain-containing protein;DnaJ homolog subfamily C member 2;Transcription factor RADIALIS	-9.06901	3.279e-07	salicylic acid

## Sheet: ROOT_hormone_related_genes
target	Pannzer annotation	log2FC	adj.pval	hormone
BaRT2v18chr1HG040290	Late embryogenesis abundant protein 3;ABA-inducible protein PHV A1;ABA inducible protein	6.88968	0.000163977	abscisic acid
BaRT2v18chr1HG040250	Late embryogenesis abundant protein 3;ABA inducible protein;ABA-inducible protein PHV A1	5.45974	0.000287185	abscisic acid
BaRT2v18chr5HG259930	BZIP domain-containing protein;ABSCISIC ACID-INSENSITIVE 5-like protein 5	4.8123	9.59089e-06	abscisic acid
BaRT2v18chr2HG104370	DOG1 domain-containing protein;RESPONSE TO ABA AND SALT 1;Transcription factor TGA5-like	2.49077	0.00322442	abscisic acid
BaRT2v18chr2HG109820	E3 ubiquitin-protein ligase SHPRH;ABA insensitive ring protein;RING-type domain-containing protein	1.97076	6.40929e-05	abscisic acid
BaRT2v18chr6HG320060	ABA responsive element binding factor 1;BZIP domain-containing protein;ABSCISIC ACID-INSENSITIVE 5-like protein 5;BZIP transcription factor ABI5	-1.69549	0.00166813	abscisic acid
BaRT2v18chr2HG084080	Abscisic stress-ripening protein 2;glycine-rich cell wall structural protein 2-like isoform X3;ABA/WDS induced protein;keratin, type I cytoskeletal 10;TATA-binding protein-associated factor 2N-like;glycine-rich protein 2-like	-5.91935	0.000417627	abscisic acid
BaRT2v18chr5HG242140	Auxin transport protein BIG;E3 ubiquitin-protein ligase UBR4	4.05813	0.00517105	auxin
BaRT2v18chr5HG271040	Auxin-responsive protein;Auxin-responsive protein IAA14	2.57194	0.00676326	auxin
BaRT2v18chr5HG261880	Auxin efflux carrier	2.51134	0.000894849	auxin
BaRT2v18chr1HG036700	Auxin transporter-like protein 1	2.4477	0.000143463	auxin
BaRT2v18chr3HG152990	Auxin-induced protein 5NG4 (Fragment)	2.03209	0.00250495	auxin
BaRT2v18chr6HG294570	Auxin response factor	1.58764	6.6704e-05	auxin
BaRT2v18chr1HG033380	Auxin-induced protein 5NG4 (Fragment)	1.50311	0.00498941	auxin
BaRT2v18chr7HG380780	Auxin efflux carrier component	-2.02167	1.20599e-05	auxin
BaRT2v18chr2HG111460	Auxin-induced protein 5NG4	-2.15073	0.000289448	auxin
BaRT2v18chr7HG362900	Auxin-responsive protein	-2.85568	0.00372899	auxin
BaRT2v18chr2HG067090	Brassinosteroid LRR receptor kinase;Protein kinase domain-containing protein;Pkinase domain-containing protein/LRR_1 domain-containing protein/LRRNT_2 domain-containing protein/LRR_8 domain-containing protein	5.97516	0.000212689	brassinosteroid
BaRT2v18chr2HG091060	probable leucine-rich repeat receptor-like protein kinase At5g63930;Protein kinase domain-containing protein;BRASSINOSTEROID INSENSITIVE 1, putative	2.14365	0.000131701	brassinosteroid
BaRT2v18chr2HG099060	Xyloglucan endotransglucosylase/hydrolase;Brassinosteroid-regulated protein BRU1	-2.53062	6.58969e-05	brassinosteroid
BaRT2v18chr2HG061380	probable leucine-rich repeat receptor-like protein kinase IMK3;Meristematic receptor-like kinase;Protein kinase domain-containing protein;Leucine Rich Repeat family protein, expressed;Brassinosteroid LRR receptor kinase	-4.2161	0.00132887	brassinosteroid
BaRT2v18chr7HG367200	Cytokinin riboside 5'-monophosphate phosphoribohydrolase	3.76891	0.00083671	cytokinin
BaRT2v18chr7HG373440	UDP-glycosyltransferase 85A2;Glycosyltransferase;Cytokinin-O-glucosyltransferase 2	3.31736	0.000707706	cytokinin
BaRT2v18chr3HG167540	Cytokinin dehydrogenase	3.13179	0.00376074	cytokinin
BaRT2v18chr5HG275870	DIMBOA UDP-glucosyltransferase BX8;Cytokinin-N-glucosyltransferase 1;UDP-glycosyltransferase 76C1;Putative UDP-glucosyltransferase;UDP-glucoronosyl and UDP-glucosyl transferase family protein	-2.11038	4.43535e-05	cytokinin
BaRT2v18chr4HG204110	UDP-glycosyltransferase 83A1;Glycosyltransferase;Cytokinin-O-glucosyltransferase 2	-2.3835	0.00763612	cytokinin
BaRT2v18chr2HG092510	Glycosyltransferase;UDP-glycosyltransferase 73C6;Cytokinin-O-glucosyltransferase 3	-2.4399	0.00879187	cytokinin
BaRT2v18chr1HG019230	Cytokinin dehydrogenase	-3.09682	0.000117187	cytokinin
BaRT2v18chr5HG235500	Ethylene-responsive transcription factor ERF110;AP2/ERF domain-containing protein;ethylene-responsive transcription factor ERF110-like	7.35703	1.61032e-06	ethylene
BaRT2v18chr2HG097310	Ethylene-responsive transcription factor 2;Ethylene responsive transcription factor 1a;AP2/ERF domain-containing protein	4.5411	3.05934e-05	ethylene
BaRT2v18chr7HG375560	Ethylene-responsive transcription factor 3;Ethylene responsive transcription factor 4;AP2/ERF domain-containing protein	4.46785	3.42302e-05	ethylene
BaRT2v18chr1HG028050	Ethylene-responsive transcription factor RAP2-3;Ethylene response factor;AP2/ERF domain-containing protein	2.63827	0.00115093	ethylene
BaRT2v18chr2HG066310	Putative ethylene-responsive binding factor-associated repression, Ninja family;Ninja-family protein 3;ninja-family protein 6-like;Ninja-family protein AFP2 (Fragment);Ninja-family protein MODD;ninja-family protein AFP3;TDBD domain-containing protein	2.41409	0.00557758	ethylene
BaRT2v18chr7HG342000	Ethylene response factor;Ethylene-responsive transcription factor 1;Ethylene-responsive element binding protein 1;AP2/ERF domain-containing protein	2.18269	1.45307e-05	ethylene
BaRT2v18chr3HG116880	Ethylene-responsive transcription factor ERF118;Pathogenesis-related transcriptional activator PTI6;AP2/ERF domain-containing protein	2.14543	1.18481e-06	ethylene
BaRT2v18chr7HG339210	C2H2-type domain-containing protein;Ethylene-responsive transcription factor RAP2-1-like	2.10527	0.00935924	ethylene
BaRT2v18chr1HG042280	ethylene-responsive transcription factor ERF109-like;Ethylene responsive transcription factor 6;AP2/ERF domain-containing protein;AP2 domain containing protein (Fragment)	2.05554	0.00788769	ethylene
BaRT2v18chr6HG321110	Ethylene-responsive transcription factor 1;Ethylene response factor;AP2/ERF domain-containing protein	1.60629	0.00402997	ethylene
BaRT2v18chr6HG321090	Ethylene-responsive transcription factor 1;Ethylene response factor;AP2/ERF domain-containing protein	-1.86953	0.00845706	ethylene
BaRT2v18chr2HG098180	Serine/threonine-protein kinase CTR1;Putative ethylene constitutive triple response protein;Protein kinase domain-containing protein	-1.96013	0.00162384	ethylene
BaRT2v18chr5HG267510	AP2-like ethylene-responsive transcription factor CRL5;AP2-like ethylene-responsive transcription factor ANT;Aintegumenta;AP2 domain class transcription factor	-2.2543	0.00851195	ethylene
BaRT2v18chr6HG321490	Ethylene-responsive transcription factor 1;Ethylene responsive element binding protein 1;AP2/ERF domain-containing protein	-2.71987	0.00817036	ethylene
BaRT2v18chr6HG321100	AP2/ERF domain-containing protein;Ethylene-responsive transcription factor 1	-2.75724	0.000629319	ethylene
BaRT2v18chr6HG321080	Ethylene-responsive transcription factor 1;Ethylene response factor;AP2/ERF domain-containing protein	-3.16534	0.00722137	ethylene
BaRT2v18chr2HG088170	Fe2OG dioxygenase domain-containing protein;Gibberellin 3-beta-dioxygenase;Putative 2-oxoglutarate-dependent dioxygenase AOP1;Adventitious rooting related oxygenase family protein	2.02922	0.00491885	gibberellin
BaRT2v18chr4HG208720	GRAS domain-containing protein;Chitin-inducible gibberellin-responsive protein 2, putative, expressed;Chitin-inducible gibberellin-responsive protein 2;Scarecrow-like protein 21	1.55605	0.000497548	gibberellin
BaRT2v18chr5HG245510	Pre-mRNA-processing-splicing factor 8A;MPN domain-containing protein;Pre-mRNA-processing-splicing factor 8;Putative splicing factor Prp8;JAB/MPN domain	1.50598	0.00480498	jasmonic acid
BaRT2v18chr2HG112170	Jacalin-type lectin domain-containing protein;Putative LZ-NBS-LRR class RGA;AAA domain-containing protein	-1.70224	0.000103172	jasmonic acid
BaRT2v18chr5HG250570	Zinc finger protein JACKDAW;Protein indeterminate-domain 14 (Fragment);Protein SHOOT GRAVITROPISM 5	-1.97668	0.00106698	jasmonic acid
BaRT2v18chr5HG234980-BaRT2v18chr5HG234990	Lysine-specific demethylase REF6;JmjC domain containing protein, expressed;Histone demethylase JARID1	-2.15756	0.00905934	jasmonic acid
BaRT2v18chr7HG349080	Anthranilate O-methyltransferase 1;Benzoate carboxyl methyltransferase;Salicylate O-methyltransferase;Jasmonate O-methyltransferase	-2.90265	0.00971688	jasmonic acid
BaRT2v18chr2HG056470	Jasmonate-induced protein;Dirigent protein (Fragment);Jacalin-type lectin domain-containing protein	-2.93298	0.000872394	jasmonic acid
BaRT2v18chr3HG166280	Jasmonate O-methyltransferase;Salicylate O-methyltransferase;Caffeine synthase 1	-3.12703	3.56259e-05	jasmonic acid
BaRT2v18chr5HG224210	Salt stress-induced protein;Jacalin-type lectin domain-containing protein	-4.87987	4.94572e-07	jasmonic acid
BaRT2v18chr3HG174130	23 kDa jasmonate-induced protein-like;Jasmonate-induced protein	-5.25208	0.000555713	jasmonic acid
BaRT2v18chr5HG224220	Jacalin-type lectin domain-containing protein;Salt stress-induced protein	-6.79391	1.84221e-06	jasmonic acid
BaRT2v18chr3HG174070	23 kDa jasmonate-induced protein-like;Jasmonate-induced protein	-8.6806	2.66896e-07	jasmonic acid
BaRT2v18chr3HG174090	23 kDa jasmonate-induced protein-like;Jasmonate-induced protein	-8.95057	1.15744e-06	jasmonic acid
BaRT2v18chr3HG174050	23 kDa jasmonate-induced protein-like;Jasmonate-induced protein	-9.12594	3.42937e-06	jasmonic acid
BaRT2v18chr6HG294960	4-hydroxyphenylpyruvate dioxygenase;Phytoene desaturation 1	5.34665	0.000185337	salicylic acid
BaRT2v18chr3HG140130	Fruit bromelain;Cysteine proteinases superfamily protein, putative;senescence-specific cysteine protease SAG39-like	4.84522	0.000144121	salicylic acid
BaRT2v18chr3HG128360	Beta-glucuronosyltransferase GlcAT14B;beta-glucuronosyltransferase GlcAT14B-like;Xylosyltransferase 2;beta-glucuronosyltransferase GlcAT14A isoform X1;Core-2/I-branching beta-1,6-N-acetylglucosaminyltransferase family protein isoform 1;Beta-glucuronosyltransferase GlcAT14B-like protein;Branching enzyme;Acetylglucosaminyltransferase, putative;Glycosyl transferase, family 14	4.79087	8.06899e-05	salicylic acid
BaRT2v18chr2HG089530	COL domain class transcription factor;Orphans transcription factor (Fragment);B-box zinc finger protein 24;Salt tolerance protein	3.48031	0.0032302	salicylic acid
BaRT2v18chr2HG088390	beta-1,4-mannosyl-glycoprotein 4-beta-N-acetylglucosaminyltransferase isoform X1;N-acetylglucosaminyltransferase III;Acetylglucosaminyltransferase/ transferase, transferring glycosyl groups;Beta-14-N-acetylglucosaminyltransferase family protein;Beta-1,4-mannosyl-glycoprotein 4-beta-N-acetylglucosaminyltransferase;Beta 1,4 N-acetylglucosaminyltransferase	3.34632	0.000331278	salicylic acid
BaRT2v18chr2HG093340	Carbonyl reductase 3;Salutaridine reductase;(+)-neomenthol dehydrogenase-like;(+)-neomenthol dehydrogenase	2.91503	0.00737094	salicylic acid
BaRT2v18chr4HG182300	Serine/threonine-protein kinase SAPK10;Serine/threonine-protein kinase SRK2E;Serine/threonine-protein kinase SAPK9;Serine/threonine-protein kinase SAPK8;Protein kinase domain-containing protein	2.85165	0.00132964	salicylic acid
BaRT2v18chr2HG059510	Ribosome biogenesis protein NSA2 homolog	2.36791	4.45823e-06	salicylic acid
BaRT2v18chr2HG070680	PB1 domain-containing protein;Octicosapeptide/Phox/Bem1p;Octicosapeptide/Phox/Bem1p family protein, putative isoform 1;actin cytoskeleton-regulatory complex protein pan-1-like	2.16444	0.00899792	salicylic acid
BaRT2v18chr3HG151890	Putative membrane-associated salt-inducible protein;Pentatricopeptide repeat-containing protein	2.15621	0.00254042	salicylic acid
BaRT2v18chr6HG292030	BED-type domain-containing protein;zinc finger BED domain-containing protein RICESLEEPER 2-like;HAT family dimerization domain-containing protein;AC transposase	2.13832	1.05372e-05	salicylic acid
BaRT2v18chr3HG162740	Stearoyl-[acyl-carrier-protein] 9-desaturase 2, chloroplastic;Acyl-[acyl-carrier-protein] desaturase;Stearoyl-acyl-carrier-protein desaturase1;Acyl-desaturase	2.13532	1.41107e-05	salicylic acid
BaRT2v18chr2HG064550	SAP domain-containing protein;Apoptotic chromatin condensation inducer in the nucleus	2.06263	0.000103697	salicylic acid
BaRT2v18chr7HG367740	Mannosyl-oligosaccharide 12-alpha-mannosidase MNS1;Transcriptase	1.98772	2.90121e-07	salicylic acid
BaRT2v18chr6HG327240	Methionine adenosyltransferase 2 subunit beta;(RAP Annotation release2) dTDP-4-dehydrorhamnose reductase family protein;Dtdp-4-dehydrorhamnose dehydrogenase, putative;Putative low-salt glycan biosynthesis reductase Agl14	1.9812	9.44158e-05	salicylic acid
BaRT2v18chr5HG272180	Histidine kinase-, DNA gyrase B;Sacsin	1.83441	7.48984e-05	salicylic acid
BaRT2v18chr5HG248900	Glutathione synthetase, chloroplastic;protein EMBRYO SAC DEVELOPMENT ARREST 3, chloroplastic;Tsi1-interacting protein TSIP1;DnaJ/Hsp40 cysteine-rich domain superfamily protein;Heat shock protein DnaJ	1.78327	0.0019886	salicylic acid
BaRT2v18chr2HG067100	Saccharopine dehydrogenase	1.76782	2.18277e-05	salicylic acid
BaRT2v18chr1HG033700	Centromeric histone H3;ADP-ribosylation factor;Small GTPase superfamily, ARF/SAR type;ADP-ribosylation factor-like	1.76493	4.54476e-06	salicylic acid
BaRT2v18chr1HG020620	Monothiol glutaredoxin-S17;Putative peptide-N(4)-(N-acetyl-beta-glucosaminyl)asparagine amidase	1.73392	1.43318e-05	salicylic acid
BaRT2v18chr5HG228820	Transcriptional regulator of RNA polII SAGA subunit	1.67989	0.00658755	salicylic acid
BaRT2v18chr5HG273140	RRM domain-containing protein;glycine-rich RNA-binding protein 3, mitochondrial-like;Glycine-rich RNA-binding protein 2, mitochondrial;RNA-binding protein musashi/mRNA cleavage and polyadenylation factor I complex, subunit HRP1;glycine-rich RNA-binding protein blt801;Glycine-rich RNA-binding protein 4	1.6621	0.00015067	salicylic acid
BaRT2v18chr6HG287650	Histone deacetylase complex subunit SAP18;Sin3 associated polypeptide p18	1.55358	0.00144637	salicylic acid
BaRT2v18chr7HG354080	TTF-type domain-containing protein;zinc finger MYM-type protein 1-like;TTF-type zinc finger protein with HAT dimerisation domain;Disease resistance TIR-NBS-LRR class protein (Fragment);Putative transcription factor and/or regulators TTF-type(Zn) family	-1.51593	0.00023404	salicylic acid
BaRT2v18chr2HG083580	SANTA domain-containing protein	-1.60911	3.41266e-05	salicylic acid
BaRT2v18chr4HG190360	Putative transposase	-1.65349	6.43584e-05	salicylic acid
BaRT2v18chr5HG247500	Putative transposase	-1.71867	9.87666e-06	salicylic acid
BaRT2v18chr2HG093100	Sphingolipid delta(4)-desaturase DES1-like	-1.73494	0.00501912	salicylic acid
BaRT2v18chr3HG133400	Far-red impaired response-like;Putative transposase	-1.81438	0.000103756	salicylic acid
BaRT2v18chr3HG169620	Protein O-linked-mannose beta-1,4-N-acetylglucosaminyltransferase 2-like;EGF domain-specific O-linked N-acetylglucosamine transferase-like;Protein O-linked-mannose beta-1,4-N-acetylglucosaminyltransferase 2	-1.89384	0.00884268	salicylic acid
BaRT2v18chr3HG151640	Transposable element protein, putative	-1.89917	6.16343e-06	salicylic acid
BaRT2v18chr5HG250890	Asparate aminotransferase;probable N-succinyldiaminopimelate aminotransferase DapC;Aminotransferase ybdL;Putative pyridoxal phosphate-dependent transferase;kynurenine--oxoglutarate transaminase;Aminotransferase, class I/classII	-1.93236	6.10688e-06	salicylic acid
BaRT2v18chr5HG250590	Transposon protein, putative, CACTA, En/Spm sub-class;Transposase;DUF4218 domain-containing protein (Fragment)	-2.02024	1.75812e-05	salicylic acid
BaRT2v18chr6HG324050	Transposon protein, putative, CACTA, En/Spm sub-class;Transposase;DUF4218 domain-containing protein (Fragment)	-2.09765	8.53457e-05	salicylic acid
BaRT2v18chr6HG328390	alpha-1,3-arabinosyltransferase XAT3 isoform X1;Protein O-linked-mannose beta-1,4-N-acetylglucosaminyltransferase 2-like;Putative glycosyltransferase AGO61;Glycosyltransferase family 61 protein	-2.09991	7.45028e-05	salicylic acid
BaRT2v18chr2HG081900	DDE Tnp4 domain-containing protein;Putative harbinger transposase-derived nuclease domain-containing protein	-2.11224	0.00515025	salicylic acid
BaRT2v18chr2HG057470	Putative nucleotidyltransferase, Ribonuclease H;Transposable element protein	-2.1327	2.65077e-06	salicylic acid
BaRT2v18chr3HG161480	Transposase;Transposon protein, putative, CACTA, En/Spm sub-class;DUF4218 domain-containing protein (Fragment);Putative transposable element	-2.13573	3.23964e-05	salicylic acid
BaRT2v18chr7HG331510	Anthranilate O-methyltransferase 1;Benzoate carboxyl methyltransferase;Salicylate O-methyltransferase	-2.21632	0.00808579	salicylic acid
BaRT2v18chr3HG155550	Ankyrin repeat family protein;Putative Transposase-associated domain-containing protein;Putative transposase protein (Fragment)	-2.21963	8.98925e-05	salicylic acid
BaRT2v18chr2HG057250	zinc finger BED domain-containing protein RICESLEEPER 2-like;HAT family dimerisation domain containing protein;Putative HAT dimerization domain, ribonuclease H-like domain, hAT-like transposase, RNase-H;BED-type domain-containing protein	-2.27982	0.00189544	salicylic acid
BaRT2v18chr3HG135190	Transposase family protein (Fragment)	-2.29567	2.05268e-06	salicylic acid
BaRT2v18chr1HG007390	Transposon protein, putative, CACTA, En/Spm sub-class;Putative retrotransposable elements TNP2;Putative transposable element	-2.33233	3.72321e-06	salicylic acid
BaRT2v18chr5HG234310	Putative retrotransposon gag protein (Fragment);Retrotransposable element Tf2	-2.37411	1.79583e-05	salicylic acid
BaRT2v18chr3HG155990	Acidic endochitinase;Endo-beta-N-acetylglucosaminidase	-2.37628	0.00387855	salicylic acid
BaRT2v18chr2HG069660	Transposable element protein;Reverse transcriptase Ty1/copia-type domain-containing protein	-2.48647	4.17121e-05	salicylic acid
BaRT2v18chr6HG302640	Putative transposase	-2.52837	3.179e-05	salicylic acid
BaRT2v18chr5HG280810	SASA domain-containing protein;Putative carbohydrate esterase;Receptor protein kinase-like protein	-2.61495	0.00400021	salicylic acid
BaRT2v18chr5HG277230	Putative transposable element	-2.63945	1.31228e-05	salicylic acid
BaRT2v18chr7HG329870	SASA domain-containing protein;Putative carbohydrate esterase;Receptor protein kinase-like protein	-2.80025	0.00115579	salicylic acid
BaRT2v18chr2HG081710	Tranposase;Mariner transposase	-3.45058	0.000512816	salicylic acid
BaRT2v18chr6HG289650	Protein O-linked-mannose beta-1,4-N-acetylglucosaminyltransferase 2-like;Glycosyltransferase family 61 protein	-3.79635	7.29886e-05	salicylic acid
BaRT2v18chr3HG130870	Bark storage protein A;Vegetative storage protein PNI288;Mta/sah nucleosidase	-4.10398	0.00458741	salicylic acid
BaRT2v18chr6HG308910	Salt tolerance receptor-like cytoplasmic kinase 1;Leucine-rich repeat receptor protein kinase EXS;Protein kinase domain-containing protein	-4.31493	0.00336544	salicylic acid
BaRT2v18chr3HG128870	senescence-specific cysteine protease SAG39-like;Senescence-associated gene 12;Fruit bromelain	-4.52882	8.77463e-06	salicylic acid
BaRT2v18chr1HG021460	salt tolerance receptor-like cytoplasmic kinase 1;Receptor protein kinase CRINKLY4;Protein kinase domain-containing protein	-4.82863	0.00084724	salicylic acid
BaRT2v18chr2HG081330	F-box/kelch-repeat protein At1g67480;Kelch repeat-containing F-box protein-like;Acyl-[acyl-carrier-protein] desaturase;F-box domain	-5.65043	5.30581e-07	salicylic acid
BaRT2v18chr2HG093370	(+)-neomenthol dehydrogenase;Salutaridine reductase;Carbonyl reductase 3;(+)-neomenthol dehydrogenase-like;Short-chain dehydrogenase/reductase 2	-5.97096	2.65077e-06	salicylic acid
