# Supplementary material for: Hormonal and transcriptomic regulation of drought adaptation in barley roots and leaves
Source: Sci Rep. 2025 May 11;15:16368. doi: 10.1038/s41598-025-01590-2 (PMC12066718; doi:10.1038/s41598-025-01590-2)
Supplement: Supplementary file 6 — Supplementary Material 6 [file 41598_2025_1590_MOESM6_ESM.xlsx]

## Sheet: Significant DAS genes list and 
target	contrast	adj.pval	maxdeltaPS	log2FC	up.down	Pannzer annotation	GO IDs	GO terms	MLOC	HORVU	MOREX3	PlantRegprediction	BaRTannotation	GO terms	PlantRegprediction	BaRTannotation	GO terms
BaRT2v18chr1HG000050	drought.leaf-control.leaf	0.00355796	-0.158291	-0.918441	down-regulated	Peroxin-14	GO:0016560;GO:0005778;GO:0005102;GO:0016558;GO:0031903;GO:0005515;GO:0015919;GO:0005777;GO:0005488;GO:0006625;GO:0042579;GO:0072662;GO:0098588;GO:0072663;GO:0031090;GO:0043574;GO:0043231;GO:0044743;GO:0043227;GO:0007031;GO:0043229;GO:0017038;GO:0043226;GO:0065002;GO:0005737;GO:0072594;GO:1990429;GO:0033365;GO:1990415;GO:0006605;GO:0005622;GO:0071806;GO:0016021;GO:0006886;GO:0031224;GO:0046907;GO:…	protein import into peroxisome matrix, docking;peroxisomal membrane;signaling receptor binding;protein import into peroxisome matrix;microbody membrane;protein binding;peroxisomal membrane transport;peroxisome;binding;protein targeting to peroxisome;microbody;protein localization to peroxisome;bounding membrane of organelle;establishment of protein localization to peroxisome;organelle membrane;pe…	MLOC_55538.1	HORVU1Hr1G000020	HORVU.MOREX.r3.1HG0000040	#N/A	#N/A	#N/A	#N/A	#N/A	#N/A
BaRT2v18chr1HG000060	drought.root-control.root	0.00016845	0.620768	-0.314475	down-regulated	E3 ubiquitin-protein ligase SIS3	GO:0010182;GO:0004842;GO:0016021;GO:0009756;GO:0019787;GO:0031224;GO:0071322;GO:0140096;GO:0016020;GO:0009743;GO:0016740;GO:0017119;GO:1901701;GO:0016874;GO:0005802;GO:0071310;GO:0003824;GO:0099023;GO:1901700;GO:0061630;GO:0005768;GO:0010033;GO:0061659;GO:0098791;GO:0016567;GO:0016746;GO:0031410;GO:0032446;GO:0097708;GO:0070647;GO:0031982;GO:0070887;GO:0005794;GO:0042221;GO:0031984;GO:0007165;GO:…	sugar mediated signaling pathway;ubiquitin-protein transferase activity;integral component of membrane;carbohydrate mediated signaling;ubiquitin-like protein transferase activity;intrinsic component of membrane;cellular response to carbohydrate stimulus;catalytic activity, acting on a protein;membrane;response to carbohydrate;transferase activity;Golgi transport complex;cellular response to oxyge…	MLOC_80801.1	HORVU1Hr1G000010	HORVU.MOREX.r3.1HG0000050	#N/A	#N/A	#N/A	#N/A	#N/A	#N/A
BaRT2v18chr1HG000720	drought.leaf-control.leaf	2.41355e-05	-0.191212	-2.32117	down-regulated	0	0	0	---NA---	---NA---	---NA---	#N/A	#N/A	#N/A	#N/A	#N/A	#N/A
BaRT2v18chr1HG001430	drought.leaf-control.leaf	4.22407e-05	-0.967027	2.90008	up-regulated	Tubulin-folding cofactor E;CAP-Gly domain-containing protein	GO:0009793;GO:0009507;GO:0043014;GO:0048316;GO:0009536;GO:0015631;GO:0010154;GO:0043231;GO:0008092;GO:0009791;GO:0043227;GO:0005515;GO:0048608;GO:0005737;GO:0005488;GO:0061458;GO:0043229;GO:0009790;GO:0043226;GO:0003006;GO:0005622;GO:0022414;GO:0110165;GO:0000003;GO:0048731;GO:0007275;GO:0048856;GO:0032501;GO:0032502;GO:0007021;GO:0007023;GO:0000226;GO:0007017;GO:0007010;GO:0006457;GO:0034622;GO:…	embryo development ending in seed dormancy;chloroplast;alpha-tubulin binding;seed development;plastid;tubulin binding;fruit development;intracellular membrane-bounded organelle;cytoskeletal protein binding;post-embryonic development;membrane-bounded organelle;protein binding;reproductive structure development;cytoplasm;binding;reproductive system development;intracellular organelle;embryo develop…	MLOC_61514.4	HORVU1Hr1G001890	HORVU.MOREX.r3.1HG0002340	#N/A	#N/A	#N/A	#N/A	#N/A	#N/A
BaRT2v18chr1HG001610	drought.leaf-control.leaf	0.00233275	0.52922	1.28325	up-regulated	Protein kinase domain-containing protein	GO:0030247;GO:0006468;GO:0016021;GO:0004672;GO:0006464;GO:0031224;GO:0030246;GO:0036211;GO:0016020;GO:0016773;GO:0043412;GO:0110165;GO:0016301;GO:0016310;GO:0140096;GO:0006796;GO:0016772;GO:0006793;GO:0005524;GO:0044267;GO:0032559;GO:0019538;GO:0030554;GO:0044260;GO:0035639;GO:1901564;GO:0032555;GO:0043170;GO:0017076;GO:0006807;GO:0032553;GO:0044238;GO:0097367;GO:0044237;GO:0043168;GO:0071704;GO:…	polysaccharide binding;protein phosphorylation;integral component of membrane;protein kinase activity;cellular protein modification process;intrinsic component of membrane;carbohydrate binding;protein modification process;membrane;phosphotransferase activity, alcohol group as acceptor;macromolecule modification;cellular anatomical entity;kinase activity;phosphorylation;catalytic activity, acting …	MLOC_74750.1	HORVU1Hr1G001660	HORVU.MOREX.r3.1HG0002830	#N/A	#N/A	#N/A	#N/A	#N/A	#N/A
BaRT2v18chr1HG002030	drought.leaf-control.leaf	0.00376759	-0.359144	0.327096	up-regulated	ABC transporter D family member 1	GO:0042626;GO:0055085;GO:0005778;GO:0015399;GO:0006810;GO:0031903;GO:0022804;GO:0051234;GO:0005777;GO:0016887;GO:0051179;GO:0042579;GO:0017111;GO:0042760;GO:0098588;GO:0016462;GO:0015910;GO:0016021;GO:0016818;GO:0000038;GO:0031224;GO:0016817;GO:0032365;GO:0016020;GO:0022857;GO:0015919;GO:0031090;GO:0005215;GO:1902001;GO:0043231;GO:0005524;GO:0043574;GO:0043227;GO:0032559;GO:0015909;GO:0043229;GO:…	ATPase-coupled transmembrane transporter activity;transmembrane transport;peroxisomal membrane;primary active transmembrane transporter activity;transport;microbody membrane;active transmembrane transporter activity;establishment of localization;peroxisome;ATPase activity;localization;microbody;nucleoside-triphosphatase activity;very long-chain fatty acid catabolic process;bounding membrane of or…	MLOC_5438.2	HORVU1Hr1G003300	HORVU.MOREX.r3.1HG0003690	#N/A	#N/A	#N/A	#N/A	#N/A	#N/A
BaRT2v18chr1HG002110	drought.root-control.root	0.000504024	-0.213332	-3.4989	down-regulated	0	GO:0008171;GO:0032259;GO:0046983;GO:0008152;GO:0005515;GO:0008168;GO:0016741;GO:0016740;GO:0005488;GO:0003824	O-methyltransferase activity;methylation;protein dimerization activity;metabolic process;protein binding;methyltransferase activity;transferase activity, transferring one-carbon groups;transferase activity;binding;catalytic activity	MLOC_75528.1	HORVU1Hr1G003370	HORVU.MOREX.r3.1HG0003780	#N/A	#N/A	#N/A	#N/A	#N/A	#N/A
BaRT2v18chr1HG002180	drought.root-control.root	0.00333153	0.317553	0.668607	up-regulated	Lysine ketoglutarate reductase trans-splicing related 1	GO:0016021;GO:0031224;GO:0016020;GO:0110165;GO:0016021;GO:0031224;GO:0016020;GO:0110165;GO:0016021;GO:0031224;GO:0016020;GO:0110165;GO:0016021;GO:0031224;GO:0016020;GO:0110165;GO:0016021;GO:0031224;GO:0016020;GO:0110165	integral component of membrane;intrinsic component of membrane;membrane;cellular anatomical entity;integral component of membrane;intrinsic component of membrane;membrane;cellular anatomical entity;integral component of membrane;intrinsic component of membrane;membrane;cellular anatomical entity;integral component of membrane;intrinsic component of membrane;membrane;cellular anatomical entity;int…	MLOC_36487.2	HORVU2Hr1G040000	HORVU.MOREX.r3.1HG0003950	#N/A	#N/A	#N/A	#N/A	#N/A	#N/A
BaRT2v18chr1HG002220	drought.root-control.root	6.83633e-05	0.679898	1.84413	up-regulated	0	0	0	MLOC_66457.1	HORVU1Hr1G003940	HORVU.MOREX.r3.1HG0004210	#N/A	#N/A	#N/A	#N/A	#N/A	#N/A
BaRT2v18chr1HG002400	drought.leaf-control.leaf	0.000992649	-0.428341	-1.18992	down-regulated	Calcium permeable stress-gated cation channel 1	GO:0006811;GO:0005227;GO:0016021;GO:0022839;GO:0006810;GO:0031224;GO:0051234;GO:0022836;GO:0016020;GO:0051179;GO:0005261;GO:0005886;GO:0005216;GO:0098655;GO:0071944;GO:0015267;GO:0006812;GO:0110165;GO:0022803;GO:0034220;GO:0022890;GO:0055085;GO:0008324;GO:0009987;GO:0015318;GO:0015075;GO:0022857;GO:0005215	ion transport;calcium activated cation channel activity;integral component of membrane;ion gated channel activity;transport;intrinsic component of membrane;establishment of localization;gated channel activity;membrane;localization;cation channel activity;plasma membrane;ion channel activity;cation transmembrane transport;cell periphery;channel activity;cation transport;cellular anatomical entity;…	MLOC_43476.1	HORVU3Hr1G045270	HORVU.MOREX.r3.1HG0004560	#N/A	#N/A	#N/A	#N/A	#N/A	#N/A
BaRT2v18chr1HG002480	drought.root-control.root	0.00120958	-0.318848	0.471301	up-regulated	DEAD-box ATP-dependent RNA helicase 17;p-loop containing nucleoside triphosphate hydrolases superfamily protein isoform 1	GO:0004386;GO:0009651;GO:0005634;GO:0016887;GO:0006970;GO:0043231;GO:0017111;GO:0009628;GO:0043227;GO:0016462;GO:0006950;GO:0043229;GO:0016818;GO:0042254;GO:0043226;GO:0016817;GO:0022613;GO:0005622;GO:0003723;GO:0050896;GO:0110165;GO:0005524;GO:0044085;GO:0032559;GO:0071840;GO:0030554;GO:0009987;GO:0035639;GO:0032555;GO:0017076;GO:0032553;GO:0097367;GO:0043168;GO:0000166;GO:1901265;GO:0036094;GO:…	helicase activity;response to salt stress;nucleus;ATPase activity;response to osmotic stress;intracellular membrane-bounded organelle;nucleoside-triphosphatase activity;response to abiotic stimulus;membrane-bounded organelle;pyrophosphatase activity;response to stress;intracellular organelle;hydrolase activity, acting on acid anhydrides, in phosphorus-containing anhydrides;ribosome biogenesis;org…	MLOC_64326.1	HORVU1Hr1G004510	HORVU.MOREX.r3.1HG0004870	#N/A	#N/A	#N/A	#N/A	#N/A	#N/A
BaRT2v18chr1HG002580	drought.leaf-control.leaf	0.000128138	-0.16302	-0.440977	down-regulated	receptor-like cytoplasmic kinase 176;probable serine/threonine-protein kinase PBL9;Protein kinase domain-containing protein;Protein kinase APK1A chloroplastic;probable serine/threonine-protein kinase PBL10	GO:0004674;GO:0006468;GO:0004672;GO:0006464;GO:0016773;GO:0036211;GO:0016301;GO:0043412;GO:0016772;GO:0016310;GO:0140096;GO:0006796;GO:0005524;GO:0006793;GO:0032559;GO:0044267;GO:0030554;GO:0019538;GO:0035639;GO:0044260;GO:0032555;GO:1901564;GO:0017076;GO:0043170;GO:0032553;GO:0006807;GO:0097367;GO:0044238;GO:0043168;GO:0044237;GO:0000166;GO:0071704;GO:1901265;GO:0008152;GO:0036094;GO:0009987;GO:…	protein serine/threonine kinase activity;protein phosphorylation;protein kinase activity;cellular protein modification process;phosphotransferase activity, alcohol group as acceptor;protein modification process;kinase activity;macromolecule modification;transferase activity, transferring phosphorus-containing groups;phosphorylation;catalytic activity, acting on a protein;phosphate-containing comp…	MLOC_51048.1	HORVU5Hr1G113300	HORVU.MOREX.r3.1HG0005040	#N/A	#N/A	#N/A	#N/A	#N/A	#N/A
BaRT2v18chr1HG002700	drought.root-control.root	0.00409319	-0.382722	2.20096	up-regulated	Putative F-box/LRR-repeat protein 23;F-box protein SKIP19;Ubiquitin-protein ligase;F-box domain-containing protein	GO:0031146;GO:0019005;GO:0016874;GO:0031461;GO:0043161;GO:0003824;GO:0000151;GO:0010498;GO:0006511;GO:1990234;GO:0019941;GO:0140535;GO:0043632;GO:1902494;GO:0051603;GO:0032991;GO:0044257;GO:0030163;GO:0044265;GO:0009057;GO:1901565;GO:0044248;GO:1901575;GO:0009056;GO:0006508;GO:0044267;GO:0019538;GO:0044260;GO:1901564;GO:0043170;GO:0006807;GO:0044238;GO:0044237;GO:0071704;GO:0008152;GO:0009987;GO:…	SCF-dependent proteasomal ubiquitin-dependent protein catabolic process;SCF ubiquitin ligase complex;ligase activity;cullin-RING ubiquitin ligase complex;proteasome-mediated ubiquitin-dependent protein catabolic process;catalytic activity;ubiquitin ligase complex;proteasomal protein catabolic process;ubiquitin-dependent protein catabolic process;transferase complex;modification-dependent protein …	MLOC_17308.1	HORVU1Hr1G004970	HORVU.MOREX.r3.1HG0005410	#N/A	#N/A	#N/A	#N/A	#N/A	#N/A
BaRT2v18chr1HG003040	drought.root-control.root	6.83633e-05	0.542539	-0.437723	down-regulated	Embryo defective	GO:0016021;GO:0031224;GO:0016020;GO:0110165;GO:0016021;GO:0031224;GO:0016020;GO:0110165	integral component of membrane;intrinsic component of membrane;membrane;cellular anatomical entity;integral component of membrane;intrinsic component of membrane;membrane;cellular anatomical entity	MLOC_20089.2	HORVU1Hr1G005370	HORVU.MOREX.r3.1HG0005840	#N/A	#N/A	#N/A	#N/A	#N/A	#N/A
BaRT2v18chr1HG003390	drought.leaf-control.leaf	0.00243285	0.969676	5.14095	up-regulated	Inorganic diphosphatase	GO:0004427;GO:0006796;GO:0005737;GO:0000287;GO:0006793;GO:0005622;GO:0016462;GO:0005829;GO:0044237;GO:0016818;GO:0008152;GO:0016021;GO:0016817;GO:0009987;GO:0031224;GO:0046872;GO:0016020;GO:0043169;GO:0110165;GO:0016787;GO:0043167;GO:0005488;GO:0003824;GO:0004427;GO:0006796;GO:0005737;GO:0000287;GO:0006793;GO:0005622;GO:0016462;GO:0005829;GO:0044237;GO:0016818;GO:0008152;GO:0016021;GO:0016817;GO:…	inorganic diphosphatase activity;phosphate-containing compound metabolic process;cytoplasm;magnesium ion binding;phosphorus metabolic process;intracellular anatomical structure;pyrophosphatase activity;cytosol;cellular metabolic process;hydrolase activity, acting on acid anhydrides, in phosphorus-containing anhydrides;metabolic process;integral component of membrane;hydrolase activity, acting on …	MLOC_32990.2	HORVU1Hr1G005920	HORVU.MOREX.r3.1HG0006660	#N/A	#N/A	#N/A	#N/A	#N/A	#N/A
BaRT2v18chr1HG003430	drought.root-control.root	0.00736188	-0.145055	-2.24624	down-regulated	0	GO:0016301;GO:0016310;GO:0016772;GO:0006796;GO:0006793;GO:0016740;GO:0044237;GO:0003824;GO:0008152;GO:0009987;GO:0016301;GO:0016310;GO:0016772;GO:0006796;GO:0006793;GO:0016740;GO:0044237;GO:0003824;GO:0008152;GO:0009987;GO:0016301;GO:0016310;GO:0016772;GO:0006796;GO:0006793;GO:0016740;GO:0044237;GO:0003824;GO:0008152;GO:0009987;GO:0016301;GO:0016310;GO:0016021;GO:0016772;GO:0006796;GO:0031224;GO:…	kinase activity;phosphorylation;transferase activity, transferring phosphorus-containing groups;phosphate-containing compound metabolic process;phosphorus metabolic process;transferase activity;cellular metabolic process;catalytic activity;metabolic process;cellular process;kinase activity;phosphorylation;transferase activity, transferring phosphorus-containing groups;phosphate-containing compoun…	MLOC_79186.2	HORVU1Hr1G006020	HORVU.MOREX.r3.1HG0006820	#N/A	#N/A	#N/A	#N/A	#N/A	#N/A
BaRT2v18chr1HG003440	drought.root-control.root	0.000500285	-0.189224	-1.29089	down-regulated	Reverse transcriptase	GO:0003964;GO:0006278;GO:0034061;GO:0015074;GO:0071897;GO:0004190;GO:0070001;GO:0006259;GO:0016779;GO:0034654;GO:0008270;GO:0090305;GO:0140097;GO:0019438;GO:0046914;GO:0018130;GO:0004175;GO:1901362;GO:0004518;GO:0006508;GO:0016772;GO:0090304;GO:0008233;GO:0034645;GO:0016788;GO:0009059;GO:0140096;GO:0044271;GO:0046872;GO:0006139;GO:0043169;GO:0046483;GO:0016740;GO:0006725;GO:0003676;GO:1901360;GO:…	RNA-directed DNA polymerase activity;RNA-dependent DNA biosynthetic process;DNA polymerase activity;DNA integration;DNA biosynthetic process;aspartic-type endopeptidase activity;aspartic-type peptidase activity;DNA metabolic process;nucleotidyltransferase activity;nucleobase-containing compound biosynthetic process;zinc ion binding;nucleic acid phosphodiester bond hydrolysis;catalytic activity, a…	MLOC_82043.1	HORVU2Hr1G067040	HORVU.MOREX.r3.2HG0181350	#N/A	#N/A	#N/A	Reverse transcriptase	RNA-directed DNA polymerase activity;RNA-dependent DNA biosynthetic process;DNA polymerase activity;DNA integration;DNA biosynthetic process;aspartic-type endopeptidase activity;aspartic-type peptidase activity;DNA metabolic process;nucleotidyltransferase activity;nucleobase-containing compound biosynthetic process;zinc ion binding;nucleic acid phosphodiester bond hydrolysis;catalytic activity, a…	#REF!
BaRT2v18chr1HG003470	drought.root-control.root	0.00760401	0.305937	0.304041	up-regulated	0	GO:0005524;GO:0032559;GO:0030554;GO:0035639;GO:0032555;GO:0017076;GO:0032553;GO:0097367;GO:0043168;GO:0000166;GO:1901265;GO:0036094;GO:0043167;GO:1901363;GO:0097159;GO:0005488;GO:0043531;GO:0006952;GO:0032559;GO:0006950;GO:0030554;GO:0050896;GO:0032555;GO:0017076;GO:0032553;GO:0097367;GO:0043168;GO:0000166;GO:1901265;GO:0005524;GO:0036094;GO:0035639;GO:0043167;GO:1901363;GO:0097159;GO:0005488;GO:…	ATP binding;adenyl ribonucleotide binding;adenyl nucleotide binding;purine ribonucleoside triphosphate binding;purine ribonucleotide binding;purine nucleotide binding;ribonucleotide binding;carbohydrate derivative binding;anion binding;nucleotide binding;nucleoside phosphate binding;small molecule binding;ion binding;heterocyclic compound binding;organic cyclic compound binding;binding;ADP bindin…	MLOC_66610.1	HORVU3Hr1G113690	HORVU.MOREX.r3.1HG0006880	#N/A	#N/A	#N/A	#N/A	#N/A	#N/A
BaRT2v18chr1HG003610	drought.root-control.root	0.000388846	0.518758	0.650651	up-regulated	0	GO:0016021;GO:0031224;GO:0016020;GO:0110165;GO:0016021;GO:0031224;GO:0016020;GO:0110165;GO:0016021;GO:0031224;GO:0016020;GO:0110165;GO:0016021;GO:0031224;GO:0016020;GO:0110165	integral component of membrane;intrinsic component of membrane;membrane;cellular anatomical entity;integral component of membrane;intrinsic component of membrane;membrane;cellular anatomical entity;integral component of membrane;intrinsic component of membrane;membrane;cellular anatomical entity;integral component of membrane;intrinsic component of membrane;membrane;cellular anatomical entity	MLOC_16500.1	---NA---	HORVU.MOREX.r3.1HG0007290	#N/A	#N/A	#N/A	#N/A	#N/A	#N/A
BaRT2v18chr1HG003650	drought.leaf-control.leaf	0.000485489	-0.304914	0.0873555	up-regulated	Calcium-transporting ATPase 4, endoplasmic reticulum-type;Calcium pump1	GO:0005516;GO:0006816;GO:0016021;GO:0030001;GO:0005515;GO:0031224;GO:0006812;GO:0005524;GO:0016020;GO:0006811;GO:0032559;GO:0110165;GO:0030554;GO:0006810;GO:0008553;GO:0051234;GO:0035639;GO:0006874;GO:0032555;GO:0055074;GO:0017076;GO:0051179;GO:0032553;GO:0072503;GO:0097367;GO:0072507;GO:0000166;GO:0070588;GO:1901265;GO:0006875;GO:0005388;GO:0030003;GO:0043168;GO:0006873;GO:0036094;GO:0055082;GO:…	calmodulin binding;calcium ion transport;integral component of membrane;metal ion transport;protein binding;intrinsic component of membrane;cation transport;ATP binding;membrane;ion transport;adenyl ribonucleotide binding;cellular anatomical entity;adenyl nucleotide binding;transport;proton-exporting ATPase activity, phosphorylative mechanism;establishment of localization;purine ribonucleoside tr…	MLOC_56713.2	HORVU1Hr1G007310	HORVU.MOREX.r3.1HG0007600	#N/A	#N/A	#N/A	#N/A	#N/A	#N/A
BaRT2v18chr1HG004070	drought.root-control.root	0.00550777	0.636239	-0.207899	down-regulated	0	0	0	MLOC_60371.4	HORVU4Hr1G078780	HORVU.MOREX.r3.1HG0008380	#N/A	#N/A	#N/A	#N/A	#N/A	#N/A
BaRT2v18chr1HG004100	drought.leaf-control.leaf	0.00493543	0.275424	0.318115	up-regulated	Dehydroascorbate reductase;Putative glutathione S-transferase DHAR4;S-crystallin;Glutathione S-transferase DHAR2;Chloride intracellular channel 6	GO:0006749;GO:0045174;GO:0016021;GO:0006575;GO:0016672;GO:0031224;GO:0006790;GO:0015038;GO:0016020;GO:0015037;GO:0010731;GO:0110165;GO:0006518;GO:0015036;GO:0043603;GO:0016667;GO:0033355;GO:0016209;GO:0098869;GO:0016491;GO:1990748;GO:0016740;GO:0097237;GO:0003824;GO:0098754;GO:0004832;GO:0009636;GO:0004812;GO:0070887;GO:0016875;GO:0019852;GO:0140101;GO:0042221;GO:0016874;GO:0034641;GO:0140098;GO:…	glutathione metabolic process;glutathione dehydrogenase (ascorbate) activity;integral component of membrane;cellular modified amino acid metabolic process;oxidoreductase activity, acting on a sulfur group of donors, quinone or similar compound as acceptor;intrinsic component of membrane;sulfur compound metabolic process;glutathione disulfide oxidoreductase activity;membrane;peptide disulfide oxid…	MLOC_71781.1	HORVU4Hr1G057740	HORVU.MOREX.r3.1HG0008440	#N/A	#N/A	#N/A	#N/A	#N/A	#N/A
BaRT2v18chr1HG004240	drought.root-control.root	0.00245296	-0.18948	0.634358	up-regulated	YTH domain-containing protein;Evolutionarily conserved C-terminal region 5	GO:0003723;GO:0061157;GO:0005737;GO:0003676;GO:0050779;GO:0005622;GO:1901363;GO:0061014;GO:0110165;GO:0097159;GO:1903313;GO:0043488;GO:0005488;GO:0043487;GO:0003729;GO:0061013;GO:0004150;GO:0031331;GO:0016832;GO:0009896;GO:0016830;GO:0017148;GO:0016829;GO:1903311;GO:0003824;GO:0034249;GO:0031329;GO:0009894;GO:0051254;GO:0032269;GO:0051248;GO:0045935;GO:0006417;GO:0034248;GO:2000113;GO:0010558;GO:…	RNA binding;mRNA destabilization;cytoplasm;nucleic acid binding;RNA destabilization;intracellular anatomical structure;heterocyclic compound binding;positive regulation of mRNA catabolic process;cellular anatomical entity;organic cyclic compound binding;positive regulation of mRNA metabolic process;regulation of mRNA stability;binding;regulation of RNA stability;mRNA binding;regulation of mRNA ca…	MLOC_59837.1	HORVU1Hr1G008330	HORVU.MOREX.r3.1HG0008650	#N/A	#N/A	#N/A	YTH domain-containing protein;Evolutionarily conserved C-terminal region 5	RNA binding;mRNA destabilization;cytoplasm;nucleic acid binding;RNA destabilization;intracellular anatomical structure;heterocyclic compound binding;positive regulation of mRNA catabolic process;cellular anatomical entity;organic cyclic compound binding;positive regulation of mRNA metabolic process;regulation of mRNA stability;binding;regulation of RNA stability;mRNA binding;regulation of mRNA ca…	#REF!
BaRT2v18chr1HG004430	drought.root-control.root	0.00488672	-0.696081	0.707071	up-regulated	0	0	0	MLOC_68424.5	HORVU1Hr1G008900	HORVU.MOREX.r3.1HG0009120	#N/A	#N/A	#N/A	#N/A	#N/A	#N/A
BaRT2v18chr1HG004490	drought.leaf-control.leaf	0.000692367	0.449901	-3.42641	down-regulated	0	0	0	---NA---	HORVU1Hr1G009050	---NA---	#N/A	#N/A	#N/A	#N/A	#N/A	#N/A
BaRT2v18chr1HG004560	drought.root-control.root	0.00677	-0.181918	-1.26875	down-regulated	0	0	0	---NA---	---NA---	---NA---	#N/A	#N/A	#N/A	#N/A	#N/A	#N/A
BaRT2v18chr1HG004850	drought.leaf-control.leaf	0.00863208	0.241473	-0.330219	down-regulated	Protein phosphatase inhibitor 2;Phosphoprotein phosphatase inhibitors;IPP-2 domain-containing protein	GO:0004864;GO:0032515;GO:0019212;GO:0035308;GO:0010923;GO:0019888;GO:0035305;GO:0019208;GO:0043666;GO:0004857;GO:0035304;GO:0030234;GO:0010921;GO:0098772;GO:0035303;GO:0031400;GO:0045936;GO:0010563;GO:0051346;GO:0043086;GO:0031399;GO:0019220;GO:0051174;GO:0032269;GO:0051248;GO:0009966;GO:0051336;GO:0010646;GO:0023051;GO:0044092;GO:0048583;GO:0051172;GO:0032268;GO:0051246;GO:0031324;GO:0050790;GO:…	protein phosphatase inhibitor activity;negative regulation of phosphoprotein phosphatase activity;phosphatase inhibitor activity;negative regulation of protein dephosphorylation;negative regulation of phosphatase activity;protein phosphatase regulator activity;negative regulation of dephosphorylation;phosphatase regulator activity;regulation of phosphoprotein phosphatase activity;enzyme inhibitor…	MLOC_79392.1	HORVU4Hr1G011360	HORVU.MOREX.r3.1HG0010490	#N/A	#N/A	#N/A	#N/A	#N/A	#N/A
BaRT2v18chr1HG004850	drought.root-control.root	0.000463853	0.244791	1.42155	up-regulated	Protein phosphatase inhibitor 2;Phosphoprotein phosphatase inhibitors;IPP-2 domain-containing protein	GO:0004864;GO:0032515;GO:0019212;GO:0035308;GO:0010923;GO:0019888;GO:0035305;GO:0019208;GO:0043666;GO:0004857;GO:0035304;GO:0030234;GO:0010921;GO:0098772;GO:0035303;GO:0031400;GO:0045936;GO:0010563;GO:0051346;GO:0043086;GO:0031399;GO:0019220;GO:0051174;GO:0032269;GO:0051248;GO:0009966;GO:0051336;GO:0010646;GO:0023051;GO:0044092;GO:0048583;GO:0051172;GO:0032268;GO:0051246;GO:0031324;GO:0050790;GO:…	protein phosphatase inhibitor activity;negative regulation of phosphoprotein phosphatase activity;phosphatase inhibitor activity;negative regulation of protein dephosphorylation;negative regulation of phosphatase activity;protein phosphatase regulator activity;negative regulation of dephosphorylation;phosphatase regulator activity;regulation of phosphoprotein phosphatase activity;enzyme inhibitor…	MLOC_79392.1	HORVU4Hr1G011360	HORVU.MOREX.r3.1HG0010490	#N/A	#N/A	#N/A	#N/A	#N/A	#N/A
BaRT2v18chr1HG005030	drought.root-control.root	0.00248036	0.344907	1.97073	up-regulated	0	0	0	---NA---	---NA---	---NA---	#N/A	#N/A	#N/A	#N/A	#N/A	#N/A
BaRT2v18chr1HG005080	drought.root-control.root	4.85687e-05	-0.696777	0.255217	up-regulated	0	0	0	MLOC_72969.1	HORVU1Hr1G010510	HORVU.MOREX.r3.1HG0010930	#N/A	#N/A	#N/A	#N/A	#N/A	#N/A
BaRT2v18chr1HG005220	drought.leaf-control.leaf	0.00023382	0.161359	-0.86968	down-regulated	RNB domain-containing protein;Ribonuclease II, chloroplastic/mitochondrial;Replication factor A protein	GO:0004540;GO:0090501;GO:0000178;GO:0004518;GO:0090305;GO:1905354;GO:0140098;GO:0016070;GO:1902494;GO:0016788;GO:0090304;GO:0032991;GO:0003723;GO:0006139;GO:0005739;GO:0003676;GO:0046483;GO:0009507;GO:0016787;GO:0006725;GO:0009536;GO:1901360;GO:0000175;GO:0005622;GO:0034641;GO:0016896;GO:0043231;GO:0004532;GO:0043170;GO:0043227;GO:0090503;GO:0016796;GO:0043229;GO:0008408;GO:0006807;GO:0043226;GO:…	ribonuclease activity;RNA phosphodiester bond hydrolysis;exosome (RNase complex);nuclease activity;nucleic acid phosphodiester bond hydrolysis;exoribonuclease complex;catalytic activity, acting on RNA;RNA metabolic process;catalytic complex;hydrolase activity, acting on ester bonds;nucleic acid metabolic process;protein-containing complex;RNA binding;nucleobase-containing compound metabolic proce…	MLOC_7243.2	HORVU1Hr1G010820	HORVU.MOREX.r3.1HG0011270	#N/A	#N/A	#N/A	#N/A	#N/A	#N/A
BaRT2v18chr1HG005570	drought.root-control.root	8.10607e-05	0.372792	-0.0237158	down-regulated	0	GO:0004672;GO:0006468;GO:0005886;GO:0016773;GO:0006464;GO:0071944;GO:0016301;GO:0036211;GO:0016020;GO:0140096;GO:0043412;GO:0110165;GO:0016772;GO:0016310;GO:0005524;GO:0006796;GO:0032559;GO:0006793;GO:0030554;GO:0044267;GO:0035639;GO:0019538;GO:0032555;GO:0044260;GO:0017076;GO:1901564;GO:0032553;GO:0043170;GO:0097367;GO:0006807;GO:0043168;GO:0044238;GO:0000166;GO:0044237;GO:1901265;GO:0071704;GO:…	protein kinase activity;protein phosphorylation;plasma membrane;phosphotransferase activity, alcohol group as acceptor;cellular protein modification process;cell periphery;kinase activity;protein modification process;membrane;catalytic activity, acting on a protein;macromolecule modification;cellular anatomical entity;transferase activity, transferring phosphorus-containing groups;phosphorylation…	MLOC_11790.4	HORVU1Hr1G011660	HORVU.MOREX.r3.1HG0012160	#N/A	#N/A	#N/A	#N/A	#N/A	#N/A
BaRT2v18chr1HG005610	drought.leaf-control.leaf	1.62446e-05	-0.129479	-1.55914	down-regulated	Ethylene-responsive transcription factor RAP2-7;AP2/ERF domain-containing protein	GO:0003700;GO:0005634;GO:0006355;GO:0140110;GO:1903506;GO:0043231;GO:2001141;GO:0003677;GO:0043227;GO:0051252;GO:0003676;GO:0043229;GO:0019219;GO:0043226;GO:1901363;GO:2000112;GO:0005622;GO:0097159;GO:0010556;GO:0005488;GO:0009536;GO:0031326;GO:0000976;GO:0110165;GO:0009889;GO:0001067;GO:0005737;GO:0010468;GO:1990837;GO:0051171;GO:0003690;GO:0080090;GO:0043565;GO:0031323;GO:0005515;GO:0060255;GO:…	DNA-binding transcription factor activity;nucleus;regulation of transcription, DNA-templated;transcription regulator activity;regulation of nucleic acid-templated transcription;intracellular membrane-bounded organelle;regulation of RNA biosynthetic process;DNA binding;membrane-bounded organelle;regulation of RNA metabolic process;nucleic acid binding;intracellular organelle;regulation of nucleoba…	MLOC_43575.1	HORVU1Hr1G011800	HORVU.MOREX.r3.1HG0012250	AP2	Ethylene-responsive transcription factor RAP2-7;AP2/ERF domain-containing protein	DNA-binding transcription factor activity;nucleus;regulation of transcription, DNA-templated;transcription regulator activity;regulation of nucleic acid-templated transcription;intracellular membrane-bounded organelle;regulation of RNA biosynthetic process;DNA binding;membrane-bounded organelle;regulation of RNA metabolic process;nucleic acid binding;intracellular organelle;regulation of nucleoba…	#N/A	#N/A	#N/A
BaRT2v18chr1HG006010	drought.leaf-control.leaf	0.00392554	-0.119985	-0.173199	down-regulated	Tetraspanin3;Tetraspanin/Peripherin	GO:0016021;GO:0031224;GO:0016020;GO:0110165;GO:0009506;GO:0004715;GO:0018108;GO:0055044;GO:0004713;GO:0018212;GO:0005911;GO:0018193;GO:0004672;GO:0070161;GO:0006468;GO:0016773;GO:0030054;GO:0016301;GO:0006464;GO:0016021;GO:0036211;GO:0140096;GO:0031224;GO:0016772;GO:0043412;GO:0016020;GO:0016310;GO:0016740;GO:0005886;GO:0006796;GO:0003824;GO:0071944;GO:0006793;GO:0044267;GO:0110165;GO:0019538;GO:…	integral component of membrane;intrinsic component of membrane;membrane;cellular anatomical entity;plasmodesma;non-membrane spanning protein tyrosine kinase activity;peptidyl-tyrosine phosphorylation;symplast;protein tyrosine kinase activity;peptidyl-tyrosine modification;cell-cell junction;peptidyl-amino acid modification;protein kinase activity;anchoring junction;protein phosphorylation;phospho…	MLOC_51848.1	HORVU1Hr1G012690	HORVU.MOREX.r3.1HG0013220	#N/A	#N/A	#N/A	#N/A	#N/A	#N/A
BaRT2v18chr1HG006230	drought.leaf-control.leaf	0.00927484	-0.211841	-1.66829	down-regulated	DNL-type domain-containing protein;DNL-type zinc finger protein;Putative mitochondrial import protein TIM15;Mitochondrial protein import protein ZIM17	GO:0008270;GO:0030150;GO:0005739;GO:0046914;GO:0044743;GO:0043231;GO:0046872;GO:0050821;GO:0043227;GO:0043169;GO:0006626;GO:0043229;GO:0031647;GO:0051087;GO:0043226;GO:0072655;GO:0043167;GO:0005737;GO:1990542;GO:0005515;GO:0005622;GO:0070585;GO:0005488;GO:0110165;GO:0006839;GO:0007005;GO:0017038;GO:0065002;GO:0072594;GO:0033365;GO:0006605;GO:0071806;GO:0006457;GO:0006886;GO:0046907;GO:0034613;GO:…	zinc ion binding;protein import into mitochondrial matrix;mitochondrion;transition metal ion binding;protein transmembrane import into intracellular organelle;intracellular membrane-bounded organelle;metal ion binding;protein stabilization;membrane-bounded organelle;cation binding;protein targeting to mitochondrion;intracellular organelle;regulation of protein stability;chaperone binding;organell…	MLOC_13623.2	HORVU1Hr1G013160	HORVU.MOREX.r3.1HG0013700	#N/A	#N/A	#N/A	#N/A	#N/A	#N/A
BaRT2v18chr1HG006330	drought.root-control.root	0.00312723	-0.277082	-0.0408766	down-regulated	Glycosyltransferases	GO:0015018;GO:0000139;GO:0071555;GO:0015020;GO:0098791;GO:0045229;GO:0005794;GO:0008194;GO:0071554;GO:0098588;GO:0016758;GO:0016043;GO:0031984;GO:0016757;GO:0071840;GO:0012505;GO:0016740;GO:0010417;GO:0031090;GO:0010413;GO:0042285;GO:0043231;GO:0009834;GO:0016763;GO:0043227;GO:0045492;GO:0003824;GO:0043229;GO:0070592;GO:0043226;GO:0009832;GO:0005737;GO:0071669;GO:0005622;GO:0045491;GO:0010410;GO:…	galactosylgalactosylxylosylprotein 3-beta-glucuronosyltransferase activity;Golgi membrane;cell wall organization;glucuronosyltransferase activity;Golgi apparatus subcompartment;external encapsulating structure organization;Golgi apparatus;UDP-glycosyltransferase activity;cell wall organization or biogenesis;bounding membrane of organelle;transferase activity, transferring hexosyl groups;cellular …	MLOC_5777.3	HORVU1Hr1G013190	HORVU.MOREX.r3.1HG0013800	#N/A	#N/A	#N/A	#N/A	#N/A	#N/A
BaRT2v18chr1HG006350	drought.leaf-control.leaf	0.000297941	-0.402447	0.328872	up-regulated	IQ-domain 3;IQ motif	0	0	MLOC_60199.1	HORVU1Hr1G013210	HORVU.MOREX.r3.1HG0013820	#N/A	#N/A	#N/A	#N/A	#N/A	#N/A
BaRT2v18chr1HG006430	drought.root-control.root	0.00728019	0.276259	0.304864	up-regulated	0	0	0	---NA---	---NA---	---NA---	#N/A	#N/A	#N/A	#N/A	#N/A	#N/A
BaRT2v18chr1HG006610	drought.root-control.root	0.00234516	0.56243	-0.326721	down-regulated	hydroxyproline O-galactosyltransferase GALT3;Putative beta-1,3-galactosyltransferase 16;Galectin domain-containing protein;Beta 1, 3 galactosyltransferase;Putative galactosylxylosylprotein 3-beta-galactosyltransferase	GO:0006486;GO:0000139;GO:0030246;GO:0043413;GO:0098791;GO:0016757;GO:0009101;GO:0005794;GO:1990714;GO:0009100;GO:0098588;GO:0008378;GO:0070085;GO:0031984;GO:0016740;GO:0012505;GO:0018258;GO:0016758;GO:0048354;GO:0031090;GO:0005488;GO:0010405;GO:0043231;GO:0003824;GO:0048359;GO:0043227;GO:0047220;GO:0010384;GO:0043229;GO:0035250;GO:0010404;GO:0043226;GO:0140103;GO:0010192;GO:0005737;GO:0008194;GO:…	protein glycosylation;Golgi membrane;carbohydrate binding;macromolecule glycosylation;Golgi apparatus subcompartment;transferase activity, transferring glycosyl groups;glycoprotein biosynthetic process;Golgi apparatus;hydroxyproline O-galactosyltransferase activity;glycoprotein metabolic process;bounding membrane of organelle;galactosyltransferase activity;glycosylation;organelle subcompartment;t…	MLOC_57943.6	HORVU1Hr1G013730	HORVU.MOREX.r3.1HG0014430	#N/A	#N/A	#N/A	#N/A	#N/A	#N/A
BaRT2v18chr1HG006780	drought.leaf-control.leaf	0.000261983	0.219204	-2.0912	down-regulated	Tetraspanin-6;Tetraspanin-6 like;Putative senescence-associated protein	GO:0009506;GO:0055044;GO:0005911;GO:0070161;GO:0030054;GO:0016021;GO:0031224;GO:0016020;GO:0005886;GO:0071944;GO:0110165;GO:0009506;GO:0055044;GO:0005911;GO:0070161;GO:0030054;GO:0016021;GO:0031224;GO:0016020;GO:0005886;GO:0071944;GO:0110165;GO:0009506;GO:0055044;GO:0005911;GO:0070161;GO:0030054;GO:0016021;GO:0031224;GO:0016020;GO:0005886;GO:0071944;GO:0110165;GO:0009506;GO:0055044;GO:0005911;GO:…	plasmodesma;symplast;cell-cell junction;anchoring junction;cell junction;integral component of membrane;intrinsic component of membrane;membrane;plasma membrane;cell periphery;cellular anatomical entity;plasmodesma;symplast;cell-cell junction;anchoring junction;cell junction;integral component of membrane;intrinsic component of membrane;membrane;plasma membrane;cell periphery;cellular anatomical …	MLOC_51816.3	HORVU1Hr1G014070	HORVU.MOREX.r3.1HG0014680	#N/A	#N/A	#N/A	#N/A	#N/A	#N/A
BaRT2v18chr1HG006940	drought.root-control.root	0.00299286	-0.104438	0.773062	up-regulated	0	0	0	---NA---	---NA---	---NA---	#N/A	#N/A	#N/A	#N/A	#N/A	#N/A
BaRT2v18chr5HG249780	drought.root-control.root	0.00259301	0.895456	0.45767	up-regulated	NAC domain-containing protein	GO:0006355;GO:0003677;GO:1903506;GO:0003676;GO:2001141;GO:1901363;GO:0051252;GO:0097159;GO:0019219;GO:0005488;GO:2000112;GO:0010556;GO:0031326;GO:0009889;GO:0010468;GO:0051171;GO:0080090;GO:0031323;GO:0060255;GO:0019222;GO:0050794;GO:0050789;GO:0065007;GO:0006355;GO:0003677;GO:1903506;GO:0003676;GO:2001141;GO:1901363;GO:0051252;GO:0097159;GO:0019219;GO:0005488;GO:2000112;GO:0010556;GO:0031326;GO:…	regulation of transcription, DNA-templated;DNA binding;regulation of nucleic acid-templated transcription;nucleic acid binding;regulation of RNA biosynthetic process;heterocyclic compound binding;regulation of RNA metabolic process;organic cyclic compound binding;regulation of nucleobase-containing compound metabolic process;binding;regulation of cellular macromolecule biosynthetic process;regula…	MLOC_60079.1	HORVU5Hr1G085220	HORVU.MOREX.r3.5HG0484530	NAC	NAC domain-containing protein	regulation of transcription, DNA-templated;DNA binding;regulation of nucleic acid-templated transcription;nucleic acid binding;regulation of RNA biosynthetic process;heterocyclic compound binding;regulation of RNA metabolic process;organic cyclic compound binding;regulation of nucleobase-containing compound metabolic process;binding;regulation of cellular macromolecule biosynthetic process;regula…	#N/A	#N/A	#N/A
BaRT2v18chr1HG007120	drought.leaf-control.leaf	0.00866372	0.216147	-0.153873	down-regulated	0	0	0	---NA---	---NA---	---NA---	#N/A	#N/A	#N/A	#N/A	#N/A	#N/A
BaRT2v18chr1HG007620	drought.leaf-control.leaf	1.0024e-06	0.279821	-0.0352659	down-regulated	0	0	0	MLOC_48761.1	HORVU2Hr1G014030	HORVU.MOREX.r3.2HG0108130	#N/A	#N/A	#N/A	#N/A	#N/A	#N/A
BaRT2v18chr1HG008190	drought.leaf-control.leaf	0.00785078	-0.116938	-0.223987	down-regulated	Phosphoribosylformylglycinamidine synthase	GO:0016021;GO:0031224;GO:0016020;GO:0110165;GO:0016021;GO:0031224;GO:0016020;GO:0110165;GO:0016021;GO:0031224;GO:0016020;GO:0110165;GO:0016021;GO:0031224;GO:0016020;GO:0110165;GO:0016021;GO:0031224;GO:0016020;GO:0110165;GO:0016021;GO:0031224;GO:0016020;GO:0110165;GO:0016021;GO:0031224;GO:0016020;GO:0110165	integral component of membrane;intrinsic component of membrane;membrane;cellular anatomical entity;integral component of membrane;intrinsic component of membrane;membrane;cellular anatomical entity;integral component of membrane;intrinsic component of membrane;membrane;cellular anatomical entity;integral component of membrane;intrinsic component of membrane;membrane;cellular anatomical entity;int…	MLOC_67627.4	HORVU1Hr1G016790	HORVU.MOREX.r3.1HG0017440	#N/A	#N/A	#N/A	#N/A	#N/A	#N/A
BaRT2v18chr1HG008290	drought.root-control.root	3.68751e-07	-0.268464	0.334703	up-regulated	Pto-interacting protein 1;Pto kinase interactor;pto-interacting protein 1-like;Protein kinase domain-containing protein	GO:0004674;GO:0006468;GO:0016021;GO:0004672;GO:0006464;GO:0031224;GO:0016773;GO:0036211;GO:0016020;GO:0016301;GO:0043412;GO:0110165;GO:0140096;GO:0016310;GO:0016772;GO:0006796;GO:0005524;GO:0006793;GO:0032559;GO:0044267;GO:0030554;GO:0019538;GO:0035639;GO:0044260;GO:0032555;GO:1901564;GO:0017076;GO:0043170;GO:0032553;GO:0006807;GO:0097367;GO:0044238;GO:0043168;GO:0044237;GO:0000166;GO:0071704;GO:…	protein serine/threonine kinase activity;protein phosphorylation;integral component of membrane;protein kinase activity;cellular protein modification process;intrinsic component of membrane;phosphotransferase activity, alcohol group as acceptor;protein modification process;membrane;kinase activity;macromolecule modification;cellular anatomical entity;catalytic activity, acting on a protein;phosph…	MLOC_56925.1	HORVU3Hr1G041820	HORVU.MOREX.r3.1HG0017750	#N/A	#N/A	#N/A	#N/A	#N/A	#N/A
BaRT2v18chr1HG008300	drought.root-control.root	0.000520246	0.184269	2.79509	up-regulated	myosin heavy chain, cardiac muscle isoform;nuclear envelope-associated protein 2-like;Encodes alpha-helical IF-like protein isoform 2;intracellular protein transport protein uso1-like isoform X2;polyamine-modulated factor 1-binding protein 1-like;synaptonemal complex protein 1-like	GO:0106306;GO:0006470;GO:0016021;GO:0106307;GO:0016311;GO:0031224;GO:0004722;GO:0006464;GO:0016020;GO:0004721;GO:0036211;GO:0110165;GO:0016791;GO:0043412;GO:0042578;GO:0006796;GO:0016788;GO:0006793;GO:0140096;GO:0044267;GO:0019538;GO:0016787;GO:0044260;GO:0003824;GO:1901564;GO:0043170;GO:0006807;GO:0044238;GO:0044237;GO:0071704;GO:0008152;GO:0009987;GO:0106306;GO:0006470;GO:0016021;GO:0106307;GO:…	protein serine phosphatase activity;protein dephosphorylation;integral component of membrane;protein threonine phosphatase activity;dephosphorylation;intrinsic component of membrane;protein serine/threonine phosphatase activity;cellular protein modification process;membrane;phosphoprotein phosphatase activity;protein modification process;cellular anatomical entity;phosphatase activity;macromolecu…	MLOC_56927.1	---NA---	HORVU.MOREX.r3.1HG0017760	#N/A	#N/A	#N/A	#N/A	#N/A	#N/A
BaRT2v18chr1HG008400	drought.root-control.root	5.64957e-06	0.260762	0.512663	up-regulated	Non-specific serine/threonine protein kinase	GO:0106311;GO:0006468;GO:0005634;GO:0106310;GO:0007165;GO:0043231;GO:0004674;GO:0023052;GO:0043227;GO:0004672;GO:0007154;GO:0043229;GO:0016773;GO:0006464;GO:0043226;GO:0016301;GO:0036211;GO:0005737;GO:0140096;GO:0043412;GO:0005622;GO:0016772;GO:0051716;GO:0110165;GO:0016310;GO:0005524;GO:0050896;GO:0032559;GO:0030554;GO:0006796;GO:0035639;GO:0050794;GO:0032555;GO:0006793;GO:0017076;GO:0044267;GO:…	protein threonine kinase activity;protein phosphorylation;nucleus;protein serine kinase activity;signal transduction;intracellular membrane-bounded organelle;protein serine/threonine kinase activity;signaling;membrane-bounded organelle;protein kinase activity;cell communication;intracellular organelle;phosphotransferase activity, alcohol group as acceptor;cellular protein modification process;org…	MLOC_61362.3	HORVU1Hr1G017380	HORVU.MOREX.r3.1HG0017980	#N/A	#N/A	#N/A	#N/A	#N/A	#N/A
BaRT2v18chr1HG008620	drought.root-control.root	5.73017e-07	0.606673	1.54023	up-regulated	Bushy growth protein (Fragment);Chromatin structure-remodeling complex protein BSH	GO:0006338;GO:0000228;GO:0003712;GO:0006325;GO:0005694;GO:0098772;GO:0031981;GO:0051276;GO:0061630;GO:0070013;GO:0006996;GO:0061659;GO:0043233;GO:0016043;GO:0004842;GO:0031974;GO:0071840;GO:0019787;GO:0005634;GO:0006357;GO:0140110;GO:0043232;GO:0006511;GO:0140096;GO:0043228;GO:0019941;GO:0016740;GO:0043231;GO:0043632;GO:0003824;GO:0043227;GO:0016567;GO:0043229;GO:0051603;GO:0043226;GO:0044257;GO:…	chromatin remodeling;nuclear chromosome;transcription coregulator activity;chromatin organization;chromosome;molecular function regulator;nuclear lumen;chromosome organization;ubiquitin protein ligase activity;intracellular organelle lumen;organelle organization;ubiquitin-like protein ligase activity;organelle lumen;cellular component organization;ubiquitin-protein transferase activity;membrane-e…	---NA---	HORVU1Hr1G017710	---NA---	#N/A	#N/A	#N/A	#N/A	#N/A	#N/A
BaRT2v18chr1HG008970	drought.leaf-control.leaf	0.000352083	0.660744	-0.686734	down-regulated	(Z)-3-hexen-1-ol acetyltransferase;Benzyl alcohol O-benzoyltransferase;Taxadien-5-alpha-ol O-acetyltransferase	GO:0016747;GO:0010951;GO:0016021;GO:0016746;GO:0010466;GO:0031224;GO:0016740;GO:0052548;GO:0016020;GO:0003824;GO:0045861;GO:0110165;GO:0004869;GO:0052547;GO:0004866;GO:0051346;GO:0061135;GO:0030162;GO:0030414;GO:0043086;GO:0061134;GO:0032269;GO:0004857;GO:0051248;GO:0051336;GO:0030234;GO:0006952;GO:0098772;GO:0044092;GO:0051172;GO:0032268;GO:0051246;GO:0031324;GO:0050790;GO:0048523;GO:0010605;GO:…	transferase activity, transferring acyl groups other than amino-acyl groups;negative regulation of endopeptidase activity;integral component of membrane;transferase activity, transferring acyl groups;negative regulation of peptidase activity;intrinsic component of membrane;transferase activity;regulation of endopeptidase activity;membrane;catalytic activity;negative regulation of proteolysis;cell…	MLOC_73851.1	HORVU1Hr1G018260	HORVU.MOREX.r3.1HG0018930	#N/A	#N/A	#N/A	#N/A	#N/A	#N/A
BaRT2v18chr1HG009240	drought.leaf-control.leaf	2.30661e-08	0.140811	-2.24439	down-regulated	0	GO:0008686;GO:0009231;GO:0009507;GO:0006771;GO:0016830;GO:0009536;GO:0042727;GO:0016829;GO:0043231;GO:0042726;GO:0043227;GO:0003824;GO:0042364;GO:0043229;GO:0009110;GO:0043226;GO:0006767;GO:0005737;GO:0006766;GO:0016021;GO:0044283;GO:0031224;GO:0018130;GO:0005622;GO:1901362;GO:0016020;GO:0044281;GO:0110165;GO:0044271;GO:1901566;GO:0046483;GO:1901360;GO:0044249;GO:1901576;GO:0009058;GO:0034641;GO:…	3,4-dihydroxy-2-butanone-4-phosphate synthase activity;riboflavin biosynthetic process;chloroplast;riboflavin metabolic process;carbon-carbon lyase activity;plastid;flavin-containing compound biosynthetic process;lyase activity;intracellular membrane-bounded organelle;flavin-containing compound metabolic process;membrane-bounded organelle;catalytic activity;water-soluble vitamin biosynthetic proc…	MLOC_5355.1	HORVU1Hr1G018720	HORVU.MOREX.r3.1HG0019340	#N/A	#N/A	#N/A	#N/A	#N/A	#N/A
BaRT2v18chr1HG009310	drought.root-control.root	0.00655258	0.404876	0.535639	up-regulated	0	GO:0016021;GO:0031224;GO:0016020;GO:0110165;GO:0016021;GO:0031224;GO:0016020;GO:0110165	integral component of membrane;intrinsic component of membrane;membrane;cellular anatomical entity;integral component of membrane;intrinsic component of membrane;membrane;cellular anatomical entity	---NA---	HORVU1Hr1G094710	HORVU.MOREX.r3.1HG0019550	#N/A	#N/A	#N/A	#N/A	#N/A	#N/A
BaRT2v18chr1HG010000	drought.leaf-control.leaf	0.000327577	0.282789	1.01582	up-regulated	AAA domain-containing protein;NBS-LRR disease resistance protein homologue	GO:0043531;GO:0032559;GO:0030554;GO:0032555;GO:0017076;GO:0032553;GO:0097367;GO:0005524;GO:0035639;GO:0043168;GO:0000166;GO:1901265;GO:0036094;GO:0043167;GO:1901363;GO:0097159;GO:0005488;GO:0043531;GO:0044599;GO:0032559;GO:0030119;GO:0030554;GO:0030117;GO:0032555;GO:0048475;GO:0017076;GO:0098796;GO:0032553;GO:0032991;GO:0097367;GO:0005737;GO:0005524;GO:0005622;GO:0035639;GO:0016020;GO:0043168;GO:…	ADP binding;adenyl ribonucleotide binding;adenyl nucleotide binding;purine ribonucleotide binding;purine nucleotide binding;ribonucleotide binding;carbohydrate derivative binding;ATP binding;purine ribonucleoside triphosphate binding;anion binding;nucleotide binding;nucleoside phosphate binding;small molecule binding;ion binding;heterocyclic compound binding;organic cyclic compound binding;bindin…	MLOC_4500.1	HORVU1Hr1G020240	HORVU.MOREX.r3.1HG0021100	#N/A	#N/A	#N/A	#N/A	#N/A	#N/A
BaRT2v18chr1HG010020	drought.leaf-control.leaf	0.00271459	-0.104741	-2.89181	down-regulated	NBS-LRR disease resistance protein homologue;AAA domain-containing protein	GO:0043531;GO:0016021;GO:0032559;GO:0031224;GO:0030554;GO:0016020;GO:0032555;GO:0110165;GO:0017076;GO:0032553;GO:0097367;GO:0043168;GO:0000166;GO:1901265;GO:0005524;GO:0036094;GO:0035639;GO:0043167;GO:1901363;GO:0097159;GO:0005488	ADP binding;integral component of membrane;adenyl ribonucleotide binding;intrinsic component of membrane;adenyl nucleotide binding;membrane;purine ribonucleotide binding;cellular anatomical entity;purine nucleotide binding;ribonucleotide binding;carbohydrate derivative binding;anion binding;nucleotide binding;nucleoside phosphate binding;ATP binding;small molecule binding;purine ribonucleoside tr…	MLOC_4500.1	HORVU1Hr1G020240	HORVU.MOREX.r3.1HG0021100	#N/A	#N/A	#N/A	#N/A	#N/A	#N/A
BaRT2v18chr1HG010510	drought.root-control.root	0.00158973	-0.269335	0.251883	up-regulated	0	0	0	---NA---	---NA---	HORVU.MOREX.r3.7HG0714870	#N/A	#N/A	#N/A	#N/A	#N/A	#N/A
BaRT2v18chr1HG010600	drought.leaf-control.leaf	6.11015e-06	0.231795	0.164437	up-regulated	Cullin-1	GO:0031625;GO:0031461;GO:0006511;GO:0044389;GO:0000151;GO:0019941;GO:0019899;GO:0043632;GO:1990234;GO:0051603;GO:0140535;GO:0005515;GO:0044257;GO:1902494;GO:0004842;GO:0030163;GO:0032991;GO:0019787;GO:0044265;GO:0005488;GO:0016021;GO:0009057;GO:0140096;GO:0031224;GO:1901565;GO:0016740;GO:0016020;GO:0044248;GO:0003824;GO:0110165;GO:1901575;GO:0009056;GO:0006508;GO:0044267;GO:0019538;GO:0044260;GO:…	ubiquitin protein ligase binding;cullin-RING ubiquitin ligase complex;ubiquitin-dependent protein catabolic process;ubiquitin-like protein ligase binding;ubiquitin ligase complex;modification-dependent protein catabolic process;enzyme binding;modification-dependent macromolecule catabolic process;transferase complex;proteolysis involved in cellular protein catabolic process;intracellular protein-…	MLOC_19228.1	HORVU1Hr1G020400	HORVU.MOREX.r3.1HG0022070	#N/A	#N/A	#N/A	#N/A	#N/A	#N/A
BaRT2v18chr1HG010600	drought.root-control.root	0.00563127	0.377646	0.903504	up-regulated	Cullin-1	GO:0031625;GO:0031461;GO:0006511;GO:0044389;GO:0000151;GO:0019941;GO:0019899;GO:0043632;GO:1990234;GO:0051603;GO:0140535;GO:0005515;GO:0044257;GO:1902494;GO:0004842;GO:0030163;GO:0032991;GO:0019787;GO:0044265;GO:0005488;GO:0016021;GO:0009057;GO:0140096;GO:0031224;GO:1901565;GO:0016740;GO:0016020;GO:0044248;GO:0003824;GO:0110165;GO:1901575;GO:0009056;GO:0006508;GO:0044267;GO:0019538;GO:0044260;GO:…	ubiquitin protein ligase binding;cullin-RING ubiquitin ligase complex;ubiquitin-dependent protein catabolic process;ubiquitin-like protein ligase binding;ubiquitin ligase complex;modification-dependent protein catabolic process;enzyme binding;modification-dependent macromolecule catabolic process;transferase complex;proteolysis involved in cellular protein catabolic process;intracellular protein-…	MLOC_19228.1	HORVU1Hr1G020400	HORVU.MOREX.r3.1HG0022070	#N/A	#N/A	#N/A	#N/A	#N/A	#N/A
BaRT2v18chr1HG011160	drought.leaf-control.leaf	0.00094283	0.446241	0.0724636	up-regulated	0	GO:0006914;GO:0034274;GO:0061919;GO:0034045;GO:0044248;GO:0000407;GO:0009056;GO:0005737;GO:0006501;GO:1990234;GO:0006995;GO:0005622;GO:0043562;GO:1902494;GO:0044804;GO:0032991;GO:0000422;GO:0016020;GO:0061726;GO:0110165;GO:1903008;GO:0018410;GO:0000045;GO:1905037;GO:0043687;GO:0016236;GO:0007033;GO:0006497;GO:0009267;GO:0042594;GO:0031669;GO:0031667;GO:0007005;GO:0042158;GO:0042157;GO:0022411;GO:…	autophagy;Atg12-Atg5-Atg16 complex;process utilizing autophagic mechanism;phagophore assembly site membrane;cellular catabolic process;phagophore assembly site;catabolic process;cytoplasm;C-terminal protein lipidation;transferase complex;cellular response to nitrogen starvation;intracellular anatomical structure;cellular response to nitrogen levels;catalytic complex;autophagy of nucleus;protein-c…	---NA---	---NA---	---NA---	#N/A	#N/A	#N/A	#N/A	#N/A	#N/A
BaRT2v18chr1HG011360	drought.leaf-control.leaf	0.00850837	-0.273179	-0.504901	down-regulated	Ethylene receptor;Histidine kinase domain-containing protein	GO:0000155;GO:0000160;GO:0005783;GO:0140299;GO:0035556;GO:0012505;GO:0004673;GO:0007165;GO:0016021;GO:0016775;GO:0023052;GO:0031224;GO:0004672;GO:0007154;GO:0043231;GO:0016773;GO:0051716;GO:0043227;GO:0016301;GO:0016310;GO:0016020;GO:0140096;GO:0050896;GO:0043229;GO:0016772;GO:0009873;GO:0043226;GO:0038199;GO:0071369;GO:0005737;GO:0051740;GO:0009723;GO:0005789;GO:0072328;GO:0050794;GO:0098827;GO:…	phosphorelay sensor kinase activity;phosphorelay signal transduction system;endoplasmic reticulum;small molecule sensor activity;intracellular signal transduction;endomembrane system;protein histidine kinase activity;signal transduction;integral component of membrane;phosphotransferase activity, nitrogenous group as acceptor;signaling;intrinsic component of membrane;protein kinase activity;cell c…	MLOC_44452.2	HORVU1Hr1G022550	HORVU.MOREX.r3.1HG0023840	#N/A	#N/A	#N/A	#N/A	#N/A	#N/A
BaRT2v18chr1HG011430	drought.leaf-control.leaf	1.89642e-07	-0.376533	-0.214498	down-regulated	Importin subunit alpha	GO:0061608;GO:0006606;GO:0005737;GO:0140142;GO:0051170;GO:0005622;GO:0034504;GO:0140104;GO:0005634;GO:0006913;GO:0008139;GO:0043231;GO:0051169;GO:0005048;GO:0043227;GO:0017038;GO:0042277;GO:0043229;GO:0072594;GO:0033218;GO:0043226;GO:0033365;GO:0005488;GO:0048471;GO:0006886;GO:0016746;GO:0110165;GO:0046907;GO:0016740;GO:0034613;GO:0003824;GO:0070727;GO:0051649;GO:0051641;GO:0015031;GO:0045184;GO:…	nuclear import signal receptor activity;protein import into nucleus;cytoplasm;nucleocytoplasmic carrier activity;import into nucleus;intracellular anatomical structure;protein localization to nucleus;molecular carrier activity;nucleus;nucleocytoplasmic transport;nuclear localization sequence binding;intracellular membrane-bounded organelle;nuclear transport;signal sequence binding;membrane-bounde…	MLOC_70299.1	HORVU1Hr1G022750	HORVU.MOREX.r3.1HG0023990	#N/A	#N/A	#N/A	#N/A	#N/A	#N/A
BaRT2v18chr1HG011750	drought.leaf-control.leaf	0.0058258	0.359223	0.364997	up-regulated	E3 ubiquitin-protein ligase UPL6;HECT domain-containing protein;Ubiquitin protein ligase 6 isoform 1	GO:0004842;GO:0016567;GO:0016021;GO:0019787;GO:0032446;GO:0031224;GO:0070647;GO:0140096;GO:0016020;GO:0006464;GO:0016740;GO:0110165;GO:0036211;GO:0003824;GO:0043412;GO:0016874;GO:0044267;GO:0004839;GO:0019538;GO:0016746;GO:0044260;GO:0008641;GO:0000209;GO:0016877;GO:1901564;GO:0043170;GO:0006511;GO:0019941;GO:0043632;GO:0051603;GO:0044257;GO:0030163;GO:0006807;GO:0044265;GO:0044238;GO:0009057;GO:…	ubiquitin-protein transferase activity;protein ubiquitination;integral component of membrane;ubiquitin-like protein transferase activity;protein modification by small protein conjugation;intrinsic component of membrane;protein modification by small protein conjugation or removal;catalytic activity, acting on a protein;membrane;cellular protein modification process;transferase activity;cellular an…	MLOC_13156.2	HORVU1Hr1G023480	HORVU.MOREX.r3.1HG0024690	#N/A	#N/A	#N/A	#N/A	#N/A	#N/A
BaRT2v18chr1HG011770	drought.root-control.root	0.00649002	-0.333219	-0.06943	down-regulated	Putative lipolytic protein (Fragment);GDSL esterase/lipase;Alpha-L-fucosidase 2	GO:0016788;GO:0016021;GO:0016787;GO:0031224;GO:0003824;GO:0016020;GO:0110165;GO:0016788;GO:0016021;GO:0016787;GO:0031224;GO:0003824;GO:0016020;GO:0110165;GO:0016788;GO:0016021;GO:0016787;GO:0031224;GO:0003824;GO:0016020;GO:0110165;GO:0016788;GO:0016021;GO:0016787;GO:0031224;GO:0003824;GO:0016020;GO:0110165;GO:0016788;GO:0016021;GO:0016787;GO:0031224;GO:0016020;GO:0003824;GO:0110165;GO:0016788;GO:…	hydrolase activity, acting on ester bonds;integral component of membrane;hydrolase activity;intrinsic component of membrane;catalytic activity;membrane;cellular anatomical entity;hydrolase activity, acting on ester bonds;integral component of membrane;hydrolase activity;intrinsic component of membrane;catalytic activity;membrane;cellular anatomical entity;hydrolase activity, acting on ester bonds…	MLOC_4594.1	HORVU1Hr1G023510	HORVU.MOREX.r3.1HG0024730	#N/A	#N/A	#N/A	#N/A	#N/A	#N/A
BaRT2v18chr1HG011960	drought.root-control.root	0.00309883	-0.576124	1.43365	up-regulated	Receptor-like protein kinase HERK 1;Protein kinase domain-containing protein	GO:0004674;GO:0006468;GO:0009506;GO:0004672;GO:0006464;GO:0055044;GO:0016773;GO:0036211;GO:0005911;GO:0016301;GO:0043412;GO:0070161;GO:0016772;GO:0016310;GO:0030054;GO:0140096;GO:0006796;GO:0016021;GO:0005524;GO:0006793;GO:0031224;GO:0032559;GO:0044267;GO:0016020;GO:0030554;GO:0046777;GO:0005886;GO:0035639;GO:0019538;GO:0071944;GO:0032555;GO:0044260;GO:0110165;GO:0017076;GO:1901564;GO:0032553;GO:…	protein serine/threonine kinase activity;protein phosphorylation;plasmodesma;protein kinase activity;cellular protein modification process;symplast;phosphotransferase activity, alcohol group as acceptor;protein modification process;cell-cell junction;kinase activity;macromolecule modification;anchoring junction;transferase activity, transferring phosphorus-containing groups;phosphorylation;cell j…	MLOC_10633.1	HORVU1Hr1G024070	HORVU.MOREX.r3.1HG0025320	#N/A	#N/A	#N/A	#N/A	#N/A	#N/A
BaRT2v18chr1HG012010	drought.root-control.root	0.00595789	0.214993	0.786013	up-regulated	Arginyl-tRNA synthetase	GO:0004814;GO:0006420;GO:0005737;GO:0004812;GO:0006418;GO:0005622;GO:0016875;GO:0043039;GO:0110165;GO:0043038;GO:0140101;GO:0006399;GO:0016874;GO:0140098;GO:0034660;GO:0006520;GO:0005524;GO:0016070;GO:0032559;GO:0006412;GO:0030554;GO:0043043;GO:0035639;GO:0006518;GO:0032555;GO:0043604;GO:0017076;GO:0019752;GO:0032553;GO:0043436;GO:0097367;GO:0006082;GO:0043168;GO:0043603;GO:0000166;GO:0090304;GO:…	arginine-tRNA ligase activity;arginyl-tRNA aminoacylation;cytoplasm;aminoacyl-tRNA ligase activity;tRNA aminoacylation for protein translation;intracellular anatomical structure;ligase activity, forming carbon-oxygen bonds;tRNA aminoacylation;cellular anatomical entity;amino acid activation;catalytic activity, acting on a tRNA;tRNA metabolic process;ligase activity;catalytic activity, acting on R…	MLOC_5591.2	---NA---	HORVU.MOREX.r3.1HG0025500	#N/A	#N/A	#N/A	#N/A	#N/A	#N/A
BaRT2v18chr1HG012020	drought.leaf-control.leaf	4.05407e-05	-0.170797	0.220231	up-regulated	E3 ubiquitin-protein ligase MBR2;RING-type domain-containing protein;RING finger protein 44	GO:0061630;GO:0016567;GO:0061659;GO:0032446;GO:0004842;GO:0070647;GO:0019787;GO:0006464;GO:0036211;GO:0140096;GO:0043412;GO:0016740;GO:0044267;GO:0016874;GO:0019538;GO:0003824;GO:0044260;GO:1901564;GO:0043170;GO:0006807;GO:0044238;GO:0044237;GO:0071704;GO:0008152;GO:0009987;GO:0061630;GO:0016567;GO:0061659;GO:0032446;GO:0004842;GO:0070647;GO:0019787;GO:0006464;GO:0036211;GO:0140096;GO:0043412;GO:…	ubiquitin protein ligase activity;protein ubiquitination;ubiquitin-like protein ligase activity;protein modification by small protein conjugation;ubiquitin-protein transferase activity;protein modification by small protein conjugation or removal;ubiquitin-like protein transferase activity;cellular protein modification process;protein modification process;catalytic activity, acting on a protein;ma…	MLOC_56129.2	HORVU1Hr1G024190	HORVU.MOREX.r3.1HG0025520	#N/A	#N/A	#N/A	#N/A	#N/A	#N/A
BaRT2v18chr1HG012100	drought.leaf-control.leaf	0.00261801	-0.21673	-3.57178	down-regulated	6-phosphofructo-2-kinase/fructose-2, 6-bisphosphatase-like isoform X4;CBM20 domain-containing protein	GO:0003873;GO:0006003;GO:0006000;GO:2001070;GO:0008443;GO:0046835;GO:0030247;GO:0019318;GO:0019200;GO:0005996;GO:0030246;GO:0044262;GO:0016773;GO:0005975;GO:0016301;GO:0019637;GO:1901135;GO:0016772;GO:0016310;GO:0005524;GO:0032559;GO:0006796;GO:0030554;GO:0006793;GO:0035639;GO:0044281;GO:0032555;GO:0044238;GO:0017076;GO:0044237;GO:0032553;GO:0071704;GO:0097367;GO:0008152;GO:0043168;GO:0009987;GO:…	6-phosphofructo-2-kinase activity;fructose 2,6-bisphosphate metabolic process;fructose metabolic process;starch binding;phosphofructokinase activity;carbohydrate phosphorylation;polysaccharide binding;hexose metabolic process;carbohydrate kinase activity;monosaccharide metabolic process;carbohydrate binding;cellular carbohydrate metabolic process;phosphotransferase activity, alcohol group as acce…	MLOC_58116.10	HORVU1Hr1G024400	HORVU.MOREX.r3.1HG0025720	#N/A	#N/A	#N/A	#N/A	#N/A	#N/A
BaRT2v18chr1HG012140	drought.leaf-control.leaf	0.00115994	0.44096	1.78302	up-regulated	DCD domain-containing protein	GO:0016021;GO:0031224;GO:0016020;GO:0110165;GO:0016021;GO:0031224;GO:0016020;GO:0110165;GO:0016021;GO:0031224;GO:0016020;GO:0110165	integral component of membrane;intrinsic component of membrane;membrane;cellular anatomical entity;integral component of membrane;intrinsic component of membrane;membrane;cellular anatomical entity;integral component of membrane;intrinsic component of membrane;membrane;cellular anatomical entity	MLOC_56267.1	HORVU1Hr1G024460	HORVU.MOREX.r3.1HG0025840	#N/A	#N/A	#N/A	#N/A	#N/A	#N/A
BaRT2v18chr1HG012260	drought.root-control.root	0.00263089	0.635891	1.17434	up-regulated	NAB domain-containing protein;Kinase interacting protein 1-like	GO:0003779;GO:0005774;GO:0016310;GO:0008092;GO:0005773;GO:0006796;GO:0005515;GO:0098588;GO:0006793;GO:0031090;GO:0005488;GO:0044237;GO:0043231;GO:0016301;GO:0008152;GO:0043227;GO:0016772;GO:0009987;GO:0043229;GO:0016740;GO:0043226;GO:0003824;GO:0005737;GO:0005622;GO:0016020;GO:0110165;GO:0003779;GO:0005774;GO:0016310;GO:0008092;GO:0005773;GO:0006796;GO:0005515;GO:0098588;GO:0006793;GO:0031090;GO:…	actin binding;vacuolar membrane;phosphorylation;cytoskeletal protein binding;vacuole;phosphate-containing compound metabolic process;protein binding;bounding membrane of organelle;phosphorus metabolic process;organelle membrane;binding;cellular metabolic process;intracellular membrane-bounded organelle;kinase activity;metabolic process;membrane-bounded organelle;transferase activity, transferring…	MLOC_58032.4	HORVU1Hr1G024640	HORVU.MOREX.r3.1HG0026010	#N/A	#N/A	#N/A	#N/A	#N/A	#N/A
BaRT2v18chr1HG012270	drought.leaf-control.leaf	0.00141517	-0.221974	-1.30646	down-regulated	Thioredoxin domain-containing protein	GO:0005829;GO:0007154;GO:0009536;GO:0009987;GO:0005634;GO:0043231;GO:0043227;GO:0005886;GO:0071944;GO:0043229;GO:0043226;GO:0005737;GO:0016020;GO:0016021;GO:0031224;GO:0005622;GO:0110165;GO:0005829;GO:0007154;GO:0009536;GO:0009987;GO:0005634;GO:0043231;GO:0043227;GO:0005886;GO:0071944;GO:0043229;GO:0043226;GO:0005737;GO:0016020;GO:0016021;GO:0031224;GO:0005622;GO:0110165;GO:0005829;GO:0007154;GO:…	cytosol;cell communication;plastid;cellular process;nucleus;intracellular membrane-bounded organelle;membrane-bounded organelle;plasma membrane;cell periphery;intracellular organelle;organelle;cytoplasm;membrane;integral component of membrane;intrinsic component of membrane;intracellular anatomical structure;cellular anatomical entity;cytosol;cell communication;plastid;cellular process;nucleus;in…	MLOC_10762.2	HORVU1Hr1G024700	HORVU.MOREX.r3.1HG0026030	#N/A	#N/A	#N/A	#N/A	#N/A	#N/A
BaRT2v18chr3HG158930	drought.root-control.root	0.000326311	0.73504	0.243585	up-regulated	WRKY27 transcription factor;Putative WRKY transcription factor 33;Transcription factor WRKY33	GO:0043565;GO:0009938;GO:0005634;GO:0003700;GO:0009937;GO:0043231;GO:0140110;GO:0009788;GO:0043227;GO:1901420;GO:0003677;GO:0043229;GO:1905958;GO:0003676;GO:0043226;GO:0009787;GO:0005622;GO:1901363;GO:1905957;GO:0097159;GO:0110165;GO:1901419;GO:0005488;GO:0006355;GO:1903506;GO:0009739;GO:2001141;GO:0051252;GO:0019219;GO:2000112;GO:0010556;GO:0031326;GO:0009889;GO:0010468;GO:0051171;GO:0080090;GO:…	sequence-specific DNA binding;negative regulation of gibberellic acid mediated signaling pathway;nucleus;DNA-binding transcription factor activity;regulation of gibberellic acid mediated signaling pathway;intracellular membrane-bounded organelle;transcription regulator activity;negative regulation of abscisic acid-activated signaling pathway;membrane-bounded organelle;negative regulation of respo…	MLOC_67851.2	HORVU3Hr1G088200	HORVU.MOREX.r3.3HG0304380	WRKY	WRKY27 transcription factor;Putative WRKY transcription factor 33;Transcription factor WRKY33	sequence-specific DNA binding;negative regulation of gibberellic acid mediated signaling pathway;nucleus;DNA-binding transcription factor activity;regulation of gibberellic acid mediated signaling pathway;intracellular membrane-bounded organelle;transcription regulator activity;negative regulation of abscisic acid-activated signaling pathway;membrane-bounded organelle;negative regulation of respo…	#N/A	#N/A	#N/A
BaRT2v18chr1HG012830	drought.root-control.root	0.00203246	0.660637	0.416054	up-regulated	Boron transporter 4	GO:0005452;GO:0015698;GO:0016021;GO:0015103;GO:0006820;GO:0031224;GO:0015291;GO:0006811;GO:0016020;GO:0022853;GO:0006810;GO:0005886;GO:0008509;GO:0051234;GO:0071944;GO:0022804;GO:0051179;GO:0110165;GO:0015318;GO:0050801;GO:0015075;GO:0048878;GO:0022857;GO:0042592;GO:0005215;GO:0065008;GO:0055085;GO:0065007;GO:0009987	inorganic anion exchanger activity;inorganic anion transport;integral component of membrane;inorganic anion transmembrane transporter activity;anion transport;intrinsic component of membrane;secondary active transmembrane transporter activity;ion transport;membrane;active ion transmembrane transporter activity;transport;plasma membrane;anion transmembrane transporter activity;establishment of loc…	MLOC_12977.1	HORVU3Hr1G023560	HORVU.MOREX.r3.1HG0027400	#N/A	#N/A	#N/A	#N/A	#N/A	#N/A
BaRT2v18chr1HG013070	drought.leaf-control.leaf	0.000545725	-0.235443	-0.460315	down-regulated	0	0	0	---NA---	---NA---	---NA---	#N/A	#N/A	#N/A	#N/A	#N/A	#N/A
BaRT2v18chr1HG013120	drought.leaf-control.leaf	0.000271342	0.327474	1.86018	up-regulated	MAR-binding filament-like protein 1;MAR-binding filament-like protein 1-1	GO:0016021;GO:0031224;GO:0016020;GO:0110165;GO:0016021;GO:0031224;GO:0016020;GO:0110165;GO:0016021;GO:0031224;GO:0016020;GO:0110165;GO:0016021;GO:0031224;GO:0016020;GO:0110165;GO:0016021;GO:0031224;GO:0016020;GO:0110165;GO:0016021;GO:0031224;GO:0016020;GO:0110165	integral component of membrane;intrinsic component of membrane;membrane;cellular anatomical entity;integral component of membrane;intrinsic component of membrane;membrane;cellular anatomical entity;integral component of membrane;intrinsic component of membrane;membrane;cellular anatomical entity;integral component of membrane;intrinsic component of membrane;membrane;cellular anatomical entity;int…	MLOC_15783.1	HORVU1Hr1G026750	HORVU.MOREX.r3.1HG0028220	#N/A	#N/A	#N/A	#N/A	#N/A	#N/A
BaRT2v18chr1HG013120	drought.root-control.root	0.0017536	0.53175	0.935601	up-regulated	MAR-binding filament-like protein 1;MAR-binding filament-like protein 1-1	GO:0016021;GO:0031224;GO:0016020;GO:0110165;GO:0016021;GO:0031224;GO:0016020;GO:0110165;GO:0016021;GO:0031224;GO:0016020;GO:0110165;GO:0016021;GO:0031224;GO:0016020;GO:0110165;GO:0016021;GO:0031224;GO:0016020;GO:0110165;GO:0016021;GO:0031224;GO:0016020;GO:0110165	integral component of membrane;intrinsic component of membrane;membrane;cellular anatomical entity;integral component of membrane;intrinsic component of membrane;membrane;cellular anatomical entity;integral component of membrane;intrinsic component of membrane;membrane;cellular anatomical entity;integral component of membrane;intrinsic component of membrane;membrane;cellular anatomical entity;int…	MLOC_15783.1	HORVU1Hr1G026750	HORVU.MOREX.r3.1HG0028220	#N/A	#N/A	#N/A	#N/A	#N/A	#N/A
BaRT2v18chr1HG013190	drought.leaf-control.leaf	0.00676773	0.286676	-0.0382271	down-regulated	Heat shock 70 kDa protein 14	GO:0005524;GO:0005829;GO:0032559;GO:0005634;GO:0030554;GO:0043231;GO:0035639;GO:0043227;GO:0032555;GO:0043229;GO:0017076;GO:0043226;GO:0032553;GO:0005737;GO:0097367;GO:0005622;GO:0043168;GO:0110165;GO:0000166;GO:1901265;GO:0036094;GO:0043167;GO:1901363;GO:0097159;GO:0005488;GO:0005524;GO:0016021;GO:0032559;GO:0031224;GO:0030554;GO:0016020;GO:0035639;GO:0110165;GO:0032555;GO:0017076;GO:0032553;GO:…	ATP binding;cytosol;adenyl ribonucleotide binding;nucleus;adenyl nucleotide binding;intracellular membrane-bounded organelle;purine ribonucleoside triphosphate binding;membrane-bounded organelle;purine ribonucleotide binding;intracellular organelle;purine nucleotide binding;organelle;ribonucleotide binding;cytoplasm;carbohydrate derivative binding;intracellular anatomical structure;anion binding;…	MLOC_76167.3	HORVU1Hr1G026840	HORVU.MOREX.r3.1HG0028320	#N/A	#N/A	#N/A	#N/A	#N/A	#N/A
BaRT2v18chr1HG013220	drought.leaf-control.leaf	1.18846e-06	0.405046	-0.650922	down-regulated	Heat shock 70 kDa protein 14;Retrovirus-related Pol polyprotein LINE-1	GO:0005524;GO:0032559;GO:0030554;GO:0035639;GO:0032555;GO:0017076;GO:0032553;GO:0097367;GO:0043168;GO:0000166;GO:1901265;GO:0036094;GO:0043167;GO:1901363;GO:0097159;GO:0005488;GO:0005524;GO:0005829;GO:0032559;GO:0005634;GO:0030554;GO:0043231;GO:0035639;GO:0043227;GO:0032555;GO:0043229;GO:0017076;GO:0043226;GO:0032553;GO:0005737;GO:0097367;GO:0005622;GO:0043168;GO:0110165;GO:0000166;GO:1901265;GO:…	ATP binding;adenyl ribonucleotide binding;adenyl nucleotide binding;purine ribonucleoside triphosphate binding;purine ribonucleotide binding;purine nucleotide binding;ribonucleotide binding;carbohydrate derivative binding;anion binding;nucleotide binding;nucleoside phosphate binding;small molecule binding;ion binding;heterocyclic compound binding;organic cyclic compound binding;binding;ATP bindin…	MLOC_76167.3	HORVU1Hr1G027420	HORVU.MOREX.r3.1HG0029060	#N/A	#N/A	#N/A	#N/A	#N/A	#N/A
BaRT2v18chr1HG013340	drought.leaf-control.leaf	0.00634724	-0.196979	-0.0418483	down-regulated	0	GO:0016021;GO:0031224;GO:0016020;GO:0110165;GO:0016021;GO:0031224;GO:0016020;GO:0110165;GO:0016021;GO:0031224;GO:0016020;GO:0110165;GO:0016021;GO:0031224;GO:0016020;GO:0110165;GO:0016021;GO:0031224;GO:0016020;GO:0110165;GO:0016021;GO:0031224;GO:0016020;GO:0110165	integral component of membrane;intrinsic component of membrane;membrane;cellular anatomical entity;integral component of membrane;intrinsic component of membrane;membrane;cellular anatomical entity;integral component of membrane;intrinsic component of membrane;membrane;cellular anatomical entity;integral component of membrane;intrinsic component of membrane;membrane;cellular anatomical entity;int…	MLOC_31948.1	HORVU1Hr1G027690	HORVU.MOREX.r3.1HG0029340	#N/A	#N/A	#N/A	#N/A	#N/A	#N/A
BaRT2v18chr1HG013380	drought.root-control.root	1.30434e-05	-0.281022	-1.13681	down-regulated	AGC (cAMP-dependent cGMP-dependent and protein kinase C) kinase family protein;Non-specific serine/threonine protein kinase	GO:0004674;GO:0006468;GO:0004672;GO:0006464;GO:0016773;GO:0036211;GO:0016301;GO:0043412;GO:0016772;GO:0016310;GO:0140096;GO:0006796;GO:0005524;GO:0006793;GO:0032559;GO:0044267;GO:0030554;GO:0018105;GO:0035639;GO:0018209;GO:0032555;GO:0019538;GO:0017076;GO:0044260;GO:0032553;GO:1901564;GO:0097367;GO:0043170;GO:0043168;GO:0018193;GO:0000166;GO:0006807;GO:1901265;GO:0035556;GO:0036094;GO:0044238;GO:…	protein serine/threonine kinase activity;protein phosphorylation;protein kinase activity;cellular protein modification process;phosphotransferase activity, alcohol group as acceptor;protein modification process;kinase activity;macromolecule modification;transferase activity, transferring phosphorus-containing groups;phosphorylation;catalytic activity, acting on a protein;phosphate-containing comp…	MLOC_15093.1	HORVU1Hr1G027770	HORVU.MOREX.r3.1HG0029430	#N/A	#N/A	#N/A	#N/A	#N/A	#N/A
BaRT2v18chr1HG013510	drought.root-control.root	0.00645777	-0.153185	0.254751	up-regulated	Malic enzyme	0	0	MLOC_11548.2	HORVU1Hr1G028030	HORVU.MOREX.r3.1HG0029730	#N/A	#N/A	#N/A	#N/A	#N/A	#N/A
BaRT2v18chr1HG013630	drought.leaf-control.leaf	0.00819574	-0.108816	-0.194483	down-regulated	Derlin	GO:0005789;GO:1990381;GO:0030968;GO:0098827;GO:0051787;GO:0034620;GO:0042175;GO:0002020;GO:0035967;GO:0005783;GO:0030433;GO:0019899;GO:0031984;GO:0006986;GO:0005515;GO:0012505;GO:0036503;GO:0005488;GO:0031090;GO:0035966;GO:0000839;GO:0034976;GO:0000836;GO:0010243;GO:0000835;GO:1901698;GO:0000153;GO:0043161;GO:0043231;GO:0010498;GO:0043227;GO:0071310;GO:0030176;GO:0006511;GO:0031227;GO:0019941;GO:…	endoplasmic reticulum membrane;ubiquitin-specific protease binding;endoplasmic reticulum unfolded protein response;endoplasmic reticulum subcompartment;misfolded protein binding;cellular response to unfolded protein;nuclear outer membrane-endoplasmic reticulum membrane network;protease binding;cellular response to topologically incorrect protein;endoplasmic reticulum;ubiquitin-dependent ERAD path…	MLOC_63012.1	HORVU1Hr1G028280	HORVU.MOREX.r3.1HG0030080	#N/A	#N/A	#N/A	#N/A	#N/A	#N/A
BaRT2v18chr1HG013710	drought.leaf-control.leaf	0.0015875	0.34438	1.01007	up-regulated	Casein kinase I isoform delta-like;Protein kinase domain-containing protein	GO:0004672;GO:0006468;GO:0005634;GO:0016773;GO:0006464;GO:0043231;GO:0016301;GO:0036211;GO:0043227;GO:0016772;GO:0016310;GO:0043229;GO:0140096;GO:0043412;GO:0043226;GO:0018105;GO:0005524;GO:0005737;GO:0032559;GO:0018209;GO:0005622;GO:0030554;GO:0006796;GO:0110165;GO:0035639;GO:0006793;GO:0032555;GO:0044267;GO:0017076;GO:0019538;GO:0032553;GO:0044260;GO:0097367;GO:0006897;GO:0043168;GO:0016192;GO:…	protein kinase activity;protein phosphorylation;nucleus;phosphotransferase activity, alcohol group as acceptor;cellular protein modification process;intracellular membrane-bounded organelle;kinase activity;protein modification process;membrane-bounded organelle;transferase activity, transferring phosphorus-containing groups;phosphorylation;intracellular organelle;catalytic activity, acting on a p…	MLOC_52604.2	HORVU3Hr1G027270	HORVU.MOREX.r3.1HG0030240	#N/A	#N/A	#N/A	#N/A	#N/A	#N/A
BaRT2v18chr1HG013940	drought.leaf-control.leaf	0.00548455	0.154911	0.952183	up-regulated	Hexosyltransferase	GO:0006486;GO:0000139;GO:0016757;GO:0043413;GO:0098791;GO:0016740;GO:0009101;GO:0005794;GO:0003824;GO:0009100;GO:0098588;GO:0070085;GO:0031984;GO:0012505;GO:1901137;GO:0031090;GO:0006464;GO:0036211;GO:0043231;GO:1901135;GO:0043227;GO:0043412;GO:0043229;GO:0034645;GO:0043226;GO:0009059;GO:0005737;GO:0044267;GO:0005622;GO:1901566;GO:0016021;GO:0019538;GO:0031224;GO:0044260;GO:0016020;GO:0044249;GO:…	protein glycosylation;Golgi membrane;transferase activity, transferring glycosyl groups;macromolecule glycosylation;Golgi apparatus subcompartment;transferase activity;glycoprotein biosynthetic process;Golgi apparatus;catalytic activity;glycoprotein metabolic process;bounding membrane of organelle;glycosylation;organelle subcompartment;endomembrane system;carbohydrate derivative biosynthetic proc…	MLOC_48425.2	HORVU1Hr1G029110	HORVU.MOREX.r3.1HG0031180	#N/A	#N/A	#N/A	#N/A	#N/A	#N/A
BaRT2v18chr1HG013940	drought.root-control.root	0.0077769	0.31428	-1.48229	down-regulated	Hexosyltransferase	GO:0006486;GO:0000139;GO:0016757;GO:0043413;GO:0098791;GO:0016740;GO:0009101;GO:0005794;GO:0003824;GO:0009100;GO:0098588;GO:0070085;GO:0031984;GO:0012505;GO:1901137;GO:0031090;GO:0006464;GO:0036211;GO:0043231;GO:1901135;GO:0043227;GO:0043412;GO:0043229;GO:0034645;GO:0043226;GO:0009059;GO:0005737;GO:0044267;GO:0005622;GO:1901566;GO:0016021;GO:0019538;GO:0031224;GO:0044260;GO:0016020;GO:0044249;GO:…	protein glycosylation;Golgi membrane;transferase activity, transferring glycosyl groups;macromolecule glycosylation;Golgi apparatus subcompartment;transferase activity;glycoprotein biosynthetic process;Golgi apparatus;catalytic activity;glycoprotein metabolic process;bounding membrane of organelle;glycosylation;organelle subcompartment;endomembrane system;carbohydrate derivative biosynthetic proc…	MLOC_48425.2	HORVU1Hr1G029110	HORVU.MOREX.r3.1HG0031180	#N/A	#N/A	#N/A	#N/A	#N/A	#N/A
BaRT2v18chr7HG342000	drought.root-control.root	0.000195532	0.730375	2.14551	up-regulated	Ethylene response factor;Ethylene-responsive transcription factor 1;Ethylene-responsive element binding protein 1;AP2/ERF domain-containing protein	GO:0003700;GO:0005634;GO:0006355;GO:0140110;GO:1903506;GO:0043231;GO:2001141;GO:0003677;GO:0043227;GO:0051252;GO:0003676;GO:0043229;GO:0019219;GO:0043226;GO:1901363;GO:2000112;GO:0005622;GO:0097159;GO:0010556;GO:0005488;GO:0110165;GO:0031326;GO:0004674;GO:0009889;GO:0004672;GO:0010468;GO:0016773;GO:0051171;GO:0016301;GO:0080090;GO:0140096;GO:0031323;GO:0016772;GO:0060255;GO:0005524;GO:0019222;GO:…	DNA-binding transcription factor activity;nucleus;regulation of transcription, DNA-templated;transcription regulator activity;regulation of nucleic acid-templated transcription;intracellular membrane-bounded organelle;regulation of RNA biosynthetic process;DNA binding;membrane-bounded organelle;regulation of RNA metabolic process;nucleic acid binding;intracellular organelle;regulation of nucleoba…	MLOC_18529.1	HORVU7Hr1G032750	HORVU.MOREX.r3.7HG0661060	ERF	Ethylene response factor;Ethylene-responsive transcription factor 1;Ethylene-responsive element binding protein 1;AP2/ERF domain-containing protein	DNA-binding transcription factor activity;nucleus;regulation of transcription, DNA-templated;transcription regulator activity;regulation of nucleic acid-templated transcription;intracellular membrane-bounded organelle;regulation of RNA biosynthetic process;DNA binding;membrane-bounded organelle;regulation of RNA metabolic process;nucleic acid binding;intracellular organelle;regulation of nucleoba…	#N/A	#N/A	#N/A
BaRT2v18chr1HG014510	drought.root-control.root	4.97184e-05	-0.432327	0.328861	up-regulated	U1 small nuclear ribonucleoprotein 70 kDa;RRM domain-containing protein	GO:0030619;GO:0005634;GO:0000398;GO:0017069;GO:0071004;GO:0000377;GO:0003723;GO:0071010;GO:0000375;GO:0005684;GO:0008380;GO:0003676;GO:0043231;GO:0006397;GO:1901363;GO:0043227;GO:0016071;GO:0097159;GO:0005685;GO:0006396;GO:0003729;GO:0005681;GO:0016070;GO:0005488;GO:0097525;GO:0090304;GO:0030532;GO:0010467;GO:0120114;GO:0006139;GO:0043229;GO:0046483;GO:0043226;GO:0006725;GO:0140513;GO:1901360;GO:…	U1 snRNA binding;nucleus;mRNA splicing, via spliceosome;snRNA binding;U2-type prespliceosome;RNA splicing, via transesterification reactions with bulged adenosine as nucleophile;RNA binding;prespliceosome;RNA splicing, via transesterification reactions;U2-type spliceosomal complex;RNA splicing;nucleic acid binding;intracellular membrane-bounded organelle;mRNA processing;heterocyclic compound bind…	MLOC_36323.2	HORVU1Hr1G030660	HORVU.MOREX.r3.1HG0032760	#N/A	#N/A	#N/A	#N/A	#N/A	#N/A
BaRT2v18chr1HG014770	drought.root-control.root	0.00114883	-0.312404	0.313163	up-regulated	PALP domain-containing protein	GO:0004124;GO:0006535;GO:0005737;GO:0019344;GO:0016765;GO:0005622;GO:0006563;GO:0030170;GO:0110165;GO:0006534;GO:0070279;GO:0009070;GO:0019842;GO:0000097;GO:0043168;GO:0009069;GO:0036094;GO:0000096;GO:0016740;GO:0044272;GO:0043167;GO:0006790;GO:1901363;GO:1901607;GO:0097159;GO:0008652;GO:0005488;GO:1901605;GO:0003824;GO:0046394;GO:0016053;GO:0006520;GO:0044283;GO:0019752;GO:0043436;GO:0006082;GO:…	cysteine synthase activity;cysteine biosynthetic process from serine;cytoplasm;cysteine biosynthetic process;transferase activity, transferring alkyl or aryl (other than methyl) groups;intracellular anatomical structure;L-serine metabolic process;pyridoxal phosphate binding;cellular anatomical entity;cysteine metabolic process;vitamin B6 binding;serine family amino acid biosynthetic process;vitam…	MLOC_73014.2	HORVU1Hr1G031220	HORVU.MOREX.r3.5HG0424290	#N/A	#N/A	#N/A	#N/A	#N/A	#N/A
BaRT2v18chr1HG014780	drought.leaf-control.leaf	0.00259958	-0.125449	-0.643348	down-regulated	Ferrochelatase;Ferrochelatase-2, chloroplastic	GO:0004325;GO:0006783;GO:0009507;GO:0042168;GO:0009536;GO:0016829;GO:0006779;GO:0043231;GO:0003824;GO:0006778;GO:0043227;GO:0046148;GO:0043229;GO:0042440;GO:0043226;GO:0033014;GO:0005737;GO:0033013;GO:0005622;GO:0019438;GO:0005739;GO:0018130;GO:0009579;GO:1901362;GO:0110165;GO:0044271;GO:1901566;GO:0046483;GO:0006725;GO:1901360;GO:0044249;GO:1901576;GO:0009058;GO:0034641;GO:1901564;GO:0006807;GO:…	ferrochelatase activity;heme biosynthetic process;chloroplast;heme metabolic process;plastid;lyase activity;porphyrin-containing compound biosynthetic process;intracellular membrane-bounded organelle;catalytic activity;porphyrin-containing compound metabolic process;membrane-bounded organelle;pigment biosynthetic process;intracellular organelle;pigment metabolic process;organelle;tetrapyrrole bio…	MLOC_59580.2	HORVU1Hr1G031230	HORVU.MOREX.r3.1HG0033390	#N/A	#N/A	#N/A	#N/A	#N/A	#N/A
BaRT2v18chr1HG014800	drought.leaf-control.leaf	0.00241043	-0.288629	-0.782168	down-regulated	0	GO:0051103;GO:0003910;GO:0032807;GO:0003909;GO:0006266;GO:0140513;GO:0016886;GO:0006281;GO:0005634;GO:0006310;GO:0140097;GO:0032991;GO:0006974;GO:0016874;GO:0043231;GO:0033554;GO:0003677;GO:0043227;GO:0006950;GO:0005524;GO:0043229;GO:0006259;GO:0032559;GO:0043226;GO:0051716;GO:0030554;GO:0005622;GO:0050896;GO:0035639;GO:0110165;GO:0090304;GO:0032555;GO:0017076;GO:0006139;GO:0032553;GO:0046483;GO:…	DNA ligation involved in DNA repair;DNA ligase (ATP) activity;DNA ligase IV complex;DNA ligase activity;DNA ligation;nuclear protein-containing complex;ligase activity, forming phosphoric ester bonds;DNA repair;nucleus;DNA recombination;catalytic activity, acting on DNA;protein-containing complex;cellular response to DNA damage stimulus;ligase activity;intracellular membrane-bounded organelle;cel…	MLOC_5547.4	HORVU1Hr1G031270	HORVU.MOREX.r3.2HG0192610	#N/A	#N/A	#N/A	#N/A	#N/A	#N/A
BaRT2v18chr1HG014840	drought.leaf-control.leaf	0.00231967	-0.137666	0.299407	up-regulated	0	GO:0009982;GO:0001522;GO:0016866;GO:0009451;GO:0016853;GO:0016070;GO:0043412;GO:0003723;GO:0090304;GO:0003676;GO:0006139;GO:1901363;GO:0046483;GO:0097159;GO:0006725;GO:0005488;GO:1901360;GO:0003824;GO:0034641;GO:0031119;GO:0043170;GO:0006807;GO:0006400;GO:0044238;GO:0008033;GO:0034470;GO:0044237;GO:0071704;GO:0006399;GO:0006396;GO:0034660;GO:0008152;GO:0010467;GO:0009987;GO:0009982;GO:0001522;GO:…	pseudouridine synthase activity;pseudouridine synthesis;intramolecular transferase activity;RNA modification;isomerase activity;RNA metabolic process;macromolecule modification;RNA binding;nucleic acid metabolic process;nucleic acid binding;nucleobase-containing compound metabolic process;heterocyclic compound binding;heterocycle metabolic process;organic cyclic compound binding;cellular aromatic…	MLOC_13939.5	HORVU1Hr1G031370	HORVU.MOREX.r3.1HG0033590	#N/A	#N/A	#N/A	#N/A	#N/A	#N/A
BaRT2v18chr1HG015000	drought.leaf-control.leaf	0.000134019	0.479858	-0.0185941	down-regulated	protein PHYTOCHROME-DEPENDENT LATE-FLOWERING;chromatin modification-related protein eaf-1	GO:0000124;GO:0003712;GO:0006355;GO:0070461;GO:0098772;GO:1903506;GO:0000123;GO:0140110;GO:2001141;GO:0031248;GO:0051252;GO:1902493;GO:0019219;GO:1905368;GO:2000112;GO:0005654;GO:0010556;GO:1990234;GO:0031326;GO:0031981;GO:0009889;GO:0140535;GO:0010468;GO:0140513;GO:0051171;GO:0070013;GO:0080090;GO:0043233;GO:0031323;GO:0031974;GO:0060255;GO:1902494;GO:0019222;GO:0005634;GO:0050794;GO:0032991;GO:…	SAGA complex;transcription coregulator activity;regulation of transcription, DNA-templated;SAGA-type complex;molecular function regulator;regulation of nucleic acid-templated transcription;histone acetyltransferase complex;transcription regulator activity;regulation of RNA biosynthetic process;protein acetyltransferase complex;regulation of RNA metabolic process;acetyltransferase complex;regulati…	MLOC_68591.3	HORVU1Hr1G031860	HORVU.MOREX.r3.1HG0034140	#N/A	#N/A	#N/A	#N/A	#N/A	#N/A
BaRT2v18chr1HG015170	drought.leaf-control.leaf	0.000140881	-0.179347	-0.179536	down-regulated	Glyoxalase I;Lactoylglutathione lyase	GO:0004462;GO:0019243;GO:0005737;GO:0016846;GO:0061727;GO:0010319;GO:0016829;GO:0051596;GO:0031977;GO:0046872;GO:0009438;GO:0005622;GO:0043169;GO:0042182;GO:0009570;GO:0006089;GO:0043167;GO:0009532;GO:0046185;GO:0005488;GO:0009526;GO:0006081;GO:0003824;GO:0009579;GO:0042180;GO:0009507;GO:1901615;GO:0009536;GO:0044282;GO:0031967;GO:0032787;GO:0031975;GO:0044248;GO:0043231;GO:1901575;GO:0043227;GO:…	lactoylglutathione lyase activity;methylglyoxal catabolic process to D-lactate via S-lactoyl-glutathione;cytoplasm;carbon-sulfur lyase activity;methylglyoxal catabolic process to lactate;stromule;lyase activity;methylglyoxal catabolic process;thylakoid lumen;metal ion binding;methylglyoxal metabolic process;intracellular anatomical structure;cation binding;ketone catabolic process;chloroplast str…	MLOC_12179.1	HORVU1Hr1G032510	HORVU.MOREX.r3.1HG0034480	#N/A	#N/A	#N/A	#N/A	#N/A	#N/A
BaRT2v18chr1HG015180	drought.leaf-control.leaf	0.00544137	0.145186	0.186374	up-regulated	pentatricopeptide repeat-containing protein MRL1, chloroplastic	GO:0048255;GO:0009507;GO:0016740;GO:0043489;GO:0009536;GO:0003824;GO:1902373;GO:0043231;GO:1902369;GO:0043227;GO:0043488;GO:0043229;GO:0043487;GO:0043226;GO:0061013;GO:0005737;GO:1903312;GO:0005622;GO:0031330;GO:0016021;GO:0009895;GO:0031224;GO:1903311;GO:0016020;GO:0010628;GO:0110165;GO:0031329;GO:0009894;GO:0051253;GO:0045934;GO:0010608;GO:0010604;GO:0009893;GO:0051172;GO:0031324;GO:0048518;GO:…	mRNA stabilization;chloroplast;transferase activity;RNA stabilization;plastid;catalytic activity;negative regulation of mRNA catabolic process;intracellular membrane-bounded organelle;negative regulation of RNA catabolic process;membrane-bounded organelle;regulation of mRNA stability;intracellular organelle;regulation of RNA stability;organelle;regulation of mRNA catabolic process;cytoplasm;negat…	MLOC_81464.2	HORVU1Hr1G032610	HORVU.MOREX.r3.1HG0034560	#N/A	#N/A	#N/A	pentatricopeptide repeat-containing protein MRL1, chloroplastic	mRNA stabilization;chloroplast;transferase activity;RNA stabilization;plastid;catalytic activity;negative regulation of mRNA catabolic process;intracellular membrane-bounded organelle;negative regulation of RNA catabolic process;membrane-bounded organelle;regulation of mRNA stability;intracellular organelle;regulation of RNA stability;organelle;regulation of mRNA catabolic process;cytoplasm;negat…	#REF!
BaRT2v18chr7HG340930	drought.root-control.root	0.00739197	0.707773	-0.45569	down-regulated	Two-component response regulator	GO:0000160;GO:0003700;GO:0005634;GO:0035556;GO:0140110;GO:0043231;GO:0007165;GO:0003677;GO:0043227;GO:0023052;GO:0003676;GO:0043229;GO:0007154;GO:0043226;GO:1901363;GO:0051716;GO:0005622;GO:0097159;GO:0006355;GO:0043565;GO:0110165;GO:1903506;GO:0005488;GO:2001141;GO:0051252;GO:0019219;GO:2000112;GO:0010556;GO:0031326;GO:0009889;GO:0010468;GO:0051171;GO:0080090;GO:0050896;GO:0031323;GO:0060255;GO:…	phosphorelay signal transduction system;DNA-binding transcription factor activity;nucleus;intracellular signal transduction;transcription regulator activity;intracellular membrane-bounded organelle;signal transduction;DNA binding;membrane-bounded organelle;signaling;nucleic acid binding;intracellular organelle;cell communication;organelle;heterocyclic compound binding;cellular response to stimulu…	MLOC_23250.1	HORVU7Hr1G030000	HORVU.MOREX.r3.7HG0658780	ARR-B	Two-component response regulator	phosphorelay signal transduction system;DNA-binding transcription factor activity;nucleus;intracellular signal transduction;transcription regulator activity;intracellular membrane-bounded organelle;signal transduction;DNA binding;membrane-bounded organelle;signaling;nucleic acid binding;intracellular organelle;cell communication;organelle;heterocyclic compound binding;cellular response to stimulu…	#N/A	#N/A	#N/A
BaRT2v18chr1HG015340	drought.leaf-control.leaf	0.000390378	0.386181	-0.0768654	down-regulated	vacuolar protein sorting-associated protein 20 homolog 2-like;Charged multivesicular body protein 6	GO:0007034;GO:0005768;GO:0005515;GO:0031410;GO:0032511;GO:0005488;GO:0097708;GO:0032509;GO:0031982;GO:0045324;GO:0012505;GO:0006900;GO:0000815;GO:0071985;GO:0005771;GO:0016050;GO:0043227;GO:0006810;GO:0036452;GO:0051234;GO:0005770;GO:0016197;GO:0051179;GO:0010008;GO:0043226;GO:0061024;GO:0005737;GO:0016192;GO:0098588;GO:0046907;GO:0051649;GO:0005622;GO:0051641;GO:0098796;GO:0006996;GO:0031090;GO:…	vacuolar transport;endosome;protein binding;cytoplasmic vesicle;late endosome to vacuole transport via multivesicular body sorting pathway;binding;intracellular vesicle;endosome transport via multivesicular body sorting pathway;vesicle;late endosome to vacuole transport;endomembrane system;vesicle budding from membrane;ESCRT III complex;multivesicular body sorting pathway;multivesicular body;vesi…	MLOC_30872.1	HORVU1Hr1G033110	HORVU.MOREX.r3.1HG0034970	#N/A	#N/A	#N/A	#N/A	#N/A	#N/A
BaRT2v18chr1HG015470	drought.leaf-control.leaf	6.56241e-05	-0.109728	-0.930317	down-regulated	IENR2 domain-containing protein;NUMOD3 motif family protein expressed;Peroxisome bioproteinsis protein 2;Intron-encoded nuclease 2	GO:0003677;GO:0016021;GO:0003676;GO:0031224;GO:1901363;GO:0016020;GO:0097159;GO:0110165;GO:0005488	DNA binding;integral component of membrane;nucleic acid binding;intrinsic component of membrane;heterocyclic compound binding;membrane;organic cyclic compound binding;cellular anatomical entity;binding	MLOC_66481.1	HORVU0Hr1G038290	HORVU.MOREX.r3.1HG0035140	#N/A	#N/A	#N/A	#N/A	#N/A	#N/A
BaRT2v18chr1HG015650	drought.leaf-control.leaf	1.92239e-06	-0.317405	-0.436578	down-regulated	Ubiquitin carboxyl-terminal hydrolase	GO:0016579;GO:0004843;GO:0070646;GO:0101005;GO:0008242;GO:0006511;GO:0008234;GO:0019941;GO:0043632;GO:0008233;GO:0051603;GO:0140096;GO:0044257;GO:0016787;GO:0070647;GO:0003824;GO:0030163;GO:0018215;GO:0044265;GO:0009057;GO:1901565;GO:0044248;GO:0006508;GO:1901575;GO:0009056;GO:0006464;GO:0036211;GO:0043412;GO:0044267;GO:0019538;GO:0044260;GO:1901564;GO:0043170;GO:0006807;GO:0044238;GO:0044237;GO:…	protein deubiquitination;thiol-dependent ubiquitin-specific protease activity;protein modification by small protein removal;ubiquitinyl hydrolase activity;omega peptidase activity;ubiquitin-dependent protein catabolic process;cysteine-type peptidase activity;modification-dependent protein catabolic process;modification-dependent macromolecule catabolic process;peptidase activity;proteolysis invol…	MLOC_13853.4	HORVU4Hr1G035290	HORVU.MOREX.r3.1HG0035690	#N/A	#N/A	#N/A	#N/A	#N/A	#N/A
BaRT2v18chr1HG015820	drought.leaf-control.leaf	0.00141509	-0.201126	-0.17441	down-regulated	0	GO:0008168;GO:0006364;GO:0005737;GO:0016741;GO:0016072;GO:0005622;GO:0016740;GO:0032259;GO:0110165;GO:0042254;GO:0003824;GO:0022613;GO:0034470;GO:0006396;GO:0034660;GO:0044085;GO:0071840;GO:0016070;GO:0090304;GO:0010467;GO:0006139;GO:0046483;GO:0006725;GO:1901360;GO:0034641;GO:0043170;GO:0006807;GO:0044238;GO:0044237;GO:0071704;GO:0008152;GO:0009987	methyltransferase activity;rRNA processing;cytoplasm;transferase activity, transferring one-carbon groups;rRNA metabolic process;intracellular anatomical structure;transferase activity;methylation;cellular anatomical entity;ribosome biogenesis;catalytic activity;ribonucleoprotein complex biogenesis;ncRNA processing;RNA processing;ncRNA metabolic process;cellular component biogenesis;cellular comp…	MLOC_39526.5	HORVU1Hr1G034570	HORVU.MOREX.r3.1HG0036400	#N/A	#N/A	#N/A	#N/A	#N/A	#N/A
BaRT2v18chr1HG015890	drought.root-control.root	0.000249966	-0.280451	0.160764	up-regulated	Transcription initiation factor IIA subunit 1;TFIIA-alpha and beta-like factor;Serine/arginine repetitive matrix protein 1-like isoform X1	GO:0005672;GO:0006367;GO:0003743;GO:0016591;GO:0006366;GO:0008135;GO:0090575;GO:0006352;GO:0090079;GO:0055029;GO:0006351;GO:0045182;GO:0000428;GO:0097659;GO:0003723;GO:0030880;GO:0032774;GO:0003676;GO:0005667;GO:0034654;GO:1901363;GO:0061695;GO:0016070;GO:0097159;GO:0005654;GO:0019438;GO:0005488;GO:1990234;GO:0018130;GO:0031981;GO:1901362;GO:0140535;GO:0010467;GO:0140513;GO:0034645;GO:0070013;GO:…	transcription factor TFIIA complex;transcription initiation from RNA polymerase II promoter;translation initiation factor activity;RNA polymerase II, holoenzyme;transcription by RNA polymerase II;translation factor activity, RNA binding;RNA polymerase II transcription regulator complex;DNA-templated transcription, initiation;translation regulator activity, nucleic acid binding;nuclear DNA-directe…	MLOC_66644.1	---NA---	HORVU.MOREX.r3.1HG0036600	#N/A	#N/A	#N/A	#N/A	#N/A	#N/A
BaRT2v18chr1HG015910	drought.leaf-control.leaf	0.000370178	-0.160053	-0.933151	down-regulated	GOLD domain-containing protein;Retinal-binding protein	0	0	MLOC_11968.2	---NA---	HORVU.MOREX.r3.1HG0036660	#N/A	#N/A	#N/A	Transposable element protein	aspartic-type endopeptidase activity;proteolysis;aspartic-type peptidase activity;RNA-dependent DNA biosynthetic process;endopeptidase activity;DNA biosynthetic process;peptidase activity;protein metabolic process;RNA-directed DNA polymerase activity;macromolecule metabolic process;catalytic activity, acting on a protein;DNA metabolic process;DNA polymerase activity;nucleobase-containing compound…	#REF!
BaRT2v18chr1HG016030	drought.leaf-control.leaf	0.00267544	-0.218323	-0.0809113	down-regulated	Cellulase	GO:0008810;GO:0030245;GO:0051275;GO:0004553;GO:0030243;GO:0016798;GO:0009251;GO:0016787;GO:0044247;GO:0003824;GO:0051273;GO:0044275;GO:0000272;GO:0006073;GO:0044042;GO:0044264;GO:0005976;GO:0016052;GO:0044262;GO:0009057;GO:0044248;GO:1901575;GO:0009056;GO:0005975;GO:0044260;GO:0043170;GO:0044238;GO:0044237;GO:0071704;GO:0008152;GO:0009987;GO:0007275;GO:0005634;GO:0048856;GO:0043231;GO:0032501;GO:…	cellulase activity;cellulose catabolic process;beta-glucan catabolic process;hydrolase activity, hydrolyzing O-glycosyl compounds;cellulose metabolic process;hydrolase activity, acting on glycosyl bonds;glucan catabolic process;hydrolase activity;cellular polysaccharide catabolic process;catalytic activity;beta-glucan metabolic process;cellular carbohydrate catabolic process;polysaccharide catabo…	MLOC_44625.3	HORVU3Hr1G001140	---NA---	CPP	Cellulase	cellulase activity;cellulose catabolic process;beta-glucan catabolic process;hydrolase activity, hydrolyzing O-glycosyl compounds;cellulose metabolic process;hydrolase activity, acting on glycosyl bonds;glucan catabolic process;hydrolase activity;cellular polysaccharide catabolic process;catalytic activity;beta-glucan metabolic process;cellular carbohydrate catabolic process;polysaccharide catabo…	#N/A	#N/A	#N/A
BaRT2v18chr1HG016030	drought.root-control.root	0.0019078	-0.295274	1.07319	up-regulated	Cellulase	GO:0008810;GO:0030245;GO:0051275;GO:0004553;GO:0030243;GO:0016798;GO:0009251;GO:0016787;GO:0044247;GO:0003824;GO:0051273;GO:0044275;GO:0000272;GO:0006073;GO:0044042;GO:0044264;GO:0005976;GO:0016052;GO:0044262;GO:0009057;GO:0044248;GO:1901575;GO:0009056;GO:0005975;GO:0044260;GO:0043170;GO:0044238;GO:0044237;GO:0071704;GO:0008152;GO:0009987;GO:0007275;GO:0005634;GO:0048856;GO:0043231;GO:0032501;GO:…	cellulase activity;cellulose catabolic process;beta-glucan catabolic process;hydrolase activity, hydrolyzing O-glycosyl compounds;cellulose metabolic process;hydrolase activity, acting on glycosyl bonds;glucan catabolic process;hydrolase activity;cellular polysaccharide catabolic process;catalytic activity;beta-glucan metabolic process;cellular carbohydrate catabolic process;polysaccharide catabo…	MLOC_44625.3	HORVU3Hr1G001140	---NA---	CPP	Cellulase	cellulase activity;cellulose catabolic process;beta-glucan catabolic process;hydrolase activity, hydrolyzing O-glycosyl compounds;cellulose metabolic process;hydrolase activity, acting on glycosyl bonds;glucan catabolic process;hydrolase activity;cellular polysaccharide catabolic process;catalytic activity;beta-glucan metabolic process;cellular carbohydrate catabolic process;polysaccharide catabo…	#N/A	#N/A	#N/A
BaRT2v18chr1HG016200	drought.root-control.root	0.00129131	-0.310007	0.595996	up-regulated	NAB domain-containing protein;Putative kinase-interacting protein 1;Viral A-type inclusion protein repeat containing protein, expressed	GO:0003779;GO:0005886;GO:0016310;GO:0008092;GO:0071944;GO:0006796;GO:0005515;GO:0016020;GO:0006793;GO:0051015;GO:0044237;GO:0110165;GO:0044877;GO:0008152;GO:0005488;GO:0009987;GO:0016301;GO:0016772;GO:0016740;GO:0003824;GO:0003779;GO:0005886;GO:0016310;GO:0008092;GO:0071944;GO:0006796;GO:0005515;GO:0016020;GO:0006793;GO:0051015;GO:0044237;GO:0110165;GO:0044877;GO:0008152;GO:0005488;GO:0009987;GO:…	actin binding;plasma membrane;phosphorylation;cytoskeletal protein binding;cell periphery;phosphate-containing compound metabolic process;protein binding;membrane;phosphorus metabolic process;actin filament binding;cellular metabolic process;cellular anatomical entity;protein-containing complex binding;metabolic process;binding;cellular process;kinase activity;transferase activity, transferring p…	MLOC_53584.3	HORVU5Hr1G093400	HORVU.MOREX.r3.1HG0037250	#N/A	#N/A	#N/A	#N/A	#N/A	#N/A
BaRT2v18chr1HG016270	drought.leaf-control.leaf	0.00398615	-0.135039	-1.52828	down-regulated	Putative zinc finger, CCHC-type	GO:0008270;GO:0046914;GO:0046872;GO:0043169;GO:0003676;GO:0043167;GO:1901363;GO:0097159;GO:0005488;GO:0008270;GO:0046914;GO:0046872;GO:0043169;GO:0003676;GO:0043167;GO:1901363;GO:0097159;GO:0005488;GO:0008270;GO:0046914;GO:0046872;GO:0043169;GO:0003676;GO:0043167;GO:1901363;GO:0097159;GO:0005488	zinc ion binding;transition metal ion binding;metal ion binding;cation binding;nucleic acid binding;ion binding;heterocyclic compound binding;organic cyclic compound binding;binding;zinc ion binding;transition metal ion binding;metal ion binding;cation binding;nucleic acid binding;ion binding;heterocyclic compound binding;organic cyclic compound binding;binding;zinc ion binding;transition metal i…	---NA---	HORVU3Hr1G046240	HORVU.MOREX.r3.3HG0219770	#N/A	#N/A	#N/A	#N/A	#N/A	#N/A
BaRT2v18chr1HG016270	drought.root-control.root	5.10015e-06	-0.573919	0.464697	up-regulated	Putative zinc finger, CCHC-type	GO:0008270;GO:0046914;GO:0046872;GO:0043169;GO:0003676;GO:0043167;GO:1901363;GO:0097159;GO:0005488;GO:0008270;GO:0046914;GO:0046872;GO:0043169;GO:0003676;GO:0043167;GO:1901363;GO:0097159;GO:0005488;GO:0008270;GO:0046914;GO:0046872;GO:0043169;GO:0003676;GO:0043167;GO:1901363;GO:0097159;GO:0005488	zinc ion binding;transition metal ion binding;metal ion binding;cation binding;nucleic acid binding;ion binding;heterocyclic compound binding;organic cyclic compound binding;binding;zinc ion binding;transition metal ion binding;metal ion binding;cation binding;nucleic acid binding;ion binding;heterocyclic compound binding;organic cyclic compound binding;binding;zinc ion binding;transition metal i…	---NA---	HORVU3Hr1G046240	HORVU.MOREX.r3.3HG0219770	#N/A	#N/A	#N/A	#N/A	#N/A	#N/A
BaRT2v18chr1HG016310	drought.leaf-control.leaf	0.00155974	-0.35883	-3.76482	down-regulated	0	0	0	---NA---	---NA---	---NA---	#N/A	#N/A	#N/A	#N/A	#N/A	#N/A
BaRT2v18chr1HG016350	drought.root-control.root	6.02988e-06	-0.909625	0.448208	up-regulated	NAD(P)H dehydrogenase (quinone)	0	0	MLOC_61203.1	HORVU1Hr1G066240	HORVU.MOREX.r3.1HG0037670	#N/A	#N/A	#N/A	#N/A	#N/A	#N/A
BaRT2v18chr1HG016550	drought.root-control.root	0.00115469	-0.635758	0.400614	up-regulated	0	GO:0000506;GO:0006506;GO:0006505;GO:0140534;GO:0006497;GO:0005789;GO:0006661;GO:0098827;GO:0042158;GO:0042175;GO:0042157;GO:1990234;GO:0046488;GO:0005783;GO:0046474;GO:0031984;GO:0045017;GO:0012505;GO:0009247;GO:0098796;GO:0006664;GO:1902494;GO:0046467;GO:0031090;GO:0006643;GO:0032991;GO:0006650;GO:0043231;GO:0046486;GO:0043227;GO:1903509;GO:0043229;GO:0008654;GO:0043226;GO:0006644;GO:0005737;GO:…	glycosylphosphatidylinositol-N-acetylglucosaminyltransferase (GPI-GnT) complex;GPI anchor biosynthetic process;GPI anchor metabolic process;endoplasmic reticulum protein-containing complex;protein lipidation;endoplasmic reticulum membrane;phosphatidylinositol biosynthetic process;endoplasmic reticulum subcompartment;lipoprotein biosynthetic process;nuclear outer membrane-endoplasmic reticulum mem…	MLOC_68173.1	---NA---	---NA---	#N/A	#N/A	#N/A	#N/A	#N/A	#N/A
BaRT2v18chr1HG016640	drought.root-control.root	8.71569e-05	-0.304563	-1.38884	down-regulated	0	0	0	---NA---	HORVU1Hr1G030930	---NA---	#N/A	#N/A	#N/A	#N/A	#N/A	#N/A
BaRT2v18chr1HG016670	drought.root-control.root	0.00421345	-0.706927	-1.63704	down-regulated	0	0	0	---NA---	HORVU6Hr1G063420	---NA---	#N/A	#N/A	#N/A	#N/A	#N/A	#N/A
BaRT2v18chr1HG016940	drought.leaf-control.leaf	5.62385e-05	0.27691	-0.039272	down-regulated	0	0	0	---NA---	---NA---	---NA---	#N/A	#N/A	#N/A	#N/A	#N/A	#N/A
BaRT2v18chr1HG017010	drought.leaf-control.leaf	4.81748e-06	0.15301	-0.250978	down-regulated	Transmembrane protein-related;EGF-like domain-containing protein	GO:0005886;GO:0071944;GO:0016021;GO:0031224;GO:0016020;GO:0110165;GO:0005886;GO:0071944;GO:0016021;GO:0031224;GO:0016020;GO:0110165;GO:0005886;GO:0071944;GO:0016021;GO:0031224;GO:0016020;GO:0110165;GO:0005886;GO:0071944;GO:0016021;GO:0031224;GO:0016020;GO:0110165;GO:0005886;GO:0071944;GO:0016021;GO:0031224;GO:0016020;GO:0110165;GO:0005886;GO:0071944;GO:0016021;GO:0031224;GO:0016020;GO:0110165	plasma membrane;cell periphery;integral component of membrane;intrinsic component of membrane;membrane;cellular anatomical entity;plasma membrane;cell periphery;integral component of membrane;intrinsic component of membrane;membrane;cellular anatomical entity;plasma membrane;cell periphery;integral component of membrane;intrinsic component of membrane;membrane;cellular anatomical entity;plasma me…	MLOC_8237.4	---NA---	HORVU.MOREX.r3.1HG0039190	#N/A	#N/A	#N/A	#N/A	#N/A	#N/A
BaRT2v18chr1HG017190	drought.leaf-control.leaf	0.00537331	-0.167354	-0.968365	down-regulated	Glutamate-ammonia ligase	GO:0006542;GO:0004356;GO:0005829;GO:0016211;GO:0009084;GO:0005737;GO:0016880;GO:0006541;GO:0005622;GO:0016879;GO:0009064;GO:0110165;GO:1901607;GO:0016874;GO:0008652;GO:0016787;GO:1901605;GO:0003824;GO:0046394;GO:0043621;GO:0016053;GO:0043015;GO:0006520;GO:0015631;GO:0044283;GO:0008092;GO:0019752;GO:0005515;GO:0043436;GO:0005488;GO:0006082;GO:0044281;GO:1901566;GO:0044249;GO:1901576;GO:0009058;GO:…	glutamine biosynthetic process;glutamate-ammonia ligase activity;cytosol;ammonia ligase activity;glutamine family amino acid biosynthetic process;cytoplasm;acid-ammonia (or amide) ligase activity;glutamine metabolic process;intracellular anatomical structure;ligase activity, forming carbon-nitrogen bonds;glutamine family amino acid metabolic process;cellular anatomical entity;alpha-amino acid bio…	MLOC_59238.1	HORVU1Hr1G038060	HORVU.MOREX.r3.6HG0549370	#N/A	#N/A	#N/A	#N/A	#N/A	#N/A
BaRT2v18chr1HG017320	drought.leaf-control.leaf	0.00115738	-0.177575	0.516042	up-regulated	0	0	0	MLOC_63482.3	HORVU1Hr1G038280	HORVU.MOREX.r3.1HG0039960	#N/A	#N/A	#N/A	#N/A	#N/A	#N/A
BaRT2v18chr1HG017380	drought.root-control.root	1.89322e-05	0.336509	0.35013	up-regulated	0	GO:0016021;GO:0031224;GO:0016020;GO:0110165;GO:0016021;GO:0031224;GO:0016020;GO:0110165	integral component of membrane;intrinsic component of membrane;membrane;cellular anatomical entity;integral component of membrane;intrinsic component of membrane;membrane;cellular anatomical entity	MLOC_31529.1	HORVU1Hr1G038410	HORVU.MOREX.r3.1HG0040100	#N/A	#N/A	#N/A	#N/A	#N/A	#N/A
BaRT2v18chr1HG017400	drought.leaf-control.leaf	0.00783608	-0.496485	0.503222	up-regulated	RNase H domain-containing protein;Putative ribosomal protein L9/RNase H1;Hop-interacting protein THI034;Putative polynucleotidyl transferase, ribonuclease H-like superfamily protein	GO:0004523;GO:0090502;GO:0005840;GO:0016891;GO:0090501;GO:0043232;GO:0004521;GO:0090305;GO:0043228;GO:0016893;GO:0016070;GO:0043229;GO:0004540;GO:0090304;GO:0043226;GO:0004519;GO:0006139;GO:0005622;GO:0004518;GO:0046483;GO:0016021;GO:0140098;GO:0006725;GO:0031224;GO:0016788;GO:1901360;GO:0016020;GO:0003676;GO:0034641;GO:0110165;GO:0016787;GO:0043170;GO:1901363;GO:0006807;GO:0097159;GO:0044238;GO:…	RNA-DNA hybrid ribonuclease activity;RNA phosphodiester bond hydrolysis, endonucleolytic;ribosome;endoribonuclease activity, producing 5'-phosphomonoesters;RNA phosphodiester bond hydrolysis;intracellular non-membrane-bounded organelle;endoribonuclease activity;nucleic acid phosphodiester bond hydrolysis;non-membrane-bounded organelle;endonuclease activity, active with either ribo- or deoxyribonu…	MLOC_5120.3	---NA---	HORVU.MOREX.r3.1HG0040220	#N/A	#N/A	#N/A	RNase H domain-containing protein	RNA-DNA hybrid ribonuclease activity;RNA phosphodiester bond hydrolysis, endonucleolytic;endoribonuclease activity, producing 5'-phosphomonoesters;RNA phosphodiester bond hydrolysis;endoribonuclease activity;nucleic acid phosphodiester bond hydrolysis;endonuclease activity, active with either ribo- or deoxyribonucleic acids and producing 5'-phosphomonoesters;RNA metabolic process;ribonuclease act…	#REF!
BaRT2v18chr1HG017720	drought.leaf-control.leaf	0.00371892	-0.200613	-0.0335158	down-regulated	Riboflavin kinase	GO:0008531;GO:0009398;GO:0016021;GO:0046444;GO:0016773;GO:0031224;GO:0009231;GO:0016301;GO:0016020;GO:0006771;GO:0016772;GO:0110165;GO:0042727;GO:0005524;GO:0042726;GO:0032559;GO:0009156;GO:0030554;GO:0009161;GO:0035639;GO:0009124;GO:0032555;GO:0042364;GO:0017076;GO:0009110;GO:0032553;GO:0006767;GO:0097367;GO:0006766;GO:0043168;GO:0009123;GO:0000166;GO:0009260;GO:1901265;GO:0046390;GO:0016740;GO:…	riboflavin kinase activity;FMN biosynthetic process;integral component of membrane;FMN metabolic process;phosphotransferase activity, alcohol group as acceptor;intrinsic component of membrane;riboflavin biosynthetic process;kinase activity;membrane;riboflavin metabolic process;transferase activity, transferring phosphorus-containing groups;cellular anatomical entity;flavin-containing compound bio…	MLOC_12680.3	HORVU1Hr1G038850	HORVU.MOREX.r3.1HG0040860	#N/A	#N/A	#N/A	#N/A	#N/A	#N/A
BaRT2v18chr1HG018130	drought.leaf-control.leaf	0.00171988	0.356641	0.667504	up-regulated	Heterogeneous nuclear ribonucleoprotein 1;RNA-binding Musashi-2-like protein;Putative RNA-binding (RRM/RBD/RNP motifs) family protein	GO:0003723;GO:0003676;GO:1901363;GO:0097159;GO:0005488;GO:0003723;GO:0003676;GO:1901363;GO:0097159;GO:0005488;GO:0003723;GO:0003676;GO:1901363;GO:0097159;GO:0005488;GO:0003723;GO:0003676;GO:1901363;GO:0097159;GO:0005488;GO:0003723;GO:0003676;GO:1901363;GO:0097159;GO:0005488;GO:0003723;GO:0003676;GO:1901363;GO:0097159;GO:0005488;GO:0003723;GO:0003676;GO:1901363;GO:0097159;GO:0005488;GO:0003723;GO:…	RNA binding;nucleic acid binding;heterocyclic compound binding;organic cyclic compound binding;binding;RNA binding;nucleic acid binding;heterocyclic compound binding;organic cyclic compound binding;binding;RNA binding;nucleic acid binding;heterocyclic compound binding;organic cyclic compound binding;binding;RNA binding;nucleic acid binding;heterocyclic compound binding;organic cyclic compound bin…	MLOC_38276.2	HORVU1Hr1G039790	HORVU.MOREX.r3.1HG0041680	#N/A	#N/A	#N/A	Heterogeneous nuclear ribonucleoprotein 1;RNA-binding Musashi-2-like protein	RNA binding;nucleic acid binding;heterocyclic compound binding;organic cyclic compound binding;binding	#REF!
BaRT2v18chr1HG018390	drought.leaf-control.leaf	1.50244e-05	-0.562341	0.470646	up-regulated	Formylglycinamide ribonucleotide amidotransferase	GO:0004642;GO:0006189;GO:0016884;GO:0006188;GO:0046040;GO:0016879;GO:0006541;GO:0016874;GO:0009168;GO:0005524;GO:0009127;GO:0032559;GO:0009167;GO:0030554;GO:0009126;GO:0035639;GO:0009156;GO:0032555;GO:0009161;GO:0017076;GO:0009124;GO:0032553;GO:0009064;GO:0097367;GO:0009123;GO:0046872;GO:0009152;GO:0043169;GO:0006164;GO:0043168;GO:0072522;GO:0000166;GO:0009260;GO:1901265;GO:0046390;GO:0036094;GO:…	phosphoribosylformylglycinamidine synthase activity;'de novo' IMP biosynthetic process;carbon-nitrogen ligase activity, with glutamine as amido-N-donor;IMP biosynthetic process;IMP metabolic process;ligase activity, forming carbon-nitrogen bonds;glutamine metabolic process;ligase activity;purine ribonucleoside monophosphate biosynthetic process;ATP binding;purine nucleoside monophosphate biosynth…	MLOC_69639.1	HORVU1Hr1G040670	HORVU.MOREX.r3.1HG0042420	#N/A	#N/A	#N/A	#N/A	#N/A	#N/A
BaRT2v18chr1HG018530	drought.leaf-control.leaf	0.00415228	-0.183585	0.133606	up-regulated	Serine/threonine protein phosphatase 2A regulatory subunit B''alpha;EF-hand domain	GO:0005509;GO:0000159;GO:0043666;GO:0046872;GO:0008287;GO:0035304;GO:0043169;GO:1903293;GO:0010921;GO:0019888;GO:0035303;GO:0140535;GO:0019208;GO:0031399;GO:1902494;GO:0019220;GO:0043167;GO:0032991;GO:0051174;GO:0030234;GO:0006470;GO:0098772;GO:0051336;GO:0005488;GO:0032268;GO:0005525;GO:0051246;GO:0032550;GO:0050790;GO:0001883;GO:0016311;GO:0032561;GO:0065009;GO:0019001;GO:0006464;GO:0032549;GO:…	calcium ion binding;protein phosphatase type 2A complex;regulation of phosphoprotein phosphatase activity;metal ion binding;protein serine/threonine phosphatase complex;regulation of protein dephosphorylation;cation binding;phosphatase complex;regulation of phosphatase activity;protein phosphatase regulator activity;regulation of dephosphorylation;intracellular protein-containing complex;phosphat…	MLOC_4612.2	HORVU1Hr1G040980	HORVU.MOREX.r3.1HG0042870	#N/A	#N/A	#N/A	#N/A	#N/A	#N/A
BaRT2v18chr1HG018660	drought.leaf-control.leaf	2.64353e-06	0.192183	-0.0567564	down-regulated	Malate dehydrogenase	0	0	MLOC_75045.1	HORVU1Hr1G041250	HORVU.MOREX.r3.1HG0043190	#N/A	#N/A	#N/A	#N/A	#N/A	#N/A
BaRT2v18chr1HG019330	drought.leaf-control.leaf	7.6611e-05	-0.372138	0.584826	up-regulated	Thioredoxin domain-containing protein	0	0	MLOC_22262.3	HORVU1Hr1G042560	HORVU.MOREX.r3.1HG0044710	#N/A	#N/A	#N/A	#N/A	#N/A	#N/A
BaRT2v18chr1HG019450	drought.root-control.root	5.98311e-05	-0.266357	-0.510773	down-regulated	0	GO:0008270;GO:0005634;GO:0006355;GO:0046914;GO:1903506;GO:0043231;GO:2001141;GO:0043227;GO:0046872;GO:0051252;GO:0043169;GO:0043229;GO:0019219;GO:0043226;GO:0043167;GO:2000112;GO:0005622;GO:0005488;GO:0010556;GO:0110165;GO:0031326;GO:0009889;GO:0010468;GO:0051171;GO:0080090;GO:0031323;GO:0060255;GO:0019222;GO:0050794;GO:0050789;GO:0065007;GO:0008270;GO:0005634;GO:0006355;GO:0046914;GO:1903506;GO:…	zinc ion binding;nucleus;regulation of transcription, DNA-templated;transition metal ion binding;regulation of nucleic acid-templated transcription;intracellular membrane-bounded organelle;regulation of RNA biosynthetic process;membrane-bounded organelle;metal ion binding;regulation of RNA metabolic process;cation binding;intracellular organelle;regulation of nucleobase-containing compound metabo…	MLOC_70827.3	HORVU2Hr1G040290	HORVU.MOREX.r3.4HG0405380	#N/A	#N/A	#N/A	#N/A	#N/A	#N/A
BaRT2v18chr1HG019660	drought.leaf-control.leaf	0.0023801	-0.221818	-0.764396	down-regulated	vacuolar protein sorting-associated protein 52 A-like	GO:0005794;GO:0015031;GO:0019905;GO:0012505;GO:0045184;GO:0031267;GO:0008104;GO:0043231;GO:0051020;GO:0015833;GO:0043227;GO:0000149;GO:0042886;GO:0043229;GO:0019899;GO:0033036;GO:0043226;GO:0005515;GO:0071705;GO:0005737;GO:0005488;GO:0071702;GO:0005622;GO:0006820;GO:0000938;GO:0006811;GO:0099023;GO:0006810;GO:0031410;GO:0051234;GO:0097708;GO:0051179;GO:0031982;GO:0006896;GO:0005829;GO:0032456;GO:…	Golgi apparatus;protein transport;syntaxin binding;endomembrane system;establishment of protein localization;small GTPase binding;protein localization;intracellular membrane-bounded organelle;GTPase binding;peptide transport;membrane-bounded organelle;SNARE binding;amide transport;intracellular organelle;enzyme binding;macromolecule localization;organelle;protein binding;nitrogen compound transpo…	MLOC_44499.6	HORVU1Hr1G043280	HORVU.MOREX.r3.1HG0045540	#N/A	#N/A	#N/A	#N/A	#N/A	#N/A
BaRT2v18chr1HG019950	drought.leaf-control.leaf	0.000194866	-0.22525	1.58422	up-regulated	Ser/Thr protein phosphatase family;Metallophos domain-containing protein	GO:0016787;GO:0003824;GO:0016787;GO:0003824;GO:0016787;GO:0003824	hydrolase activity;catalytic activity;hydrolase activity;catalytic activity;hydrolase activity;catalytic activity	---NA---	HORVU1Hr1G043870	HORVU.MOREX.r3.1HG0046180	#N/A	#N/A	#N/A	#N/A	#N/A	#N/A
BaRT2v18chr1HG020000	drought.leaf-control.leaf	0.000356026	-0.410475	-0.081323	down-regulated	Protein PHYLLO chloroplastic-like	GO:0009507;GO:0045037;GO:0009536;GO:0045036;GO:0043231;GO:0072596;GO:0043227;GO:0072598;GO:0061927;GO:0017038;GO:0043229;GO:0065002;GO:0043226;GO:0072594;GO:0005737;GO:0033365;GO:0005622;GO:0006605;GO:0071806;GO:0032991;GO:0006886;GO:0009941;GO:0046907;GO:0009526;GO:0034613;GO:0031967;GO:0070727;GO:0031975;GO:0051649;GO:0016021;GO:0051641;GO:0031224;GO:0098656;GO:0110165;GO:0015031;GO:0016020;GO:…	chloroplast;protein import into chloroplast stroma;plastid;protein targeting to chloroplast;intracellular membrane-bounded organelle;establishment of protein localization to chloroplast;membrane-bounded organelle;protein localization to chloroplast;TOC-TIC supercomplex I;protein import;intracellular organelle;intracellular protein transmembrane transport;organelle;establishment of protein localiz…	MLOC_74095.1	HORVU1Hr1G043940	HORVU.MOREX.r3.1HG0046280	#N/A	#N/A	#N/A	#N/A	#N/A	#N/A
BaRT2v18chr1HG020070	drought.leaf-control.leaf	0.00011156	0.152959	1.45318	up-regulated	Myosin-6;myosin-6 isoform X1	GO:0005516;GO:0016459;GO:0007015;GO:0015629;GO:0003779;GO:0097435;GO:0003774;GO:0005856;GO:0030036;GO:0008092;GO:0030029;GO:0032991;GO:0005515;GO:0007010;GO:0043232;GO:0017111;GO:0006996;GO:0043228;GO:0016462;GO:0016043;GO:0043229;GO:0016818;GO:0030050;GO:0043226;GO:0016817;GO:0099515;GO:0005622;GO:0005524;GO:0071840;GO:0031982;GO:0032559;GO:0099518;GO:0043227;GO:0030554;GO:0030048;GO:0005737;GO:…	calmodulin binding;myosin complex;actin filament organization;actin cytoskeleton;actin binding;supramolecular fiber organization;motor activity;cytoskeleton;actin cytoskeleton organization;cytoskeletal protein binding;actin filament-based process;protein-containing complex;protein binding;cytoskeleton organization;intracellular non-membrane-bounded organelle;nucleoside-triphosphatase activity;org…	MLOC_19838.1	HORVU1Hr1G044020	HORVU.MOREX.r3.1HG0046420	#N/A	#N/A	#N/A	#N/A	#N/A	#N/A
BaRT2v18chr1HG020260	drought.root-control.root	0.00102495	0.496548	1.07215	up-regulated	0	GO:0016021;GO:0031224;GO:0016020;GO:0110165;GO:0016021;GO:0031224;GO:0016020;GO:0009506;GO:0055044;GO:0005911;GO:0070161;GO:0030054;GO:0005886;GO:0110165;GO:0071944	integral component of membrane;intrinsic component of membrane;membrane;cellular anatomical entity;integral component of membrane;intrinsic component of membrane;membrane;plasmodesma;symplast;cell-cell junction;anchoring junction;cell junction;plasma membrane;cellular anatomical entity;cell periphery	MLOC_73868.1	HORVU3Hr1G092420	HORVU.MOREX.r3.1HG0046850	#N/A	#N/A	#N/A	#N/A	#N/A	#N/A
BaRT2v18chr1HG020320	drought.leaf-control.leaf	0.009218	0.6036	0.65531	up-regulated	0	0	0	---NA---	---NA---	---NA---	#N/A	#N/A	#N/A	#N/A	#N/A	#N/A
BaRT2v18chr1HG020350	drought.leaf-control.leaf	0.0054583	0.11542	0.886013	up-regulated	probable prolyl 4-hydroxylase 3;Fe2OG dioxygenase domain-containing protein;2-oxoglutarate (2OG) and Fe(II)-dependent oxygenase superfamily protein isoform 1	0	0	MLOC_77814.1	HORVU1Hr1G044710	HORVU.MOREX.r3.1HG0047080	#N/A	#N/A	#N/A	#N/A	#N/A	#N/A
BaRT2v18chr1HG020360	drought.leaf-control.leaf	0.00530733	0.244797	2.64865	up-regulated	LanC-like protein 2;Lanthionine synthetase C-like protein, expressed	GO:0005975;GO:0005886;GO:0010427;GO:0044238;GO:0071944;GO:0042562;GO:0071704;GO:0016020;GO:0019840;GO:0008152;GO:0043178;GO:0110165;GO:0010231;GO:0033293;GO:0097437;GO:0043177;GO:0010162;GO:0008289;GO:0010431;GO:0031406;GO:0022611;GO:0043168;GO:0009787;GO:0036094;GO:1905957;GO:0043167;GO:1901419;GO:0005488;GO:0048316;GO:0010154;GO:0071695;GO:0021700;GO:0009791;GO:0048608;GO:0061458;GO:0048609;GO:…	carbohydrate metabolic process;plasma membrane;abscisic acid binding;primary metabolic process;cell periphery;hormone binding;organic substance metabolic process;membrane;isoprenoid binding;metabolic process;alcohol binding;cellular anatomical entity;maintenance of seed dormancy;monocarboxylic acid binding;maintenance of dormancy;organic acid binding;seed dormancy process;lipid binding;seed matur…	MLOC_54917.2	---NA---	HORVU.MOREX.r3.1HG0047100	#N/A	#N/A	#N/A	#N/A	#N/A	#N/A
BaRT2v18chr1HG020390	drought.leaf-control.leaf	0.000631944	0.441012	0.0486669	up-regulated	Pre-mRNA-processing factor 6;Pre-mRNA splicing factor-related;Ubiquitin domain;PsbB mRNA maturation factor Mbb1, chloroplastic;N-terminal acetyltransferase A, auxiliary subunit;RNA-processing protein, HAT helix	GO:0000398;GO:0005634;GO:0016740;GO:0000377;GO:0043231;GO:0003824;GO:0000375;GO:0043227;GO:0008380;GO:0071013;GO:0006397;GO:0043229;GO:0016071;GO:0043226;GO:0006396;GO:0005681;GO:2000636;GO:0046540;GO:0016070;GO:0097526;GO:2000634;GO:0097525;GO:0080188;GO:0030532;GO:0140458;GO:0120114;GO:2000630;GO:0005622;GO:1903800;GO:0140513;GO:2000628;GO:1990904;GO:2000637;GO:1902494;GO:0060148;GO:0009579;GO:…	mRNA splicing, via spliceosome;nucleus;transferase activity;RNA splicing, via transesterification reactions with bulged adenosine as nucleophile;intracellular membrane-bounded organelle;catalytic activity;RNA splicing, via transesterification reactions;membrane-bounded organelle;RNA splicing;catalytic step 2 spliceosome;mRNA processing;intracellular organelle;mRNA metabolic process;organelle;RNA …	MLOC_81960.1	HORVU1Hr1G044750	HORVU.MOREX.r3.1HG0047130	#N/A	#N/A	#N/A	#N/A	#N/A	#N/A
BaRT2v18chr1HG020450	drought.root-control.root	0.00126454	0.875719	0.876402	up-regulated	CBS domain-containing protein CBSX5	GO:0004679;GO:0031588;GO:0042149;GO:0016208;GO:1902911;GO:0009267;GO:0019887;GO:0042594;GO:0061695;GO:0019901;GO:0031669;GO:1990234;GO:0019207;GO:0031667;GO:0140535;GO:0019900;GO:0045859;GO:1902494;GO:0043549;GO:0019899;GO:0005634;GO:0051338;GO:0004674;GO:0032991;GO:0001932;GO:0030234;GO:0043231;GO:0042325;GO:0098772;GO:0043227;GO:0031399;GO:0004672;GO:0043229;GO:0019220;GO:0005515;GO:0043226;GO:…	AMP-activated protein kinase activity;nucleotide-activated protein kinase complex;cellular response to glucose starvation;AMP binding;protein kinase complex;cellular response to starvation;protein kinase regulator activity;response to starvation;transferase complex, transferring phosphorus-containing groups;protein kinase binding;cellular response to nutrient levels;transferase complex;kinase reg…	MLOC_23396.1	HORVU1Hr1G044960	HORVU.MOREX.r3.1HG0047320	#N/A	#N/A	#N/A	#N/A	#N/A	#N/A
BaRT2v18chr1HG020590	drought.root-control.root	0.00667612	0.343963	1.75106	up-regulated	0	GO:0003735;GO:0005763;GO:0006412;GO:0005198;GO:0000314;GO:0043043;GO:0005840;GO:0003723;GO:0006518;GO:0070181;GO:0043604;GO:0005761;GO:0000313;GO:0043603;GO:0003676;GO:0043232;GO:0010467;GO:0019843;GO:0043228;GO:0034645;GO:1901363;GO:0005759;GO:0009059;GO:0097159;GO:0044267;GO:0098798;GO:0005488;GO:0044271;GO:0015935;GO:1901566;GO:0043229;GO:0019538;GO:0043226;GO:0044391;GO:0044260;GO:0044249;GO:…	structural constituent of ribosome;mitochondrial small ribosomal subunit;translation;structural molecule activity;organellar small ribosomal subunit;peptide biosynthetic process;ribosome;RNA binding;peptide metabolic process;small ribosomal subunit rRNA binding;amide biosynthetic process;mitochondrial ribosome;organellar ribosome;cellular amide metabolic process;nucleic acid binding;intracellular…	MLOC_6356.1	HORVU1Hr1G045130	---NA---	#N/A	#N/A	#N/A	#N/A	#N/A	#N/A
BaRT2v18chr1HG020610	drought.leaf-control.leaf	0.00232452	-0.104127	-0.809436	down-regulated	C2H2-type domain-containing protein	0	0	MLOC_63221.1	HORVU1Hr1G045160	HORVU.MOREX.r3.1HG0047580	#N/A	#N/A	#N/A	#N/A	#N/A	#N/A
BaRT2v18chr1HG020620	drought.leaf-control.leaf	4.63431e-05	-0.203944	0.1647	up-regulated	Monothiol glutaredoxin-S17;Putative peptide-N(4)-(N-acetyl-beta-glucosaminyl)asparagine amidase	0	0	MLOC_19488.1	HORVU1Hr1G045160	HORVU.MOREX.r3.1HG0047590	#N/A	#N/A	#N/A	#N/A	#N/A	#N/A
BaRT2v18chr1HG020670	drought.leaf-control.leaf	5.10325e-07	0.176963	-1.18807	down-regulated	0	GO:0016021;GO:0031224;GO:0016020;GO:0110165;GO:0016021;GO:0031224;GO:0016020;GO:0110165;GO:0008168;GO:0032259;GO:0016741;GO:0008152;GO:0016740;GO:0003824;GO:0016021;GO:0031224;GO:0016020;GO:0110165;GO:0008168;GO:0032259;GO:0016021;GO:0016741;GO:0031224;GO:0008152;GO:0016740;GO:0016020;GO:0003824;GO:0110165;GO:0008168;GO:0032259;GO:0016741;GO:0008152;GO:0016740;GO:0003824;GO:0008168;GO:0032259;GO:…	integral component of membrane;intrinsic component of membrane;membrane;cellular anatomical entity;integral component of membrane;intrinsic component of membrane;membrane;cellular anatomical entity;methyltransferase activity;methylation;transferase activity, transferring one-carbon groups;metabolic process;transferase activity;catalytic activity;integral component of membrane;intrinsic component …	MLOC_10428.2	HORVU1Hr1G045280	HORVU.MOREX.r3.1HG0047710	#N/A	#N/A	#N/A	#N/A	#N/A	#N/A
BaRT2v18chr1HG021380	drought.leaf-control.leaf	1.20647e-05	-0.102658	0.0156657	up-regulated	U1 small nuclear ribonucleoprotein 70 kDa;RRM domain-containing protein	GO:0030619;GO:0005634;GO:0000398;GO:0017069;GO:0071004;GO:0000377;GO:0003723;GO:0071010;GO:0000375;GO:0005684;GO:0008380;GO:0003676;GO:0043231;GO:0006397;GO:1901363;GO:0043227;GO:0016071;GO:0097159;GO:0005685;GO:0006396;GO:0003729;GO:0005681;GO:0016070;GO:0005488;GO:0043229;GO:0090304;GO:0097525;GO:0010467;GO:0030532;GO:0006139;GO:0120114;GO:0046483;GO:0043226;GO:0006725;GO:0140513;GO:1901360;GO:…	U1 snRNA binding;nucleus;mRNA splicing, via spliceosome;snRNA binding;U2-type prespliceosome;RNA splicing, via transesterification reactions with bulged adenosine as nucleophile;RNA binding;prespliceosome;RNA splicing, via transesterification reactions;U2-type spliceosomal complex;RNA splicing;nucleic acid binding;intracellular membrane-bounded organelle;mRNA processing;heterocyclic compound bind…	MLOC_63673.2	HORVU1Hr1G046870	HORVU.MOREX.r3.1HG0049340	#N/A	#N/A	#N/A	#N/A	#N/A	#N/A
BaRT2v18chr1HG021390	drought.leaf-control.leaf	0.00151176	-0.550877	0.118547	up-regulated	0	0	0	---NA---	---NA---	---NA---	#N/A	#N/A	#N/A	#N/A	#N/A	#N/A
BaRT2v18chr1HG021800	drought.leaf-control.leaf	0.00014134	0.215675	-1.39311	down-regulated	DNA mismatch repair protein MutS type 2	GO:0045910;GO:0030983;GO:0032300;GO:0000018;GO:0003690;GO:1990391;GO:0051053;GO:0004519;GO:0032991;GO:0051052;GO:0004518;GO:0005622;GO:0006298;GO:0016887;GO:0110165;GO:0045934;GO:0016788;GO:0051172;GO:0017111;GO:0031324;GO:0016462;GO:0048523;GO:0016818;GO:0010605;GO:0016817;GO:0009892;GO:0003677;GO:0006281;GO:0005524;GO:0048519;GO:0032559;GO:0006974;GO:0030554;GO:0033554;GO:0035639;GO:0006950;GO:…	negative regulation of DNA recombination;mismatched DNA binding;mismatch repair complex;regulation of DNA recombination;double-stranded DNA binding;DNA repair complex;negative regulation of DNA metabolic process;endonuclease activity;protein-containing complex;regulation of DNA metabolic process;nuclease activity;intracellular anatomical structure;mismatch repair;ATPase activity;cellular anatomic…	MLOC_35098.3	HORVU1Hr1G047640	HORVU.MOREX.r3.1HG0050110	#N/A	#N/A	#N/A	#N/A	#N/A	#N/A
BaRT2v18chr1HG021870	drought.leaf-control.leaf	0.00555319	-0.173257	-0.95198	down-regulated	Sphingoid long-chain bases kinase 1;DAGKc domain-containing protein	GO:0003951;GO:0016310;GO:0005886;GO:0016773;GO:0006796;GO:0071944;GO:0016301;GO:0006793;GO:0016020;GO:0016772;GO:0046834;GO:0110165;GO:0016740;GO:0044237;GO:0102773;GO:0030258;GO:0001729;GO:0044255;GO:0001727;GO:0008152;GO:0003824;GO:0006629;GO:0017050;GO:0030148;GO:0009987;GO:0006665;GO:0046467;GO:0006643;GO:0008610;GO:0044238;GO:0071704;GO:1901566;GO:0044249;GO:1901576;GO:0009058;GO:1901564;GO:…	NAD+ kinase activity;phosphorylation;plasma membrane;phosphotransferase activity, alcohol group as acceptor;phosphate-containing compound metabolic process;cell periphery;kinase activity;phosphorus metabolic process;membrane;transferase activity, transferring phosphorus-containing groups;lipid phosphorylation;cellular anatomical entity;transferase activity;cellular metabolic process;dihydrocerami…	MLOC_58592.1	HORVU1Hr1G047730	HORVU.MOREX.r3.1HG0050200	#N/A	#N/A	#N/A	#N/A	#N/A	#N/A
BaRT2v18chr1HG022160	drought.root-control.root	2.09423e-07	-0.328267	0.993326	up-regulated	Methyltransferase-like protein 17, mitochondrial;Putative ribosomal protein Rsm22, bacterial-type;Cytochrome c oxidase assembly protein CtaG/Cox11	GO:0008168;GO:0032259;GO:0005739;GO:0016741;GO:0006412;GO:0043231;GO:0043043;GO:0043227;GO:0016740;GO:0006518;GO:0043229;GO:0003824;GO:0043604;GO:0043226;GO:0003735;GO:0043603;GO:0005737;GO:0005198;GO:0010467;GO:0005622;GO:0034645;GO:0005840;GO:0009059;GO:0043232;GO:0044267;GO:0043228;GO:0044271;GO:0005763;GO:1901566;GO:0000314;GO:0019538;GO:0005761;GO:0044260;GO:0000313;GO:0044249;GO:0005759;GO:…	methyltransferase activity;methylation;mitochondrion;transferase activity, transferring one-carbon groups;translation;intracellular membrane-bounded organelle;peptide biosynthetic process;membrane-bounded organelle;transferase activity;peptide metabolic process;intracellular organelle;catalytic activity;amide biosynthetic process;organelle;structural constituent of ribosome;cellular amide metabol…	MLOC_59796.1	HORVU1Hr1G048400	HORVU.MOREX.r3.1HG0050880	#N/A	#N/A	#N/A	#N/A	#N/A	#N/A
BaRT2v18chr1HG022350	drought.leaf-control.leaf	1.76217e-11	-0.227685	-1.58467	down-regulated	protein COFACTOR ASSEMBLY OF COMPLEX C SUBUNIT B CCB2, chloroplastic isoform X1;Putative 4-hydroxy-tetrahydrodipicolinate reductase 3;Chaperone htpG	GO:0010190;GO:0009507;GO:0017004;GO:0009536;GO:0034622;GO:0043231;GO:0065003;GO:0043227;GO:0043933;GO:0043229;GO:0022607;GO:0043226;GO:0044085;GO:0005737;GO:0016043;GO:0005622;GO:0071840;GO:0110165;GO:0009987;GO:0010190;GO:0009507;GO:0017004;GO:0009536;GO:0034622;GO:0043231;GO:0065003;GO:0043227;GO:0043933;GO:0043229;GO:0022607;GO:0043226;GO:0044085;GO:0005737;GO:0016043;GO:0005622;GO:0071840;GO:…	cytochrome b6f complex assembly;chloroplast;cytochrome complex assembly;plastid;cellular protein-containing complex assembly;intracellular membrane-bounded organelle;protein-containing complex assembly;membrane-bounded organelle;protein-containing complex subunit organization;intracellular organelle;cellular component assembly;organelle;cellular component biogenesis;cytoplasm;cellular component o…	MLOC_26659.2	HORVU1Hr1G048720	---NA---	#N/A	#N/A	#N/A	#N/A	#N/A	#N/A
BaRT2v18chr1HG022880	drought.leaf-control.leaf	2.93064e-05	0.143116	-0.951918	down-regulated	Mitogen-activated protein kinase	GO:0004707;GO:0000165;GO:0005634;GO:0004674;GO:0006468;GO:0043231;GO:0004672;GO:0035556;GO:0043227;GO:0016773;GO:0006464;GO:0043229;GO:0016301;GO:0036211;GO:0043226;GO:0007165;GO:0016772;GO:0005737;GO:0023052;GO:0140096;GO:0005622;GO:0007154;GO:0005524;GO:0110165;GO:0016310;GO:0032559;GO:0043412;GO:0030554;GO:0051716;GO:0035639;GO:0050896;GO:0032555;GO:0006796;GO:0017076;GO:0006793;GO:0032553;GO:…	MAP kinase activity;MAPK cascade;nucleus;protein serine/threonine kinase activity;protein phosphorylation;intracellular membrane-bounded organelle;protein kinase activity;intracellular signal transduction;membrane-bounded organelle;phosphotransferase activity, alcohol group as acceptor;cellular protein modification process;intracellular organelle;kinase activity;protein modification process;organ…	MLOC_17814.3	HORVU1Hr1G049500	HORVU.MOREX.r3.1HG0052130	#N/A	#N/A	#N/A	#N/A	#N/A	#N/A
BaRT2v18chr1HG023030	drought.root-control.root	0.00378686	-0.496376	1.1042	up-regulated	0	GO:0046872;GO:0043169;GO:0043167;GO:0005488;GO:0046872;GO:0043169;GO:0043167;GO:0005488;GO:0046872;GO:0043169;GO:0043167;GO:0005488;GO:0046872;GO:0043169;GO:0043167;GO:0005488;GO:0046872;GO:0043169;GO:0043167;GO:0005488;GO:0046872;GO:0043169;GO:0043167;GO:0005488;GO:0046872;GO:0043169;GO:0043167;GO:0005488;GO:0046872;GO:0043169;GO:0043167;GO:0005488;GO:0046872;GO:0043169;GO:0043167;GO:0005488;GO:…	metal ion binding;cation binding;ion binding;binding;metal ion binding;cation binding;ion binding;binding;metal ion binding;cation binding;ion binding;binding;metal ion binding;cation binding;ion binding;binding;metal ion binding;cation binding;ion binding;binding;metal ion binding;cation binding;ion binding;binding;metal ion binding;cation binding;ion binding;binding;metal ion binding;cation bin…	MLOC_53285.9	HORVU5Hr1G079990	HORVU.MOREX.r3.1HG0052640	#N/A	#N/A	#N/A	#N/A	#N/A	#N/A
BaRT2v18chr1HG023080	drought.leaf-control.leaf	0.000900339	-0.189427	-0.888356	down-regulated	AMMECR1 domain-containing protein;AMME syndrome candidateprotein 1 protein	GO:0005829;GO:0005737;GO:0005622;GO:0110165;GO:0005829;GO:0005737;GO:0005622;GO:0110165;GO:0005829;GO:0005737;GO:0005622;GO:0110165;GO:0005829;GO:0005737;GO:0005622;GO:0110165;GO:0005829;GO:0005737;GO:0005622;GO:0110165;GO:0005829;GO:0005737;GO:0005622;GO:0110165	cytosol;cytoplasm;intracellular anatomical structure;cellular anatomical entity;cytosol;cytoplasm;intracellular anatomical structure;cellular anatomical entity;cytosol;cytoplasm;intracellular anatomical structure;cellular anatomical entity;cytosol;cytoplasm;intracellular anatomical structure;cellular anatomical entity;cytosol;cytoplasm;intracellular anatomical structure;cellular anatomical entity…	MLOC_63894.1	HORVU1Hr1G050040	HORVU.MOREX.r3.1HG0052730	#N/A	#N/A	#N/A	#N/A	#N/A	#N/A
BaRT2v18chr1HG023080	drought.root-control.root	8.58794e-05	-0.383981	0.155519	up-regulated	AMMECR1 domain-containing protein;AMME syndrome candidateprotein 1 protein	GO:0005829;GO:0005737;GO:0005622;GO:0110165;GO:0005829;GO:0005737;GO:0005622;GO:0110165;GO:0005829;GO:0005737;GO:0005622;GO:0110165;GO:0005829;GO:0005737;GO:0005622;GO:0110165;GO:0005829;GO:0005737;GO:0005622;GO:0110165;GO:0005829;GO:0005737;GO:0005622;GO:0110165	cytosol;cytoplasm;intracellular anatomical structure;cellular anatomical entity;cytosol;cytoplasm;intracellular anatomical structure;cellular anatomical entity;cytosol;cytoplasm;intracellular anatomical structure;cellular anatomical entity;cytosol;cytoplasm;intracellular anatomical structure;cellular anatomical entity;cytosol;cytoplasm;intracellular anatomical structure;cellular anatomical entity…	MLOC_63894.1	HORVU1Hr1G050040	HORVU.MOREX.r3.1HG0052730	#N/A	#N/A	#N/A	#N/A	#N/A	#N/A
BaRT2v18chr1HG023290	drought.root-control.root	0.00565403	0.758013	2.36091	up-regulated	probable ADP-ribosylation factor GTPase-activating protein AGD8;ADP-ribosylation factor GTPase-activating protein AGD10;Arf-GAP domain-containing protein;probable ADP-ribosylation factor GTPase-activating protein AGD9;GTPase activating protein, putative, expressed;ADP-ribosylation factor GTPase-activating protein;Arf GTPase activating protein	GO:0005096;GO:0043547;GO:0000139;GO:0043087;GO:0008047;GO:0098791;GO:0051345;GO:0030695;GO:0005794;GO:0043085;GO:0060589;GO:0098588;GO:0044093;GO:0030234;GO:0031984;GO:0051336;GO:0098772;GO:0012505;GO:0050790;GO:0031090;GO:0065009;GO:0043231;GO:0048205;GO:0043227;GO:0048200;GO:0043229;GO:0035964;GO:0043226;GO:0048194;GO:0005737;GO:0006901;GO:0005622;GO:0048199;GO:0016020;GO:0006903;GO:0110165;GO:…	GTPase activator activity;positive regulation of GTPase activity;Golgi membrane;regulation of GTPase activity;enzyme activator activity;Golgi apparatus subcompartment;positive regulation of hydrolase activity;GTPase regulator activity;Golgi apparatus;positive regulation of catalytic activity;nucleoside-triphosphatase regulator activity;bounding membrane of organelle;positive regulation of molecul…	MLOC_10361.1	---NA---	HORVU.MOREX.r3.1HG0053120	#N/A	#N/A	#N/A	#N/A	#N/A	#N/A
BaRT2v18chr1HG023310	drought.leaf-control.leaf	0.00631162	-0.368235	0.0296043	up-regulated	DnaJ homolog subfamily C GRV2;J domain-containing protein;DNAJ heat shock N-terminal domain-containing protein isoform 1	GO:0009660;GO:0010008;GO:0042973;GO:0009638;GO:0005768;GO:0008422;GO:0009959;GO:0031410;GO:0015926;GO:0000578;GO:0097708;GO:0004553;GO:0007032;GO:0031982;GO:0016798;GO:0009630;GO:0098588;GO:0005524;GO:0009629;GO:0031902;GO:0032559;GO:0009793;GO:0005802;GO:0030554;GO:0009880;GO:0005770;GO:0035639;GO:0009798;GO:0012505;GO:0032555;GO:0009606;GO:0005774;GO:0017076;GO:0048316;GO:0005773;GO:0032553;GO:…	amyloplast organization;endosome membrane;glucan endo-1,3-beta-D-glucosidase activity;phototropism;endosome;beta-glucosidase activity;negative gravitropism;cytoplasmic vesicle;glucosidase activity;embryonic axis specification;intracellular vesicle;hydrolase activity, hydrolyzing O-glycosyl compounds;endosome organization;vesicle;hydrolase activity, acting on glycosyl bonds;gravitropism;bounding m…	MLOC_7419.1	HORVU1Hr1G050580	HORVU.MOREX.r3.1HG0053190	#N/A	#N/A	#N/A	DnaJ homolog subfamily C GRV2;J domain-containing protein;Chaperone DnaJ	amyloplast organization;endosome membrane;phototropism;endosome;negative gravitropism;late endosome membrane;embryonic axis specification;cytoplasmic vesicle;endosome organization;intracellular vesicle;gravitropism;vesicle;response to gravity;trans-Golgi network;embryo development ending in seed dormancy;bounding membrane of organelle;embryonic pattern specification;late endosome;axis specificati…	#REF!
BaRT2v18chr1HG023330	drought.leaf-control.leaf	0.000220964	-0.112545	0.873031	up-regulated	0	0	0	---NA---	---NA---	---NA---	#N/A	#N/A	#N/A	#N/A	#N/A	#N/A
BaRT2v18chr1HG023510	drought.leaf-control.leaf	0.00177688	0.180396	0.226867	up-regulated	Phenylalanyl-tRNA synthetase beta subunit	GO:0004826;GO:0006432;GO:0009328;GO:0004812;GO:0006418;GO:0005737;GO:0016875;GO:0043039;GO:0005829;GO:0043038;GO:0140101;GO:0005622;GO:0000287;GO:0006399;GO:1902494;GO:0016874;GO:0034660;GO:0032991;GO:0140098;GO:0006520;GO:0110165;GO:0016070;GO:0003723;GO:0016021;GO:0006412;GO:0005524;GO:0031224;GO:0043043;GO:0032559;GO:0016020;GO:0006518;GO:0030554;GO:0043604;GO:0035639;GO:0019752;GO:0032555;GO:…	phenylalanine-tRNA ligase activity;phenylalanyl-tRNA aminoacylation;phenylalanine-tRNA ligase complex;aminoacyl-tRNA ligase activity;tRNA aminoacylation for protein translation;cytoplasm;ligase activity, forming carbon-oxygen bonds;tRNA aminoacylation;cytosol;amino acid activation;catalytic activity, acting on a tRNA;intracellular anatomical structure;magnesium ion binding;tRNA metabolic process;…	MLOC_65247.2	HORVU1Hr1G050920	HORVU.MOREX.r3.1HG0053550	#N/A	#N/A	#N/A	#N/A	#N/A	#N/A
BaRT2v18chr1HG023540	drought.leaf-control.leaf	2.75844e-09	0.337639	-0.381237	down-regulated	Putative inactive poly [ADP-ribose] polymerase SRO1;PARP catalytic domain-containing protein	GO:0003950;GO:0016763;GO:0016757;GO:0016740;GO:0003824	NAD+ ADP-ribosyltransferase activity;transferase activity, transferring pentosyl groups;transferase activity, transferring glycosyl groups;transferase activity;catalytic activity	MLOC_44162.1	HORVU1Hr1G050960	HORVU.MOREX.r3.1HG0053570	#N/A	#N/A	#N/A	#N/A	#N/A	#N/A
BaRT2v18chr1HG023680	drought.root-control.root	0.00325314	0.171559	0.21867	up-regulated	Choline-phosphate cytidylyltransferase 2;Cytidyltransferase-like domain	GO:0008654;GO:0004105;GO:0006644;GO:0031210;GO:0008610;GO:0050997;GO:0044255;GO:0016779;GO:0006629;GO:0070567;GO:0006657;GO:0005543;GO:0090407;GO:0008289;GO:0019637;GO:0016772;GO:0006656;GO:0016740;GO:0046470;GO:0003824;GO:0006796;GO:0043169;GO:0006793;GO:0043167;GO:0046474;GO:0005488;GO:0045017;GO:0006650;GO:0046486;GO:0044249;GO:1901576;GO:0009058;GO:0044238;GO:0044237;GO:0071704;GO:1901566;GO:…	phospholipid biosynthetic process;choline-phosphate cytidylyltransferase activity;phospholipid metabolic process;phosphatidylcholine binding;lipid biosynthetic process;quaternary ammonium group binding;cellular lipid metabolic process;nucleotidyltransferase activity;lipid metabolic process;cytidylyltransferase activity;CDP-choline pathway;phospholipid binding;organophosphate biosynthetic process;…	MLOC_19066.1	HORVU1Hr1G051150	HORVU.MOREX.r3.1HG0053680	#N/A	#N/A	#N/A	#N/A	#N/A	#N/A
BaRT2v18chr1HG024310	drought.leaf-control.leaf	5.72501e-07	-0.396096	-0.113162	down-regulated	monosaccharide-sensing protein 2-like;monosaccharide-sensing protein 2 isoform X1;Monosaccharide-sensing protein 2;MFS domain-containing protein;Hexose transporter	GO:0015293;GO:0055085;GO:0016021;GO:0015291;GO:0006810;GO:0031224;GO:0022804;GO:0051234;GO:0016020;GO:0022857;GO:0051179;GO:0110165;GO:0005215;GO:0009987;GO:0008643;GO:0004672;GO:0006468;GO:0016773;GO:0071702;GO:0016301;GO:0006820;GO:0140096;GO:0006464;GO:0016772;GO:0036211;GO:0016740;GO:0043412;GO:0003824;GO:0016310;GO:0006811;GO:0006796;GO:0006793;GO:0044267;GO:0019538;GO:0044260;GO:1901564;GO:…	symporter activity;transmembrane transport;integral component of membrane;secondary active transmembrane transporter activity;transport;intrinsic component of membrane;active transmembrane transporter activity;establishment of localization;membrane;transmembrane transporter activity;localization;cellular anatomical entity;transporter activity;cellular process;carbohydrate transport;protein kinase…	MLOC_38368.2	HORVU1Hr1G052040	HORVU.MOREX.r3.1HG0054530	#N/A	#N/A	#N/A	#N/A	#N/A	#N/A
BaRT2v18chr1HG024400	drought.root-control.root	0.0042043	0.212809	1.19463	up-regulated	Protein-serine/threonine phosphatase	GO:0106306;GO:0006470;GO:0005634;GO:0106307;GO:0016311;GO:0043231;GO:0004722;GO:0006464;GO:0043227;GO:0004721;GO:0036211;GO:0043229;GO:0016791;GO:0043412;GO:0043226;GO:0042578;GO:0006796;GO:0005737;GO:0016788;GO:0006793;GO:0005622;GO:0140096;GO:0044267;GO:0016021;GO:0004724;GO:0019538;GO:0031224;GO:0046872;GO:0044260;GO:0016020;GO:0043169;GO:1901564;GO:0110165;GO:0016787;GO:0043170;GO:0043167;GO:…	protein serine phosphatase activity;protein dephosphorylation;nucleus;protein threonine phosphatase activity;dephosphorylation;intracellular membrane-bounded organelle;protein serine/threonine phosphatase activity;cellular protein modification process;membrane-bounded organelle;phosphoprotein phosphatase activity;protein modification process;intracellular organelle;phosphatase activity;macromolec…	MLOC_13677.1	HORVU1Hr1G052160	HORVU.MOREX.r3.1HG0054630	#N/A	#N/A	#N/A	#N/A	#N/A	#N/A
BaRT2v18chr1HG024410	drought.root-control.root	0.00685922	-0.252695	-0.441562	down-regulated	0	0	0	MLOC_65746.1	HORVU1Hr1G052230	HORVU.MOREX.r3.1HG0054650	#N/A	#N/A	#N/A	#N/A	#N/A	#N/A
BaRT2v18chr1HG024450	drought.root-control.root	0.00493471	-0.406621	0.565366	up-regulated	Ubiquitin domain-containing protein DSK2b;Ubiquitin-like domain-containing protein	GO:0031593;GO:0005634;GO:0006511;GO:0140030;GO:0019941;GO:0005829;GO:0043632;GO:0043231;GO:0005515;GO:0051603;GO:0043227;GO:0005488;GO:0044257;GO:0005737;GO:0030163;GO:0043229;GO:0044265;GO:0043226;GO:0009057;GO:0005622;GO:1901565;GO:0110165;GO:0044248;GO:1901575;GO:0009056;GO:0006508;GO:0044267;GO:0019538;GO:0044260;GO:1901564;GO:0043170;GO:0006807;GO:0044238;GO:0044237;GO:0071704;GO:0008152;GO:…	polyubiquitin modification-dependent protein binding;nucleus;ubiquitin-dependent protein catabolic process;modification-dependent protein binding;modification-dependent protein catabolic process;cytosol;modification-dependent macromolecule catabolic process;intracellular membrane-bounded organelle;protein binding;proteolysis involved in cellular protein catabolic process;membrane-bounded organell…	MLOC_5080.1	HORVU1Hr1G052260	HORVU.MOREX.r3.1HG0054790	#N/A	#N/A	#N/A	#N/A	#N/A	#N/A
BaRT2v18chr1HG024750	drought.leaf-control.leaf	0.00330852	-0.123081	0.382788	up-regulated	Protein-serine/threonine phosphatase	GO:0106306;GO:0006470;GO:0005783;GO:0106307;GO:0016311;GO:0012505;GO:0004722;GO:0006464;GO:0043231;GO:0004721;GO:0036211;GO:0043227;GO:0016791;GO:0043412;GO:0043229;GO:0042578;GO:0006796;GO:0043226;GO:0016788;GO:0006793;GO:0005737;GO:0140096;GO:0044267;GO:0016020;GO:0046872;GO:0019538;GO:0016021;GO:0043169;GO:0044260;GO:0031224;GO:0016787;GO:1901564;GO:0005622;GO:0043167;GO:0043170;GO:0110165;GO:…	protein serine phosphatase activity;protein dephosphorylation;endoplasmic reticulum;protein threonine phosphatase activity;dephosphorylation;endomembrane system;protein serine/threonine phosphatase activity;cellular protein modification process;intracellular membrane-bounded organelle;phosphoprotein phosphatase activity;protein modification process;membrane-bounded organelle;phosphatase activity;…	MLOC_71450.3	HORVU7Hr1G117970	HORVU.MOREX.r3.1HG0055320	#N/A	#N/A	#N/A	#N/A	#N/A	#N/A
BaRT2v18chr1HG024760	drought.root-control.root	0.00532148	-0.292476	1.8406	up-regulated	Magnesium transporter	GO:0030001;GO:0046873;GO:0016021;GO:0006811;GO:0015095;GO:0031224;GO:1903830;GO:0022890;GO:0016020;GO:0015693;GO:0008324;GO:0110165;GO:0006810;GO:0015318;GO:0051234;GO:0015075;GO:0051179;GO:0022857;GO:0006812;GO:0005215;GO:0055085;GO:0003723;GO:0098662;GO:0003676;GO:0098660;GO:1901363;GO:0098655;GO:0097159;GO:0034220;GO:0005488;GO:0009987;GO:0030001;GO:0046873;GO:0016021;GO:0006811;GO:0015095;GO:…	metal ion transport;metal ion transmembrane transporter activity;integral component of membrane;ion transport;magnesium ion transmembrane transporter activity;intrinsic component of membrane;magnesium ion transmembrane transport;inorganic cation transmembrane transporter activity;membrane;magnesium ion transport;cation transmembrane transporter activity;cellular anatomical entity;transport;inorga…	MLOC_58755.3	HORVU1Hr1G052760	HORVU.MOREX.r3.1HG0055340	#N/A	#N/A	#N/A	#N/A	#N/A	#N/A
BaRT2v18chr1HG024920	drought.leaf-control.leaf	7.55187e-07	0.303517	0.401868	up-regulated	0	GO:1990745;GO:0032456;GO:0000149;GO:0055037;GO:0042147;GO:0005515;GO:0016482;GO:0005768;GO:0005488;GO:0016197;GO:0031410;GO:0097708;GO:0016192;GO:0031982;GO:0046907;GO:0005829;GO:0051649;GO:0051641;GO:0012505;GO:0032991;GO:0006810;GO:0043227;GO:0051234;GO:0051179;GO:0043226;GO:0005737;GO:0009987;GO:0005622;GO:0110165	EARP complex;endocytic recycling;SNARE binding;recycling endosome;retrograde transport, endosome to Golgi;protein binding;cytosolic transport;endosome;binding;endosomal transport;cytoplasmic vesicle;intracellular vesicle;vesicle-mediated transport;vesicle;intracellular transport;cytosol;establishment of localization in cell;cellular localization;endomembrane system;protein-containing complex;tran…	MLOC_6553.3	HORVU1Hr1G053020	HORVU.MOREX.r3.1HG0055540	#N/A	#N/A	#N/A	#N/A	#N/A	#N/A
BaRT2v18chr1HG024960	drought.leaf-control.leaf	0.000127912	0.11628	-0.705885	down-regulated	Carotene epsilon-monooxygenase;Cytochrome P450 family protein, expressed	0	0	MLOC_56495.1	HORVU1Hr1G053080	HORVU.MOREX.r3.6HG0540900	#N/A	#N/A	#N/A	#N/A	#N/A	#N/A
BaRT2v18chr1HG024980	drought.root-control.root	0.00138652	0.200647	-0.590912	down-regulated	0	0	0	MLOC_80768.1	HORVU1Hr1G032780	HORVU.MOREX.r3.5HG0440650	#N/A	#N/A	#N/A	#N/A	#N/A	#N/A
BaRT2v18chr1HG025250	drought.root-control.root	0.00926533	0.11696	0.735954	up-regulated	Altered inheritance of mitochondria protein 32;Retrotransposon protein Ty1-copia subclass;Sucrase/ferredoxin family protein;Clostridium pasteurianum ferredoxin homolog;Putative thioredoxin-like ferredoxin;Sucrose cleavage protein-like	GO:0016021;GO:0004724;GO:0006470;GO:0031224;GO:0004722;GO:0016311;GO:0016020;GO:0004721;GO:0006464;GO:0016791;GO:0036211;GO:0110165;GO:0042578;GO:0043412;GO:0016788;GO:0006796;GO:0140096;GO:0006793;GO:0044267;GO:0016787;GO:0019538;GO:0003824;GO:0044260;GO:1901564;GO:0043170;GO:0006807;GO:0044238;GO:0044237;GO:0071704;GO:0008152;GO:0009987;GO:0004724;GO:0016021;GO:0006470;GO:0031224;GO:0004722;GO:…	integral component of membrane;magnesium-dependent protein serine/threonine phosphatase activity;protein dephosphorylation;intrinsic component of membrane;protein serine/threonine phosphatase activity;dephosphorylation;membrane;phosphoprotein phosphatase activity;cellular protein modification process;phosphatase activity;protein modification process;cellular anatomical entity;phosphoric ester hyd…	MLOC_74150.1	HORVU1Hr1G053840	HORVU.MOREX.r3.1HG0056160	#N/A	#N/A	#N/A	#N/A	#N/A	#N/A
BaRT2v18chr1HG025270	drought.root-control.root	0.00786685	0.674062	-0.934814	down-regulated	Trehalose 6-phosphate phosphatase	GO:0005992;GO:0004805;GO:0046351;GO:0019203;GO:0005991;GO:0016791;GO:0005984;GO:0042578;GO:0009312;GO:0016788;GO:0009311;GO:0016787;GO:0034637;GO:0003824;GO:0016051;GO:0044262;GO:0005975;GO:0016311;GO:0044249;GO:1901576;GO:0009058;GO:0006796;GO:0006793;GO:0044238;GO:0044237;GO:0071704;GO:0008152;GO:0009987	trehalose biosynthetic process;trehalose-phosphatase activity;disaccharide biosynthetic process;carbohydrate phosphatase activity;trehalose metabolic process;phosphatase activity;disaccharide metabolic process;phosphoric ester hydrolase activity;oligosaccharide biosynthetic process;hydrolase activity, acting on ester bonds;oligosaccharide metabolic process;hydrolase activity;cellular carbohydrate…	MLOC_52798.1	HORVU1Hr1G053770	HORVU.MOREX.r3.1HG0056240	#N/A	#N/A	#N/A	#N/A	#N/A	#N/A
BaRT2v18chr1HG025300	drought.root-control.root	0.000498045	-0.422251	1.17332	up-regulated	Flavin-containing monooxygenase	0	0	MLOC_7675.1	HORVU1Hr1G091130	HORVU.MOREX.r3.1HG0056290	#N/A	#N/A	#N/A	#N/A	#N/A	#N/A
BaRT2v18chr1HG025560	drought.leaf-control.leaf	0.00169662	-0.302116	-0.205891	down-regulated	Transcription regulator;Transcriptional regulator, putative, expressed	GO:0030015;GO:0006417;GO:0060090;GO:0030014;GO:0034248;GO:0010608;GO:0140535;GO:0032268;GO:0005634;GO:0051246;GO:0032991;GO:2000112;GO:0043231;GO:0010556;GO:0043227;GO:0031326;GO:0043229;GO:0009889;GO:0043226;GO:0010468;GO:0005737;GO:0051171;GO:0000932;GO:0080090;GO:0036464;GO:0031323;GO:0035770;GO:0060255;GO:0005622;GO:0019222;GO:0099080;GO:0050794;GO:0043232;GO:0050789;GO:0043228;GO:0065007;GO:…	CCR4-NOT core complex;regulation of translation;molecular adaptor activity;CCR4-NOT complex;regulation of cellular amide metabolic process;posttranscriptional regulation of gene expression;intracellular protein-containing complex;regulation of cellular protein metabolic process;nucleus;regulation of protein metabolic process;protein-containing complex;regulation of cellular macromolecule biosynth…	MLOC_65819.2	HORVU1Hr1G054300	HORVU.MOREX.r3.1HG0056670	#N/A	#N/A	#N/A	#N/A	#N/A	#N/A
BaRT2v18chr1HG025670	drought.leaf-control.leaf	0.00886072	-0.112845	-1.78127	down-regulated	Haloacid dehalogenase-like hydrolase domain-containing protein Sgpp;Putative Phosphorylated carbohydrates phosphatase;Putative sugar-terminal-phosphatase;HAD hydrolase	GO:0016787;GO:0006796;GO:0005829;GO:0003824;GO:0006793;GO:0005886;GO:0008531;GO:0016310;GO:0071944;GO:0050308;GO:0016311;GO:0005737;GO:0019203;GO:0044237;GO:0005622;GO:0016773;GO:0008152;GO:0016020;GO:0016301;GO:0009987;GO:0110165;GO:0016772;GO:0016791;GO:0042578;GO:0016740;GO:0016788;GO:0016787;GO:0006796;GO:0005829;GO:0003824;GO:0006793;GO:0005886;GO:0008531;GO:0016310;GO:0071944;GO:0050308;GO:…	hydrolase activity;phosphate-containing compound metabolic process;cytosol;catalytic activity;phosphorus metabolic process;plasma membrane;riboflavin kinase activity;phosphorylation;cell periphery;sugar-phosphatase activity;dephosphorylation;cytoplasm;carbohydrate phosphatase activity;cellular metabolic process;intracellular anatomical structure;phosphotransferase activity, alcohol group as accep…	MLOC_19478.1	HORVU2Hr1G075670	HORVU.MOREX.r3.1HG0056810	#N/A	#N/A	#N/A	#N/A	#N/A	#N/A
BaRT2v18chr1HG025740	drought.root-control.root	0.000520246	-0.693534	-0.511998	down-regulated	Chaperonin containing t-complex protein 1, epsilon subunit, tcpe;T-complex protein 1 subunit epsilon	GO:0051082;GO:0006457;GO:0005832;GO:0005515;GO:0101031;GO:0009987;GO:0005524;GO:0005829;GO:0032559;GO:0009506;GO:0030554;GO:0055044;GO:0035639;GO:0005911;GO:0032555;GO:0070161;GO:0017076;GO:0032991;GO:0032553;GO:0030054;GO:0097367;GO:0005737;GO:0043168;GO:0005622;GO:0000166;GO:0005886;GO:1901265;GO:0071944;GO:0036094;GO:0016020;GO:0043167;GO:0016021;GO:1901363;GO:0031224;GO:0097159;GO:0110165;GO:…	unfolded protein binding;protein folding;chaperonin-containing T-complex;protein binding;chaperone complex;cellular process;ATP binding;cytosol;adenyl ribonucleotide binding;plasmodesma;adenyl nucleotide binding;symplast;purine ribonucleoside triphosphate binding;cell-cell junction;purine ribonucleotide binding;anchoring junction;purine nucleotide binding;protein-containing complex;ribonucleotide…	MLOC_61688.1	HORVU7Hr1G088080	HORVU.MOREX.r3.7HG0717720	#N/A	#N/A	#N/A	#N/A	#N/A	#N/A
BaRT2v18chr1HG025820	drought.root-control.root	0.00909654	-0.417014	0.718383	up-regulated	Pentatricopeptide repeat (PPR) superfamily protein	GO:0005635;GO:0012505;GO:0031967;GO:0005739;GO:0031975;GO:0005634;GO:0043231;GO:0043227;GO:0043229;GO:0043226;GO:0005737;GO:0005622;GO:0110165;GO:0005635;GO:0012505;GO:0031967;GO:0005739;GO:0031975;GO:0005634;GO:0043231;GO:0043227;GO:0043229;GO:0043226;GO:0005737;GO:0005622;GO:0016021;GO:0031224;GO:0016020;GO:0110165;GO:0005635;GO:0012505;GO:0031967;GO:0005739;GO:0031975;GO:0005634;GO:0043231;GO:…	nuclear envelope;endomembrane system;organelle envelope;mitochondrion;envelope;nucleus;intracellular membrane-bounded organelle;membrane-bounded organelle;intracellular organelle;organelle;cytoplasm;intracellular anatomical structure;cellular anatomical entity;nuclear envelope;endomembrane system;organelle envelope;mitochondrion;envelope;nucleus;intracellular membrane-bounded organelle;membrane-b…	MLOC_57458.3	HORVU3Hr1G018200	HORVU.MOREX.r3.1HG0057010	#N/A	#N/A	#N/A	#N/A	#N/A	#N/A
BaRT2v18chr1HG025990	drought.leaf-control.leaf	0.00533733	0.536795	0.230144	up-regulated	0	0	0	---NA---	---NA---	---NA---	#N/A	#N/A	#N/A	Retrotransposon protein, putative, unclassified, expressed	RNA-directed DNA polymerase activity;RNA-dependent DNA biosynthetic process;DNA polymerase activity;DNA biosynthetic process;nucleotidyltransferase activity;nucleic acid metabolic process;catalytic activity, acting on DNA;DNA metabolic process;RNA-DNA hybrid ribonuclease activity;nucleobase-containing compound biosynthetic process;endoribonuclease activity, producing 5'-phosphomonoesters;RNA phos…	#REF!
BaRT2v18chr1HG025990	drought.root-control.root	4.06773e-05	0.757905	-0.775028	down-regulated	0	0	0	---NA---	---NA---	---NA---	#N/A	#N/A	#N/A	Retrotransposon protein, putative, unclassified, expressed	RNA-directed DNA polymerase activity;RNA-dependent DNA biosynthetic process;DNA polymerase activity;DNA biosynthetic process;nucleotidyltransferase activity;nucleic acid metabolic process;catalytic activity, acting on DNA;DNA metabolic process;RNA-DNA hybrid ribonuclease activity;nucleobase-containing compound biosynthetic process;endoribonuclease activity, producing 5'-phosphomonoesters;RNA phos…	#REF!
BaRT2v18chr1HG026000	drought.root-control.root	0.00282741	0.20898	1.19183	up-regulated	zf-LSD1 domain-containing protein;metacaspase-1 isoform X1;Metacaspase involved in regulation of apoptosis	GO:0004197;GO:0006508;GO:0016021;GO:0008234;GO:0019538;GO:0031224;GO:0004175;GO:1901564;GO:0016020;GO:0008233;GO:0043170;GO:0110165;GO:0140096;GO:0006807;GO:0016787;GO:0044238;GO:0071704;GO:0003824;GO:0008152;GO:0043068;GO:0010942;GO:0043067;GO:0010941;GO:0048522;GO:0048518;GO:0050794;GO:0050789;GO:0065007;GO:0004197;GO:0006508;GO:0016021;GO:0008234;GO:0019538;GO:0031224;GO:0004175;GO:1901564;GO:…	cysteine-type endopeptidase activity;proteolysis;integral component of membrane;cysteine-type peptidase activity;protein metabolic process;intrinsic component of membrane;endopeptidase activity;organonitrogen compound metabolic process;membrane;peptidase activity;macromolecule metabolic process;cellular anatomical entity;catalytic activity, acting on a protein;nitrogen compound metabolic process;…	MLOC_75133.1	HORVU1Hr1G055210	HORVU.MOREX.r3.1HG0057410	#N/A	#N/A	#N/A	#N/A	#N/A	#N/A
BaRT2v18chr1HG026050	drought.leaf-control.leaf	0.00241393	-0.335273	-0.149734	down-regulated	0	GO:0016787;GO:0016021;GO:0003824;GO:0031224;GO:0016020;GO:0110165	hydrolase activity;integral component of membrane;catalytic activity;intrinsic component of membrane;membrane;cellular anatomical entity	---NA---	HORVU6Hr1G078760	HORVU.MOREX.r3.6HG0617860	#N/A	#N/A	#N/A	#N/A	#N/A	#N/A
BaRT2v18chr1HG026110	drought.root-control.root	0.00100494	-0.503366	0.798269	up-regulated	Mediator of RNA polymerase II transcription subunit 31	GO:0016592;GO:0003712;GO:0006355;GO:0098772;GO:0140513;GO:1903506;GO:0140110;GO:0005634;GO:2001141;GO:0051252;GO:0032991;GO:0019219;GO:0070847;GO:2000112;GO:0043231;GO:0010556;GO:0043227;GO:0031326;GO:0043229;GO:0009889;GO:0043226;GO:0010468;GO:0090575;GO:0051171;GO:0005667;GO:0080090;GO:0005622;GO:0031323;GO:0110165;GO:0060255;GO:0016021;GO:0019222;GO:0031224;GO:0050794;GO:0016020;GO:0050789;GO:…	mediator complex;transcription coregulator activity;regulation of transcription, DNA-templated;molecular function regulator;nuclear protein-containing complex;regulation of nucleic acid-templated transcription;transcription regulator activity;nucleus;regulation of RNA biosynthetic process;regulation of RNA metabolic process;protein-containing complex;regulation of nucleobase-containing compound m…	MLOC_55247.2	HORVU1Hr1G055490	---NA---	#N/A	#N/A	#N/A	#N/A	#N/A	#N/A
BaRT2v18chr6HG321170	drought.root-control.root	0.00997438	0.663362	0.123638	up-regulated	transcription termination factor MTERF4, chloroplastic;mTERF domain-containing protein 1, mitochondrial	GO:0006353;GO:0003690;GO:0005783;GO:0006351;GO:0003677;GO:0012505;GO:0097659;GO:0003676;GO:0043231;GO:0032774;GO:1901363;GO:0043227;GO:0034654;GO:0097159;GO:0043229;GO:0016070;GO:0005488;GO:0043226;GO:0006355;GO:0005737;GO:1903506;GO:0005622;GO:2001141;GO:0110165;GO:0051252;GO:0019219;GO:2000112;GO:0010556;GO:0031326;GO:0009889;GO:0010468;GO:0019438;GO:0051171;GO:0080090;GO:0031323;GO:0018130;GO:…	DNA-templated transcription, termination;double-stranded DNA binding;endoplasmic reticulum;transcription, DNA-templated;DNA binding;endomembrane system;nucleic acid-templated transcription;nucleic acid binding;intracellular membrane-bounded organelle;RNA biosynthetic process;heterocyclic compound binding;membrane-bounded organelle;nucleobase-containing compound biosynthetic process;organic cyclic…	MLOC_69286.2	HORVU6Hr1G082970	HORVU.MOREX.r3.6HG0621750	#N/A	#N/A	#N/A	#N/A	#N/A	#N/A
BaRT2v18chr1HG026690	drought.leaf-control.leaf	0.000743939	0.103597	0.22642	up-regulated	carbon catabolite repressor protein 4 homolog 4 isoform X1;Glucose-repressible alcohol dehydrogenase transcriptional effector CCR4;Endo/exonuclease/phosphatase domain-containing protein;CCR4-NOT transcription complex subunit 6	GO:0004535;GO:0090503;GO:0000175;GO:0090501;GO:0016896;GO:0090305;GO:0004532;GO:0016070;GO:0016796;GO:0090304;GO:0008408;GO:0006139;GO:0004527;GO:0046483;GO:0004540;GO:0006725;GO:0004518;GO:1901360;GO:0016788;GO:0034641;GO:0140098;GO:0043170;GO:0016787;GO:0006807;GO:0044238;GO:0003824;GO:0044237;GO:0004519;GO:0071704;GO:0008152;GO:0009987;GO:0004535;GO:0090503;GO:0000175;GO:0090501;GO:0016896;GO:…	poly(A)-specific ribonuclease activity;RNA phosphodiester bond hydrolysis, exonucleolytic;3'-5'-exoribonuclease activity;RNA phosphodiester bond hydrolysis;exoribonuclease activity, producing 5'-phosphomonoesters;nucleic acid phosphodiester bond hydrolysis;exoribonuclease activity;RNA metabolic process;exonuclease activity, active with either ribo- or deoxyribonucleic acids and producing 5'-phosp…	MLOC_9809.8	---NA---	HORVU.MOREX.r3.1HG0058500	#N/A	#N/A	#N/A	carbon catabolite repressor protein 4 homolog 4 isoform X1;Glucose-repressible alcohol dehydrogenase transcriptional effector CCR4;Endo/exonuclease/phosphatase domain-containing protein;CCR4-NOT transcription complex subunit 6	poly(A)-specific ribonuclease activity;RNA phosphodiester bond hydrolysis, exonucleolytic;3'-5'-exoribonuclease activity;RNA phosphodiester bond hydrolysis;exoribonuclease activity, producing 5'-phosphomonoesters;nucleic acid phosphodiester bond hydrolysis;exoribonuclease activity;RNA metabolic process;exonuclease activity, active with either ribo- or deoxyribonucleic acids and producing 5'-phosp…	#REF!
BaRT2v18chr1HG026740	drought.leaf-control.leaf	9.09725e-05	-0.251006	-0.711051	down-regulated	Ribosomal protein (Fragment)	GO:0015934;GO:0019843;GO:0006412;GO:0044391;GO:0003735;GO:0043043;GO:1990904;GO:0005198;GO:0006518;GO:0005840;GO:0003723;GO:0043604;GO:0032991;GO:0043603;GO:0003676;GO:0043232;GO:0010467;GO:1901363;GO:0043228;GO:0034645;GO:0097159;GO:0009570;GO:0009059;GO:0003729;GO:0009532;GO:0044267;GO:0005488;GO:0009941;GO:0000470;GO:0000049;GO:0009526;GO:0044271;GO:1901566;GO:0022625;GO:0019538;GO:0043229;GO:…	large ribosomal subunit;rRNA binding;translation;ribosomal subunit;structural constituent of ribosome;peptide biosynthetic process;ribonucleoprotein complex;structural molecule activity;peptide metabolic process;ribosome;RNA binding;amide biosynthetic process;protein-containing complex;cellular amide metabolic process;nucleic acid binding;intracellular non-membrane-bounded organelle;gene expressi…	MLOC_59016.1	HORVU1Hr1G056510	---NA---	#N/A	#N/A	#N/A	#N/A	#N/A	#N/A
BaRT2v18chr1HG026890	drought.leaf-control.leaf	0.0057608	-0.132761	-2.05156	down-regulated	7-hydroxymethyl chlorophyll a reductase, chloroplastic;Coenzyme F420 hydrogenase/dehydrogenase beta subunit	0	0	MLOC_38629.3	HORVU0Hr1G040200	---NA---	#N/A	#N/A	#N/A	#N/A	#N/A	#N/A
BaRT2v18chr1HG027070	drought.leaf-control.leaf	0.00204134	0.588589	0.0164659	up-regulated	PMD domain-containing protein	0	0	MLOC_10170.8	HORVU7Hr1G077930	HORVU.MOREX.r3.1HG0059110	#N/A	#N/A	#N/A	#N/A	#N/A	#N/A
BaRT2v18chr1HG027100	drought.root-control.root	0.00234516	0.272073	1.38544	up-regulated	Mitochondrial fission 1 protein	GO:0000266;GO:0005741;GO:0016559;GO:0031968;GO:0007031;GO:0098588;GO:0048285;GO:0019867;GO:0007005;GO:0005739;GO:0006996;GO:0031966;GO:0005740;GO:0016043;GO:0031967;GO:0071840;GO:0031090;GO:0000422;GO:0031975;GO:0061726;GO:0043231;GO:1903008;GO:0043227;GO:0006914;GO:0031307;GO:0061919;GO:0031306;GO:0022411;GO:0005779;GO:0044248;GO:0031231;GO:0009056;GO:0032592;GO:0009987;GO:0098573;GO:0044237;GO:…	mitochondrial fission;mitochondrial outer membrane;peroxisome fission;organelle outer membrane;peroxisome organization;bounding membrane of organelle;organelle fission;outer membrane;mitochondrion organization;mitochondrion;organelle organization;mitochondrial membrane;mitochondrial envelope;cellular component organization;organelle envelope;cellular component organization or biogenesis;organelle…	MLOC_40510.1	---NA---	HORVU.MOREX.r3.1HG0059140	#N/A	#N/A	#N/A	#N/A	#N/A	#N/A
BaRT2v18chr1HG027220	drought.leaf-control.leaf	0.000438166	-0.460237	0.70406	up-regulated	Conserved oligomeric Golgi complex subunit 5	GO:0006891;GO:0017119;GO:0042803;GO:0099023;GO:0048193;GO:0042802;GO:0005794;GO:0016192;GO:0046983;GO:0012505;GO:0006810;GO:0005515;GO:0032991;GO:0051234;GO:0005488;GO:0043231;GO:0051179;GO:0043227;GO:0009987;GO:0005829;GO:0043229;GO:0043226;GO:0005737;GO:0005622;GO:0016020;GO:0110165;GO:0006891;GO:0017119;GO:0042803;GO:0099023;GO:0048193;GO:0042802;GO:0005794;GO:0016192;GO:0046983;GO:0012505;GO:…	intra-Golgi vesicle-mediated transport;Golgi transport complex;protein homodimerization activity;vesicle tethering complex;Golgi vesicle transport;identical protein binding;Golgi apparatus;vesicle-mediated transport;protein dimerization activity;endomembrane system;transport;protein binding;protein-containing complex;establishment of localization;binding;intracellular membrane-bounded organelle;l…	MLOC_37112.1	---NA---	HORVU.MOREX.r3.1HG0059340	#N/A	#N/A	#N/A	#N/A	#N/A	#N/A
BaRT2v18chr1HG027370	drought.leaf-control.leaf	0.00581261	0.348243	0.475068	up-regulated	Heat shock protein DnaJ with tetratricopeptide repeat;DnaJ subfamily C member 7;TPR repeat-containing thioredoxin TTL1	GO:0009579;GO:0005622;GO:0009507;GO:0009536;GO:0043231;GO:0043227;GO:0043229;GO:0043226;GO:0005737;GO:0110165;GO:0009579;GO:0005622;GO:0110165;GO:0009579;GO:0005622;GO:0009507;GO:0009536;GO:0043231;GO:0043227;GO:0043229;GO:0043226;GO:0005737;GO:0016021;GO:0031224;GO:0016020;GO:0110165	thylakoid;intracellular anatomical structure;chloroplast;plastid;intracellular membrane-bounded organelle;membrane-bounded organelle;intracellular organelle;organelle;cytoplasm;cellular anatomical entity;thylakoid;intracellular anatomical structure;cellular anatomical entity;thylakoid;intracellular anatomical structure;chloroplast;plastid;intracellular membrane-bounded organelle;membrane-bounded …	MLOC_72341.3	HORVU1Hr1G057800	HORVU.MOREX.r3.1HG0059600	#N/A	#N/A	#N/A	#N/A	#N/A	#N/A
BaRT2v18chr1HG027400	drought.leaf-control.leaf	9.59354e-05	0.993536	7.52006	up-regulated	0	0	0	---NA---	---NA---	---NA---	#N/A	#N/A	#N/A	#N/A	#N/A	#N/A
BaRT2v18chr1HG027750	drought.root-control.root	0.00418247	0.470355	1.11013	up-regulated	0	GO:0030154;GO:0048869;GO:0007275;GO:0048856;GO:0032501;GO:0032502;GO:0009987;GO:0030154;GO:0048869;GO:0007275;GO:0048856;GO:0032501;GO:0032502;GO:0009987;GO:0030154;GO:0048869;GO:0007275;GO:0048856;GO:0032501;GO:0032502;GO:0009987	cell differentiation;cellular developmental process;multicellular organism development;anatomical structure development;multicellular organismal process;developmental process;cellular process;cell differentiation;cellular developmental process;multicellular organism development;anatomical structure development;multicellular organismal process;developmental process;cellular process;cell differenti…	MLOC_67010.1	HORVU1Hr1G058340	HORVU.MOREX.r3.1HG0060150	#N/A	#N/A	#N/A	#N/A	#N/A	#N/A
BaRT2v18chr1HG027790	drought.leaf-control.leaf	0.00259943	0.168832	-0.724325	down-regulated	Thiamine pyrophosphokinase	GO:0004788;GO:0009229;GO:0005829;GO:0030975;GO:0042357;GO:0005737;GO:0016778;GO:0006772;GO:0005622;GO:0042723;GO:1901681;GO:0071007;GO:0072528;GO:0019842;GO:0071014;GO:0072527;GO:0016301;GO:0000974;GO:0044272;GO:0016772;GO:0071013;GO:0006767;GO:0005524;GO:0005684;GO:0006766;GO:0032559;GO:0005681;GO:0006790;GO:0030554;GO:0140513;GO:0090407;GO:0035639;GO:1990904;GO:0019637;GO:0032555;GO:1902494;GO:…	thiamine diphosphokinase activity;thiamine diphosphate biosynthetic process;cytosol;thiamine binding;thiamine diphosphate metabolic process;cytoplasm;diphosphotransferase activity;thiamine metabolic process;intracellular anatomical structure;thiamine-containing compound metabolic process;sulfur compound binding;U2-type catalytic step 2 spliceosome;pyrimidine-containing compound biosynthetic proce…	MLOC_55709.2	HORVU1Hr1G058420	HORVU.MOREX.r3.1HG0060240	#N/A	#N/A	#N/A	#N/A	#N/A	#N/A
BaRT2v18chr1HG027930	drought.root-control.root	0.0080283	0.140643	1.63064	up-regulated	Chaperone protein dnaJ 49;J domain-containing protein	GO:0030544;GO:0071218;GO:0005789;GO:0051085;GO:0031072;GO:0098827;GO:0051788;GO:0042175;GO:0005515;GO:0051084;GO:0005783;GO:0005488;GO:0006458;GO:0031984;GO:0035967;GO:0012505;GO:0030433;GO:0031090;GO:0036503;GO:0016021;GO:0035966;GO:0031224;GO:0034976;GO:0043231;GO:0061077;GO:0043227;GO:0010243;GO:0016020;GO:1901698;GO:0043229;GO:0043161;GO:0043226;GO:0010498;GO:0005737;GO:0071310;GO:0005622;GO:…	Hsp70 protein binding;cellular response to misfolded protein;endoplasmic reticulum membrane;chaperone cofactor-dependent protein refolding;heat shock protein binding;endoplasmic reticulum subcompartment;response to misfolded protein;nuclear outer membrane-endoplasmic reticulum membrane network;protein binding;'de novo' posttranslational protein folding;endoplasmic reticulum;binding;'de novo' prot…	MLOC_4297.3	HORVU1Hr1G058700	HORVU.MOREX.r3.1HG0060530	#N/A	#N/A	#N/A	#N/A	#N/A	#N/A
BaRT2v18chr1HG028250	drought.leaf-control.leaf	0.00301838	-0.326396	1.17356	up-regulated	Receptor-like protein kinase FERONIA;Protein kinase domain-containing protein	GO:0004674;GO:0006468;GO:0009506;GO:0004672;GO:0006464;GO:0055044;GO:0016773;GO:0036211;GO:0005911;GO:0016301;GO:0016310;GO:0070161;GO:0016772;GO:0043412;GO:0030054;GO:0140096;GO:0046777;GO:0016021;GO:0005524;GO:0006796;GO:0031224;GO:0032559;GO:0006793;GO:0016020;GO:0030554;GO:0044267;GO:0005886;GO:0035639;GO:0019538;GO:0071944;GO:0032555;GO:0044260;GO:0043680;GO:0017076;GO:1901564;GO:0005618;GO:…	protein serine/threonine kinase activity;protein phosphorylation;plasmodesma;protein kinase activity;cellular protein modification process;symplast;phosphotransferase activity, alcohol group as acceptor;protein modification process;cell-cell junction;kinase activity;phosphorylation;anchoring junction;transferase activity, transferring phosphorus-containing groups;macromolecule modification;cell j…	MLOC_74830.3	HORVU4Hr1G050700	HORVU.MOREX.r3.1HG0061300	#N/A	#N/A	#N/A	#N/A	#N/A	#N/A
BaRT2v18chr1HG028340	drought.root-control.root	0.00301198	0.65241	0.645963	up-regulated	Pentatricopeptide repeat-containing protein, mitochondrial	GO:0008168;GO:0032259;GO:0016021;GO:0016741;GO:0031224;GO:0008152;GO:0016740;GO:0016020;GO:0003824;GO:0110165;GO:0008168;GO:0032259;GO:0016021;GO:0016741;GO:0031224;GO:0008152;GO:0016740;GO:0016020;GO:0003824;GO:0110165	methyltransferase activity;methylation;integral component of membrane;transferase activity, transferring one-carbon groups;intrinsic component of membrane;metabolic process;transferase activity;membrane;catalytic activity;cellular anatomical entity;methyltransferase activity;methylation;integral component of membrane;transferase activity, transferring one-carbon groups;intrinsic component of memb…	MLOC_70930.2	HORVU1Hr1G059490	HORVU.MOREX.r3.1HG0061490	#N/A	#N/A	#N/A	#N/A	#N/A	#N/A
BaRT2v18chr1HG028470	drought.root-control.root	4.85687e-05	0.362199	0.209819	up-regulated	PMR5 N-terminal domain-containing protein;Protein ESKIMO like;Protein trichome birefringence-like 28	GO:0016413;GO:0050826;GO:0005794;GO:0008374;GO:0009409;GO:0012505;GO:0016407;GO:0009266;GO:0016021;GO:0016747;GO:0009628;GO:0031224;GO:0016746;GO:0016020;GO:0006950;GO:0043231;GO:0016740;GO:0050896;GO:0043227;GO:0003824;GO:0043229;GO:0043226;GO:0005737;GO:0005622;GO:0110165;GO:0016413;GO:0005794;GO:0008374;GO:0012505;GO:0016407;GO:0016021;GO:0016747;GO:0031224;GO:0016746;GO:0043231;GO:0043227;GO:…	O-acetyltransferase activity;response to freezing;Golgi apparatus;O-acyltransferase activity;response to cold;endomembrane system;acetyltransferase activity;response to temperature stimulus;integral component of membrane;transferase activity, transferring acyl groups other than amino-acyl groups;response to abiotic stimulus;intrinsic component of membrane;transferase activity, transferring acyl g…	MLOC_61994.2	HORVU1Hr1G059760	HORVU.MOREX.r3.1HG0061710	#N/A	#N/A	#N/A	#N/A	#N/A	#N/A
BaRT2v18chr1HG028490	drought.leaf-control.leaf	0.0054409	0.103288	1.12411	up-regulated	AMP deaminase	GO:0003876;GO:0032264;GO:0005829;GO:0047623;GO:0032261;GO:0005737;GO:0043101;GO:0019239;GO:0005622;GO:0043173;GO:0016814;GO:0031307;GO:0043094;GO:0016810;GO:0031306;GO:0006188;GO:0016787;GO:0016021;GO:0046040;GO:0003824;GO:0031224;GO:0009168;GO:0043424;GO:0032592;GO:0009127;GO:0098573;GO:0019901;GO:0009167;GO:0019900;GO:0005741;GO:0009126;GO:0031968;GO:0019899;GO:0009156;GO:0031301;GO:0005515;GO:…	AMP deaminase activity;IMP salvage;cytosol;adenosine-phosphate deaminase activity;purine nucleotide salvage;cytoplasm;purine-containing compound salvage;deaminase activity;intracellular anatomical structure;nucleotide salvage;hydrolase activity, acting on carbon-nitrogen (but not peptide) bonds, in cyclic amidines;integral component of mitochondrial outer membrane;cellular metabolic compound salv…	MLOC_50786.1	HORVU1Hr1G059810	HORVU.MOREX.r3.1HG0061730	#N/A	#N/A	#N/A	#N/A	#N/A	#N/A
BaRT2v18chr1HG028600	drought.root-control.root	0.00842322	-0.229672	1.15596	up-regulated	Ran-binding protein 1 c;RanBD1 domain-containing protein;Ran-binding protein 1;Ran-binding protein 1-like protein b;Talin	GO:0046907;GO:0031267;GO:0005643;GO:0051649;GO:0051020;GO:0005635;GO:0051641;GO:0005096;GO:0140513;GO:0006810;GO:0008047;GO:0012505;GO:0051234;GO:0019899;GO:0031967;GO:0051179;GO:0030695;GO:0031975;GO:0043547;GO:0060589;GO:0005634;GO:0043087;GO:0030234;GO:0032991;GO:0051345;GO:0098772;GO:0043231;GO:0043085;GO:0005515;GO:0043227;GO:0044093;GO:0043229;GO:0005488;GO:0051336;GO:0043226;GO:0050790;GO:…	intracellular transport;small GTPase binding;nuclear pore;establishment of localization in cell;GTPase binding;nuclear envelope;cellular localization;GTPase activator activity;nuclear protein-containing complex;transport;enzyme activator activity;endomembrane system;establishment of localization;enzyme binding;organelle envelope;localization;GTPase regulator activity;envelope;positive regulation …	MLOC_81459.1	HORVU1Hr1G059970	HORVU.MOREX.r3.1HG0061880	#N/A	#N/A	#N/A	Ran-binding protein 1 c;Ran-binding protein 1-like protein b;RanBD1 domain-containing protein;Ran-binding protein 1;Talin;Ran-binding protein 1-like protein a-like	intracellular transport;small GTPase binding;nuclear pore;establishment of localization in cell;GTPase binding;nuclear envelope;cellular localization;GTPase activator activity;nuclear protein-containing complex;transport;enzyme activator activity;endomembrane system;establishment of localization;enzyme binding;organelle envelope;localization;GTPase regulator activity;envelope;positive regulation …	#REF!
BaRT2v18chr1HG028660	drought.leaf-control.leaf	0.00586895	0.32996	0.398995	up-regulated	Serine/arginine repetitive matrix protein 2 isoform 4	GO:0005634;GO:0043231;GO:0043227;GO:0043229;GO:0043226;GO:0005622;GO:0110165;GO:0005634;GO:0043231;GO:0043227;GO:0043229;GO:0043226;GO:0005622;GO:0110165;GO:0005634;GO:0043231;GO:0043227;GO:0043229;GO:0043226;GO:0005622;GO:0110165;GO:0005634;GO:0043231;GO:0043227;GO:0043229;GO:0043226;GO:0005622;GO:0110165	nucleus;intracellular membrane-bounded organelle;membrane-bounded organelle;intracellular organelle;organelle;intracellular anatomical structure;cellular anatomical entity;nucleus;intracellular membrane-bounded organelle;membrane-bounded organelle;intracellular organelle;organelle;intracellular anatomical structure;cellular anatomical entity;nucleus;intracellular membrane-bounded organelle;membra…	MLOC_1154.2	HORVU1Hr1G060010	HORVU.MOREX.r3.1HG0061920	#N/A	#N/A	#N/A	#N/A	#N/A	#N/A
BaRT2v18chr1HG028730	drought.root-control.root	0.000148958	0.436228	1.22927	up-regulated	Pentatricopeptide repeat-containing protein, chloroplastic	0	0	MLOC_11991.1	HORVU1Hr1G060170	HORVU.MOREX.r3.1HG0062110	#N/A	#N/A	#N/A	#N/A	#N/A	#N/A
BaRT2v18chr1HG028740	drought.leaf-control.leaf	0.00402677	-0.474998	1.13342	up-regulated	Importin N-terminal domain-containing protein	GO:0006606;GO:0008139;GO:0005737;GO:0051170;GO:0061608;GO:0005622;GO:0034504;GO:0140142;GO:0005634;GO:0006913;GO:0005048;GO:0043231;GO:0051169;GO:0042277;GO:0043227;GO:0017038;GO:0140104;GO:0043229;GO:0072594;GO:0033218;GO:0043226;GO:0033365;GO:0005488;GO:0005829;GO:0006886;GO:0016021;GO:0046907;GO:0031224;GO:0034613;GO:0016020;GO:0070727;GO:0110165;GO:0051649;GO:0051641;GO:0015031;GO:0045184;GO:…	protein import into nucleus;nuclear localization sequence binding;cytoplasm;import into nucleus;nuclear import signal receptor activity;intracellular anatomical structure;protein localization to nucleus;nucleocytoplasmic carrier activity;nucleus;nucleocytoplasmic transport;signal sequence binding;intracellular membrane-bounded organelle;nuclear transport;peptide binding;membrane-bounded organelle…	MLOC_639.2	HORVU1Hr1G060180	HORVU.MOREX.r3.1HG0062130	#N/A	#N/A	#N/A	#N/A	#N/A	#N/A
BaRT2v18chr1HG028920	drought.root-control.root	0.00107912	0.902494	-1.1893	down-regulated	1-deoxy-D-xylulose-5-phosphate synthase 1, chloroplastic;1-deoxy-D-xylulose-5-phosphate synthase	GO:0008661;GO:0052863;GO:0009507;GO:0052865;GO:0016744;GO:0009536;GO:0009228;GO:0046872;GO:0043231;GO:0042724;GO:0043169;GO:0043227;GO:0006772;GO:0016740;GO:0043229;GO:0042723;GO:0043167;GO:0043226;GO:0016114;GO:0005488;GO:0005737;GO:0006721;GO:0003824;GO:0005622;GO:0008299;GO:0009570;GO:0006720;GO:0009532;GO:0072528;GO:0016021;GO:0072527;GO:0031224;GO:0044272;GO:0016020;GO:0042364;GO:0110165;GO:…	1-deoxy-D-xylulose-5-phosphate synthase activity;1-deoxy-D-xylulose 5-phosphate metabolic process;chloroplast;1-deoxy-D-xylulose 5-phosphate biosynthetic process;transferase activity, transferring aldehyde or ketonic groups;plastid;thiamine biosynthetic process;metal ion binding;intracellular membrane-bounded organelle;thiamine-containing compound biosynthetic process;cation binding;membrane-boun…	MLOC_69805.1	HORVU1Hr1G060610	HORVU.MOREX.r3.1HG0062480	#N/A	#N/A	#N/A	#N/A	#N/A	#N/A
BaRT2v18chr1HG028950	drought.root-control.root	0.00145749	0.281757	0.700165	up-regulated	Alpha/beta-Hydrolases superfamily protein isoform 3;Lipase	GO:0016021;GO:0016787;GO:0031224;GO:0003824;GO:0016020;GO:0110165;GO:0016021;GO:0016787;GO:0031224;GO:0003824;GO:0016020;GO:0110165;GO:0016021;GO:0016787;GO:0031224;GO:0003824;GO:0016020;GO:0110165;GO:0016021;GO:0016787;GO:0031224;GO:0003824;GO:0016020;GO:0110165;GO:0016021;GO:0016787;GO:0031224;GO:0003824;GO:0016020;GO:0110165	integral component of membrane;hydrolase activity;intrinsic component of membrane;catalytic activity;membrane;cellular anatomical entity;integral component of membrane;hydrolase activity;intrinsic component of membrane;catalytic activity;membrane;cellular anatomical entity;integral component of membrane;hydrolase activity;intrinsic component of membrane;catalytic activity;membrane;cellular anatom…	MLOC_70897.1	HORVU1Hr1G060740	HORVU.MOREX.r3.1HG0062630	#N/A	#N/A	#N/A	#N/A	#N/A	#N/A
BaRT2v18chr1HG029010	drought.leaf-control.leaf	0.00583941	-0.282589	-0.000290461	down-regulated	0	GO:0080008;GO:0043161;GO:0031461;GO:0010498;GO:0000151;GO:0006511;GO:0019941;GO:1990234;GO:0043632;GO:0140535;GO:0051603;GO:1902494;GO:0044257;GO:0032991;GO:0030163;GO:0044265;GO:0009057;GO:1901565;GO:0044248;GO:1901575;GO:0009056;GO:0006508;GO:0044267;GO:0019538;GO:0044260;GO:1901564;GO:0043170;GO:0006807;GO:0044238;GO:0044237;GO:0071704;GO:0008152;GO:0009987;GO:0080008;GO:0043161;GO:0031461;GO:…	Cul4-RING E3 ubiquitin ligase complex;proteasome-mediated ubiquitin-dependent protein catabolic process;cullin-RING ubiquitin ligase complex;proteasomal protein catabolic process;ubiquitin ligase complex;ubiquitin-dependent protein catabolic process;modification-dependent protein catabolic process;transferase complex;modification-dependent macromolecule catabolic process;intracellular protein-con…	MLOC_679.1	HORVU1Hr1G060850	HORVU.MOREX.r3.1HG0019410	#N/A	#N/A	#N/A	#N/A	#N/A	#N/A
BaRT2v18chr1HG029100	drought.leaf-control.leaf	0.00242035	0.324821	-0.775442	down-regulated	Autophagy-related protein 18g;BCAS3 domain-containing protein;Autophagy-related protein 18h;Autophagy-related protein like	GO:0042594;GO:0005737;GO:0031667;GO:0005622;GO:0009991;GO:0034045;GO:0009605;GO:0000407;GO:0006950;GO:0005774;GO:0050896;GO:0005773;GO:0006914;GO:0098588;GO:0061919;GO:0031090;GO:0015031;GO:0043231;GO:0045184;GO:0043227;GO:0008104;GO:0043229;GO:0015833;GO:0043226;GO:0042886;GO:0016020;GO:0033036;GO:0110165;GO:0044248;GO:0071705;GO:0009056;GO:0071702;GO:0006820;GO:0006811;GO:0006810;GO:0051234;GO:…	response to starvation;cytoplasm;response to nutrient levels;intracellular anatomical structure;response to extracellular stimulus;phagophore assembly site membrane;response to external stimulus;phagophore assembly site;response to stress;vacuolar membrane;response to stimulus;vacuole;autophagy;bounding membrane of organelle;process utilizing autophagic mechanism;organelle membrane;protein transp…	MLOC_4865.1	HORVU1Hr1G061010	HORVU.MOREX.r3.1HG0062840	#N/A	#N/A	#N/A	#N/A	#N/A	#N/A
BaRT2v18chr1HG029220	drought.leaf-control.leaf	0.000308154	0.139192	-0.487381	down-regulated	Resistance to phytophthora 1;Restriction of telomere capping protein 5 (Fragment)	GO:0009507;GO:0010729;GO:0009536;GO:0010726;GO:0016021;GO:0010728;GO:0031224;GO:0010310;GO:0043231;GO:1903428;GO:0043227;GO:0002229;GO:0016020;GO:0002239;GO:0043229;GO:1903426;GO:0043226;GO:2000379;GO:0005737;GO:2000377;GO:0005622;GO:0006952;GO:0048518;GO:0110165;GO:0098542;GO:0031328;GO:0009891;GO:0031325;GO:0009893;GO:0051707;GO:0043207;GO:0009607;GO:0048522;GO:1902290;GO:1902288;GO:0006950;GO:…	chloroplast;positive regulation of hydrogen peroxide biosynthetic process;plastid;positive regulation of hydrogen peroxide metabolic process;integral component of membrane;regulation of hydrogen peroxide biosynthetic process;intrinsic component of membrane;regulation of hydrogen peroxide metabolic process;intracellular membrane-bounded organelle;positive regulation of reactive oxygen species bios…	MLOC_61544.2	HORVU1Hr1G061230	HORVU.MOREX.r3.1HG0063020	#N/A	#N/A	#N/A	Resistance to phytophthora 1	chloroplast;positive regulation of hydrogen peroxide biosynthetic process;plastid;positive regulation of hydrogen peroxide metabolic process;integral component of membrane;regulation of hydrogen peroxide biosynthetic process;intrinsic component of membrane;regulation of hydrogen peroxide metabolic process;intracellular membrane-bounded organelle;positive regulation of reactive oxygen species bios…	#REF!
BaRT2v18chr1HG029360	drought.leaf-control.leaf	0.000167374	-0.495194	-0.0415351	down-regulated	Cation-transporting ATPase	GO:0016887;GO:0006812;GO:0016021;GO:0017111;GO:0006811;GO:0031224;GO:0016462;GO:0006810;GO:0016020;GO:0016818;GO:0051234;GO:0005783;GO:0016817;GO:0051179;GO:0012505;GO:0005524;GO:0006874;GO:0043231;GO:0032559;GO:0055074;GO:0043227;GO:0030554;GO:0072503;GO:0043229;GO:0035639;GO:0072507;GO:0043226;GO:0032555;GO:0006875;GO:0005886;GO:0017076;GO:0030003;GO:0071944;GO:0032553;GO:0006873;GO:0005737;GO:…	ATPase activity;cation transport;integral component of membrane;nucleoside-triphosphatase activity;ion transport;intrinsic component of membrane;pyrophosphatase activity;transport;membrane;hydrolase activity, acting on acid anhydrides, in phosphorus-containing anhydrides;establishment of localization;endoplasmic reticulum;hydrolase activity, acting on acid anhydrides;localization;endomembrane sys…	MLOC_56707.2	HORVU1Hr1G061420	HORVU.MOREX.r3.1HG0063350	#N/A	#N/A	#N/A	#N/A	#N/A	#N/A
BaRT2v18chr1HG029410	drought.root-control.root	0.00325587	-0.389737	1.77965	up-regulated	0	0	0	---NA---	---NA---	---NA---	#N/A	#N/A	#N/A	#N/A	#N/A	#N/A
BaRT2v18chr1HG029420	drought.leaf-control.leaf	0.00288489	-0.294226	0.784767	up-regulated	J domain-containing protein;DNAJ heat shock N-terminal domain-containing protein, putative;Metal tolerance protein C2-like;Chaperone protein like	GO:0016021;GO:0031224;GO:0016020;GO:0110165;GO:0016021;GO:0031224;GO:0016020;GO:0110165;GO:0016021;GO:0031224;GO:0016020;GO:0110165;GO:0016021;GO:0031224;GO:0016020;GO:0110165;GO:0016021;GO:0031224;GO:0016020;GO:0110165;GO:0016021;GO:0031224;GO:0016020;GO:0110165	integral component of membrane;intrinsic component of membrane;membrane;cellular anatomical entity;integral component of membrane;intrinsic component of membrane;membrane;cellular anatomical entity;integral component of membrane;intrinsic component of membrane;membrane;cellular anatomical entity;integral component of membrane;intrinsic component of membrane;membrane;cellular anatomical entity;int…	MLOC_67507.17	HORVU1Hr1G002830	HORVU.MOREX.r3.1HG0003150	#N/A	#N/A	#N/A	#N/A	#N/A	#N/A
BaRT2v18chr1HG029460	drought.leaf-control.leaf	0.00689346	-0.303451	0.205788	up-regulated	GDSL esterase/lipase;GDSL-motif lipase/hydrolase family protein;Putative alpha-L-fucosidase	GO:0016788;GO:0008152;GO:0016021;GO:0016787;GO:0031224;GO:0003824;GO:0016020;GO:0004560;GO:0110165;GO:0015928;GO:0004553;GO:0016798;GO:0016788;GO:0008152;GO:0016021;GO:0016787;GO:0031224;GO:0003824;GO:0016020;GO:0004560;GO:0110165;GO:0015928;GO:0004553;GO:0016798;GO:0016788;GO:0016021;GO:0008152;GO:0016787;GO:0031224;GO:0003824;GO:0016020;GO:0004560;GO:0009570;GO:0015928;GO:0009532;GO:0004553;GO:…	hydrolase activity, acting on ester bonds;metabolic process;integral component of membrane;hydrolase activity;intrinsic component of membrane;catalytic activity;membrane;alpha-L-fucosidase activity;cellular anatomical entity;fucosidase activity;hydrolase activity, hydrolyzing O-glycosyl compounds;hydrolase activity, acting on glycosyl bonds;hydrolase activity, acting on ester bonds;metabolic proc…	MLOC_4594.1	HORVU6Hr1G009850	HORVU.MOREX.r3.1HG0063520	#N/A	#N/A	#N/A	#N/A	#N/A	#N/A
BaRT2v18chr1HG029570	drought.leaf-control.leaf	0.0051645	0.218127	0.729175	up-regulated	DLH domain-containing protein;Endo-1,31,4-beta-D-glucanase, putative, expressed;Dienelactone hydrolase family, putative	GO:0016787;GO:0016021;GO:0003824;GO:0031224;GO:0016020;GO:0110165	hydrolase activity;integral component of membrane;catalytic activity;intrinsic component of membrane;membrane;cellular anatomical entity	MLOC_58795.2	HORVU1Hr1G020140	HORVU.MOREX.r3.1HG0063610	#N/A	#N/A	#N/A	#N/A	#N/A	#N/A
BaRT2v18chr1HG029600	drought.leaf-control.leaf	0.000187308	-0.592194	-4.56767	down-regulated	0	0	0	---NA---	---NA---	---NA---	#N/A	#N/A	#N/A	#N/A	#N/A	#N/A
BaRT2v18chr1HG029610	drought.root-control.root	0.00113712	0.679275	2.30025	up-regulated	DLH domain-containing protein;Endo-1,31,4-beta-D-glucanase;Endo-1,3 like;endo-1,31,4-beta-D-glucanase-like isoform X1	GO:0016787;GO:0016021;GO:0003824;GO:0031224;GO:0016020;GO:0110165;GO:0016787;GO:0016021;GO:0003824;GO:0031224;GO:0016020;GO:0110165;GO:0016787;GO:0016021;GO:0003824;GO:0031224;GO:0016020;GO:0110165	hydrolase activity;integral component of membrane;catalytic activity;intrinsic component of membrane;membrane;cellular anatomical entity;hydrolase activity;integral component of membrane;catalytic activity;intrinsic component of membrane;membrane;cellular anatomical entity;hydrolase activity;integral component of membrane;catalytic activity;intrinsic component of membrane;membrane;cellular anatom…	MLOC_4339.1	HORVU1Hr1G062110	HORVU.MOREX.r3.1HG0063740	#N/A	#N/A	#N/A	#N/A	#N/A	#N/A
BaRT2v18chr1HG029770	drought.leaf-control.leaf	4.88028e-08	0.220288	-0.661494	down-regulated	Preprotein translocase subunit SCY2, chloroplastic	GO:0009535;GO:0015031;GO:0005048;GO:0055035;GO:0045184;GO:0042277;GO:0009534;GO:0008104;GO:0008320;GO:0031976;GO:0015833;GO:0140318;GO:0042651;GO:0042886;GO:1904680;GO:0034357;GO:0072598;GO:0022884;GO:0009579;GO:0033036;GO:0042887;GO:0031984;GO:0010027;GO:0033218;GO:0009507;GO:0009668;GO:0008509;GO:0009536;GO:0071705;GO:0015075;GO:0009658;GO:0009526;GO:0022857;GO:0009657;GO:0043231;GO:0005215;GO:…	chloroplast thylakoid membrane;protein transport;signal sequence binding;plastid thylakoid membrane;establishment of protein localization;peptide binding;chloroplast thylakoid;protein localization;protein transmembrane transporter activity;plastid thylakoid;peptide transport;protein transporter activity;thylakoid membrane;amide transport;peptide transmembrane transporter activity;photosynthetic m…	MLOC_20680.8	HORVU1Hr1G062340	HORVU.MOREX.r3.1HG0064000	#N/A	#N/A	#N/A	#N/A	#N/A	#N/A
BaRT2v18chr1HG030090	drought.leaf-control.leaf	1.99038e-08	0.456734	-1.8797	down-regulated	EEF1A lysine methyltransferase 4;Methyltransferase-like protein 13;Putative methyltransferase-like protein 13-like;Endothelin-converting enzyme 2	GO:0008168;GO:0032259;GO:0016741;GO:0008152;GO:0016740;GO:0006508;GO:0003824;GO:0019538;GO:0004222;GO:1901564;GO:0008237;GO:0043170;GO:0004175;GO:0006807;GO:0008233;GO:0044238;GO:0140096;GO:0071704;GO:0016787	methyltransferase activity;methylation;transferase activity, transferring one-carbon groups;metabolic process;transferase activity;proteolysis;catalytic activity;protein metabolic process;metalloendopeptidase activity;organonitrogen compound metabolic process;metallopeptidase activity;macromolecule metabolic process;endopeptidase activity;nitrogen compound metabolic process;peptidase activity;pri…	MLOC_72878.1	HORVU1Hr1G063010	HORVU.MOREX.r3.1HG0064480	#N/A	#N/A	#N/A	#N/A	#N/A	#N/A
BaRT2v18chr1HG030130	drought.leaf-control.leaf	2.49711e-06	0.451531	1.31613	up-regulated	RING-type E3 ubiquitin transferase	GO:0016567;GO:0004672;GO:0005802;GO:0032446;GO:0016773;GO:0005769;GO:0070647;GO:0043621;GO:0005768;GO:0009788;GO:0016301;GO:0098791;GO:1901420;GO:0004842;GO:0031410;GO:1905958;GO:0019787;GO:0097708;GO:0009787;GO:0140096;GO:0031982;GO:1905957;GO:0016772;GO:0005794;GO:1901419;GO:0005524;GO:0031984;GO:0045324;GO:0032559;GO:0012505;GO:0006468;GO:0030554;GO:0043231;GO:0006464;GO:0035639;GO:0043227;GO:…	protein ubiquitination;protein kinase activity;trans-Golgi network;protein modification by small protein conjugation;phosphotransferase activity, alcohol group as acceptor;early endosome;protein modification by small protein conjugation or removal;protein self-association;endosome;negative regulation of abscisic acid-activated signaling pathway;kinase activity;Golgi apparatus subcompartment;negat…	MLOC_70404.4	HORVU1Hr1G063030	HORVU.MOREX.r3.1HG0064500	#N/A	#N/A	#N/A	#N/A	#N/A	#N/A
BaRT2v18chr1HG030830	drought.leaf-control.leaf	0.00144994	0.283846	-2.17142	down-regulated	KH domain-containing protein	GO:0003723;GO:0000381;GO:0005634;GO:0048024;GO:0003676;GO:0043231;GO:0043484;GO:1901363;GO:0043227;GO:0050684;GO:0097159;GO:0043229;GO:1903311;GO:0003729;GO:0043226;GO:0005488;GO:0051252;GO:0005622;GO:0019219;GO:0110165;GO:0010468;GO:0051171;GO:0080090;GO:0031323;GO:0060255;GO:0019222;GO:0050794;GO:0050789;GO:0065007;GO:0003723;GO:0000381;GO:0005634;GO:0003676;GO:0048024;GO:0043231;GO:1901363;GO:…	RNA binding;regulation of alternative mRNA splicing, via spliceosome;nucleus;regulation of mRNA splicing, via spliceosome;nucleic acid binding;intracellular membrane-bounded organelle;regulation of RNA splicing;heterocyclic compound binding;membrane-bounded organelle;regulation of mRNA processing;organic cyclic compound binding;intracellular organelle;regulation of mRNA metabolic process;mRNA bin…	MLOC_9902.1	HORVU1Hr1G064200	HORVU.MOREX.r3.1HG0065520	#N/A	#N/A	#N/A	KH domain-containing protein	RNA binding;regulation of alternative mRNA splicing, via spliceosome;nucleus;regulation of mRNA splicing, via spliceosome;nucleic acid binding;intracellular membrane-bounded organelle;regulation of RNA splicing;heterocyclic compound binding;membrane-bounded organelle;regulation of mRNA processing;organic cyclic compound binding;intracellular organelle;regulation of mRNA metabolic process;mRNA bin…	#REF!
BaRT2v18chr5HG224670	drought.root-control.root	0.000905927	0.657354	0.69534	up-regulated	Telomere repeat-binding factor 2 isoform A;MYB transcription factor;Telomeric repeat-binding factor 2	GO:0006334;GO:0000786;GO:0003677;GO:0031497;GO:0044815;GO:0003676;GO:0006333;GO:0000785;GO:1901363;GO:0034728;GO:0032993;GO:0097159;GO:0065004;GO:0005730;GO:0005488;GO:0071824;GO:0005694;GO:0003691;GO:0006323;GO:0031981;GO:1990841;GO:0006325;GO:0070013;GO:0070491;GO:0034622;GO:0043233;GO:0033613;GO:0071103;GO:0031974;GO:0042162;GO:0065003;GO:0000781;GO:0140297;GO:0043933;GO:0098687;GO:0003682;GO:…	nucleosome assembly;nucleosome;DNA binding;chromatin assembly;DNA packaging complex;nucleic acid binding;chromatin assembly or disassembly;chromatin;heterocyclic compound binding;nucleosome organization;protein-DNA complex;organic cyclic compound binding;protein-DNA complex assembly;nucleolus;binding;protein-DNA complex subunit organization;chromosome;double-stranded telomeric DNA binding;DNA pac…	MLOC_10278.1	HORVU5Hr1G009880	HORVU.MOREX.r3.5HG0428450	MYB_related	Telomere repeat-binding factor 2 isoform A;MYB transcription factor;Telomeric repeat-binding factor 2	nucleosome assembly;nucleosome;DNA binding;chromatin assembly;DNA packaging complex;nucleic acid binding;chromatin assembly or disassembly;chromatin;heterocyclic compound binding;nucleosome organization;protein-DNA complex;organic cyclic compound binding;protein-DNA complex assembly;nucleolus;binding;protein-DNA complex subunit organization;chromosome;double-stranded telomeric DNA binding;DNA pac…	#N/A	#N/A	#N/A
BaRT2v18chr1HG031070	drought.root-control.root	0.00932626	0.684675	1.15651	up-regulated	RPA-interacting protein B;RPA-interacting protein like;RPA-interacting protein A;RPA-interacting protein	GO:0005634;GO:0046872;GO:0006606;GO:0043231;GO:0043169;GO:0051170;GO:0043227;GO:0043167;GO:0034504;GO:0043229;GO:0006913;GO:0005488;GO:0043226;GO:0051169;GO:0005622;GO:0017038;GO:0072594;GO:0016021;GO:0033365;GO:0031224;GO:0006886;GO:0016020;GO:0046907;GO:0110165;GO:0034613;GO:0070727;GO:0051649;GO:0051641;GO:0015031;GO:0045184;GO:0008104;GO:0015833;GO:0042886;GO:0033036;GO:0071705;GO:0071702;GO:…	nucleus;metal ion binding;protein import into nucleus;intracellular membrane-bounded organelle;cation binding;import into nucleus;membrane-bounded organelle;ion binding;protein localization to nucleus;intracellular organelle;nucleocytoplasmic transport;binding;organelle;nuclear transport;intracellular anatomical structure;protein import;establishment of protein localization to organelle;integral …	---NA---	---NA---	HORVU.MOREX.r3.1HG0066030	#N/A	#N/A	#N/A	#N/A	#N/A	#N/A
BaRT2v18chr1HG031110	drought.root-control.root	0.00932626	0.400206	-0.214032	down-regulated	Regulatory particle non-ATPase 13 (Fragment);26S proteasome regulatory subunit RPN13;Proteasomal ubiquitin receptor ADRM1	GO:0000502;GO:0061133;GO:0010950;GO:1905369;GO:0016504;GO:0010952;GO:1905368;GO:0070628;GO:0045862;GO:0140535;GO:0043130;GO:0052548;GO:1902494;GO:0032182;GO:0052547;GO:0005634;GO:0061135;GO:0032270;GO:0032991;GO:0061134;GO:0051247;GO:0043231;GO:0008047;GO:0030162;GO:0043227;GO:0051345;GO:0044877;GO:0043229;GO:0006511;GO:0030234;GO:0043226;GO:0043085;GO:0098772;GO:0005737;GO:0019941;GO:0005515;GO:…	proteasome complex;endopeptidase activator activity;positive regulation of endopeptidase activity;endopeptidase complex;peptidase activator activity;positive regulation of peptidase activity;peptidase complex;proteasome binding;positive regulation of proteolysis;intracellular protein-containing complex;ubiquitin binding;regulation of endopeptidase activity;catalytic complex;ubiquitin-like protein…	MLOC_7500.2	HORVU1Hr1G064630	HORVU.MOREX.r3.1HG0066080	#N/A	#N/A	#N/A	#N/A	#N/A	#N/A
BaRT2v18chr1HG031220	drought.leaf-control.leaf	8.17797e-06	0.261143	-0.467223	down-regulated	Putative mediator of RNA polymerase II transcription subunit 26b;TFIIS N-terminal domain-containing protein;MED26 transcription factor	GO:0005634;GO:0003746;GO:0006414;GO:0043231;GO:0008135;GO:0006412;GO:0043227;GO:0090079;GO:0043043;GO:0043229;GO:0045182;GO:0006518;GO:0043226;GO:0003723;GO:0043604;GO:0005622;GO:0043603;GO:0003676;GO:0010467;GO:1901363;GO:0110165;GO:0034645;GO:0097159;GO:0009059;GO:0005488;GO:0044267;GO:0044271;GO:1901566;GO:0019538;GO:0044260;GO:0044249;GO:1901576;GO:0009058;GO:0034641;GO:1901564;GO:0043170;GO:…	nucleus;translation elongation factor activity;translational elongation;intracellular membrane-bounded organelle;translation factor activity, RNA binding;translation;membrane-bounded organelle;translation regulator activity, nucleic acid binding;peptide biosynthetic process;intracellular organelle;translation regulator activity;peptide metabolic process;organelle;RNA binding;amide biosynthetic pr…	MLOC_69833.1	HORVU1Hr1G064830	HORVU.MOREX.r3.1HG0066240	#N/A	#N/A	#N/A	#N/A	#N/A	#N/A
BaRT2v18chr1HG031250	drought.leaf-control.leaf	0.000295256	0.511347	2.40627	up-regulated	Tubulin beta chain	GO:0005200;GO:0005874;GO:0007017;GO:0099513;GO:0007010;GO:0003924;GO:0099512;GO:0005525;GO:0006996;GO:0099081;GO:0032550;GO:0016043;GO:0099080;GO:0001883;GO:0071840;GO:0015630;GO:0032561;GO:0000226;GO:0005856;GO:0019001;GO:0000278;GO:0032549;GO:0043232;GO:0007049;GO:0001882;GO:0043228;GO:0009987;GO:0017111;GO:0043229;GO:0009409;GO:0016462;GO:0043226;GO:0009266;GO:0016818;GO:0005622;GO:0009628;GO:…	structural constituent of cytoskeleton;microtubule;microtubule-based process;polymeric cytoskeletal fiber;cytoskeleton organization;GTPase activity;supramolecular fiber;GTP binding;organelle organization;supramolecular polymer;purine ribonucleoside binding;cellular component organization;supramolecular complex;purine nucleoside binding;cellular component organization or biogenesis;microtubule cyt…	MLOC_60992.1	HORVU3Hr1G078940	HORVU.MOREX.r3.1HG0066260	#N/A	#N/A	#N/A	#N/A	#N/A	#N/A
BaRT2v18chr1HG031310	drought.leaf-control.leaf	0.00320763	0.216775	-0.115732	down-regulated	Transcription factor LUX;HTH myb-type domain-containing protein;Putative MYB DNA-binding domain superfamily protein;Two-component response regulator ARR1;Homeodomain-related	GO:0005634;GO:0003677;GO:0006355;GO:0043231;GO:0003676;GO:1903506;GO:0043227;GO:1901363;GO:2001141;GO:0043229;GO:0097159;GO:0051252;GO:0043226;GO:0003700;GO:0019219;GO:0005622;GO:0140110;GO:2000112;GO:0005488;GO:0010556;GO:0110165;GO:0031326;GO:0009889;GO:0010468;GO:0051171;GO:0080090;GO:0031323;GO:0060255;GO:0019222;GO:0050794;GO:0050789;GO:0065007;GO:0005634;GO:0003677;GO:0006355;GO:0043231;GO:…	nucleus;DNA binding;regulation of transcription, DNA-templated;intracellular membrane-bounded organelle;nucleic acid binding;regulation of nucleic acid-templated transcription;membrane-bounded organelle;heterocyclic compound binding;regulation of RNA biosynthetic process;intracellular organelle;organic cyclic compound binding;regulation of RNA metabolic process;organelle;DNA-binding transcription…	MLOC_23250.1	HORVU3Hr1G114970	HORVU.MOREX.r3.1HG0066390	G2-like	Transcription factor LUX;HTH myb-type domain-containing protein;Putative MYB DNA-binding domain superfamily protein;Two-component response regulator ARR1;Homeodomain-related	nucleus;DNA binding;regulation of transcription, DNA-templated;intracellular membrane-bounded organelle;nucleic acid binding;regulation of nucleic acid-templated transcription;membrane-bounded organelle;heterocyclic compound binding;regulation of RNA biosynthetic process;intracellular organelle;organic cyclic compound binding;regulation of RNA metabolic process;organelle;DNA-binding transcription…	#N/A	#N/A	#N/A
BaRT2v18chr1HG031320	drought.leaf-control.leaf	2.41778e-13	-0.661736	-2.46999	down-regulated	Amino acid permease 3	GO:0006865;GO:0005886;GO:0015849;GO:0071944;GO:0071705;GO:0016021;GO:0071702;GO:0031224;GO:0006820;GO:0016020;GO:0006811;GO:0110165;GO:0006810;GO:0051234;GO:0051179;GO:0006865;GO:0005886;GO:0015849;GO:0071944;GO:0071705;GO:0016021;GO:0071702;GO:0031224;GO:0006820;GO:0016020;GO:0006811;GO:0110165;GO:0006810;GO:0051234;GO:0051179;GO:0006865;GO:0005886;GO:0015849;GO:0071944;GO:0071705;GO:0016021;GO:…	amino acid transport;plasma membrane;organic acid transport;cell periphery;nitrogen compound transport;integral component of membrane;organic substance transport;intrinsic component of membrane;anion transport;membrane;ion transport;cellular anatomical entity;transport;establishment of localization;localization;amino acid transport;plasma membrane;organic acid transport;cell periphery;nitrogen co…	MLOC_9930.3	HORVU3Hr1G091120	HORVU.MOREX.r3.1HG0066460	#N/A	#N/A	#N/A	#N/A	#N/A	#N/A
BaRT2v18chr1HG031370	drought.leaf-control.leaf	0.00210651	0.158458	0.30041	up-regulated	F-box protein SKP2A;F-box protein FBL2;F-box protein SKP2B;F-box/LRR-repeat protein 2	GO:0031146;GO:0019005;GO:0031461;GO:0043161;GO:0000151;GO:0010498;GO:0006511;GO:1990234;GO:0019941;GO:0140535;GO:0043632;GO:1902494;GO:0051603;GO:0032991;GO:0044257;GO:0016021;GO:0030163;GO:0031224;GO:0044265;GO:0016020;GO:0009057;GO:0110165;GO:1901565;GO:0044248;GO:1901575;GO:0009056;GO:0006508;GO:0044267;GO:0019538;GO:0044260;GO:1901564;GO:0043170;GO:0006807;GO:0044238;GO:0044237;GO:0071704;GO:…	SCF-dependent proteasomal ubiquitin-dependent protein catabolic process;SCF ubiquitin ligase complex;cullin-RING ubiquitin ligase complex;proteasome-mediated ubiquitin-dependent protein catabolic process;ubiquitin ligase complex;proteasomal protein catabolic process;ubiquitin-dependent protein catabolic process;transferase complex;modification-dependent protein catabolic process;intracellular pro…	MLOC_57877.5	HORVU1Hr1G065030	HORVU.MOREX.r3.1HG0066590	#N/A	#N/A	#N/A	#N/A	#N/A	#N/A
BaRT2v18chr1HG031570	drought.leaf-control.leaf	0.000913697	-0.188295	0.36386	up-regulated	PB1 domain-containing protein;One cut domain family member 2-like	GO:0005634;GO:0043231;GO:0043227;GO:0043229;GO:0043226;GO:0005622;GO:0016021;GO:0031224;GO:0110165;GO:0016020;GO:0005634;GO:0043231;GO:0043227;GO:0043229;GO:0043226;GO:0005622;GO:0016021;GO:0031224;GO:0110165;GO:0016020;GO:0005634;GO:0043231;GO:0043227;GO:0043229;GO:0043226;GO:0005622;GO:0016021;GO:0031224;GO:0110165;GO:0016020;GO:0005634;GO:0043231;GO:0043227;GO:0043229;GO:0043226;GO:0005622;GO:…	nucleus;intracellular membrane-bounded organelle;membrane-bounded organelle;intracellular organelle;organelle;intracellular anatomical structure;integral component of membrane;intrinsic component of membrane;cellular anatomical entity;membrane;nucleus;intracellular membrane-bounded organelle;membrane-bounded organelle;intracellular organelle;organelle;intracellular anatomical structure;integral c…	MLOC_55366.2	HORVU1Hr1G065470	HORVU.MOREX.r3.1HG0066990	#N/A	#N/A	#N/A	#N/A	#N/A	#N/A
BaRT2v18chr1HG031570	drought.root-control.root	0.00932626	-0.561409	1.0835	up-regulated	PB1 domain-containing protein;One cut domain family member 2-like	GO:0005634;GO:0043231;GO:0043227;GO:0043229;GO:0043226;GO:0005622;GO:0016021;GO:0031224;GO:0110165;GO:0016020;GO:0005634;GO:0043231;GO:0043227;GO:0043229;GO:0043226;GO:0005622;GO:0016021;GO:0031224;GO:0110165;GO:0016020;GO:0005634;GO:0043231;GO:0043227;GO:0043229;GO:0043226;GO:0005622;GO:0016021;GO:0031224;GO:0110165;GO:0016020;GO:0005634;GO:0043231;GO:0043227;GO:0043229;GO:0043226;GO:0005622;GO:…	nucleus;intracellular membrane-bounded organelle;membrane-bounded organelle;intracellular organelle;organelle;intracellular anatomical structure;integral component of membrane;intrinsic component of membrane;cellular anatomical entity;membrane;nucleus;intracellular membrane-bounded organelle;membrane-bounded organelle;intracellular organelle;organelle;intracellular anatomical structure;integral c…	MLOC_55366.2	HORVU1Hr1G065470	HORVU.MOREX.r3.1HG0066990	#N/A	#N/A	#N/A	#N/A	#N/A	#N/A
BaRT2v18chr1HG031650	drought.leaf-control.leaf	1.80919e-07	-0.24317	0.0805675	up-regulated	NAC domain-containing protein;protein CUP-SHAPED COTYLEDON 3 isoform X1	GO:0006355;GO:0003677;GO:0016021;GO:1903506;GO:0003676;GO:0031224;GO:2001141;GO:1901363;GO:0016020;GO:0051252;GO:0097159;GO:0110165;GO:0019219;GO:0005488;GO:2000112;GO:0010556;GO:0031326;GO:0009889;GO:0010468;GO:0051171;GO:0080090;GO:0031323;GO:0060255;GO:0019222;GO:0050794;GO:0050789;GO:0065007;GO:0006355;GO:0003677;GO:0016021;GO:1903506;GO:0003676;GO:0031224;GO:2001141;GO:1901363;GO:0016020;GO:…	regulation of transcription, DNA-templated;DNA binding;integral component of membrane;regulation of nucleic acid-templated transcription;nucleic acid binding;intrinsic component of membrane;regulation of RNA biosynthetic process;heterocyclic compound binding;membrane;regulation of RNA metabolic process;organic cyclic compound binding;cellular anatomical entity;regulation of nucleobase-containing …	MLOC_36942.1	HORVU1Hr1G065570	HORVU.MOREX.r3.1HG0067040	NAC	NAC domain-containing protein;protein CUP-SHAPED COTYLEDON 3 isoform X1	regulation of transcription, DNA-templated;DNA binding;integral component of membrane;regulation of nucleic acid-templated transcription;nucleic acid binding;intrinsic component of membrane;regulation of RNA biosynthetic process;heterocyclic compound binding;membrane;regulation of RNA metabolic process;organic cyclic compound binding;cellular anatomical entity;regulation of nucleobase-containing …	#N/A	#N/A	#N/A
BaRT2v18chr1HG031890	drought.leaf-control.leaf	1.62417e-05	0.365846	-2.25892	down-regulated	Assimilatory sulfite reductase (ferredoxin)	0	0	MLOC_43860.1	HORVU0Hr1G026700	HORVU.MOREX.r3.1HG0067230	#N/A	#N/A	#N/A	#N/A	#N/A	#N/A
BaRT2v18chr1HG032770	drought.root-control.root	0.00674919	-0.7566	0.126982	up-regulated	Ribosomal protein L11 methyltransferase	GO:0008276;GO:0006479;GO:0005840;GO:0008213;GO:0008168;GO:0043232;GO:0043414;GO:0016741;GO:0043228;GO:0032259;GO:0140096;GO:0043229;GO:0006464;GO:0016740;GO:0043226;GO:0036211;GO:0003824;GO:0005622;GO:0043412;GO:0004523;GO:0016021;GO:0044267;GO:0016891;GO:0031224;GO:0019538;GO:0004521;GO:0016020;GO:0044260;GO:0016893;GO:0110165;GO:1901564;GO:0004540;GO:0043170;GO:0004519;GO:0006807;GO:0004518;GO:…	protein methyltransferase activity;protein methylation;ribosome;protein alkylation;methyltransferase activity;intracellular non-membrane-bounded organelle;macromolecule methylation;transferase activity, transferring one-carbon groups;non-membrane-bounded organelle;methylation;catalytic activity, acting on a protein;intracellular organelle;cellular protein modification process;transferase activity…	MLOC_6077.1	HORVU1Hr1G067020	HORVU.MOREX.r3.1HG0068390	#N/A	#N/A	#N/A	#N/A	#N/A	#N/A
BaRT2v18chr1HG032780	drought.root-control.root	0.00301198	-0.121764	1.00198	up-regulated	Putative E3 ubiquitin-protein ligase RING1a;RING-type domain-containing protein	GO:0016874;GO:0032259;GO:0005840;GO:0008168;GO:0043232;GO:0008152;GO:0016741;GO:0043228;GO:0016740;GO:0043229;GO:0016021;GO:0003824;GO:0031224;GO:0043226;GO:0016020;GO:0005622;GO:0110165;GO:0016874;GO:0032259;GO:0005840;GO:0008168;GO:0043232;GO:0008152;GO:0016741;GO:0043228;GO:0016740;GO:0043229;GO:0043226;GO:0003824;GO:0016021;GO:0031224;GO:0016020;GO:0005622;GO:0110165;GO:0016874;GO:0032259;GO:…	ligase activity;methylation;ribosome;methyltransferase activity;intracellular non-membrane-bounded organelle;metabolic process;transferase activity, transferring one-carbon groups;non-membrane-bounded organelle;transferase activity;intracellular organelle;integral component of membrane;catalytic activity;intrinsic component of membrane;organelle;membrane;intracellular anatomical structure;cellula…	MLOC_79112.3	HORVU1Hr1G066980	HORVU.MOREX.r3.1HG0068410	#N/A	#N/A	#N/A	#N/A	#N/A	#N/A
BaRT2v18chr1HG032790	drought.leaf-control.leaf	0.00241393	0.308187	-0.00465196	down-regulated	0	0	0	MLOC_58402.2	---NA---	HORVU.MOREX.r3.1HG0068420	#N/A	#N/A	#N/A	#N/A	#N/A	#N/A
BaRT2v18chr1HG032880	drought.leaf-control.leaf	0.00185906	0.57697	-0.106697	down-regulated	SMC hinge domain-containing protein	GO:0051321;GO:0005694;GO:0005524;GO:0022414;GO:0005634;GO:0032559;GO:0000003;GO:0043232;GO:0030554;GO:0007049;GO:0043228;GO:0035639;GO:0051276;GO:0000796;GO:0032555;GO:0006996;GO:0017076;GO:0043231;GO:0016043;GO:0032553;GO:0043227;GO:0071840;GO:0097367;GO:0043229;GO:0007076;GO:0043168;GO:0043226;GO:0000166;GO:0000070;GO:0044815;GO:1901265;GO:0140014;GO:0005622;GO:0036094;GO:0030261;GO:0032991;GO:…	meiotic cell cycle;chromosome;ATP binding;reproductive process;nucleus;adenyl ribonucleotide binding;reproduction;intracellular non-membrane-bounded organelle;adenyl nucleotide binding;cell cycle;non-membrane-bounded organelle;purine ribonucleoside triphosphate binding;chromosome organization;condensin complex;purine ribonucleotide binding;organelle organization;purine nucleotide binding;intracel…	MLOC_12687.1	HORVU1Hr1G067140	HORVU.MOREX.r3.1HG0068770	#N/A	#N/A	#N/A	#N/A	#N/A	#N/A
BaRT2v18chr1HG032950	drought.leaf-control.leaf	0.000357383	-0.324089	-2.60598	down-regulated	Phosphoglycerate kinase (Fragment)	GO:0004618;GO:0006096;GO:0005829;GO:0016774;GO:0006757;GO:0005737;GO:0046031;GO:0016301;GO:0005622;GO:0009179;GO:0016772;GO:0009507;GO:0009135;GO:0005524;GO:0009536;GO:0009185;GO:0032559;GO:0043231;GO:0006165;GO:0030554;GO:0043227;GO:0046939;GO:0035639;GO:0043229;GO:0009132;GO:0032555;GO:0043226;GO:0006090;GO:0017076;GO:0110165;GO:0016052;GO:0032553;GO:0009150;GO:0097367;GO:0006163;GO:0043168;GO:…	phosphoglycerate kinase activity;glycolytic process;cytosol;phosphotransferase activity, carboxyl group as acceptor;ATP generation from ADP;cytoplasm;ADP metabolic process;kinase activity;intracellular anatomical structure;purine ribonucleoside diphosphate metabolic process;transferase activity, transferring phosphorus-containing groups;chloroplast;purine nucleoside diphosphate metabolic process;…	MLOC_76055.1	HORVU1Hr1G067300	HORVU.MOREX.r3.1HG0068880	#N/A	#N/A	#N/A	#N/A	#N/A	#N/A
BaRT2v18chr1HG032980	drought.leaf-control.leaf	0.00243494	0.100816	0.951972	up-regulated	0	0	0	---NA---	---NA---	---NA---	#N/A	#N/A	#N/A	#N/A	#N/A	#N/A
BaRT2v18chr1HG033030	drought.root-control.root	0.000712696	-0.462104	0.67489	up-regulated	Calcium-transporting ATPase	GO:0005388;GO:0070588;GO:0005887;GO:0015085;GO:0006816;GO:0031226;GO:0015662;GO:0030001;GO:0016021;GO:0005516;GO:0098662;GO:0031224;GO:0019829;GO:0098660;GO:0016020;GO:0042625;GO:0098655;GO:0043231;GO:0046873;GO:0006812;GO:0043227;GO:0005515;GO:0034220;GO:0005886;GO:0022890;GO:0006811;GO:0071944;GO:0008324;GO:0055085;GO:0043229;GO:0015318;GO:0006810;GO:0043226;GO:0015075;GO:0051234;GO:0005622;GO:…	calcium transmembrane transporter activity, phosphorylative mechanism;calcium ion transmembrane transport;integral component of plasma membrane;calcium ion transmembrane transporter activity;calcium ion transport;intrinsic component of plasma membrane;ion transmembrane transporter activity, phosphorylative mechanism;metal ion transport;integral component of membrane;calmodulin binding;inorganic c…	MLOC_57003.1	HORVU1Hr1G067550	HORVU.MOREX.r3.1HG0069030	#N/A	#N/A	#N/A	#N/A	#N/A	#N/A
BaRT2v18chr1HG033040	drought.leaf-control.leaf	0.000198581	0.200953	-0.0658847	down-regulated	0	0	0	MLOC_55423.3	HORVU1Hr1G067520	HORVU.MOREX.r3.1HG0069040	#N/A	#N/A	#N/A	#N/A	#N/A	#N/A
BaRT2v18chr1HG033060	drought.leaf-control.leaf	4.3317e-06	-0.16973	-0.0472862	down-regulated	0	0	0	---NA---	---NA---	---NA---	#N/A	#N/A	#N/A	#N/A	#N/A	#N/A
BaRT2v18chr1HG033060	drought.root-control.root	2.23446e-06	0.255746	2.24091	up-regulated	0	0	0	---NA---	---NA---	---NA---	#N/A	#N/A	#N/A	#N/A	#N/A	#N/A
BaRT2v18chr1HG033130	drought.leaf-control.leaf	0.00496461	-0.451958	-0.611173	down-regulated	0	0	0	MLOC_14940.2	HORVU7Hr1G073050	HORVU.MOREX.r3.3HG0303970	#N/A	#N/A	#N/A	#N/A	#N/A	#N/A
BaRT2v18chr1HG033140	drought.root-control.root	0.00262495	-0.459971	0.117982	up-regulated	Coiled-coil domain-containing protein 16;Zinc finger protein 830	GO:0005681;GO:0008270;GO:0007049;GO:0140513;GO:0046914;GO:0033314;GO:1990904;GO:0048478;GO:0046872;GO:0016607;GO:0051301;GO:0043169;GO:0016604;GO:0000076;GO:0003676;GO:0005634;GO:0044818;GO:0043167;GO:0005654;GO:0010972;GO:1901363;GO:0032991;GO:1902750;GO:0097159;GO:0005694;GO:0044773;GO:0005488;GO:0031981;GO:0033260;GO:0043231;GO:0044774;GO:0043227;GO:0044786;GO:0070013;GO:0010389;GO:0043233;GO:…	spliceosomal complex;zinc ion binding;cell cycle;nuclear protein-containing complex;transition metal ion binding;mitotic DNA replication checkpoint;ribonucleoprotein complex;replication fork protection;metal ion binding;nuclear speck;cell division;cation binding;nuclear body;DNA replication checkpoint;nucleic acid binding;nucleus;mitotic G2/M transition checkpoint;ion binding;nucleoplasm;negative…	MLOC_54930.1	HORVU1Hr1G067670	HORVU.MOREX.r3.1HG0069110	#N/A	#N/A	#N/A	#N/A	#N/A	#N/A
BaRT2v18chr1HG033240	drought.leaf-control.leaf	0.000947112	-0.378906	0.527773	up-regulated	Plastidic phosphate translocator-like protein1;Putative sugar phosphate/phosphate translocator;TPT domain-containing protein	GO:0005802;GO:0015297;GO:0055085;GO:0005768;GO:0015291;GO:0006810;GO:0098791;GO:0022804;GO:0051234;GO:0031410;GO:0022857;GO:0051179;GO:0097708;GO:0005215;GO:0009987;GO:0031982;GO:0005794;GO:0031984;GO:0012505;GO:0016021;GO:0031224;GO:0016020;GO:0043231;GO:0043227;GO:0043229;GO:0043226;GO:0005737;GO:0005622;GO:0110165;GO:0005802;GO:0015297;GO:0055085;GO:0005768;GO:0015291;GO:0006810;GO:0098791;GO:…	trans-Golgi network;antiporter activity;transmembrane transport;endosome;secondary active transmembrane transporter activity;transport;Golgi apparatus subcompartment;active transmembrane transporter activity;establishment of localization;cytoplasmic vesicle;transmembrane transporter activity;localization;intracellular vesicle;transporter activity;cellular process;vesicle;Golgi apparatus;organelle…	MLOC_6777.1	HORVU1Hr1G067910	HORVU.MOREX.r3.1HG0069290	#N/A	#N/A	#N/A	#N/A	#N/A	#N/A
BaRT2v18chr1HG033400	drought.leaf-control.leaf	0.000431517	0.560452	3.3245	up-regulated	Tubulin beta chain	GO:0005200;GO:0005874;GO:0007017;GO:0099513;GO:0007010;GO:0003924;GO:0099512;GO:0005525;GO:0006996;GO:0099081;GO:0032550;GO:0016043;GO:0099080;GO:0001883;GO:0071840;GO:0015630;GO:0032561;GO:0000226;GO:0005856;GO:0019001;GO:0000278;GO:0032549;GO:0043232;GO:0007049;GO:0001882;GO:0043228;GO:0009987;GO:0017111;GO:0043229;GO:0090378;GO:0016462;GO:0043226;GO:0090376;GO:0016818;GO:0005622;GO:0010026;GO:…	structural constituent of cytoskeleton;microtubule;microtubule-based process;polymeric cytoskeletal fiber;cytoskeleton organization;GTPase activity;supramolecular fiber;GTP binding;organelle organization;supramolecular polymer;purine ribonucleoside binding;cellular component organization;supramolecular complex;purine nucleoside binding;cellular component organization or biogenesis;microtubule cyt…	MLOC_60992.1	HORVU1Hr1G068170	HORVU.MOREX.r3.1HG0069570	#N/A	#N/A	#N/A	#N/A	#N/A	#N/A
BaRT2v18chr1HG033570	drought.root-control.root	0.00808199	0.568706	0.370353	up-regulated	Transcription factor GAMYB	GO:0005634;GO:0043231;GO:0043227;GO:0043229;GO:0043226;GO:0005622;GO:0110165	nucleus;intracellular membrane-bounded organelle;membrane-bounded organelle;intracellular organelle;organelle;intracellular anatomical structure;cellular anatomical entity	MLOC_62436.1	HORVU1Hr1G068520	HORVU.MOREX.r3.1HG0069820	MYB	Transcription factor GAMYB	nucleus;intracellular membrane-bounded organelle;membrane-bounded organelle;intracellular organelle;organelle;intracellular anatomical structure;cellular anatomical entity	#N/A	#N/A	#N/A
BaRT2v18chr1HG033790	drought.leaf-control.leaf	0.00394082	-0.41372	0.622008	up-regulated	Ribosomal protein L34e superfamily protein;Ribosomal protein L34Ae	GO:0016021;GO:0031224;GO:0016020;GO:0005840;GO:0043232;GO:0043228;GO:0043229;GO:0043226;GO:0005622;GO:0110165;GO:0016021;GO:0031224;GO:0016020;GO:0005840;GO:0043232;GO:0043228;GO:0043229;GO:0043226;GO:0005622;GO:0110165;GO:0016021;GO:0031224;GO:0016020;GO:0005840;GO:0043232;GO:0043228;GO:0043229;GO:0043226;GO:0005622;GO:0110165;GO:0016021;GO:0031224;GO:0016020;GO:0005840;GO:0043232;GO:0043228;GO:…	integral component of membrane;intrinsic component of membrane;membrane;ribosome;intracellular non-membrane-bounded organelle;non-membrane-bounded organelle;intracellular organelle;organelle;intracellular anatomical structure;cellular anatomical entity;integral component of membrane;intrinsic component of membrane;membrane;ribosome;intracellular non-membrane-bounded organelle;non-membrane-bounded…	MLOC_63595.1	HORVU1Hr1G062810	HORVU.MOREX.r3.1HG0070160	#N/A	#N/A	#N/A	#N/A	#N/A	#N/A
BaRT2v18chr1HG034020	drought.root-control.root	0.00226018	0.41837	0.256817	up-regulated	0	0	0	MLOC_67497.2	HORVU1Hr1G069250	HORVU.MOREX.r3.1HG0070480	#N/A	#N/A	#N/A	#N/A	#N/A	#N/A
BaRT2v18chr1HG035220	drought.leaf-control.leaf	0.00243533	-0.465654	-2.43887	down-regulated	zf-LSD1 domain-containing protein;Zinc finger, LSD1-type;Metacaspase-1	GO:0004197;GO:0006508;GO:0005783;GO:0008234;GO:0019538;GO:0012505;GO:0004175;GO:0097502;GO:0043231;GO:0008233;GO:0006486;GO:0043227;GO:0140096;GO:0043413;GO:0043229;GO:0000030;GO:0009101;GO:0043226;GO:0016787;GO:0009100;GO:0005737;GO:1901564;GO:0016758;GO:0005622;GO:0070085;GO:0016757;GO:0110165;GO:0043170;GO:0003824;GO:0006807;GO:0016740;GO:0044238;GO:0071704;GO:1901137;GO:0006464;GO:0036211;GO:…	cysteine-type endopeptidase activity;proteolysis;endoplasmic reticulum;cysteine-type peptidase activity;protein metabolic process;endomembrane system;endopeptidase activity;mannosylation;intracellular membrane-bounded organelle;peptidase activity;protein glycosylation;membrane-bounded organelle;catalytic activity, acting on a protein;macromolecule glycosylation;intracellular organelle;mannosyltra…	MLOC_75133.1	HORVU3Hr1G095700	HORVU.MOREX.r3.1HG0072450	#N/A	#N/A	#N/A	#N/A	#N/A	#N/A
BaRT2v18chr1HG035290	drought.leaf-control.leaf	1.40638e-06	-0.145599	0.0423618	up-regulated	0	GO:0016021;GO:0031224;GO:0016020;GO:0110165;GO:0016021;GO:0031224;GO:0016020;GO:0110165;GO:0016021;GO:0031224;GO:0016020;GO:0110165;GO:0016021;GO:0031224;GO:0016020;GO:0110165;GO:0016021;GO:0031224;GO:0016020;GO:0110165;GO:0016021;GO:0031224;GO:0016020;GO:0110165	integral component of membrane;intrinsic component of membrane;membrane;cellular anatomical entity;integral component of membrane;intrinsic component of membrane;membrane;cellular anatomical entity;integral component of membrane;intrinsic component of membrane;membrane;cellular anatomical entity;integral component of membrane;intrinsic component of membrane;membrane;cellular anatomical entity;int…	MLOC_51578.1	HORVU5Hr1G111940	HORVU.MOREX.r3.1HG0072570	#N/A	#N/A	#N/A	#N/A	#N/A	#N/A
BaRT2v18chr1HG035380	drought.leaf-control.leaf	0.00534976	-0.235637	0.77382	up-regulated	Rab-GAP TBC domain-containing protein;Ypt/Rab-GAP domain of gyp1p superfamily protein	GO:0090630;GO:0031267;GO:0005634;GO:0051020;GO:0043547;GO:0043231;GO:0005096;GO:0043087;GO:0043227;GO:0008047;GO:0051345;GO:0043229;GO:0019899;GO:0043085;GO:0043226;GO:0030695;GO:0044093;GO:0005622;GO:0060589;GO:0051336;GO:0110165;GO:0030234;GO:0006886;GO:0098772;GO:0046907;GO:0034613;GO:0005515;GO:0070727;GO:0005488;GO:0051649;GO:0003729;GO:0050790;GO:0003723;GO:0051641;GO:0003676;GO:0065009;GO:…	activation of GTPase activity;small GTPase binding;nucleus;GTPase binding;positive regulation of GTPase activity;intracellular membrane-bounded organelle;GTPase activator activity;regulation of GTPase activity;membrane-bounded organelle;enzyme activator activity;positive regulation of hydrolase activity;intracellular organelle;enzyme binding;positive regulation of catalytic activity;organelle;GTP…	MLOC_54608.1	HORVU1Hr1G071360	HORVU.MOREX.r3.1HG0072710	#N/A	#N/A	#N/A	Rab-GAP TBC domain-containing protein;Ypt/Rab-GAP domain of gyp1p superfamily protein	activation of GTPase activity;small GTPase binding;nucleus;GTPase binding;positive regulation of GTPase activity;intracellular membrane-bounded organelle;GTPase activator activity;regulation of GTPase activity;membrane-bounded organelle;enzyme activator activity;positive regulation of hydrolase activity;intracellular organelle;enzyme binding;positive regulation of catalytic activity;organelle;GTP…	#REF!
BaRT2v18chr1HG035420	drought.leaf-control.leaf	0.00956374	0.327473	-1.18562	down-regulated	FBD domain-containing protein	0	0	MLOC_77700.2	HORVU6Hr1G025790	HORVU.MOREX.r3.1HG0072740	#N/A	#N/A	#N/A	#N/A	#N/A	#N/A
BaRT2v18chr1HG035540	drought.leaf-control.leaf	0.00734414	-0.321849	0.9388	up-regulated	E3 ubiquitin-protein ligase UPL4;HECT domain-containing protein;Ubiquitin-protein ligase 4	GO:0004842;GO:0016567;GO:0005634;GO:0019787;GO:0032446;GO:0043231;GO:0070647;GO:0140096;GO:0043227;GO:0006464;GO:0016740;GO:0043229;GO:0036211;GO:0003824;GO:0043226;GO:0043412;GO:0016874;GO:0005622;GO:0044267;GO:0003700;GO:0016021;GO:0019538;GO:0140110;GO:0031224;GO:0044260;GO:0016020;GO:1901564;GO:0110165;GO:0043170;GO:0006807;GO:0044238;GO:0044237;GO:0071704;GO:0008152;GO:0009987;GO:0006355;GO:…	ubiquitin-protein transferase activity;protein ubiquitination;nucleus;ubiquitin-like protein transferase activity;protein modification by small protein conjugation;intracellular membrane-bounded organelle;protein modification by small protein conjugation or removal;catalytic activity, acting on a protein;membrane-bounded organelle;cellular protein modification process;transferase activity;intrace…	MLOC_13156.2	HORVU1Hr1G071580	HORVU.MOREX.r3.1HG0072880	#N/A	#N/A	#N/A	#N/A	#N/A	#N/A
BaRT2v18chr1HG035550	drought.leaf-control.leaf	0.0032794	-0.162777	2.60074	up-regulated	Nuclear transcription factor Y subunit B-8	GO:0016602;GO:0001228;GO:0045944;GO:0001216;GO:0090575;GO:0045893;GO:0046982;GO:0005667;GO:1903508;GO:0000981;GO:1902680;GO:0140513;GO:0051254;GO:0046983;GO:0005634;GO:0045935;GO:0043565;GO:0032991;GO:0010557;GO:0005515;GO:0043231;GO:0031328;GO:0003700;GO:0043227;GO:0009891;GO:0140110;GO:0043229;GO:0051173;GO:0003677;GO:0043226;GO:0010604;GO:0003676;GO:0005622;GO:0031325;GO:0000978;GO:0110165;GO:…	CCAAT-binding factor complex;DNA-binding transcription activator activity, RNA polymerase II-specific;positive regulation of transcription by RNA polymerase II;DNA-binding transcription activator activity;RNA polymerase II transcription regulator complex;positive regulation of transcription, DNA-templated;protein heterodimerization activity;transcription regulator complex;positive regulation of n…	MLOC_70684.1	HORVU1Hr1G071620	HORVU.MOREX.r3.1HG0072890	NF-YB	Nuclear transcription factor Y subunit B-8	CCAAT-binding factor complex;DNA-binding transcription activator activity, RNA polymerase II-specific;positive regulation of transcription by RNA polymerase II;DNA-binding transcription activator activity;RNA polymerase II transcription regulator complex;positive regulation of transcription, DNA-templated;protein heterodimerization activity;transcription regulator complex;positive regulation of n…	#N/A	#N/A	#N/A
BaRT2v18chr1HG035730	drought.leaf-control.leaf	2.0902e-06	-0.284086	-2.40313	down-regulated	0	GO:0000786;GO:0046982;GO:0006342;GO:0044815;GO:0046983;GO:0045814;GO:0000785;GO:0005515;GO:0097549;GO:0032993;GO:0003677;GO:0034401;GO:0005694;GO:0003676;GO:0040029;GO:0005634;GO:0016458;GO:1901363;GO:0032991;GO:0006325;GO:0097159;GO:0043232;GO:0045892;GO:0005488;GO:0043228;GO:1903507;GO:0043231;GO:1902679;GO:0043227;GO:0051253;GO:0043229;GO:0045934;GO:0043226;GO:2000113;GO:0010558;GO:0005622;GO:…	nucleosome;protein heterodimerization activity;chromatin silencing;DNA packaging complex;protein dimerization activity;negative regulation of gene expression, epigenetic;chromatin;protein binding;chromatin organization involved in negative regulation of transcription;protein-DNA complex;DNA binding;chromatin organization involved in regulation of transcription;chromosome;nucleic acid binding;regu…	MLOC_24886.1	HORVU4Hr1G070250	HORVU.MOREX.r3.1HG0073160	#N/A	#N/A	#N/A	#N/A	#N/A	#N/A
BaRT2v18chr1HG035990	drought.leaf-control.leaf	0.00330314	-0.853784	2.49903	up-regulated	O-fucosyltransferase family protein	GO:0006004;GO:0016740;GO:0016021;GO:0019318;GO:0016757;GO:0031224;GO:0005996;GO:0003824;GO:0016020;GO:0005975;GO:0110165;GO:0044281;GO:0044238;GO:0071704;GO:0008152	fucose metabolic process;transferase activity;integral component of membrane;hexose metabolic process;transferase activity, transferring glycosyl groups;intrinsic component of membrane;monosaccharide metabolic process;catalytic activity;membrane;carbohydrate metabolic process;cellular anatomical entity;small molecule metabolic process;primary metabolic process;organic substance metabolic process;…	MLOC_75925.3	HORVU3Hr1G086310	HORVU.MOREX.r3.1HG0073430	#N/A	#N/A	#N/A	Putative retroelement;Putative nucleotidyltransferase, Ribonuclease H;Retrotransposon protein, putative, unclassified;Transposon Ty3-G Gag-Pol polyprotein (Fragment)	DNA integration;nucleic acid binding;DNA metabolic process;heterocyclic compound binding;nucleic acid metabolic process;organic cyclic compound binding;nucleobase-containing compound metabolic process;binding;heterocycle metabolic process;nucleotidyltransferase activity;cellular aromatic compound metabolic process;nuclease activity;organic cyclic compound metabolic process;RNA-DNA hybrid ribonucl…	#REF!
BaRT2v18chr1HG036050	drought.leaf-control.leaf	3.38146e-05	-0.514937	-0.507163	down-regulated	ATP-dependent zinc metalloprotease FTSH 10, mitochondrial-like;AAA domain-containing protein	GO:0004176;GO:0006508;GO:0005743;GO:0004222;GO:0042407;GO:0019866;GO:0008237;GO:0008053;GO:0031966;GO:0004175;GO:0034982;GO:0005740;GO:0008270;GO:0007007;GO:0031967;GO:0008233;GO:0048284;GO:0005739;GO:0016887;GO:0007006;GO:0031090;GO:0046914;GO:0019538;GO:0031975;GO:0017111;GO:0007005;GO:0016021;GO:0016462;GO:0016485;GO:0031224;GO:0016818;GO:1901564;GO:0016020;GO:0016817;GO:0051604;GO:0043231;GO:…	ATP-dependent peptidase activity;proteolysis;mitochondrial inner membrane;metalloendopeptidase activity;cristae formation;organelle inner membrane;metallopeptidase activity;mitochondrial fusion;mitochondrial membrane;endopeptidase activity;mitochondrial protein processing;mitochondrial envelope;zinc ion binding;inner mitochondrial membrane organization;organelle envelope;peptidase activity;organe…	---NA---	---NA---	---NA---	#N/A	#N/A	#N/A	#N/A	#N/A	#N/A
BaRT2v18chr1HG036390	drought.root-control.root	0.000362547	0.296718	-1.30231	down-regulated	suppressor protein SRP40-like;Hypothetcal protein	0	0	MLOC_5765.1	HORVU1Hr1G072890	HORVU.MOREX.r3.1HG0073940	#N/A	#N/A	#N/A	#N/A	#N/A	#N/A
BaRT2v18chr1HG036480	drought.root-control.root	0.00240376	0.33446	0.12104	up-regulated	Phosphatidic acid phosphatase-like protein;Sphingomyelin synthase-like domain containing protein	GO:0006665;GO:0045140;GO:0030173;GO:0006643;GO:0047493;GO:0031228;GO:0044255;GO:0033188;GO:0005802;GO:0006629;GO:0030176;GO:0016740;GO:0046513;GO:0031227;GO:0016780;GO:0030148;GO:0031301;GO:0016758;GO:0006672;GO:0031300;GO:0016757;GO:0000139;GO:0046467;GO:0016772;GO:0098791;GO:1901564;GO:0003824;GO:0005794;GO:0008610;GO:0005789;GO:0006807;GO:0098827;GO:0044238;GO:0042175;GO:0043604;GO:0005783;GO:…	sphingolipid metabolic process;inositol phosphoceramide synthase activity;integral component of Golgi membrane;membrane lipid metabolic process;ceramide cholinephosphotransferase activity;intrinsic component of Golgi membrane;cellular lipid metabolic process;sphingomyelin synthase activity;trans-Golgi network;lipid metabolic process;integral component of endoplasmic reticulum membrane;transferase…	MLOC_35096.2	HORVU1Hr1G073040	HORVU.MOREX.r3.1HG0074030	#N/A	#N/A	#N/A	#N/A	#N/A	#N/A
BaRT2v18chr1HG036590	drought.root-control.root	0.000542971	-0.576576	0.789356	up-regulated	0	0	0	---NA---	---NA---	---NA---	#N/A	#N/A	#N/A	#N/A	#N/A	#N/A
BaRT2v18chr1HG036690	drought.leaf-control.leaf	0.00498123	0.736515	0.158192	up-regulated	0	0	0	---NA---	---NA---	---NA---	#N/A	#N/A	#N/A	#N/A	#N/A	#N/A
BaRT2v18chr1HG036730	drought.leaf-control.leaf	0.000817013	-0.22652	2.06943	up-regulated	Glucoamylase	GO:2001070;GO:0030247;GO:0030246;GO:0005488	starch binding;polysaccharide binding;carbohydrate binding;binding	MLOC_73759.1	HORVU1Hr1G073510	HORVU.MOREX.r3.7HG0640580	#N/A	#N/A	#N/A	#N/A	#N/A	#N/A
BaRT2v18chr1HG036950	drought.leaf-control.leaf	2.73335e-05	-0.212774	0.514902	up-regulated	Protein transport protein like	GO:0030127;GO:0006888;GO:0008270;GO:0012507;GO:0048193;GO:0046914;GO:0030134;GO:0006886;GO:0000149;GO:0030658;GO:0016192;GO:0046872;GO:0030120;GO:0046907;GO:0043169;GO:0030662;GO:0034613;GO:0043167;GO:0030133;GO:0070727;GO:0005515;GO:0030135;GO:0051649;GO:0005488;GO:0030117;GO:0051641;GO:0004523;GO:0048475;GO:0015031;GO:0016891;GO:0030659;GO:0045184;GO:0004521;GO:0012506;GO:0008104;GO:0016893;GO:…	COPII vesicle coat;endoplasmic reticulum to Golgi vesicle-mediated transport;zinc ion binding;ER to Golgi transport vesicle membrane;Golgi vesicle transport;transition metal ion binding;COPII-coated ER to Golgi transport vesicle;intracellular protein transport;SNARE binding;transport vesicle membrane;vesicle-mediated transport;metal ion binding;vesicle coat;intracellular transport;cation binding;…	MLOC_15606.3	HORVU1Hr1G073890	HORVU.MOREX.r3.1HG0074810	#N/A	#N/A	#N/A	#N/A	#N/A	#N/A
BaRT2v18chr1HG037180	drought.root-control.root	0.00808199	0.668931	-0.729268	down-regulated	D-fructose-1,6-bisphosphate 1-phosphohydrolase	GO:0042132;GO:0016311;GO:0005829;GO:0050308;GO:0005975;GO:0005737;GO:0019203;GO:0005986;GO:0005622;GO:0016791;GO:0030388;GO:0005634;GO:0042578;GO:0006000;GO:0043231;GO:0016788;GO:0005985;GO:0043227;GO:0006002;GO:0016787;GO:0043229;GO:0046351;GO:0046872;GO:0043226;GO:0006796;GO:0043169;GO:0110165;GO:0006793;GO:0043167;GO:0005984;GO:0005488;GO:0006094;GO:0003824;GO:0019319;GO:0046364;GO:0009312;GO:…	fructose 1,6-bisphosphate 1-phosphatase activity;dephosphorylation;cytosol;sugar-phosphatase activity;carbohydrate metabolic process;cytoplasm;carbohydrate phosphatase activity;sucrose biosynthetic process;intracellular anatomical structure;phosphatase activity;fructose 1,6-bisphosphate metabolic process;nucleus;phosphoric ester hydrolase activity;fructose metabolic process;intracellular membrane…	MLOC_62317.1	HORVU3Hr1G083350	HORVU.MOREX.r3.1HG0075240	#N/A	#N/A	#N/A	#N/A	#N/A	#N/A
BaRT2v18chr1HG037480	drought.root-control.root	0.0093255	0.395931	0.233452	up-regulated	Serine/threonine-protein kinase SRK2A;Stress-induced protein kinase1;Protein kinase domain-containing protein	GO:0004674;GO:0006468;GO:0005634;GO:0004672;GO:0006464;GO:0043231;GO:0016773;GO:0036211;GO:0043227;GO:0016301;GO:0043412;GO:0043229;GO:0140096;GO:0016310;GO:0043226;GO:0016772;GO:0006796;GO:0005737;GO:0005524;GO:0006793;GO:0016021;GO:0032559;GO:0044267;GO:0031224;GO:0030554;GO:0019538;GO:0016020;GO:0035639;GO:0044260;GO:0005622;GO:0032555;GO:1901564;GO:0110165;GO:0017076;GO:0043170;GO:0032553;GO:…	protein serine/threonine kinase activity;protein phosphorylation;nucleus;protein kinase activity;cellular protein modification process;intracellular membrane-bounded organelle;phosphotransferase activity, alcohol group as acceptor;protein modification process;membrane-bounded organelle;kinase activity;macromolecule modification;intracellular organelle;catalytic activity, acting on a protein;phosp…	MLOC_82073.4	HORVU1Hr1G074670	HORVU.MOREX.r3.1HG0075630	#N/A	#N/A	#N/A	#N/A	#N/A	#N/A
BaRT2v18chr1HG037910	drought.root-control.root	0.00377703	0.166233	1.66199	up-regulated	ATP-dependent 6-phosphofructokinase;ATP-dependent 6-phosphofructokinase 3 (Fragment)	GO:0003872;GO:0006002;GO:0005737;GO:0061615;GO:0008443;GO:0005622;GO:0019200;GO:0006096;GO:0110165;GO:0006757;GO:0016773;GO:0046031;GO:0016301;GO:0009179;GO:0016772;GO:0009135;GO:0005524;GO:0009185;GO:0032559;GO:0006165;GO:0030554;GO:0046939;GO:0035639;GO:0009132;GO:0032555;GO:0006090;GO:0017076;GO:0016052;GO:0032553;GO:0009150;GO:0097367;GO:0006163;GO:0046872;GO:0032787;GO:0043169;GO:0072521;GO:…	6-phosphofructokinase activity;fructose 6-phosphate metabolic process;cytoplasm;glycolytic process through fructose-6-phosphate;phosphofructokinase activity;intracellular anatomical structure;carbohydrate kinase activity;glycolytic process;cellular anatomical entity;ATP generation from ADP;phosphotransferase activity, alcohol group as acceptor;ADP metabolic process;kinase activity;purine ribonucl…	MLOC_55468.1	HORVU1Hr1G075550	HORVU.MOREX.r3.1HG0076530	#N/A	#N/A	#N/A	#N/A	#N/A	#N/A
BaRT2v18chr1HG037920	drought.leaf-control.leaf	0.0022609	-0.259465	0.220917	up-regulated	Alpha-MPP;Mitochondrial-processing peptidase subunit alpha	GO:0006627;GO:0046872;GO:0005739;GO:0034982;GO:0043169;GO:0005743;GO:0006626;GO:0019866;GO:0043167;GO:0072655;GO:0031966;GO:0005488;GO:0070585;GO:0005740;GO:0006508;GO:0031967;GO:0006839;GO:0031090;GO:0007005;GO:0031975;GO:0016485;GO:0043231;GO:0072594;GO:0043227;GO:0033365;GO:0043229;GO:0051604;GO:0043226;GO:0006605;GO:0005737;GO:0006886;GO:0005622;GO:0046907;GO:0016020;GO:0034613;GO:0110165;GO:…	protein processing involved in protein targeting to mitochondrion;metal ion binding;mitochondrion;mitochondrial protein processing;cation binding;mitochondrial inner membrane;protein targeting to mitochondrion;organelle inner membrane;ion binding;establishment of protein localization to mitochondrion;mitochondrial membrane;binding;protein localization to mitochondrion;mitochondrial envelope;prote…	MLOC_64514.1	HORVU1Hr1G075540	HORVU.MOREX.r3.1HG0076540	#N/A	#N/A	#N/A	#N/A	#N/A	#N/A
BaRT2v18chr1HG037970	drought.leaf-control.leaf	0.000134213	-0.693581	1.42403	up-regulated	ABC transporter domain-containing protein	GO:0042626;GO:0055085;GO:0016021;GO:0015399;GO:0006810;GO:0031224;GO:0022804;GO:0051234;GO:0016020;GO:0016887;GO:0051179;GO:0043231;GO:0017111;GO:0006869;GO:0043227;GO:0016462;GO:0010876;GO:0043229;GO:0016818;GO:0033036;GO:0043226;GO:0016817;GO:0071702;GO:0005622;GO:0022857;GO:0006820;GO:0110165;GO:0005215;GO:0006811;GO:0005524;GO:0009987;GO:0032559;GO:0030554;GO:0035639;GO:0032555;GO:0017076;GO:…	ATPase-coupled transmembrane transporter activity;transmembrane transport;integral component of membrane;primary active transmembrane transporter activity;transport;intrinsic component of membrane;active transmembrane transporter activity;establishment of localization;membrane;ATPase activity;localization;intracellular membrane-bounded organelle;nucleoside-triphosphatase activity;lipid transport;…	MLOC_74648.1	HORVU1Hr1G075640	HORVU.MOREX.r3.1HG0076600	#N/A	#N/A	#N/A	#N/A	#N/A	#N/A
BaRT2v18chr1HG038210	drought.leaf-control.leaf	0.00169015	-0.399784	-0.259872	down-regulated	GATA transcription factor;GATA-type domain-containing protein	GO:0043565;GO:0045893;GO:0005634;GO:0008270;GO:1903508;GO:0043231;GO:1902680;GO:0046914;GO:0043227;GO:0051254;GO:0003677;GO:0043229;GO:0045935;GO:0046872;GO:0043226;GO:0010557;GO:0043169;GO:0005622;GO:0031328;GO:0003676;GO:0110165;GO:0009891;GO:0043167;GO:0051173;GO:1901363;GO:0010604;GO:0097159;GO:0031325;GO:0005488;GO:0009893;GO:0048522;GO:0048518;GO:0006355;GO:1903506;GO:2001141;GO:0051252;GO:…	sequence-specific DNA binding;positive regulation of transcription, DNA-templated;nucleus;zinc ion binding;positive regulation of nucleic acid-templated transcription;intracellular membrane-bounded organelle;positive regulation of RNA biosynthetic process;transition metal ion binding;membrane-bounded organelle;positive regulation of RNA metabolic process;DNA binding;intracellular organelle;positi…	MLOC_75188.1	HORVU1Hr1G076000	HORVU.MOREX.r3.1HG0076900	GATA	GATA transcription factor;GATA-type domain-containing protein	sequence-specific DNA binding;positive regulation of transcription, DNA-templated;nucleus;zinc ion binding;positive regulation of nucleic acid-templated transcription;intracellular membrane-bounded organelle;positive regulation of RNA biosynthetic process;transition metal ion binding;membrane-bounded organelle;positive regulation of RNA metabolic process;DNA binding;intracellular organelle;positi…	#N/A	#N/A	#N/A
BaRT2v18chr1HG038340	drought.root-control.root	0.00113602	-0.290735	-0.153655	down-regulated	Inner membrane protein oxaA;Rho GTPase-activating protein like;Thimet oligopeptidase (Fragment)	GO:0016021;GO:0031224;GO:0016020;GO:0110165	integral component of membrane;intrinsic component of membrane;membrane;cellular anatomical entity	MLOC_12494.2	HORVU1Hr1G076170	HORVU.MOREX.r3.1HG0077090	#N/A	#N/A	#N/A	#N/A	#N/A	#N/A
BaRT2v18chr1HG038830	drought.leaf-control.leaf	0.000453763	0.209017	1.48307	up-regulated	Proline iminopeptidase	GO:0004177;GO:0006508;GO:0005737;GO:0008238;GO:0019538;GO:0005622;GO:0008233;GO:1901564;GO:0110165;GO:0140096;GO:0043170;GO:0016021;GO:0016787;GO:0006807;GO:0031224;GO:0044238;GO:0003824;GO:0016020;GO:0071704;GO:0008152;GO:0004177;GO:0006508;GO:0005737;GO:0008238;GO:0019538;GO:0005622;GO:0008233;GO:1901564;GO:0110165;GO:0140096;GO:0043170;GO:0016021;GO:0016787;GO:0006807;GO:0031224;GO:0044238;GO:…	aminopeptidase activity;proteolysis;cytoplasm;exopeptidase activity;protein metabolic process;intracellular anatomical structure;peptidase activity;organonitrogen compound metabolic process;cellular anatomical entity;catalytic activity, acting on a protein;macromolecule metabolic process;integral component of membrane;hydrolase activity;nitrogen compound metabolic process;intrinsic component of m…	MLOC_72728.1	HORVU1Hr1G076870	HORVU.MOREX.r3.1HG0077680	#N/A	#N/A	#N/A	#N/A	#N/A	#N/A
BaRT2v18chr1HG039010	drought.root-control.root	8.14133e-06	0.37508	-0.295017	down-regulated	BSD domain-containing protein	GO:0004857;GO:0043086;GO:0044092;GO:0030234;GO:0098772;GO:0050790;GO:0065009;GO:0016829;GO:0065007;GO:0003824	enzyme inhibitor activity;negative regulation of catalytic activity;negative regulation of molecular function;enzyme regulator activity;molecular function regulator;regulation of catalytic activity;regulation of molecular function;lyase activity;biological regulation;catalytic activity	MLOC_69360.1	HORVU4Hr1G010140	HORVU.MOREX.r3.1HG0077950	#N/A	#N/A	#N/A	#N/A	#N/A	#N/A
BaRT2v18chr1HG039140	drought.leaf-control.leaf	0.000167374	-0.193148	-0.0837896	down-regulated	Mic1 domain-containing protein;Colon cancer-associated protein Mic1-like containing protein, expressed;regulator of MON1-CCZ1 complex	GO:0035658;GO:0010506;GO:0005770;GO:0031329;GO:0009894;GO:0005768;GO:0031410;GO:0031323;GO:0097708;GO:0019222;GO:0031982;GO:0050794;GO:0012505;GO:0050789;GO:0032991;GO:0065007;GO:0043227;GO:0043226;GO:0005737;GO:0031902;GO:0010008;GO:0005622;GO:0098588;GO:0031090;GO:0016020;GO:0110165;GO:0016021;GO:0031224;GO:0035658;GO:0010506;GO:0005770;GO:0031329;GO:0009894;GO:0005768;GO:0031410;GO:0031323;GO:…	Mon1-Ccz1 complex;regulation of autophagy;late endosome;regulation of cellular catabolic process;regulation of catabolic process;endosome;cytoplasmic vesicle;regulation of cellular metabolic process;intracellular vesicle;regulation of metabolic process;vesicle;regulation of cellular process;endomembrane system;regulation of biological process;protein-containing complex;biological regulation;membr…	MLOC_37136.4	HORVU0Hr1G001400	HORVU.MOREX.r3.1HG0078170	#N/A	#N/A	#N/A	#N/A	#N/A	#N/A
BaRT2v18chr1HG039160	drought.root-control.root	0.00110125	0.632163	0.107049	up-regulated	probable anion transporter 5;MFS domain-containing protein	GO:0022857;GO:0055085;GO:0016021;GO:0005215;GO:0006810;GO:0031224;GO:0051234;GO:0016020;GO:0005315;GO:0051179;GO:0015291;GO:0005794;GO:0022804;GO:0006817;GO:0012505;GO:0009987;GO:0015318;GO:0043231;GO:0015698;GO:0015293;GO:0043227;GO:0006811;GO:0043229;GO:0006820;GO:0043226;GO:0005737;GO:0005622;GO:0005886;GO:0071944;GO:0110165;GO:0022857;GO:0055085;GO:0016021;GO:0005215;GO:0006810;GO:0031224;GO:…	transmembrane transporter activity;transmembrane transport;integral component of membrane;transporter activity;transport;intrinsic component of membrane;establishment of localization;membrane;inorganic phosphate transmembrane transporter activity;localization;secondary active transmembrane transporter activity;Golgi apparatus;active transmembrane transporter activity;phosphate ion transport;endom…	MLOC_63498.2	HORVU3Hr1G103120	HORVU.MOREX.r3.1HG0078230	#N/A	#N/A	#N/A	#N/A	#N/A	#N/A
BaRT2v18chr1HG039190	drought.root-control.root	0.000732297	-0.274997	-1.07495	down-regulated	0	0	0	---NA---	---NA---	---NA---	#N/A	#N/A	#N/A	#N/A	#N/A	#N/A
BaRT2v18chr1HG039200	drought.leaf-control.leaf	1.01995e-10	-0.582074	-1.82745	down-regulated	Thioredoxin-like protein YLS8;mRNA splicing factor, thioredoxin-like U5 snRNP;Mitosis protein dim1	GO:0005682;GO:0000398;GO:0046540;GO:0000377;GO:0097526;GO:0000375;GO:0097525;GO:0008380;GO:0030532;GO:0006397;GO:0120114;GO:0016071;GO:0140513;GO:0006396;GO:1990904;GO:0016070;GO:0005634;GO:0090304;GO:0032991;GO:0010467;GO:0043231;GO:0006139;GO:0043227;GO:0046483;GO:0043229;GO:0006725;GO:0005681;GO:1901360;GO:0043226;GO:0034641;GO:0043170;GO:0005622;GO:0006807;GO:0005737;GO:0044238;GO:0110165;GO:…	U5 snRNP;mRNA splicing, via spliceosome;U4/U6 x U5 tri-snRNP complex;RNA splicing, via transesterification reactions with bulged adenosine as nucleophile;spliceosomal tri-snRNP complex;RNA splicing, via transesterification reactions;spliceosomal snRNP complex;RNA splicing;small nuclear ribonucleoprotein complex;mRNA processing;Sm-like protein family complex;mRNA metabolic process;nuclear protein-…	MLOC_60759.3	HORVU1Hr1G077470	HORVU.MOREX.r3.1HG0078320	#N/A	#N/A	#N/A	#N/A	#N/A	#N/A
BaRT2v18chr1HG039320	drought.root-control.root	0.00168482	0.73009	-0.626739	down-regulated	0	GO:0008270;GO:0005634;GO:0006355;GO:0046914;GO:1903506;GO:0043231;GO:2001141;GO:0043227;GO:0046872;GO:0051252;GO:0043169;GO:0043229;GO:0019219;GO:0043226;GO:0043167;GO:2000112;GO:0005622;GO:0005488;GO:0010556;GO:0110165;GO:0031326;GO:0009889;GO:0010468;GO:0051171;GO:0080090;GO:0031323;GO:0060255;GO:0019222;GO:0050794;GO:0050789;GO:0065007;GO:0008270;GO:0005634;GO:0006355;GO:0046914;GO:1903506;GO:…	zinc ion binding;nucleus;regulation of transcription, DNA-templated;transition metal ion binding;regulation of nucleic acid-templated transcription;intracellular membrane-bounded organelle;regulation of RNA biosynthetic process;membrane-bounded organelle;metal ion binding;regulation of RNA metabolic process;cation binding;intracellular organelle;regulation of nucleobase-containing compound metabo…	MLOC_67802.4	HORVU1Hr1G077790	HORVU.MOREX.r3.1HG0078550	FAR1	0	zinc ion binding;nucleus;regulation of transcription, DNA-templated;transition metal ion binding;regulation of nucleic acid-templated transcription;intracellular membrane-bounded organelle;regulation of RNA biosynthetic process;membrane-bounded organelle;metal ion binding;regulation of RNA metabolic process;cation binding;intracellular organelle;regulation of nucleobase-containing compound metabo…	#N/A	#N/A	#N/A
BaRT2v18chr1HG039370	drought.root-control.root	0.00168187	0.4817	1.27248	up-regulated	Poly [ADP-ribose] polymerase;Protein ADP-ribosyltransferase PARP3	GO:0006471;GO:0003950;GO:0005634;GO:0016763;GO:0006464;GO:0043231;GO:0016757;GO:0036211;GO:0043227;GO:0043412;GO:1990404;GO:0043229;GO:0070212;GO:0016740;GO:0043226;GO:0044267;GO:0005730;GO:0140096;GO:0019538;GO:0031981;GO:0003824;GO:0006302;GO:0070013;GO:0044260;GO:0043233;GO:1901564;GO:0031974;GO:0043170;GO:0005622;GO:0006281;GO:0043232;GO:0006974;GO:0043228;GO:0033554;GO:0110165;GO:0006807;GO:…	protein ADP-ribosylation;NAD+ ADP-ribosyltransferase activity;nucleus;transferase activity, transferring pentosyl groups;cellular protein modification process;intracellular membrane-bounded organelle;transferase activity, transferring glycosyl groups;protein modification process;membrane-bounded organelle;macromolecule modification;protein ADP-ribosylase activity;intracellular organelle;protein p…	---NA---	HORVU1Hr1G077820	HORVU.MOREX.r3.1HG0078590	#N/A	#N/A	#N/A	#N/A	#N/A	#N/A
BaRT2v18chr5HG236180	drought.root-control.root	0.00488672	0.607554	0.8983	up-regulated	Switch/sucrose nonfermenting 3C;SWI/SNF complex subunit SWI3C	GO:0006260;GO:0016887;GO:0017111;GO:0034645;GO:0016462;GO:0009059;GO:0016818;GO:0044260;GO:0016817;GO:0044249;GO:0003677;GO:1901576;GO:0005524;GO:0009058;GO:0032559;GO:0043170;GO:0030554;GO:0044237;GO:0035639;GO:0071704;GO:0032555;GO:0008152;GO:0017076;GO:0009987;GO:0032553;GO:0097367;GO:0043168;GO:0000166;GO:1901265;GO:0036094;GO:0003676;GO:0016787;GO:0043167;GO:1901363;GO:0097159;GO:0005488;GO:…	DNA replication;ATPase activity;nucleoside-triphosphatase activity;cellular macromolecule biosynthetic process;pyrophosphatase activity;macromolecule biosynthetic process;hydrolase activity, acting on acid anhydrides, in phosphorus-containing anhydrides;cellular macromolecule metabolic process;hydrolase activity, acting on acid anhydrides;cellular biosynthetic process;DNA binding;organic substanc…	MLOC_59986.1	HORVU5Hr1G037060	HORVU.MOREX.r3.5HG0455480	#N/A	#N/A	#N/A	#N/A	#N/A	#N/A
BaRT2v18chr1HG039470	drought.root-control.root	0.000963703	0.229832	1.117	up-regulated	TRUD domain-containing protein;Putative tRNA pseudouridine(13) synthase;Pseudouridine synthase family protein;Pseudouridylate synthase 7-like protein (Fragment)	GO:0009982;GO:0001522;GO:0005634;GO:0016866;GO:0009451;GO:0043231;GO:0016853;GO:0008033;GO:0043227;GO:0034470;GO:0003723;GO:0043229;GO:0006399;GO:0003676;GO:0043226;GO:0006396;GO:1901363;GO:0005622;GO:0034660;GO:0097159;GO:0110165;GO:0016070;GO:0005488;GO:0043412;GO:0003824;GO:0090304;GO:0106029;GO:0006139;GO:0140101;GO:0010467;GO:0140098;GO:0046483;GO:0006725;GO:1901360;GO:0034641;GO:0043170;GO:…	pseudouridine synthase activity;pseudouridine synthesis;nucleus;intramolecular transferase activity;RNA modification;intracellular membrane-bounded organelle;isomerase activity;tRNA processing;membrane-bounded organelle;ncRNA processing;RNA binding;intracellular organelle;tRNA metabolic process;nucleic acid binding;organelle;RNA processing;heterocyclic compound binding;intracellular anatomical st…	MLOC_61697.7	HORVU1Hr1G078030	HORVU.MOREX.r3.1HG0078760	#N/A	#N/A	#N/A	#N/A	#N/A	#N/A
BaRT2v18chr1HG039480	drought.leaf-control.leaf	3.54594e-08	-0.106924	0.108562	up-regulated	NADH-ubiquinone oxidoreductase 24 kDa subunit;NADH dehydrogenase [ubiquinone] flavoprotein 2, mitochondrial	GO:0051536;GO:0051540;GO:0046872;GO:0043169;GO:0043167;GO:0005488;GO:0051536;GO:0051540;GO:0046872;GO:0043169;GO:0043167;GO:0005488	iron-sulfur cluster binding;metal cluster binding;metal ion binding;cation binding;ion binding;binding;iron-sulfur cluster binding;metal cluster binding;metal ion binding;cation binding;ion binding;binding	MLOC_61698.2	---NA---	HORVU.MOREX.r3.1HG0078770	#N/A	#N/A	#N/A	#N/A	#N/A	#N/A
BaRT2v18chr1HG039610	drought.leaf-control.leaf	4.48281e-05	-0.240347	-1.30114	down-regulated	Serine/threonine-protein kinase STN7;Protein kinase PCTAIRE;Serine/threonine-protein kinase SNT7;GPCR kinase;Protein kinase domain-containing protein	GO:0004672;GO:0006468;GO:0042651;GO:0016773;GO:0009643;GO:0034357;GO:0016301;GO:0006464;GO:0009579;GO:0036211;GO:0016772;GO:0009507;GO:0140096;GO:0043412;GO:0009536;GO:0016310;GO:0005524;GO:0043231;GO:0009642;GO:0032559;GO:0043227;GO:0042548;GO:0030554;GO:0043229;GO:0010109;GO:0035639;GO:0043226;GO:0007623;GO:0032555;GO:0005737;GO:0043467;GO:0017076;GO:0005622;GO:0006796;GO:0032553;GO:0016020;GO:…	protein kinase activity;protein phosphorylation;thylakoid membrane;phosphotransferase activity, alcohol group as acceptor;photosynthetic acclimation;photosynthetic membrane;kinase activity;cellular protein modification process;thylakoid;protein modification process;transferase activity, transferring phosphorus-containing groups;chloroplast;catalytic activity, acting on a protein;macromolecule mod…	MLOC_75083.4	HORVU1Hr1G078410	HORVU.MOREX.r3.1HG0079140	#N/A	#N/A	#N/A	#N/A	#N/A	#N/A
BaRT2v18chr1HG039630	drought.leaf-control.leaf	1.87275e-11	0.298738	-2.52014	down-regulated	Phosphoethanolamine N-methyltransferase 1;Phosphomethylethanolamine N-methyltransferase-like	GO:0000234;GO:0006656;GO:0005634;GO:0046470;GO:0008170;GO:0043231;GO:0046474;GO:0008757;GO:0043227;GO:0045017;GO:0008168;GO:0043229;GO:0006650;GO:0016741;GO:0043226;GO:0046486;GO:0016740;GO:0005622;GO:0008654;GO:0003824;GO:0016021;GO:0006644;GO:0008094;GO:0031224;GO:0008610;GO:0016887;GO:0016020;GO:0044255;GO:0017111;GO:0110165;GO:0006629;GO:0016462;GO:0090407;GO:0016818;GO:0019637;GO:0016817;GO:…	phosphoethanolamine N-methyltransferase activity;phosphatidylcholine biosynthetic process;nucleus;phosphatidylcholine metabolic process;N-methyltransferase activity;intracellular membrane-bounded organelle;glycerophospholipid biosynthetic process;S-adenosylmethionine-dependent methyltransferase activity;membrane-bounded organelle;glycerolipid biosynthetic process;methyltransferase activity;intrac…	MLOC_13082.1	HORVU1Hr1G078350	HORVU.MOREX.r3.1HG0079120	#N/A	#N/A	#N/A	Phosphoethanolamine N-methyltransferase;Phosphomethylethanolamine N-methyltransferase;PMEAMT	phosphoethanolamine N-methyltransferase activity;phosphatidylcholine biosynthetic process;cytoplasm;phosphatidylcholine metabolic process;N-methyltransferase activity;intracellular anatomical structure;glycerophospholipid biosynthetic process;S-adenosylmethionine-dependent methyltransferase activity;cellular anatomical entity;glycerolipid biosynthetic process;methyltransferase activity;glyceropho…	#REF!
BaRT2v18chr1HG039740	drought.leaf-control.leaf	4.90453e-08	0.224608	-0.407712	down-regulated	0	GO:0003677;GO:0005829;GO:0003676;GO:0005634;GO:1901363;GO:0043231;GO:0097159;GO:0043227;GO:0005488;GO:0043229;GO:0043226;GO:0005737;GO:0005622;GO:0110165;GO:0003677;GO:0005829;GO:0003676;GO:0005634;GO:1901363;GO:0043231;GO:0097159;GO:0043227;GO:0005488;GO:0043229;GO:0043226;GO:0005737;GO:0005622;GO:0110165;GO:0003677;GO:0005829;GO:0012501;GO:0003676;GO:0005634;GO:0008219;GO:1901363;GO:0043231;GO:…	DNA binding;cytosol;nucleic acid binding;nucleus;heterocyclic compound binding;intracellular membrane-bounded organelle;organic cyclic compound binding;membrane-bounded organelle;binding;intracellular organelle;organelle;cytoplasm;intracellular anatomical structure;cellular anatomical entity;DNA binding;cytosol;nucleic acid binding;nucleus;heterocyclic compound binding;intracellular membrane-boun…	MLOC_38134.3	---NA---	HORVU.MOREX.r3.1HG0079230	#N/A	#N/A	#N/A	#N/A	#N/A	#N/A
BaRT2v18chr1HG039830	drought.root-control.root	0.000297931	-0.311638	-1.34417	down-regulated	0	0	0	---NA---	---NA---	---NA---	#N/A	#N/A	#N/A	#N/A	#N/A	#N/A
BaRT2v18chr1HG039970	drought.leaf-control.leaf	0.0064268	-0.28272	-0.581081	down-regulated	Phosphatidylinositol/phosphatidylcholine transfer protein SFH8-like;CRAL-TRIO domain-containing protein	GO:0016021;GO:0031224;GO:0016020;GO:0110165;GO:0016021;GO:0031224;GO:0016020;GO:0110165;GO:0016021;GO:0031224;GO:0016020;GO:0110165;GO:0016021;GO:0031224;GO:0016020;GO:0110165;GO:0016021;GO:0031224;GO:0016020;GO:0110165;GO:0016021;GO:0031224;GO:0016020;GO:0110165;GO:0016021;GO:0031224;GO:0016020;GO:0110165;GO:0016021;GO:0031224;GO:0016020;GO:0110165;GO:0016021;GO:0031224;GO:0016020;GO:0110165	integral component of membrane;intrinsic component of membrane;membrane;cellular anatomical entity;integral component of membrane;intrinsic component of membrane;membrane;cellular anatomical entity;integral component of membrane;intrinsic component of membrane;membrane;cellular anatomical entity;integral component of membrane;intrinsic component of membrane;membrane;cellular anatomical entity;int…	MLOC_67163.1	HORVU1Hr1G078880	HORVU.MOREX.r3.1HG0079630	#N/A	#N/A	#N/A	#N/A	#N/A	#N/A
BaRT2v18chr1HG040000	drought.root-control.root	6.04528e-05	0.209339	0.0610321	up-regulated	Chaperone protein dnaJ 10;J domain-containing protein;Terminal organelle assembly protein;DnaJ-X domain-containing protein	0	0	MLOC_61352.1	HORVU1Hr1G078910	HORVU.MOREX.r3.1HG0079660	#N/A	#N/A	#N/A	#N/A	#N/A	#N/A
BaRT2v18chr1HG040270	drought.leaf-control.leaf	0.00393247	-0.1965	-3.83951	down-regulated	START domain-containing protein;Polyketide cyclase/dehydrase and lipid transport superfamily protein;Membrane related protein-like;StAR-related lipid transfer protein 7, mitochondrial	GO:0008289;GO:0005634;GO:0043231;GO:0005488;GO:0043227;GO:0043229;GO:0043226;GO:0005622;GO:0016021;GO:0031224;GO:0016020;GO:0110165;GO:0008289;GO:0005634;GO:0043231;GO:0005488;GO:0043227;GO:0003677;GO:0043229;GO:0003676;GO:0043226;GO:1901363;GO:0005622;GO:0097159;GO:0016021;GO:0031224;GO:0016020;GO:0110165;GO:0008289;GO:0005634;GO:0043231;GO:0005488;GO:0043227;GO:0043229;GO:0043226;GO:0005622;GO:…	lipid binding;nucleus;intracellular membrane-bounded organelle;binding;membrane-bounded organelle;intracellular organelle;organelle;intracellular anatomical structure;integral component of membrane;intrinsic component of membrane;membrane;cellular anatomical entity;lipid binding;nucleus;intracellular membrane-bounded organelle;binding;membrane-bounded organelle;DNA binding;intracellular organelle…	MLOC_10541.1	HORVU2Hr1G058260	HORVU.MOREX.r3.1HG0079990	#N/A	#N/A	#N/A	#N/A	#N/A	#N/A
BaRT2v18chr1HG040310	drought.leaf-control.leaf	0.00878812	-0.24013	-0.425588	down-regulated	0	0	0	---NA---	HORVU1Hr1G079310	---NA---	#N/A	#N/A	#N/A	#N/A	#N/A	#N/A
BaRT2v18chr1HG040380	drought.leaf-control.leaf	0.0054764	-0.229081	-2.15537	down-regulated	AB hydrolase-1 domain-containing protein;Catalytic/ hydrolase	GO:0016787;GO:0016021;GO:0098869;GO:0003824;GO:0031224;GO:1990748;GO:0016020;GO:0004601;GO:0097237;GO:0016684;GO:0098754;GO:0110165;GO:0016209;GO:0009636;GO:0070887;GO:0016491;GO:0042221;GO:0051716;GO:0050896;GO:0009987;GO:0016787;GO:0016021;GO:0098869;GO:0003824;GO:0031224;GO:1990748;GO:0016020;GO:0004601;GO:0097237;GO:0016684;GO:0098754;GO:0110165;GO:0016209;GO:0009636;GO:0070887;GO:0016491;GO:…	hydrolase activity;integral component of membrane;cellular oxidant detoxification;catalytic activity;intrinsic component of membrane;cellular detoxification;membrane;peroxidase activity;cellular response to toxic substance;oxidoreductase activity, acting on peroxide as acceptor;detoxification;cellular anatomical entity;antioxidant activity;response to toxic substance;cellular response to chemical…	MLOC_59275.5	HORVU1Hr1G079380	HORVU.MOREX.r3.1HG0080140	#N/A	#N/A	#N/A	#N/A	#N/A	#N/A
BaRT2v18chr1HG040470	drought.root-control.root	0.00172437	0.224556	0.539353	up-regulated	Vesicle transport v-SNARE 13;V-SNARE domain-containing protein	GO:0005484;GO:0061025;GO:0005794;GO:0030674;GO:0006886;GO:0012505;GO:0016192;GO:0060090;GO:0031201;GO:0061024;GO:0000149;GO:0012507;GO:0046907;GO:0031902;GO:0005515;GO:0034613;GO:0030134;GO:0005488;GO:0070727;GO:0005770;GO:0051649;GO:0030658;GO:0051641;GO:0030662;GO:0015031;GO:0030133;GO:0045184;GO:0030135;GO:0008104;GO:0010008;GO:0015833;GO:0043231;GO:0042886;GO:0043227;GO:0033036;GO:0030659;GO:…	SNAP receptor activity;membrane fusion;Golgi apparatus;protein-macromolecule adaptor activity;intracellular protein transport;endomembrane system;vesicle-mediated transport;molecular adaptor activity;SNARE complex;membrane organization;SNARE binding;ER to Golgi transport vesicle membrane;intracellular transport;late endosome membrane;protein binding;cellular protein localization;COPII-coated ER t…	MLOC_67985.1	HORVU1Hr1G079430	HORVU.MOREX.r3.1HG0080220	#N/A	#N/A	#N/A	#N/A	#N/A	#N/A
BaRT2v18chr1HG040580	drought.leaf-control.leaf	0.0007525	-0.383613	-0.231248	down-regulated	Histone-lysine N-methyltransferase, H3 lysine-9 specific SUVH1	GO:0018024;GO:0034968;GO:0005634;GO:0042054;GO:0016571;GO:0043231;GO:0016279;GO:0018022;GO:0043227;GO:0016278;GO:0016570;GO:0043229;GO:0016569;GO:0008276;GO:0043226;GO:0018205;GO:0008170;GO:0005622;GO:0006479;GO:0008757;GO:0110165;GO:0008213;GO:0008168;GO:0016021;GO:0006325;GO:0008270;GO:0031224;GO:0043414;GO:0016741;GO:0016020;GO:0051276;GO:0046914;GO:0018193;GO:0140096;GO:0006996;GO:0046872;GO:…	histone-lysine N-methyltransferase activity;histone lysine methylation;nucleus;histone methyltransferase activity;histone methylation;intracellular membrane-bounded organelle;protein-lysine N-methyltransferase activity;peptidyl-lysine methylation;membrane-bounded organelle;lysine N-methyltransferase activity;histone modification;intracellular organelle;covalent chromatin modification;protein meth…	MLOC_61815.1	HORVU1Hr1G068460	HORVU.MOREX.r3.1HG0080510	#N/A	#N/A	#N/A	#N/A	#N/A	#N/A
BaRT2v18chr1HG040630	drought.leaf-control.leaf	1.04154e-07	-0.318846	0.245906	up-regulated	Flap endonuclease 1	GO:0043137;GO:0017108;GO:0005730;GO:0048256;GO:0006284;GO:0005654;GO:0008409;GO:0006401;GO:0031981;GO:0016888;GO:0034655;GO:0070013;GO:0004520;GO:0046700;GO:0043233;GO:0004536;GO:0044265;GO:0031974;GO:0016893;GO:0044270;GO:0005739;GO:0004527;GO:1901361;GO:0005634;GO:0019439;GO:0004519;GO:0043231;GO:0009057;GO:0000287;GO:0043227;GO:0006281;GO:0004518;GO:0043232;GO:0006260;GO:0140097;GO:0043228;GO:…	DNA replication, removal of RNA primer;5'-flap endonuclease activity;nucleolus;flap endonuclease activity;base-excision repair;nucleoplasm;5'-3' exonuclease activity;RNA catabolic process;nuclear lumen;endodeoxyribonuclease activity, producing 5'-phosphomonoesters;nucleobase-containing compound catabolic process;intracellular organelle lumen;endodeoxyribonuclease activity;heterocycle catabolic pr…	MLOC_59496.1	HORVU5Hr1G117650	HORVU.MOREX.r3.1HG0080610	#N/A	#N/A	#N/A	Flap endonuclease 1	DNA replication, removal of RNA primer;5'-flap endonuclease activity;nucleolus;flap endonuclease activity;base-excision repair;nucleoplasm;5'-3' exonuclease activity;RNA catabolic process;nuclear lumen;endodeoxyribonuclease activity, producing 5'-phosphomonoesters;nucleobase-containing compound catabolic process;intracellular organelle lumen;endodeoxyribonuclease activity;heterocycle catabolic pr…	#REF!
BaRT2v18chr1HG040640	drought.root-control.root	0.00043837	-0.391552	0.570189	up-regulated	glucosamine inositolphosphorylceramide transferase 1;Glycosyltransferase family protein 64 protein C5;Alpha-1,4-N-acetylglucosaminyltransferase EXTL3;Exostosin-2;Putative hexosyltransferase;Transferase, transferring glycosyl groups, putative	GO:0006486;GO:0016757;GO:0016021;GO:0043413;GO:0016740;GO:0031224;GO:0009101;GO:0016020;GO:0003824;GO:0009100;GO:0001888;GO:0009536;GO:0070085;GO:0008375;GO:0043231;GO:1901137;GO:0008194;GO:0043227;GO:0006464;GO:0050508;GO:0043229;GO:0036211;GO:0016758;GO:0043226;GO:1901135;GO:0046872;GO:0005737;GO:0043412;GO:0043169;GO:0110165;GO:0034645;GO:0043167;GO:0005622;GO:0009059;GO:0005488;GO:0044267;GO:…	protein glycosylation;transferase activity, transferring glycosyl groups;integral component of membrane;macromolecule glycosylation;transferase activity;intrinsic component of membrane;glycoprotein biosynthetic process;membrane;catalytic activity;glycoprotein metabolic process;glucuronyl-galactosyl-proteoglycan 4-alpha-N-acetylglucosaminyltransferase activity;plastid;glycosylation;acetylglucosami…	---NA---	HORVU1Hr1G079890	HORVU.MOREX.r3.1HG0080620	#N/A	#N/A	#N/A	#N/A	#N/A	#N/A
BaRT2v18chr1HG040980	drought.leaf-control.leaf	0.000119636	-0.370222	-0.342314	down-regulated	6-phosphogluconate dehydrogenase, decarboxylating	0	0	MLOC_50930.3	HORVU1Hr1G080480	HORVU.MOREX.r3.1HG0081150	#N/A	#N/A	#N/A	#N/A	#N/A	#N/A
BaRT2v18chr1HG041320	drought.leaf-control.leaf	0.00222524	0.552925	-0.333209	down-regulated	nuclear envelope integral membrane protein 1;Rhodopsin-like receptor;CCCH-type zinc fingerfamily protein with RNA-binding domain	GO:0005637;GO:0031965;GO:0005635;GO:0012505;GO:0019866;GO:0031967;GO:0031090;GO:0031975;GO:0005634;GO:0043231;GO:0043227;GO:0043229;GO:0043226;GO:0005622;GO:0016021;GO:0031224;GO:0016020;GO:0110165	nuclear inner membrane;nuclear membrane;nuclear envelope;endomembrane system;organelle inner membrane;organelle envelope;organelle membrane;envelope;nucleus;intracellular membrane-bounded organelle;membrane-bounded organelle;intracellular organelle;organelle;intracellular anatomical structure;integral component of membrane;intrinsic component of membrane;membrane;cellular anatomical entity	MLOC_65989.1	HORVU1Hr1G080920	HORVU.MOREX.r3.1HG0081710	#N/A	#N/A	#N/A	#N/A	#N/A	#N/A
BaRT2v18chr1HG041350	drought.leaf-control.leaf	0.00183872	0.443516	0.926105	up-regulated	Pre-mRNA cleavage factor Im 25 kDa subunit	GO:0005849;GO:0006378;GO:0003729;GO:0031124;GO:0140513;GO:0003723;GO:0043631;GO:0005634;GO:0035925;GO:0031123;GO:0032991;GO:0003730;GO:0006397;GO:0043231;GO:0003676;GO:0016071;GO:0043227;GO:0016787;GO:0006396;GO:0043229;GO:1901363;GO:0016070;GO:0043226;GO:0097159;GO:0090304;GO:0005622;GO:0005488;GO:0010467;GO:0005829;GO:0003824;GO:0006139;GO:0005737;GO:0046483;GO:0110165;GO:0006725;GO:1901360;GO:…	mRNA cleavage factor complex;mRNA polyadenylation;mRNA binding;mRNA 3'-end processing;nuclear protein-containing complex;RNA binding;RNA polyadenylation;nucleus;mRNA 3'-UTR AU-rich region binding;RNA 3'-end processing;protein-containing complex;mRNA 3'-UTR binding;mRNA processing;intracellular membrane-bounded organelle;nucleic acid binding;mRNA metabolic process;membrane-bounded organelle;hydrol…	MLOC_64408.3	HORVU7Hr1G078670	HORVU.MOREX.r3.1HG0081780	#N/A	#N/A	#N/A	#N/A	#N/A	#N/A
BaRT2v18chr1HG041380	drought.leaf-control.leaf	0.00307038	-0.331622	0.742068	up-regulated	Inner membrane protein oxaA	GO:0016021;GO:0031224;GO:0016020;GO:0110165;GO:0016021;GO:0031224;GO:0016020;GO:0110165	integral component of membrane;intrinsic component of membrane;membrane;cellular anatomical entity;integral component of membrane;intrinsic component of membrane;membrane;cellular anatomical entity	MLOC_75960.1	HORVU0Hr1G001460	HORVU.MOREX.r3.1HG0081820	#N/A	#N/A	#N/A	#N/A	#N/A	#N/A
BaRT2v18chr1HG041710	drought.root-control.root	7.73211e-05	0.897288	4.31434	up-regulated	UBD domain-containing protein;ubiquitin domain-containing protein 1-like	GO:0016021;GO:0031224;GO:0016020;GO:0110165;GO:0016021;GO:0031224;GO:0016020;GO:0110165;GO:0016021;GO:0031224;GO:0016020;GO:0110165	integral component of membrane;intrinsic component of membrane;membrane;cellular anatomical entity;integral component of membrane;intrinsic component of membrane;membrane;cellular anatomical entity;integral component of membrane;intrinsic component of membrane;membrane;cellular anatomical entity	MLOC_59588.1	HORVU1Hr1G081490	HORVU.MOREX.r3.1HG0082230	#N/A	#N/A	#N/A	#N/A	#N/A	#N/A
BaRT2v18chr1HG041730	drought.root-control.root	0.000731466	-0.168719	-0.372337	down-regulated	enoyl-CoA delta isomerase 2, peroxisomal-like;Carnitine racemase/ catalytic;Crotonase superfamily;ECH domain-containing protein;3,2-trans-enoyl-CoA isomerase, mitochondrial	GO:0004165;GO:0006635;GO:0005777;GO:0016863;GO:0019395;GO:0042579;GO:0004300;GO:0034440;GO:0043231;GO:0009062;GO:0016853;GO:0043227;GO:0044242;GO:0016860;GO:0043229;GO:0030258;GO:0016836;GO:0043226;GO:0072329;GO:0016835;GO:0005737;GO:0016042;GO:0016829;GO:0005622;GO:0006631;GO:0003824;GO:0009507;GO:0046395;GO:0009536;GO:0004867;GO:0016054;GO:0004866;GO:0016021;GO:0044282;GO:0061135;GO:0031224;GO:…	dodecenoyl-CoA delta-isomerase activity;fatty acid beta-oxidation;peroxisome;intramolecular oxidoreductase activity, transposing C=C bonds;fatty acid oxidation;microbody;enoyl-CoA hydratase activity;lipid oxidation;intracellular membrane-bounded organelle;fatty acid catabolic process;isomerase activity;membrane-bounded organelle;cellular lipid catabolic process;intramolecular oxidoreductase activ…	MLOC_59589.2	HORVU1Hr1G081470	HORVU.MOREX.r3.1HG0082250	#N/A	#N/A	#N/A	#N/A	#N/A	#N/A
BaRT2v18chr1HG041900	drought.leaf-control.leaf	0.00142818	0.395973	1.94239	up-regulated	0	0	0	---NA---	HORVU6Hr1G007360	---NA---	#N/A	#N/A	#N/A	#N/A	#N/A	#N/A
BaRT2v18chr1HG041900	drought.root-control.root	0.00123684	0.21657	-0.416828	down-regulated	0	0	0	---NA---	HORVU6Hr1G007360	---NA---	#N/A	#N/A	#N/A	#N/A	#N/A	#N/A
BaRT2v18chr1HG042470	drought.root-control.root	5.31998e-05	0.48407	0.757813	up-regulated	Lactation elevated protein 1	GO:0005524;GO:0009507;GO:0046835;GO:0032559;GO:0009536;GO:0044262;GO:0030554;GO:0005739;GO:0005975;GO:0035639;GO:0043231;GO:0016310;GO:0032555;GO:0043227;GO:0006796;GO:0017076;GO:0043229;GO:0006793;GO:0032553;GO:0043226;GO:0044238;GO:0097367;GO:0005737;GO:0044237;GO:0043168;GO:0005622;GO:0071704;GO:0000166;GO:0008152;GO:0110165;GO:1901265;GO:0009987;GO:0036094;GO:0043167;GO:1901363;GO:0097159;GO:…	ATP binding;chloroplast;carbohydrate phosphorylation;adenyl ribonucleotide binding;plastid;cellular carbohydrate metabolic process;adenyl nucleotide binding;mitochondrion;carbohydrate metabolic process;purine ribonucleoside triphosphate binding;intracellular membrane-bounded organelle;phosphorylation;purine ribonucleotide binding;membrane-bounded organelle;phosphate-containing compound metabolic …	MLOC_44890.1	HORVU1Hr1G082690	HORVU.MOREX.r3.1HG0083440	#N/A	#N/A	#N/A	#N/A	#N/A	#N/A
BaRT2v18chr1HG042820	drought.leaf-control.leaf	0.00254072	0.233666	-1.21555	down-regulated	Zinc finger protein-related	GO:0008270;GO:0006511;GO:0005634;GO:0046914;GO:0019941;GO:0043231;GO:0046872;GO:0043632;GO:0043227;GO:0043169;GO:0016567;GO:0043229;GO:0061630;GO:0051603;GO:0043226;GO:0061659;GO:0044257;GO:0005622;GO:0043167;GO:0032446;GO:0016021;GO:0004842;GO:0070647;GO:0031224;GO:0019787;GO:0030163;GO:0016020;GO:0044265;GO:0005488;GO:0110165;GO:0009057;GO:0140096;GO:1901565;GO:0016740;GO:0044248;GO:0003824;GO:…	zinc ion binding;ubiquitin-dependent protein catabolic process;nucleus;transition metal ion binding;modification-dependent protein catabolic process;intracellular membrane-bounded organelle;metal ion binding;modification-dependent macromolecule catabolic process;membrane-bounded organelle;cation binding;protein ubiquitination;intracellular organelle;ubiquitin protein ligase activity;proteolysis i…	MLOC_51867.1	HORVU3Hr1G064080	HORVU.MOREX.r3.1HG0083800	#N/A	#N/A	#N/A	#N/A	#N/A	#N/A
BaRT2v18chr1HG042920	drought.leaf-control.leaf	8.67828e-06	0.21102	0.0351771	up-regulated	Heat shock factor A2c;Heat stress transcription factor A-2b;HSF transcription factor (Fragment);HSF-type DNA-binding domain containing protein, expressed	GO:0043565;GO:0005634;GO:0006355;GO:0003700;GO:1903506;GO:0043231;GO:0140110;GO:2001141;GO:0043227;GO:0051252;GO:0003677;GO:0043229;GO:0019219;GO:0042802;GO:0043226;GO:2000112;GO:0003676;GO:0005622;GO:0010556;GO:0000978;GO:0005737;GO:0031326;GO:0000987;GO:0110165;GO:0009889;GO:0000977;GO:0010468;GO:0000976;GO:0051171;GO:0001067;GO:0080090;GO:1990837;GO:0031323;GO:0003690;GO:0060255;GO:0005515;GO:…	sequence-specific DNA binding;nucleus;regulation of transcription, DNA-templated;DNA-binding transcription factor activity;regulation of nucleic acid-templated transcription;intracellular membrane-bounded organelle;transcription regulator activity;regulation of RNA biosynthetic process;membrane-bounded organelle;regulation of RNA metabolic process;DNA binding;intracellular organelle;regulation of…	MLOC_498.8	HORVU1Hr1G083420	HORVU.MOREX.r3.1HG0083950	HSF	Heat shock factor A2c;Heat stress transcription factor A-2b;HSF transcription factor (Fragment);HSF-type DNA-binding domain containing protein, expressed	sequence-specific DNA binding;nucleus;regulation of transcription, DNA-templated;DNA-binding transcription factor activity;regulation of nucleic acid-templated transcription;intracellular membrane-bounded organelle;transcription regulator activity;regulation of RNA biosynthetic process;membrane-bounded organelle;regulation of RNA metabolic process;DNA binding;intracellular organelle;regulation of…	#N/A	#N/A	#N/A
BaRT2v18chr1HG042940	drought.leaf-control.leaf	0.000264793	-0.2522	0.813867	up-regulated	Chaperone DnaJ-domain superfamily protein	0	0	MLOC_43767.4	HORVU1Hr1G083390	HORVU.MOREX.r3.1HG0083960	#N/A	#N/A	#N/A	#N/A	#N/A	#N/A
BaRT2v18chr1HG043230	drought.leaf-control.leaf	0.00231871	0.125343	0.157146	up-regulated	ATP synthase subunit beta	GO:0000275;GO:0046961;GO:0015985;GO:0044769;GO:0005753;GO:0015986;GO:0045261;GO:0019829;GO:0006754;GO:0033178;GO:0046933;GO:0009206;GO:0015252;GO:0098800;GO:0009145;GO:0042625;GO:0140534;GO:0009205;GO:0005261;GO:0045259;GO:0009144;GO:0098798;GO:0009201;GO:0005216;GO:0016469;GO:0009199;GO:0015267;GO:0009142;GO:0022803;GO:0005783;GO:0009141;GO:0015078;GO:0098796;GO:0009152;GO:0022890;GO:0012505;GO:…	mitochondrial proton-transporting ATP synthase complex, catalytic sector F(1);proton-transporting ATPase activity, rotational mechanism;energy coupled proton transport, down electrochemical gradient;ATPase activity, coupled to transmembrane movement of ions, rotational mechanism;mitochondrial proton-transporting ATP synthase complex;ATP synthesis coupled proton transport;proton-transporting ATP s…	MLOC_70791.2	HORVU1Hr1G083840	HORVU.MOREX.r3.1HG0084510	#N/A	#N/A	#N/A	#N/A	#N/A	#N/A
BaRT2v18chr1HG043490	drought.leaf-control.leaf	0.00104589	-0.128993	0.765386	up-regulated	GCIP domain-containing protein;cyclin-D1-binding protein 1 homolog;Sec-independent periplasmic protein translocase;Origin recognition complex subunit 4	GO:0051726;GO:0005634;GO:0106245;GO:0050794;GO:0043231;GO:0016780;GO:0050789;GO:0043227;GO:0016772;GO:0065007;GO:0043229;GO:0016740;GO:0043226;GO:0006659;GO:0003824;GO:0005622;GO:0006658;GO:0046474;GO:0005789;GO:0045017;GO:0098827;GO:0006650;GO:0042175;GO:0046486;GO:0005783;GO:0042398;GO:0031984;GO:0008654;GO:0012505;GO:0006575;GO:0031090;GO:0006644;GO:0005737;GO:0008610;GO:0016021;GO:0044255;GO:…	regulation of cell cycle;nucleus;L-serine-phosphatidylethanolamine phosphatidyltransferase activity;regulation of cellular process;intracellular membrane-bounded organelle;phosphotransferase activity, for other substituted phosphate groups;regulation of biological process;membrane-bounded organelle;transferase activity, transferring phosphorus-containing groups;biological regulation;intracellular…	MLOC_60911.1	---NA---	HORVU.MOREX.r3.1HG0084990	#N/A	#N/A	#N/A	#N/A	#N/A	#N/A
BaRT2v18chr1HG043810	drought.leaf-control.leaf	5.00452e-07	-0.142846	0.473702	up-regulated	Dynamin-related protein 5A;Dynamin protein 1A;Phragmoplastin;Dynamin central domain;dynamin-related protein 1B	GO:0003924;GO:0000266;GO:0009504;GO:0005525;GO:0048285;GO:0009506;GO:0032550;GO:0007005;GO:0055044;GO:0001883;GO:0009920;GO:0005911;GO:0032561;GO:0048766;GO:0005774;GO:0019001;GO:0000919;GO:0070161;GO:0032549;GO:0010091;GO:0005773;GO:0001882;GO:0048764;GO:0005874;GO:0017111;GO:0048765;GO:0099513;GO:0016462;GO:0010054;GO:0099512;GO:0016818;GO:0010051;GO:0099081;GO:0016817;GO:0010090;GO:0030054;GO:…	GTPase activity;mitochondrial fission;cell plate;GTP binding;organelle fission;plasmodesma;purine ribonucleoside binding;mitochondrion organization;symplast;purine nucleoside binding;cell plate formation involved in plant-type cell wall biogenesis;cell-cell junction;guanyl ribonucleotide binding;root hair initiation;vacuolar membrane;guanyl nucleotide binding;cell plate assembly;anchoring junctio…	MLOC_81970.3	HORVU1Hr1G084970	HORVU.MOREX.r3.1HG0085490	#N/A	#N/A	#N/A	#N/A	#N/A	#N/A
BaRT2v18chr1HG044130	drought.root-control.root	0.00674919	0.63824	1.1501	up-regulated	26S proteasome non-ATPase regulatory subunit 5;ARM repeat superfamily protein;Armadillo	GO:0043248;GO:0009506;GO:0034622;GO:0055044;GO:0065003;GO:0005911;GO:0043933;GO:0005774;GO:0022607;GO:0070161;GO:0044085;GO:0005773;GO:0016043;GO:0030054;GO:0071840;GO:0098588;GO:0031090;GO:0009987;GO:0000502;GO:1905369;GO:1905368;GO:0043231;GO:0043227;GO:0140535;GO:0043229;GO:0043226;GO:0005737;GO:1902494;GO:0032991;GO:0005622;GO:0016020;GO:0110165	proteasome assembly;plasmodesma;cellular protein-containing complex assembly;symplast;protein-containing complex assembly;cell-cell junction;protein-containing complex subunit organization;vacuolar membrane;cellular component assembly;anchoring junction;cellular component biogenesis;vacuole;cellular component organization;cell junction;cellular component organization or biogenesis;bounding membra…	MLOC_14399.2	HORVU1Hr1G085470	HORVU.MOREX.r3.1HG0085960	#N/A	#N/A	#N/A	#N/A	#N/A	#N/A
BaRT2v18chr1HG044370	drought.root-control.root	0.000275242	0.740283	0.540576	up-regulated	exosome complex component RRP41 homolog;3'-5'-exoribonuclease family protein isoform 2;Putative polyribonucleotide nucleotidyltransferase, PNPase/RNase PH domain-containing protein	GO:0071051;GO:0000177;GO:0004527;GO:0034475;GO:0000176;GO:0004518;GO:0031126;GO:0000178;GO:0016788;GO:0034427;GO:1905354;GO:0016787;GO:0071028;GO:0005730;GO:0003824;GO:0043144;GO:0031981;GO:0016740;GO:0071027;GO:0140513;GO:0016074;GO:0070013;GO:0000291;GO:0043233;GO:0034472;GO:0031974;GO:0071025;GO:0005829;GO:0016180;GO:1902494;GO:0016073;GO:0005634;GO:0043628;GO:0032991;GO:0016075;GO:0005737;GO:…	polyadenylation-dependent snoRNA 3'-end processing;cytoplasmic exosome (RNase complex);exonuclease activity;U4 snRNA 3'-end processing;nuclear exosome (RNase complex);nuclease activity;sno(s)RNA 3'-end processing;exosome (RNase complex);hydrolase activity, acting on ester bonds;nuclear-transcribed mRNA catabolic process, exonucleolytic, 3'-5';exoribonuclease complex;hydrolase activity;nuclear mRN…	MLOC_74157.1	HORVU1Hr1G085870	HORVU.MOREX.r3.1HG0086360	#N/A	#N/A	#N/A	exosome complex component RRP41 homolog	polyadenylation-dependent snoRNA 3'-end processing;cytoplasmic exosome (RNase complex);U4 snRNA 3'-end processing;nuclear exosome (RNase complex);sno(s)RNA 3'-end processing;exosome (RNase complex);nuclear-transcribed mRNA catabolic process, exonucleolytic, 3'-5';exoribonuclease complex;nuclear mRNA surveillance;nucleolus;sno(s)RNA processing;nuclear lumen;nuclear RNA surveillance;nuclear protein…	#REF!
BaRT2v18chr7HG360710	drought.root-control.root	0.00137551	0.598563	1.22076	up-regulated	Transcription factor MYBS3;Myb-like protein J;Transcription factor MYB1R1	GO:0008270;GO:0005634;GO:0009723;GO:0046914;GO:0009739;GO:0043231;GO:0003677;GO:0043227;GO:0009733;GO:0033993;GO:0003676;GO:0043229;GO:0046872;GO:0009725;GO:0043226;GO:0043169;GO:0009719;GO:0005622;GO:1901700;GO:0043167;GO:0110165;GO:0010033;GO:1901363;GO:0097159;GO:0042221;GO:0005488;GO:0050896	zinc ion binding;nucleus;response to ethylene;transition metal ion binding;response to gibberellin;intracellular membrane-bounded organelle;DNA binding;membrane-bounded organelle;response to auxin;response to lipid;nucleic acid binding;intracellular organelle;metal ion binding;response to hormone;organelle;cation binding;response to endogenous stimulus;intracellular anatomical structure;response …	MLOC_72275.1	HORVU7Hr1G072890	HORVU.MOREX.r3.7HG0701420	MYB_related	Transcription factor MYBS3;Myb-like protein J;Transcription factor MYB1R1	zinc ion binding;nucleus;response to ethylene;transition metal ion binding;response to gibberellin;intracellular membrane-bounded organelle;DNA binding;membrane-bounded organelle;response to auxin;response to lipid;nucleic acid binding;intracellular organelle;metal ion binding;response to hormone;organelle;cation binding;response to endogenous stimulus;intracellular anatomical structure;response …	#N/A	#N/A	#N/A
BaRT2v18chr1HG044980	drought.root-control.root	0.00634627	-0.495426	-2.10875	down-regulated	0	0	0	---NA---	---NA---	---NA---	#N/A	#N/A	#N/A	#N/A	#N/A	#N/A
BaRT2v18chr1HG045070	drought.leaf-control.leaf	0.00115929	0.895135	5.42959	up-regulated	Fasciclin-like arabinogalactan protein 13;FAS1 domain-containing protein	GO:0009834;GO:0005886;GO:0009832;GO:0071944;GO:0071669;GO:0016020;GO:0042546;GO:0016021;GO:0071554;GO:0031224;GO:0044085;GO:0110165;GO:0071840;GO:0009987;GO:0009834;GO:0005886;GO:0009832;GO:0071944;GO:0071669;GO:0016020;GO:0042546;GO:0016021;GO:0071554;GO:0031224;GO:0044085;GO:0110165;GO:0071840;GO:0009987	plant-type secondary cell wall biogenesis;plasma membrane;plant-type cell wall biogenesis;cell periphery;plant-type cell wall organization or biogenesis;membrane;cell wall biogenesis;integral component of membrane;cell wall organization or biogenesis;intrinsic component of membrane;cellular component biogenesis;cellular anatomical entity;cellular component organization or biogenesis;cellular proc…	MLOC_54991.1	HORVU1Hr1G087570	HORVU.MOREX.r3.1HG0087820	#N/A	#N/A	#N/A	#N/A	#N/A	#N/A
BaRT2v18chr1HG045670	drought.leaf-control.leaf	7.47702e-05	-0.349676	0.434471	up-regulated	Eukaryotic translation initiation factor 3 subunit D	GO:0005852;GO:0003743;GO:0006413;GO:0008135;GO:0006412;GO:0032991;GO:0090079;GO:0043043;GO:0016282;GO:0045182;GO:0006518;GO:0033290;GO:0003723;GO:0043604;GO:0070993;GO:0043603;GO:0098808;GO:0005737;GO:0002191;GO:0000339;GO:0005622;GO:0010467;GO:0003676;GO:1990904;GO:0034645;GO:1901363;GO:0110165;GO:0009059;GO:0097159;GO:0044267;GO:0003729;GO:0044271;GO:0005488;GO:1901566;GO:0001732;GO:0019538;GO:…	eukaryotic translation initiation factor 3 complex;translation initiation factor activity;translational initiation;translation factor activity, RNA binding;translation;protein-containing complex;translation regulator activity, nucleic acid binding;peptide biosynthetic process;eukaryotic 43S preinitiation complex;translation regulator activity;peptide metabolic process;eukaryotic 48S preinitiation…	MLOC_20533.1	HORVU1Hr1G088760	HORVU.MOREX.r3.1HG0089160	#N/A	#N/A	#N/A	#N/A	#N/A	#N/A
BaRT2v18chr1HG045690	drought.root-control.root	0.00235252	-0.301049	1.03488	up-regulated	0	GO:0016021;GO:0031224;GO:0016020;GO:0110165	integral component of membrane;intrinsic component of membrane;membrane;cellular anatomical entity	MLOC_63369.2	---NA---	HORVU.MOREX.r3.1HG0089180	#N/A	#N/A	#N/A	#N/A	#N/A	#N/A
BaRT2v18chr1HG045710	drought.leaf-control.leaf	3.55285e-08	-0.250395	-1.09854	down-regulated	0	GO:0009908;GO:0004523;GO:0016021;GO:0090567;GO:0016891;GO:0031224;GO:0048367;GO:0004521;GO:0016020;GO:0009791;GO:0016893;GO:0110165;GO:0048608;GO:0004540;GO:0061458;GO:0004519;GO:0003006;GO:0004518;GO:0022414;GO:0140098;GO:0000003;GO:0016788;GO:0030154;GO:0016787;GO:0048869;GO:0003676;GO:0048731;GO:1901363;GO:0007275;GO:0097159;GO:0048856;GO:0005488;GO:0032501;GO:0003824;GO:0032502;GO:0009987;GO:…	flower development;RNA-DNA hybrid ribonuclease activity;integral component of membrane;reproductive shoot system development;endoribonuclease activity, producing 5'-phosphomonoesters;intrinsic component of membrane;shoot system development;endoribonuclease activity;membrane;post-embryonic development;endonuclease activity, active with either ribo- or deoxyribonucleic acids and producing 5'-phosph…	MLOC_36986.1	HORVU5Hr1G051330	HORVU.MOREX.r3.1HG0089200	#N/A	#N/A	#N/A	#N/A	#N/A	#N/A
BaRT2v18chr1HG046250	drought.leaf-control.leaf	3.25528e-06	-0.245853	0.791893	up-regulated	salutaridine reductase;Short-chain dehydrogenase/reductase;(+)-neomenthol dehydrogenase-like isoform X2;(+)-neomenthol dehydrogenase;(-)-isopiperitenone reductase;Short-chain dehydrogenase/reductase 2	0	0	MLOC_6981.3	HORVU1Hr1G089830	HORVU.MOREX.r3.1HG0090140	#N/A	#N/A	#N/A	#N/A	#N/A	#N/A
BaRT2v18chr1HG046260	drought.leaf-control.leaf	0.00408412	-0.158937	-1.90151	down-regulated	Peptidase S1C, Peptidase S1, PA clan;protease Do-like 1, chloroplastic;PDZ domain-containing protein;DegP2 peptidase. Serine peptidase. MEROPS family S01B	GO:0004252;GO:0006508;GO:0031977;GO:0008236;GO:0019538;GO:0009535;GO:0017171;GO:1901564;GO:0055035;GO:0004175;GO:0043170;GO:0009534;GO:0008233;GO:0006807;GO:0031976;GO:0140096;GO:0044238;GO:0042651;GO:0016787;GO:0071704;GO:0034357;GO:0010206;GO:0003824;GO:0009579;GO:0009765;GO:0042802;GO:0031984;GO:0008152;GO:0009507;GO:0005515;GO:0030091;GO:0009536;GO:0004177;GO:0019684;GO:0005634;GO:0008238;GO:…	serine-type endopeptidase activity;proteolysis;thylakoid lumen;serine-type peptidase activity;protein metabolic process;chloroplast thylakoid membrane;serine hydrolase activity;organonitrogen compound metabolic process;plastid thylakoid membrane;endopeptidase activity;macromolecule metabolic process;chloroplast thylakoid;peptidase activity;nitrogen compound metabolic process;plastid thylakoid;cat…	MLOC_20798.1	HORVU1Hr1G089820	HORVU.MOREX.r3.1HG0090150	#N/A	#N/A	#N/A	#N/A	#N/A	#N/A
BaRT2v18chr1HG046580	drought.leaf-control.leaf	4.22162e-09	0.34175	-1.11094	down-regulated	Ketol-acid reductoisomerase;Ketol-acid reductoisomerase, chloroplastic	0	0	MLOC_10676.3	HORVU1Hr1G090490	HORVU.MOREX.r3.1HG0090780	#N/A	#N/A	#N/A	#N/A	#N/A	#N/A
BaRT2v18chr1HG046680	drought.leaf-control.leaf	2.44741e-07	-0.195282	-0.690904	down-regulated	GTP-binding nuclear protein	GO:0006913;GO:0003924;GO:0005634;GO:0051169;GO:0005525;GO:0043231;GO:0046907;GO:0032550;GO:0043227;GO:0051649;GO:0001883;GO:0043229;GO:0051641;GO:0032561;GO:0043226;GO:0019001;GO:0015031;GO:0005622;GO:0032549;GO:0045184;GO:0005737;GO:0001882;GO:0008104;GO:0110165;GO:0015833;GO:0017111;GO:0016021;GO:0042886;GO:0016462;GO:0031224;GO:0033036;GO:0016818;GO:0016020;GO:0071705;GO:0016817;GO:0071702;GO:…	nucleocytoplasmic transport;GTPase activity;nucleus;nuclear transport;GTP binding;intracellular membrane-bounded organelle;intracellular transport;purine ribonucleoside binding;membrane-bounded organelle;establishment of localization in cell;purine nucleoside binding;intracellular organelle;cellular localization;guanyl ribonucleotide binding;organelle;guanyl nucleotide binding;protein transport;i…	MLOC_67355.1	HORVU1Hr1G090760	HORVU.MOREX.r3.1HG0090940	#N/A	#N/A	#N/A	#N/A	#N/A	#N/A
BaRT2v18chr1HG047270	drought.leaf-control.leaf	0.00855242	-0.216725	0.0139763	up-regulated	Auxilin-like protein 1;J domain-containing protein;Auxilin-related protein 2;UBA domain-containing protein 7	GO:0072318;GO:0030276;GO:0031982;GO:0072319;GO:0005515;GO:0043231;GO:0051261;GO:0043227;GO:0005488;GO:0043624;GO:0043229;GO:0032984;GO:0043226;GO:0022411;GO:0005737;GO:0072583;GO:0005622;GO:0006898;GO:0016021;GO:0006897;GO:0031224;GO:0016192;GO:0016020;GO:0043933;GO:0110165;GO:0016043;GO:0071840;GO:0006810;GO:0051234;GO:0051179;GO:0009987;GO:0072318;GO:0030276;GO:0031982;GO:0072319;GO:0005515;GO:…	clathrin coat disassembly;clathrin binding;vesicle;vesicle uncoating;protein binding;intracellular membrane-bounded organelle;protein depolymerization;membrane-bounded organelle;binding;cellular protein complex disassembly;intracellular organelle;protein-containing complex disassembly;organelle;cellular component disassembly;cytoplasm;clathrin-dependent endocytosis;intracellular anatomical struct…	MLOC_37402.6	HORVU1Hr1G091570	HORVU.MOREX.r3.1HG0092010	#N/A	#N/A	#N/A	#N/A	#N/A	#N/A
BaRT2v18chr1HG047280	drought.leaf-control.leaf	0.000102032	0.536918	1.36891	up-regulated	Glucose-1-phosphate adenylyltransferase;ADP-glucose pyrophosphorylase	GO:0019252;GO:0008878;GO:0009501;GO:0005982;GO:0070566;GO:0009507;GO:0005978;GO:0016779;GO:0009536;GO:0005977;GO:0016772;GO:0043231;GO:0006112;GO:0005524;GO:0043227;GO:0009250;GO:0032559;GO:0005737;GO:0006073;GO:0030554;GO:0043229;GO:0044042;GO:0035639;GO:0043226;GO:0033692;GO:0032555;GO:0010170;GO:0034637;GO:0017076;GO:1902503;GO:0000271;GO:0032553;GO:0005622;GO:0044264;GO:0097367;GO:0061695;GO:…	starch biosynthetic process;glucose-1-phosphate adenylyltransferase activity;amyloplast;starch metabolic process;adenylyltransferase activity;chloroplast;glycogen biosynthetic process;nucleotidyltransferase activity;plastid;glycogen metabolic process;transferase activity, transferring phosphorus-containing groups;intracellular membrane-bounded organelle;energy reserve metabolic process;ATP bindin…	MLOC_5173.5	HORVU1Hr1G091600	HORVU.MOREX.r3.1HG0092020	#N/A	#N/A	#N/A	#N/A	#N/A	#N/A
BaRT2v18chr1HG047340	drought.leaf-control.leaf	0.000166	-0.187137	-0.0534221	down-regulated	GBF-interacting protein 1	0	0	MLOC_10939.6	HORVU1Hr1G091730	HORVU.MOREX.r3.1HG0092090	#N/A	#N/A	#N/A	#N/A	#N/A	#N/A
BaRT2v18chr1HG047420	drought.leaf-control.leaf	0.000161539	-0.151893	0.151272	up-regulated	Protein REDUCED WALL ACETYLATION 3;O-acetyltransferase-like	GO:1990937;GO:0016740;GO:0005794;GO:0009834;GO:0016407;GO:0012505;GO:0045492;GO:0016747;GO:0016021;GO:0070592;GO:0016746;GO:0031224;GO:0010411;GO:0016020;GO:0003824;GO:0009832;GO:0043231;GO:0071669;GO:0043227;GO:0045491;GO:0043229;GO:0010410;GO:0043226;GO:0010383;GO:0005737;GO:0006073;GO:0005622;GO:0044042;GO:0110165;GO:0033692;GO:0034637;GO:0000271;GO:0044264;GO:0044038;GO:0070589;GO:0042546;GO:…	xylan acetylation;transferase activity;Golgi apparatus;plant-type secondary cell wall biogenesis;acetyltransferase activity;endomembrane system;xylan biosynthetic process;transferase activity, transferring acyl groups other than amino-acyl groups;integral component of membrane;cell wall polysaccharide biosynthetic process;transferase activity, transferring acyl groups;intrinsic component of membr…	MLOC_70853.7	HORVU1Hr1G091870	HORVU.MOREX.r3.1HG0092190	#N/A	#N/A	#N/A	#N/A	#N/A	#N/A
BaRT2v18chr1HG047630	drought.root-control.root	0.000349111	0.427568	0.571907	up-regulated	Phox-associated domain;Phox homologous domain;Sorting nexin-16;PX domain-containing protein;PXA domain-containing protein	GO:0035091;GO:0016021;GO:0005543;GO:0031224;GO:0008289;GO:0016020;GO:0005488;GO:0110165	phosphatidylinositol binding;integral component of membrane;phospholipid binding;intrinsic component of membrane;lipid binding;membrane;binding;cellular anatomical entity	MLOC_12989.1	HORVU1Hr1G092270	HORVU.MOREX.r3.1HG0092520	#N/A	#N/A	#N/A	#N/A	#N/A	#N/A
BaRT2v18chr1HG047750	drought.leaf-control.leaf	0.000764464	0.315293	-2.54098	down-regulated	Cell division cycle ATPase;AAA domain-containing protein;calmodulin-interacting protein 111-like isoform X2;peroxisomal biogenesis factor 6-like;Peroxisome biosynthesis protein PAS1-like;Spastin	GO:0016887;GO:0051301;GO:0017111;GO:0009987;GO:0016462;GO:0016818;GO:0016817;GO:0005524;GO:0032559;GO:0030554;GO:0035639;GO:0032555;GO:0017076;GO:0032553;GO:0097367;GO:0043168;GO:0000166;GO:1901265;GO:0036094;GO:0016787;GO:0043167;GO:1901363;GO:0097159;GO:0005488;GO:0003824	ATPase activity;cell division;nucleoside-triphosphatase activity;cellular process;pyrophosphatase activity;hydrolase activity, acting on acid anhydrides, in phosphorus-containing anhydrides;hydrolase activity, acting on acid anhydrides;ATP binding;adenyl ribonucleotide binding;adenyl nucleotide binding;purine ribonucleoside triphosphate binding;purine ribonucleotide binding;purine nucleotide bind…	MLOC_62780.1	HORVU1Hr1G092440	HORVU.MOREX.r3.1HG0092730	#N/A	#N/A	#N/A	#N/A	#N/A	#N/A
BaRT2v18chr1HG047900	drought.root-control.root	0.000516325	0.639339	-0.108093	down-regulated	S-type anion channel SLAH3	GO:0055085;GO:0005886;GO:0080044;GO:0071944;GO:0006810;GO:0080043;GO:0051234;GO:0016021;GO:0035251;GO:0051179;GO:0031224;GO:0046527;GO:0016020;GO:0009987;GO:0008194;GO:0016758;GO:0110165;GO:0016757;GO:0016740;GO:0003824	transmembrane transport;plasma membrane;quercetin 7-O-glucosyltransferase activity;cell periphery;transport;quercetin 3-O-glucosyltransferase activity;establishment of localization;integral component of membrane;UDP-glucosyltransferase activity;localization;intrinsic component of membrane;glucosyltransferase activity;membrane;cellular process;UDP-glycosyltransferase activity;transferase activity,…	MLOC_67349.1	HORVU1Hr1G092640	HORVU.MOREX.r3.1HG0092850	#N/A	#N/A	#N/A	#N/A	#N/A	#N/A
BaRT2v18chr1HG048490	drought.leaf-control.leaf	6.80207e-05	0.159324	-0.297249	down-regulated	Membrane protein-like;transmembrane protein 33 homolog	GO:0016021;GO:0031224;GO:0016020;GO:0009506;GO:0055044;GO:0005911;GO:0070161;GO:0030054;GO:0005783;GO:0012505;GO:0043231;GO:0043227;GO:0043229;GO:0043226;GO:0005737;GO:0005622;GO:0110165;GO:0016021;GO:0031224;GO:0016020;GO:0009506;GO:0055044;GO:0005911;GO:0070161;GO:0030054;GO:0005783;GO:0012505;GO:0043231;GO:0043227;GO:0043229;GO:0043226;GO:0005737;GO:0005622;GO:0110165;GO:0016021;GO:0031224;GO:…	integral component of membrane;intrinsic component of membrane;membrane;plasmodesma;symplast;cell-cell junction;anchoring junction;cell junction;endoplasmic reticulum;endomembrane system;intracellular membrane-bounded organelle;membrane-bounded organelle;intracellular organelle;organelle;cytoplasm;intracellular anatomical structure;cellular anatomical entity;integral component of membrane;intrins…	MLOC_1129.2	HORVU1Hr1G093720	HORVU.MOREX.r3.1HG0093710	#N/A	#N/A	#N/A	#N/A	#N/A	#N/A
BaRT2v18chr1HG048580	drought.leaf-control.leaf	5.73682e-10	-0.362699	0.764977	up-regulated	E3 ubiquitin-protein ligase MARCH6;RING-CH-type domain-containing protein	GO:0030433;GO:0030176;GO:0008270;GO:0036503;GO:0031227;GO:0046914;GO:0034976;GO:0031301;GO:0046872;GO:0010243;GO:0031300;GO:0043169;GO:1901698;GO:0005789;GO:0043167;GO:0043161;GO:0098827;GO:0005488;GO:0010498;GO:0042175;GO:0006511;GO:0005783;GO:0019941;GO:0031984;GO:0043632;GO:0012505;GO:0010033;GO:0031090;GO:0051603;GO:0016021;GO:0044257;GO:0031224;GO:0030163;GO:0043231;GO:0044265;GO:0043227;GO:…	ubiquitin-dependent ERAD pathway;integral component of endoplasmic reticulum membrane;zinc ion binding;ERAD pathway;intrinsic component of endoplasmic reticulum membrane;transition metal ion binding;response to endoplasmic reticulum stress;integral component of organelle membrane;metal ion binding;response to organonitrogen compound;intrinsic component of organelle membrane;cation binding;respons…	MLOC_36840.2	HORVU1Hr1G093800	HORVU.MOREX.r3.1HG0093790	#N/A	#N/A	#N/A	#N/A	#N/A	#N/A
BaRT2v18chr1HG048580	drought.root-control.root	0.00346014	-0.395559	1.91238	up-regulated	E3 ubiquitin-protein ligase MARCH6;RING-CH-type domain-containing protein	GO:0030433;GO:0030176;GO:0008270;GO:0036503;GO:0031227;GO:0046914;GO:0034976;GO:0031301;GO:0046872;GO:0010243;GO:0031300;GO:0043169;GO:1901698;GO:0005789;GO:0043167;GO:0043161;GO:0098827;GO:0005488;GO:0010498;GO:0042175;GO:0006511;GO:0005783;GO:0019941;GO:0031984;GO:0043632;GO:0012505;GO:0010033;GO:0031090;GO:0051603;GO:0016021;GO:0044257;GO:0031224;GO:0030163;GO:0043231;GO:0044265;GO:0043227;GO:…	ubiquitin-dependent ERAD pathway;integral component of endoplasmic reticulum membrane;zinc ion binding;ERAD pathway;intrinsic component of endoplasmic reticulum membrane;transition metal ion binding;response to endoplasmic reticulum stress;integral component of organelle membrane;metal ion binding;response to organonitrogen compound;intrinsic component of organelle membrane;cation binding;respons…	MLOC_36840.2	HORVU1Hr1G093800	HORVU.MOREX.r3.1HG0093790	#N/A	#N/A	#N/A	#N/A	#N/A	#N/A
BaRT2v18chr1HG049230	drought.leaf-control.leaf	8.2088e-05	0.266462	-0.813961	down-regulated	UDP-glucose 4-epimerase 1;UDP-glucose 4-epimerase	GO:0003978;GO:0006012;GO:0005829;GO:0016857;GO:0019318;GO:0005737;GO:0016854;GO:0005996;GO:0005622;GO:0016853;GO:0005975;GO:0016021;GO:0044281;GO:0003723;GO:0031224;GO:0006364;GO:0003824;GO:0016020;GO:0016072;GO:0003676;GO:0110165;GO:0042254;GO:1901363;GO:0022613;GO:0097159;GO:0034470;GO:0005488;GO:0006396;GO:0034660;GO:0044085;GO:0044238;GO:0071704;GO:0071840;GO:0016070;GO:0090304;GO:0010467;GO:…	UDP-glucose 4-epimerase activity;galactose metabolic process;cytosol;racemase and epimerase activity, acting on carbohydrates and derivatives;hexose metabolic process;cytoplasm;racemase and epimerase activity;monosaccharide metabolic process;intracellular anatomical structure;isomerase activity;carbohydrate metabolic process;integral component of membrane;small molecule metabolic process;RNA bind…	MLOC_65544.2	HORVU1Hr1G095430	HORVU.MOREX.r3.1HG0095170	#N/A	#N/A	#N/A	#N/A	#N/A	#N/A
BaRT2v18chr1HG049270	drought.leaf-control.leaf	0.00069332	-0.458963	-0.140777	down-regulated	notchless protein homolog;Angio-associated migratory cell protein, putative;G-protein, beta subunit	GO:0005730;GO:0000027;GO:0016905;GO:0031981;GO:0042273;GO:0004683;GO:0070013;GO:0042255;GO:0004674;GO:0043233;GO:0022618;GO:0004672;GO:0031974;GO:0071826;GO:0016773;GO:0005634;GO:0070925;GO:0016301;GO:0043232;GO:0034622;GO:0140096;GO:0043228;GO:0065003;GO:0016772;GO:0043231;GO:0042254;GO:0016740;GO:0043227;GO:0043933;GO:0003824;GO:0043229;GO:0022613;GO:0043226;GO:0022607;GO:0005622;GO:0006996;GO:…	nucleolus;ribosomal large subunit assembly;myosin heavy chain kinase activity;nuclear lumen;ribosomal large subunit biogenesis;calmodulin-dependent protein kinase activity;intracellular organelle lumen;ribosome assembly;protein serine/threonine kinase activity;organelle lumen;ribonucleoprotein complex assembly;protein kinase activity;membrane-enclosed lumen;ribonucleoprotein complex subunit organ…	MLOC_62391.1	HORVU1Hr1G095080	HORVU.MOREX.r3.1HG0095090	#N/A	#N/A	#N/A	#N/A	#N/A	#N/A
BaRT2v18chr1HG049370	drought.root-control.root	0.00636114	0.376243	0.512789	up-regulated	ATP-dependent zinc metalloprotease FTSH 4, mitochondrial;AAA domain-containing protein	GO:0004176;GO:0006508;GO:0005739;GO:0004222;GO:0019538;GO:0016020;GO:0008237;GO:1901564;GO:0043231;GO:0004175;GO:0043170;GO:0043227;GO:0008233;GO:0006807;GO:0043229;GO:0016887;GO:0044238;GO:0043226;GO:0017111;GO:0071704;GO:0005737;GO:0016462;GO:0008152;GO:0005622;GO:0016818;GO:0110165;GO:0016817;GO:0016021;GO:0140096;GO:0031224;GO:0005524;GO:0032559;GO:0030554;GO:0035639;GO:0032555;GO:0017076;GO:…	ATP-dependent peptidase activity;proteolysis;mitochondrion;metalloendopeptidase activity;protein metabolic process;membrane;metallopeptidase activity;organonitrogen compound metabolic process;intracellular membrane-bounded organelle;endopeptidase activity;macromolecule metabolic process;membrane-bounded organelle;peptidase activity;nitrogen compound metabolic process;intracellular organelle;ATPas…	MLOC_74755.1	HORVU1Hr1G094900	HORVU.MOREX.r3.1HG0094940	#N/A	#N/A	#N/A	#N/A	#N/A	#N/A
BaRT2v18chr1HG049470	drought.leaf-control.leaf	0.000384512	-0.356356	0.417988	up-regulated	Chromatin modification-related protein EAF1 B;HSA domain-containing protein	GO:0006325;GO:0005634;GO:0004672;GO:0051276;GO:0043231;GO:0016773;GO:0006996;GO:0043227;GO:0016301;GO:0016043;GO:0043229;GO:0140096;GO:0071840;GO:0043226;GO:0016772;GO:0005622;GO:0009987;GO:0005524;GO:0006468;GO:0110165;GO:0032559;GO:0006464;GO:0030554;GO:0036211;GO:0035639;GO:0043412;GO:0032555;GO:0016310;GO:0017076;GO:0032553;GO:0006796;GO:0097367;GO:0006793;GO:0044267;GO:0043168;GO:0000166;GO:…	chromatin organization;nucleus;protein kinase activity;chromosome organization;intracellular membrane-bounded organelle;phosphotransferase activity, alcohol group as acceptor;organelle organization;membrane-bounded organelle;kinase activity;cellular component organization;intracellular organelle;catalytic activity, acting on a protein;cellular component organization or biogenesis;organelle;transf…	MLOC_60761.2	---NA---	HORVU.MOREX.r3.1HG0094760	#N/A	#N/A	#N/A	#N/A	#N/A	#N/A
BaRT2v18chr2HG049520	drought.leaf-control.leaf	0.000264793	0.628239	5.84072	up-regulated	Protein-serine/threonine phosphatase	GO:0106306;GO:0006470;GO:0005829;GO:0106307;GO:0016311;GO:0005634;GO:0004722;GO:0006464;GO:0043231;GO:0004721;GO:0036211;GO:0043227;GO:0016791;GO:0043412;GO:0043229;GO:0042578;GO:0006796;GO:0043226;GO:0016788;GO:0006793;GO:0005737;GO:0140096;GO:0044267;GO:0005622;GO:0046872;GO:0019538;GO:0110165;GO:0043169;GO:0044260;GO:0016787;GO:1901564;GO:0043167;GO:0043170;GO:0006807;GO:0005488;GO:0044238;GO:…	protein serine phosphatase activity;protein dephosphorylation;cytosol;protein threonine phosphatase activity;dephosphorylation;nucleus;protein serine/threonine phosphatase activity;cellular protein modification process;intracellular membrane-bounded organelle;phosphoprotein phosphatase activity;protein modification process;membrane-bounded organelle;phosphatase activity;macromolecule modification…	MLOC_38392.4	HORVU7Hr1G008470	HORVU.MOREX.r3.2HG0095500	#N/A	#N/A	#N/A	#N/A	#N/A	#N/A
BaRT2v18chr2HG049520	drought.root-control.root	0.000500686	-0.359672	-1.2106	down-regulated	Protein-serine/threonine phosphatase	GO:0106306;GO:0006470;GO:0005829;GO:0106307;GO:0016311;GO:0005634;GO:0004722;GO:0006464;GO:0043231;GO:0004721;GO:0036211;GO:0043227;GO:0016791;GO:0043412;GO:0043229;GO:0042578;GO:0006796;GO:0043226;GO:0016788;GO:0006793;GO:0005737;GO:0140096;GO:0044267;GO:0005622;GO:0046872;GO:0019538;GO:0110165;GO:0043169;GO:0044260;GO:0016787;GO:1901564;GO:0043167;GO:0043170;GO:0006807;GO:0005488;GO:0044238;GO:…	protein serine phosphatase activity;protein dephosphorylation;cytosol;protein threonine phosphatase activity;dephosphorylation;nucleus;protein serine/threonine phosphatase activity;cellular protein modification process;intracellular membrane-bounded organelle;phosphoprotein phosphatase activity;protein modification process;membrane-bounded organelle;phosphatase activity;macromolecule modification…	MLOC_38392.4	HORVU7Hr1G008470	HORVU.MOREX.r3.2HG0095500	#N/A	#N/A	#N/A	#N/A	#N/A	#N/A
BaRT2v18chr2HG050230	drought.leaf-control.leaf	0.000180932	0.358494	-2.48383	down-regulated	Putative LeOPT1-oligopeptide transporter;Peptide transporter PTR2	GO:0006857;GO:0022857;GO:0016021;GO:0015833;GO:0005215;GO:0031224;GO:0042886;GO:0016020;GO:0071705;GO:0110165;GO:0071702;GO:0055085;GO:0006820;GO:0006810;GO:0051234;GO:0051179;GO:0006811;GO:0009987;GO:0022857;GO:0055085;GO:0016021;GO:0005215;GO:0006857;GO:0031224;GO:0006810;GO:0016020;GO:0051234;GO:0110165;GO:0051179;GO:0015833;GO:0042886;GO:0071705;GO:0071702;GO:0006820;GO:0006811;GO:0009987;GO:…	oligopeptide transport;transmembrane transporter activity;integral component of membrane;peptide transport;transporter activity;intrinsic component of membrane;amide transport;membrane;nitrogen compound transport;cellular anatomical entity;organic substance transport;transmembrane transport;anion transport;transport;establishment of localization;localization;ion transport;cellular process;transme…	MLOC_16105.2	HORVU2Hr1G001320	HORVU.MOREX.r3.2HG0096410	#N/A	#N/A	#N/A	#N/A	#N/A	#N/A
BaRT2v18chr2HG051380	drought.leaf-control.leaf	0.00413455	0.137199	-0.358549	down-regulated	E3 ubiquitin-protein ligase MBR2;RING finger protein 165	GO:0061630;GO:0016567;GO:0061659;GO:0032446;GO:0004842;GO:0070647;GO:0019787;GO:0006464;GO:0036211;GO:0140096;GO:0043412;GO:0016740;GO:0044267;GO:0016874;GO:0019538;GO:0003824;GO:0044260;GO:0008270;GO:1901564;GO:0046914;GO:0043170;GO:0046872;GO:0006807;GO:0043169;GO:0044238;GO:0043167;GO:0044237;GO:0005488;GO:0071704;GO:0008152;GO:0009987;GO:0061630;GO:0016567;GO:0061659;GO:0032446;GO:0004842;GO:…	ubiquitin protein ligase activity;protein ubiquitination;ubiquitin-like protein ligase activity;protein modification by small protein conjugation;ubiquitin-protein transferase activity;protein modification by small protein conjugation or removal;ubiquitin-like protein transferase activity;cellular protein modification process;protein modification process;catalytic activity, acting on a protein;ma…	MLOC_56129.2	HORVU2Hr1G003340	HORVU.MOREX.r3.2HG0098410	#N/A	#N/A	#N/A	#N/A	#N/A	#N/A
BaRT2v18chr2HG051380	drought.root-control.root	0.00941299	0.429445	1.36087	up-regulated	E3 ubiquitin-protein ligase MBR2;RING finger protein 165	GO:0061630;GO:0016567;GO:0061659;GO:0032446;GO:0004842;GO:0070647;GO:0019787;GO:0006464;GO:0036211;GO:0140096;GO:0043412;GO:0016740;GO:0044267;GO:0016874;GO:0019538;GO:0003824;GO:0044260;GO:0008270;GO:1901564;GO:0046914;GO:0043170;GO:0046872;GO:0006807;GO:0043169;GO:0044238;GO:0043167;GO:0044237;GO:0005488;GO:0071704;GO:0008152;GO:0009987;GO:0061630;GO:0016567;GO:0061659;GO:0032446;GO:0004842;GO:…	ubiquitin protein ligase activity;protein ubiquitination;ubiquitin-like protein ligase activity;protein modification by small protein conjugation;ubiquitin-protein transferase activity;protein modification by small protein conjugation or removal;ubiquitin-like protein transferase activity;cellular protein modification process;protein modification process;catalytic activity, acting on a protein;ma…	MLOC_56129.2	HORVU2Hr1G003340	HORVU.MOREX.r3.2HG0098410	#N/A	#N/A	#N/A	#N/A	#N/A	#N/A
BaRT2v18chr2HG052120	drought.root-control.root	0.0018207	-0.61279	-1.50386	down-regulated	Ent-copalyl diphosphate synthase;Terpene synthase TPS6	GO:0010333;GO:0009686;GO:0009507;GO:0016838;GO:0009685;GO:0009536;GO:0016835;GO:0016102;GO:0043231;GO:0000287;GO:0016101;GO:0043227;GO:0016829;GO:0016114;GO:0043229;GO:0046872;GO:0006721;GO:0043226;GO:0043169;GO:0008299;GO:0005737;GO:0006720;GO:0043167;GO:0005622;GO:0008610;GO:0005488;GO:0110165;GO:0044255;GO:0030599;GO:0006629;GO:0003824;GO:0016053;GO:0051498;GO:0044283;GO:0052689;GO:0006082;GO:…	terpene synthase activity;gibberellin biosynthetic process;chloroplast;carbon-oxygen lyase activity, acting on phosphates;gibberellin metabolic process;plastid;carbon-oxygen lyase activity;diterpenoid biosynthetic process;intracellular membrane-bounded organelle;magnesium ion binding;diterpenoid metabolic process;membrane-bounded organelle;lyase activity;terpenoid biosynthetic process;intracellul…	MLOC_5926.3	HORVU2Hr1G004620	HORVU.MOREX.r3.2HG0099570	#N/A	#N/A	#N/A	#N/A	#N/A	#N/A
BaRT2v18chr2HG052180	drought.leaf-control.leaf	8.21352e-06	0.164232	0.418875	up-regulated	ABC transporter B family member 25, mitochondrial;Transporter ATM1, mitochondrial, putative;ATP-binding cassette containing protein	GO:0042626;GO:0055085;GO:0005743;GO:0015399;GO:0006810;GO:0019866;GO:0022804;GO:0051234;GO:0031966;GO:0016887;GO:0051179;GO:0005740;GO:0017111;GO:0006879;GO:0031967;GO:0016462;GO:0046916;GO:0005739;GO:0016818;GO:0055072;GO:0031090;GO:0016817;GO:0006875;GO:0031975;GO:0022857;GO:0030003;GO:0016021;GO:0005215;GO:0055076;GO:0031224;GO:0005524;GO:0006873;GO:0016020;GO:0032559;GO:0055082;GO:0043231;GO:…	ATPase-coupled transmembrane transporter activity;transmembrane transport;mitochondrial inner membrane;primary active transmembrane transporter activity;transport;organelle inner membrane;active transmembrane transporter activity;establishment of localization;mitochondrial membrane;ATPase activity;localization;mitochondrial envelope;nucleoside-triphosphatase activity;cellular iron ion homeostasis…	MLOC_74324.1	HORVU4Hr1G050840	HORVU.MOREX.r3.2HG0099650	#N/A	#N/A	#N/A	#N/A	#N/A	#N/A
BaRT2v18chr2HG052260	drought.root-control.root	0.00155954	0.630921	0.74883	up-regulated	DLH domain-containing protein;Carboxymethylenebutenolidase-like protein;Putative 2-oxo-3-(5-oxofuran-2-ylidene)propanoate lactonase;Cellulose synthase-like protein H1-like;Putative hydrolase related to dienelactone hydrolase	GO:0016787;GO:0010043;GO:0005783;GO:0003824;GO:0010038;GO:0005829;GO:0008806;GO:0010035;GO:0009507;GO:0016747;GO:0012505;GO:0042221;GO:0016746;GO:0009536;GO:0050896;GO:0052689;GO:0043231;GO:0016740;GO:0043227;GO:0016788;GO:0043229;GO:0043226;GO:0005737;GO:0005622;GO:0110165;GO:0016787;GO:0016021;GO:0003824;GO:0031224;GO:0016020;GO:0110165;GO:0016787;GO:0010043;GO:0005783;GO:0003824;GO:0010038;GO:…	hydrolase activity;response to zinc ion;endoplasmic reticulum;catalytic activity;response to metal ion;cytosol;carboxymethylenebutenolidase activity;response to inorganic substance;chloroplast;transferase activity, transferring acyl groups other than amino-acyl groups;endomembrane system;response to chemical;transferase activity, transferring acyl groups;plastid;response to stimulus;carboxylic es…	MLOC_62795.2	HORVU3Hr1G017660	HORVU.MOREX.r3.2HG0099800	#N/A	#N/A	#N/A	#N/A	#N/A	#N/A
BaRT2v18chr2HG052300	drought.root-control.root	0.00756214	0.277398	-0.443914	down-regulated	Nicotianamine synthase	GO:0030410;GO:0030417;GO:0030418;GO:0016765;GO:0072351;GO:0016740;GO:0072350;GO:0003824;GO:0042401;GO:0009309;GO:0006576;GO:0044106;GO:0009308;GO:0046394;GO:0016053;GO:0044283;GO:0019752;GO:0043436;GO:0006082;GO:0018130;GO:1901362;GO:0044281;GO:0044271;GO:1901566;GO:0046483;GO:1901360;GO:0044249;GO:1901576;GO:0009058;GO:0034641;GO:1901564;GO:0006807;GO:0044237;GO:0071704;GO:0008152;GO:0009987;GO:…	nicotianamine synthase activity;nicotianamine metabolic process;nicotianamine biosynthetic process;transferase activity, transferring alkyl or aryl (other than methyl) groups;tricarboxylic acid biosynthetic process;transferase activity;tricarboxylic acid metabolic process;catalytic activity;cellular biogenic amine biosynthetic process;amine biosynthetic process;cellular biogenic amine metabolic p…	---NA---	---NA---	---NA---	#N/A	#N/A	#N/A	#N/A	#N/A	#N/A
BaRT2v18chr2HG052660	drought.leaf-control.leaf	4.9143e-07	0.502097	0.742871	up-regulated	TIP120 domain-containing protein;Cullin-associated NEDD8-dissociated protein 1;cullin-associated NEDD8-dissociated protein 1-like;TATA-binding protein interacting (TIP20);cullin-associated NEDD8-dissociated protein 1 isoform X1	GO:0010265;GO:0005634;GO:0065003;GO:0043231;GO:0043933;GO:0043227;GO:0022607;GO:0043229;GO:0044085;GO:0043226;GO:0016043;GO:0005622;GO:0071840;GO:0016021;GO:0016567;GO:0031224;GO:0032446;GO:0016020;GO:0070647;GO:0110165;GO:0006464;GO:0036211;GO:0043412;GO:0044267;GO:0019538;GO:0044260;GO:0009987;GO:1901564;GO:0043170;GO:0006807;GO:0044238;GO:0044237;GO:0071704;GO:0008152;GO:0010265;GO:0005634;GO:…	SCF complex assembly;nucleus;protein-containing complex assembly;intracellular membrane-bounded organelle;protein-containing complex subunit organization;membrane-bounded organelle;cellular component assembly;intracellular organelle;cellular component biogenesis;organelle;cellular component organization;intracellular anatomical structure;cellular component organization or biogenesis;integral comp…	MLOC_67779.1	HORVU2Hr1G005650	HORVU.MOREX.r3.2HG0100320	#N/A	#N/A	#N/A	#N/A	#N/A	#N/A
BaRT2v18chr2HG052900	drought.leaf-control.leaf	8.90048e-05	-0.122124	-0.0288728	down-regulated	0	GO:0006890;GO:0016021;GO:0048193;GO:0031224;GO:0016192;GO:0016020;GO:0006810;GO:0110165;GO:0051234;GO:0051179;GO:0009987	retrograde vesicle-mediated transport, Golgi to endoplasmic reticulum;integral component of membrane;Golgi vesicle transport;intrinsic component of membrane;vesicle-mediated transport;membrane;transport;cellular anatomical entity;establishment of localization;localization;cellular process	MLOC_25409.1	HORVU2Hr1G006030	HORVU.MOREX.r3.2HG0100660	#N/A	#N/A	#N/A	#N/A	#N/A	#N/A
BaRT2v18chr2HG052970	drought.root-control.root	7.96873e-06	-0.447355	0.655935	up-regulated	Amidase domain-containing protein;Fatty acid amide hydrolase	GO:0047412;GO:0070291;GO:0005774;GO:0042439;GO:0016811;GO:0005773;GO:0034308;GO:0016787;GO:0005783;GO:0006576;GO:0016810;GO:0005794;GO:0044106;GO:0098588;GO:0003824;GO:0006066;GO:0012505;GO:0050566;GO:0009308;GO:0031090;GO:0050567;GO:1901615;GO:0043231;GO:0016884;GO:0042742;GO:0043227;GO:0016879;GO:0009617;GO:0005886;GO:0043864;GO:0098542;GO:0071944;GO:0140101;GO:0006952;GO:0043229;GO:0004040;GO:…	N-(long-chain-acyl)ethanolamine deacylase activity;N-acylethanolamine metabolic process;vacuolar membrane;ethanolamine-containing compound metabolic process;hydrolase activity, acting on carbon-nitrogen (but not peptide) bonds, in linear amides;vacuole;primary alcohol metabolic process;hydrolase activity;endoplasmic reticulum;cellular biogenic amine metabolic process;hydrolase activity, acting on…	MLOC_5294.1	HORVU1Hr1G090770	HORVU.MOREX.r3.2HG0100770	#N/A	#N/A	#N/A	#N/A	#N/A	#N/A
BaRT2v18chr2HG053030	drought.root-control.root	0.000236498	-0.299612	1.28228	up-regulated	Phosphoglycerate mutase-like protein 1	GO:0016868;GO:0005737;GO:0031204;GO:0016866;GO:0006620;GO:0005622;GO:0016853;GO:0006487;GO:0000139;GO:0035252;GO:0045047;GO:0098791;GO:0042285;GO:0072599;GO:0005794;GO:0006612;GO:0008194;GO:0098588;GO:0070972;GO:0016763;GO:0031984;GO:0065002;GO:0012505;GO:0016757;GO:0006486;GO:0003824;GO:0031090;GO:0043413;GO:0043231;GO:0016740;GO:0009101;GO:0043227;GO:0009100;GO:0043229;GO:0072594;GO:0043226;GO:…	intramolecular transferase activity, phosphotransferases;cytoplasm;posttranslational protein targeting to membrane, translocation;intramolecular transferase activity;posttranslational protein targeting to endoplasmic reticulum membrane;intracellular anatomical structure;isomerase activity;protein N-linked glycosylation;Golgi membrane;UDP-xylosyltransferase activity;protein targeting to ER;Golgi a…	MLOC_18035.1	HORVU2Hr1G006280	HORVU.MOREX.r3.2HG0100900	#N/A	#N/A	#N/A	#N/A	#N/A	#N/A
BaRT2v18chr2HG053120	drought.leaf-control.leaf	9.2446e-05	0.264923	1.1973	up-regulated	NB-ARC domain-containing protein	GO:0043531;GO:0032559;GO:0030554;GO:0032555;GO:0017076;GO:0032553;GO:0097367;GO:0043168;GO:0000166;GO:1901265;GO:0036094;GO:0043167;GO:1901363;GO:0097159;GO:0005488;GO:0005524;GO:0035639;GO:0043531;GO:0006952;GO:0032559;GO:0006950;GO:0030554;GO:0050896;GO:0032555;GO:0017076;GO:0032553;GO:0097367;GO:0043168;GO:0000166;GO:1901265;GO:0036094;GO:0043167;GO:1901363;GO:0097159;GO:0005524;GO:0035639;GO:…	ADP binding;adenyl ribonucleotide binding;adenyl nucleotide binding;purine ribonucleotide binding;purine nucleotide binding;ribonucleotide binding;carbohydrate derivative binding;anion binding;nucleotide binding;nucleoside phosphate binding;small molecule binding;ion binding;heterocyclic compound binding;organic cyclic compound binding;binding;ATP binding;purine ribonucleoside triphosphate bindin…	MLOC_68832.3	HORVU2Hr1G006590	HORVU.MOREX.r3.2HG0101020	#N/A	#N/A	#N/A	#N/A	#N/A	#N/A
BaRT2v18chr2HG053360	drought.leaf-control.leaf	0.00236639	-0.229984	-0.143854	down-regulated	Sugar/inositol transporter;MFS domain-containing protein	GO:0015293;GO:0055085;GO:0016021;GO:0015291;GO:0006810;GO:0031224;GO:0022804;GO:0051234;GO:0016020;GO:0022857;GO:0051179;GO:0110165;GO:0005215;GO:0008643;GO:0071702;GO:0006820;GO:0006811;GO:0009987;GO:0006817;GO:0015698	symporter activity;transmembrane transport;integral component of membrane;secondary active transmembrane transporter activity;transport;intrinsic component of membrane;active transmembrane transporter activity;establishment of localization;membrane;transmembrane transporter activity;localization;cellular anatomical entity;transporter activity;carbohydrate transport;organic substance transport;ani…	MLOC_18039.1	HORVU2Hr1G007130	HORVU.MOREX.r3.2HG0101560	#N/A	#N/A	#N/A	#N/A	#N/A	#N/A
BaRT2v18chr2HG053700	drought.leaf-control.leaf	8.68224e-05	-0.400306	0.261066	up-regulated	ruBisCO large subunit-binding protein subunit alpha;60 kDa chaperonin alpha subunit	GO:0042026;GO:0005524;GO:0009507;GO:0006457;GO:0032559;GO:0009536;GO:0030554;GO:0009987;GO:0048046;GO:0035639;GO:0009793;GO:0009570;GO:0032555;GO:0048316;GO:0009532;GO:0017076;GO:0009658;GO:0009941;GO:0032553;GO:0010154;GO:0022626;GO:0097367;GO:0009657;GO:0009526;GO:0043168;GO:0009791;GO:0009579;GO:0000166;GO:0048608;GO:0005829;GO:1901265;GO:0061458;GO:0043231;GO:0036094;GO:0009790;GO:0043227;GO:…	protein refolding;ATP binding;chloroplast;protein folding;adenyl ribonucleotide binding;plastid;adenyl nucleotide binding;cellular process;apoplast;purine ribonucleoside triphosphate binding;embryo development ending in seed dormancy;chloroplast stroma;purine ribonucleotide binding;seed development;plastid stroma;purine nucleotide binding;chloroplast organization;chloroplast envelope;ribonucleoti…	MLOC_24602.2	HORVU2Hr1G007840	HORVU.MOREX.r3.2HG0102500	#N/A	#N/A	#N/A	#N/A	#N/A	#N/A
BaRT2v18chr2HG053740	drought.leaf-control.leaf	5.08367e-07	-0.664413	-0.915298	down-regulated	Receptor-like serine/threonine-protein kinase	GO:0048544;GO:0106311;GO:0016021;GO:0009875;GO:0106310;GO:0031224;GO:0009856;GO:0004674;GO:0016020;GO:0044706;GO:0004672;GO:0005886;GO:0008037;GO:0016773;GO:0071944;GO:0022414;GO:0016301;GO:0110165;GO:0000003;GO:0140096;GO:0051704;GO:0016772;GO:0032501;GO:0005524;GO:0006468;GO:0032559;GO:0007154;GO:0030554;GO:0006464;GO:0035639;GO:0036211;GO:0032555;GO:0043412;GO:0017076;GO:0016310;GO:0032553;GO:…	recognition of pollen;protein threonine kinase activity;integral component of membrane;pollen-pistil interaction;protein serine kinase activity;intrinsic component of membrane;pollination;protein serine/threonine kinase activity;membrane;multi-multicellular organism process;protein kinase activity;plasma membrane;cell recognition;phosphotransferase activity, alcohol group as acceptor;cell periphe…	MLOC_13760.1	HORVU2Hr1G008140	HORVU.MOREX.r3.2HG0102650	#N/A	#N/A	#N/A	#N/A	#N/A	#N/A
BaRT2v18chr2HG054090	drought.leaf-control.leaf	5.33576e-06	0.303543	0.765091	up-regulated	ABC transporter C family member 4	GO:0042626;GO:0055085;GO:0000325;GO:0015399;GO:0006810;GO:0005774;GO:0022804;GO:0051234;GO:0005773;GO:0016887;GO:0051179;GO:0098588;GO:0017111;GO:0016021;GO:0070734;GO:0016462;GO:0031224;GO:0006342;GO:0016818;GO:0031090;GO:0045814;GO:0016817;GO:0016020;GO:0097549;GO:0022857;GO:0043231;GO:0034401;GO:0005215;GO:0043227;GO:0040029;GO:0005524;GO:0035098;GO:0009987;GO:0032559;GO:0043229;GO:0034968;GO:…	ATPase-coupled transmembrane transporter activity;transmembrane transport;plant-type vacuole;primary active transmembrane transporter activity;transport;vacuolar membrane;active transmembrane transporter activity;establishment of localization;vacuole;ATPase activity;localization;bounding membrane of organelle;nucleoside-triphosphatase activity;integral component of membrane;histone H3-K27 methyla…	MLOC_5957.1	HORVU2Hr1G009580	HORVU.MOREX.r3.2HG0103630	#N/A	#N/A	#N/A	#N/A	#N/A	#N/A
BaRT2v18chr2HG054200	drought.root-control.root	0.00327394	-0.361642	0.604461	up-regulated	vacuolar protein-sorting-associated protein 33 homolog	GO:0006904;GO:0033263;GO:0008168;GO:0140029;GO:0099023;GO:0016741;GO:0048278;GO:0005764;GO:0016740;GO:0140056;GO:0000323;GO:0003824;GO:0022406;GO:0005773;GO:0006887;GO:0005768;GO:0051640;GO:0031410;GO:0032940;GO:0097708;GO:0046903;GO:0031982;GO:0140352;GO:0012505;GO:0016192;GO:0032991;GO:0051641;GO:0043231;GO:0006810;GO:0043227;GO:0051234;GO:0043229;GO:0051179;GO:0043226;GO:0006886;GO:0005737;GO:…	vesicle docking involved in exocytosis;CORVET complex;methyltransferase activity;exocytic process;vesicle tethering complex;transferase activity, transferring one-carbon groups;vesicle docking;lysosome;transferase activity;organelle localization by membrane tethering;lytic vacuole;catalytic activity;membrane docking;vacuole;exocytosis;endosome;organelle localization;cytoplasmic vesicle;secretion …	MLOC_59997.2	HORVU2Hr1G009890	HORVU.MOREX.r3.2HG0103870	#N/A	#N/A	#N/A	#N/A	#N/A	#N/A
BaRT2v18chr2HG054310	drought.root-control.root	0.0019641	0.519036	1.25522	up-regulated	Glycerol-3-phosphate dehydrogenase	GO:0009331;GO:0006072;GO:0052646;GO:1990204;GO:1902494;GO:0019637;GO:1901135;GO:0032991;GO:0006796;GO:0005737;GO:0006793;GO:0005622;GO:0044237;GO:0110165;GO:0071704;GO:0008152;GO:0009987	glycerol-3-phosphate dehydrogenase complex;glycerol-3-phosphate metabolic process;alditol phosphate metabolic process;oxidoreductase complex;catalytic complex;organophosphate metabolic process;carbohydrate derivative metabolic process;protein-containing complex;phosphate-containing compound metabolic process;cytoplasm;phosphorus metabolic process;intracellular anatomical structure;cellular metabo…	MLOC_11990.1	HORVU2Hr1G010130	HORVU.MOREX.r3.2HG0104090	#N/A	#N/A	#N/A	#N/A	#N/A	#N/A
BaRT2v18chr2HG054320	drought.leaf-control.leaf	9.96436e-05	-0.442716	1.18489	up-regulated	0	0	0	---NA---	---NA---	HORVU.MOREX.r3.2HG0104110	#N/A	#N/A	#N/A	#N/A	#N/A	#N/A
BaRT2v18chr2HG054490	drought.leaf-control.leaf	0.000389152	-0.661985	1.04677	up-regulated	0	GO:0004672;GO:0006468;GO:0016773;GO:0006464;GO:0016301;GO:0036211;GO:0140096;GO:0043412;GO:0016772;GO:0016310;GO:0005524;GO:0006796;GO:0032559;GO:0006793;GO:0030554;GO:0044267;GO:0035639;GO:0019538;GO:0032555;GO:0044260;GO:0017076;GO:1901564;GO:0032553;GO:0043170;GO:0097367;GO:0006807;GO:0043168;GO:0044238;GO:0000166;GO:0044237;GO:1901265;GO:0071704;GO:0016740;GO:0008152;GO:0036094;GO:0009987;GO:…	protein kinase activity;protein phosphorylation;phosphotransferase activity, alcohol group as acceptor;cellular protein modification process;kinase activity;protein modification process;catalytic activity, acting on a protein;macromolecule modification;transferase activity, transferring phosphorus-containing groups;phosphorylation;ATP binding;phosphate-containing compound metabolic process;adenyl…	MLOC_61794.2	HORVU2Hr1G010500	HORVU.MOREX.r3.2HG0104580	#N/A	#N/A	#N/A	#N/A	#N/A	#N/A
BaRT2v18chr2HG054530	drought.leaf-control.leaf	0.000476497	-0.23633	-1.54857	down-regulated	Glucose-6-phosphate 1-dehydrogenase	0	0	MLOC_18415.2	HORVU2Hr1G010520	HORVU.MOREX.r3.2HG0104640	#N/A	#N/A	#N/A	#N/A	#N/A	#N/A
BaRT2v18chr2HG054550	drought.leaf-control.leaf	0.00752462	0.528064	-0.361191	down-regulated	Aspartic proteinase-like protein 1;Peptidase A1 domain-containing protein;Aspartyl protease family protein (Fragment);Aspartic-type endopeptidase/ pepsin A;Asp domain-containing protein (Fragment)	GO:0004190;GO:0006508;GO:0031224;GO:0070001;GO:0019538;GO:0031225;GO:0004175;GO:1901564;GO:0016021;GO:0008233;GO:0043170;GO:0016020;GO:0140096;GO:0006807;GO:0110165;GO:0016787;GO:0044238;GO:0071704;GO:0003824;GO:0008152;GO:0004190;GO:0006508;GO:0031225;GO:0070001;GO:0019538;GO:0031224;GO:0004175;GO:1901564;GO:0016021;GO:0008233;GO:0043170;GO:0016020;GO:0140096;GO:0006807;GO:0110165;GO:0016787;GO:…	aspartic-type endopeptidase activity;proteolysis;intrinsic component of membrane;aspartic-type peptidase activity;protein metabolic process;anchored component of membrane;endopeptidase activity;organonitrogen compound metabolic process;integral component of membrane;peptidase activity;macromolecule metabolic process;membrane;catalytic activity, acting on a protein;nitrogen compound metabolic proc…	MLOC_69708.5	HORVU7Hr1G118020	HORVU.MOREX.r3.2HG0104680	#N/A	#N/A	#N/A	#N/A	#N/A	#N/A
BaRT2v18chr2HG054890	drought.leaf-control.leaf	0.0029509	-0.277406	0.0786993	up-regulated	E3 ubiquitin-protein ligase UPL3;HECT domain-containing protein	GO:0004842;GO:0016567;GO:0005886;GO:0019787;GO:0032446;GO:0071944;GO:0070647;GO:0140096;GO:0016020;GO:0006464;GO:0016740;GO:0016021;GO:0036211;GO:0016874;GO:0031224;GO:0043412;GO:0003824;GO:0110165;GO:0044267;GO:0004839;GO:0019538;GO:0008641;GO:0044260;GO:0016877;GO:0010091;GO:0016746;GO:1901564;GO:0010090;GO:0042023;GO:0010026;GO:0043170;GO:0090626;GO:0090558;GO:0044786;GO:0006807;GO:0000904;GO:…	ubiquitin-protein transferase activity;protein ubiquitination;plasma membrane;ubiquitin-like protein transferase activity;protein modification by small protein conjugation;cell periphery;protein modification by small protein conjugation or removal;catalytic activity, acting on a protein;membrane;cellular protein modification process;transferase activity;integral component of membrane;protein modi…	MLOC_13156.2	HORVU2Hr1G011040	HORVU.MOREX.r3.2HG0105170	#N/A	#N/A	#N/A	#N/A	#N/A	#N/A
BaRT2v18chr2HG055330	drought.root-control.root	0.00290437	0.589591	-0.463229	down-regulated	Isoflavone 2'-hydroxylase	0	0	MLOC_74232.1	HORVU5Hr1G096940	HORVU.MOREX.r3.7HG0640130	#N/A	#N/A	#N/A	#N/A	#N/A	#N/A
BaRT2v18chr2HG055400	drought.leaf-control.leaf	0.000319387	-0.266099	-1.18105	down-regulated	0	0	0	---NA---	---NA---	---NA---	#N/A	#N/A	#N/A	#N/A	#N/A	#N/A
BaRT2v18chr2HG055540	drought.leaf-control.leaf	0.00614067	0.921569	2.14094	up-regulated	Ubiquitinyl hydrolase 1	GO:0004843;GO:0018215;GO:0005634;GO:0101005;GO:0071108;GO:0043231;GO:0008242;GO:0006508;GO:0043227;GO:0008234;GO:0016579;GO:0043229;GO:0019784;GO:0070646;GO:0043226;GO:0019783;GO:0006464;GO:0005622;GO:0043130;GO:0036211;GO:0016021;GO:0032182;GO:0043412;GO:0031224;GO:0008233;GO:0070647;GO:0016020;GO:0140096;GO:0044267;GO:0110165;GO:0019538;GO:0005515;GO:0016787;GO:0044260;GO:1901564;GO:0003824;GO:…	thiol-dependent ubiquitin-specific protease activity;protein phosphopantetheinylation;nucleus;ubiquitinyl hydrolase activity;protein K48-linked deubiquitination;intracellular membrane-bounded organelle;omega peptidase activity;proteolysis;membrane-bounded organelle;cysteine-type peptidase activity;protein deubiquitination;intracellular organelle;NEDD8-specific protease activity;protein modificati…	MLOC_70393.4	HORVU2Hr1G009710	HORVU.MOREX.r3.2HG0106540	#N/A	#N/A	#N/A	#N/A	#N/A	#N/A
BaRT2v18chr2HG055590	drought.leaf-control.leaf	8.73909e-05	0.196347	-0.0142833	down-regulated	Ubiquitinyl hydrolase 1	GO:0004843;GO:0071108;GO:0005634;GO:0101005;GO:0018215;GO:0043231;GO:0008242;GO:0016579;GO:0043227;GO:0019784;GO:0070646;GO:0043229;GO:0019783;GO:0070647;GO:0043226;GO:0008234;GO:0006508;GO:0005622;GO:0043130;GO:0006464;GO:0110165;GO:0032182;GO:0036211;GO:0008233;GO:0043412;GO:0140096;GO:0044267;GO:0005515;GO:0019538;GO:0016787;GO:0044260;GO:1901564;GO:0003824;GO:0043170;GO:0005488;GO:0006807;GO:…	thiol-dependent ubiquitin-specific protease activity;protein K48-linked deubiquitination;nucleus;ubiquitinyl hydrolase activity;protein phosphopantetheinylation;intracellular membrane-bounded organelle;omega peptidase activity;protein deubiquitination;membrane-bounded organelle;NEDD8-specific protease activity;protein modification by small protein removal;intracellular organelle;ubiquitin-like pr…	MLOC_8298.6	HORVU2Hr1G012540	HORVU.MOREX.r3.2HG0106720	#N/A	#N/A	#N/A	#N/A	#N/A	#N/A
BaRT2v18chr2HG055800	drought.leaf-control.leaf	1.87275e-11	0.49608	0.179951	up-regulated	Eukaryotic peptide chain release factor GTP-binding subunit ERF3A;Translation elongation factor EF1A/initiation factor IF2gamma family protein;Tr-type G domain-containing protein;Elongation factor 1-alpha C	GO:0003924;GO:0006412;GO:0018444;GO:0005525;GO:0043043;GO:0005829;GO:0032550;GO:0006518;GO:0005773;GO:0001883;GO:0043604;GO:0032991;GO:0032561;GO:0043603;GO:0005737;GO:0019001;GO:0002184;GO:0005622;GO:0032549;GO:0010467;GO:0043231;GO:0001882;GO:0034645;GO:0043227;GO:0017111;GO:0009059;GO:0043229;GO:0016462;GO:0044267;GO:0043226;GO:0016818;GO:0044271;GO:0110165;GO:0016817;GO:1901566;GO:0035639;GO:…	GTPase activity;translation;translation release factor complex;GTP binding;peptide biosynthetic process;cytosol;purine ribonucleoside binding;peptide metabolic process;vacuole;purine nucleoside binding;amide biosynthetic process;protein-containing complex;guanyl ribonucleotide binding;cellular amide metabolic process;cytoplasm;guanyl nucleotide binding;cytoplasmic translational termination;intrac…	MLOC_67137.2	HORVU2Hr1G012860	HORVU.MOREX.r3.2HG0107080	#N/A	#N/A	#N/A	#N/A	#N/A	#N/A
BaRT2v18chr2HG056170	drought.leaf-control.leaf	6.96915e-05	0.134198	-2.05381	down-regulated	Pseudo-response regulator	GO:0048511;GO:0005634;GO:0000160;GO:0043231;GO:0035556;GO:0043227;GO:0007165;GO:0043229;GO:0023052;GO:0043226;GO:0007154;GO:0005622;GO:0051716;GO:0110165;GO:0050896;GO:0050794;GO:0050789;GO:0065007;GO:0048579;GO:0048586;GO:0009987;GO:0048581;GO:2000028;GO:2000242;GO:0048580;GO:2000241;GO:0051241;GO:0051093;GO:2000026;GO:0051239;GO:0048585;GO:0048583;GO:0050793;GO:0048519;GO:0048511;GO:0005634;GO:…	rhythmic process;nucleus;phosphorelay signal transduction system;intracellular membrane-bounded organelle;intracellular signal transduction;membrane-bounded organelle;signal transduction;intracellular organelle;signaling;organelle;cell communication;intracellular anatomical structure;cellular response to stimulus;cellular anatomical entity;response to stimulus;regulation of cellular process;regul…	---NA---	---NA---	---NA---	#N/A	#N/A	#N/A	#N/A	#N/A	#N/A
BaRT2v18chr2HG056320	drought.leaf-control.leaf	0.000988947	0.601839	-1.59981	down-regulated	0	GO:0005516;GO:0006952;GO:0016021;GO:0009607;GO:0005515;GO:0031224;GO:0006950;GO:0005488;GO:0016020;GO:0050896;GO:0004672;GO:0110165;GO:0006468;GO:0016773;GO:0016301;GO:0006464;GO:0036211;GO:0140096;GO:0016772;GO:0043412;GO:0016310;GO:0005524;GO:0032559;GO:0006796;GO:0030554;GO:0006793;GO:0035639;GO:0044267;GO:0032555;GO:0019538;GO:0017076;GO:0044260;GO:0032553;GO:1901564;GO:0097367;GO:0043170;GO:…	calmodulin binding;defense response;integral component of membrane;response to biotic stimulus;protein binding;intrinsic component of membrane;response to stress;binding;membrane;response to stimulus;protein kinase activity;cellular anatomical entity;protein phosphorylation;phosphotransferase activity, alcohol group as acceptor;kinase activity;cellular protein modification process;protein modific…	MLOC_56507.2	HORVU2Hr1G013760	HORVU.MOREX.r3.2HG0107940	#N/A	#N/A	#N/A	#N/A	#N/A	#N/A
BaRT2v18chr2HG056540	drought.root-control.root	0.00205247	0.514744	-0.51929	down-regulated	Protein trichome birefringence-like 28;Leaf senescence related protein-like;PMR5N domain-containing protein (Fragment)	GO:0016413;GO:0005794;GO:0008374;GO:0012505;GO:0016407;GO:0043231;GO:0016747;GO:0043227;GO:0016746;GO:0016021;GO:0031224;GO:0016740;GO:0043229;GO:0003824;GO:0043226;GO:0005737;GO:0016020;GO:0005622;GO:0110165;GO:0050826;GO:0016413;GO:0005794;GO:0009409;GO:0008374;GO:0012505;GO:0009266;GO:0016407;GO:0043231;GO:0009628;GO:0016747;GO:0043227;GO:0016746;GO:0006950;GO:0016021;GO:0050896;GO:0016740;GO:…	O-acetyltransferase activity;Golgi apparatus;O-acyltransferase activity;endomembrane system;acetyltransferase activity;intracellular membrane-bounded organelle;transferase activity, transferring acyl groups other than amino-acyl groups;membrane-bounded organelle;transferase activity, transferring acyl groups;integral component of membrane;intrinsic component of membrane;transferase activity;intra…	MLOC_61994.2	HORVU2Hr1G014140	HORVU.MOREX.r3.2HG0108190	#N/A	#N/A	#N/A	#N/A	#N/A	#N/A
BaRT2v18chr2HG056600	drought.root-control.root	0.000104756	0.197176	-0.285408	down-regulated	NB-ARC domain containing protein, expressed;NB-ARC domain-containing protein	GO:0043531;GO:0032559;GO:0030554;GO:0032555;GO:0017076;GO:0032553;GO:0097367;GO:0043168;GO:0000166;GO:1901265;GO:0036094;GO:0043167;GO:1901363;GO:0097159;GO:0005488;GO:0043531;GO:0032559;GO:0030554;GO:0032555;GO:0017076;GO:0032553;GO:0097367;GO:0043168;GO:0000166;GO:1901265;GO:0036094;GO:0043167;GO:1901363;GO:0097159;GO:0005488;GO:0043531;GO:0032559;GO:0030554;GO:0032555;GO:0017076;GO:0032553;GO:…	ADP binding;adenyl ribonucleotide binding;adenyl nucleotide binding;purine ribonucleotide binding;purine nucleotide binding;ribonucleotide binding;carbohydrate derivative binding;anion binding;nucleotide binding;nucleoside phosphate binding;small molecule binding;ion binding;heterocyclic compound binding;organic cyclic compound binding;binding;ADP binding;adenyl ribonucleotide binding;adenyl nucl…	MLOC_11605.2	HORVU6Hr1G018920	HORVU.MOREX.r3.6HG0556330	#N/A	#N/A	#N/A	#N/A	#N/A	#N/A
BaRT2v18chr2HG056620	drought.leaf-control.leaf	0.000753423	-0.168216	-1.54657	down-regulated	0	0	0	---NA---	HORVU1Hr1G024740	HORVU.MOREX.r3.1HG0026080	#N/A	#N/A	#N/A	#N/A	#N/A	#N/A
BaRT2v18chr2HG056920	drought.leaf-control.leaf	0.00390307	-0.213699	-0.750492	down-regulated	0	GO:0031683;GO:0007186;GO:0044877;GO:0007165;GO:0003924;GO:0023052;GO:0019001;GO:0007154;GO:0017111;GO:0051716;GO:0016462;GO:0050896;GO:0016818;GO:0050794;GO:0016817;GO:0050789;GO:0017076;GO:0065007;GO:0000166;GO:0009987;GO:1901265;GO:0036094;GO:0016787;GO:1901363;GO:0097159;GO:0046872;GO:0043169;GO:0005488;GO:0043167;GO:0003824;GO:0031683;GO:0007186;GO:0044877;GO:0007165;GO:0003924;GO:0023052;GO:…	G-protein beta/gamma-subunit complex binding;G protein-coupled receptor signaling pathway;protein-containing complex binding;signal transduction;GTPase activity;signaling;guanyl nucleotide binding;cell communication;nucleoside-triphosphatase activity;cellular response to stimulus;pyrophosphatase activity;response to stimulus;hydrolase activity, acting on acid anhydrides, in phosphorus-containing …	MLOC_19378.1	HORVU6Hr1G000380	HORVU.MOREX.r3.6HG0540400	#N/A	#N/A	#N/A	#N/A	#N/A	#N/A
BaRT2v18chr2HG057100	drought.leaf-control.leaf	0.00481903	0.213135	-0.378732	down-regulated	PHD and RING finger domain-containing protein 1	GO:0046872;GO:0006432;GO:0005779;GO:0043169;GO:0006418;GO:0031231;GO:0043167;GO:0043039;GO:0005778;GO:0005488;GO:0043038;GO:0031903;GO:0004826;GO:0006399;GO:0005777;GO:0004812;GO:0034660;GO:0042579;GO:0016875;GO:0016559;GO:0031301;GO:0140101;GO:0006520;GO:0031300;GO:0016874;GO:0016070;GO:0005737;GO:0140098;GO:0007031;GO:0098588;GO:0006412;GO:0005622;GO:0003824;GO:0043043;GO:0031090;GO:0006518;GO:…	metal ion binding;phenylalanyl-tRNA aminoacylation;integral component of peroxisomal membrane;cation binding;tRNA aminoacylation for protein translation;intrinsic component of peroxisomal membrane;ion binding;tRNA aminoacylation;peroxisomal membrane;binding;amino acid activation;microbody membrane;phenylalanine-tRNA ligase activity;tRNA metabolic process;peroxisome;aminoacyl-tRNA ligase activity;…	MLOC_68415.1	HORVU2Hr1G015670	HORVU.MOREX.r3.2HG0109660	#N/A	#N/A	#N/A	#N/A	#N/A	#N/A
BaRT2v18chr2HG057220	drought.leaf-control.leaf	0.00541412	-0.223126	-3.10601	down-regulated	0	0	0	---NA---	---NA---	---NA---	#N/A	#N/A	#N/A	#N/A	#N/A	#N/A
BaRT2v18chr2HG057270	drought.leaf-control.leaf	0.000658127	-0.150219	-1.24237	down-regulated	Putative glutamyl endopeptidase, chloroplastic;Peptidase S9, prolyl oligopeptidase, catalytic domain-containing protein;Dipeptidyl peptidase family member 6	GO:0008236;GO:0006508;GO:0009570;GO:0017171;GO:0019538;GO:0009532;GO:0008233;GO:1901564;GO:0009507;GO:0140096;GO:0043170;GO:0009536;GO:0016787;GO:0006807;GO:0016021;GO:0004252;GO:0044238;GO:0031224;GO:0004175;GO:0071704;GO:0016020;GO:0003824;GO:0008152;GO:0043231;GO:0043227;GO:0043229;GO:0043226;GO:0005737;GO:0005622;GO:0110165	serine-type peptidase activity;proteolysis;chloroplast stroma;serine hydrolase activity;protein metabolic process;plastid stroma;peptidase activity;organonitrogen compound metabolic process;chloroplast;catalytic activity, acting on a protein;macromolecule metabolic process;plastid;hydrolase activity;nitrogen compound metabolic process;integral component of membrane;serine-type endopeptidase activ…	MLOC_52128.3	HORVU4Hr1G053900	HORVU.MOREX.r3.2HG0109980	#N/A	#N/A	#N/A	#N/A	#N/A	#N/A
BaRT2v18chr2HG057310	drought.leaf-control.leaf	0.00493665	0.109338	0.178479	up-regulated	Aldedh domain-containing protein	0	0	MLOC_77485.4	HORVU2Hr1G016040	HORVU.MOREX.r3.2HG0110060	#N/A	#N/A	#N/A	#N/A	#N/A	#N/A
BaRT2v18chr2HG057670	drought.root-control.root	0.00517892	-0.812994	0.656038	up-regulated	Rhodanese-like/PpiC domain-containing protein 12;rhodanese-like/PpiC domain-containing protein 12, chloroplastic;Rhodanese-like domain-containing family protein;Peptidyl-prolyl cis-trans isomerase	GO:0003755;GO:0000413;GO:0009507;GO:0016859;GO:0018208;GO:0009536;GO:0018193;GO:0016853;GO:0043231;GO:0006464;GO:0140096;GO:0043227;GO:0036211;GO:0003824;GO:0043229;GO:0043412;GO:0043226;GO:0044267;GO:0005737;GO:0019538;GO:0005622;GO:0044260;GO:0110165;GO:1901564;GO:0043170;GO:0006807;GO:0044238;GO:0044237;GO:0071704;GO:0008152;GO:0009987;GO:0003755;GO:0000413;GO:0009507;GO:0016859;GO:0018208;GO:…	peptidyl-prolyl cis-trans isomerase activity;protein peptidyl-prolyl isomerization;chloroplast;cis-trans isomerase activity;peptidyl-proline modification;plastid;peptidyl-amino acid modification;isomerase activity;intracellular membrane-bounded organelle;cellular protein modification process;catalytic activity, acting on a protein;membrane-bounded organelle;protein modification process;catalytic …	MLOC_54115.1	HORVU2Hr1G016510	HORVU.MOREX.r3.2HG0110650	#N/A	#N/A	#N/A	#N/A	#N/A	#N/A
BaRT2v18chr2HG058190	drought.leaf-control.leaf	5.39063e-05	0.233103	-2.14039	down-regulated	Ricin B-type lectin domain-containing protein;Hydroxyproline-rich glycoprotein family protein	GO:0030246;GO:0005488;GO:0030246;GO:0005488;GO:0030246;GO:0005488;GO:0030246;GO:0005488;GO:0030246;GO:0005488;GO:0030246;GO:0005488;GO:0030246;GO:0005488;GO:0030246;GO:0005488;GO:0030246;GO:0005488;GO:0030246;GO:0005488;GO:0030246;GO:0005488;GO:0030246;GO:0005488;GO:0030246;GO:0005488;GO:0030246;GO:0005488;GO:0030246;GO:0005488	carbohydrate binding;binding;carbohydrate binding;binding;carbohydrate binding;binding;carbohydrate binding;binding;carbohydrate binding;binding;carbohydrate binding;binding;carbohydrate binding;binding;carbohydrate binding;binding;carbohydrate binding;binding;carbohydrate binding;binding;carbohydrate binding;binding;carbohydrate binding;binding;carbohydrate binding;binding;carbohydrate binding;b…	MLOC_59149.1	HORVU4Hr1G051320	HORVU.MOREX.r3.2HG0111450	#N/A	#N/A	#N/A	#N/A	#N/A	#N/A
BaRT2v18chr2HG058340	drought.leaf-control.leaf	0.00537331	-0.324505	0.349505	up-regulated	Apyrase 1;Nucleoside phosphatase GDA1/CD39;Nucleoside-triphosphatase	GO:0009134;GO:0017110;GO:0016021;GO:0005524;GO:1901292;GO:0031224;GO:0032559;GO:0046434;GO:0016020;GO:0030554;GO:0009132;GO:0110165;GO:0035639;GO:0034404;GO:0032555;GO:0034655;GO:0017076;GO:0046700;GO:0032553;GO:0044270;GO:0097367;GO:1901361;GO:0043168;GO:0019439;GO:0000166;GO:0044248;GO:1901265;GO:0006753;GO:0016787;GO:1901575;GO:0036094;GO:0009056;GO:0043167;GO:0055086;GO:1901363;GO:0019637;GO:…	nucleoside diphosphate catabolic process;nucleoside-diphosphatase activity;integral component of membrane;ATP binding;nucleoside phosphate catabolic process;intrinsic component of membrane;adenyl ribonucleotide binding;organophosphate catabolic process;membrane;adenyl nucleotide binding;nucleoside diphosphate metabolic process;cellular anatomical entity;purine ribonucleoside triphosphate binding;…	MLOC_78772.3	HORVU6Hr1G050720	HORVU.MOREX.r3.2HG0111580	#N/A	#N/A	#N/A	#N/A	#N/A	#N/A
BaRT2v18chr2HG058360	drought.root-control.root	0.000688088	0.118626	0.61852	up-regulated	Cellulose synthase	GO:0016760;GO:0030244;GO:0005886;GO:0016759;GO:0051274;GO:0071944;GO:0035251;GO:0030243;GO:0005802;GO:0046527;GO:0051273;GO:0098791;GO:0009250;GO:0008194;GO:0005794;GO:0006073;GO:0016758;GO:0031984;GO:0044042;GO:0016757;GO:0012505;GO:0033692;GO:0046872;GO:0016021;GO:0034637;GO:0043169;GO:0031224;GO:0000271;GO:0016740;GO:0016020;GO:0044264;GO:0043167;GO:0043231;GO:0005976;GO:0005488;GO:0043227;GO:…	cellulose synthase (UDP-forming) activity;cellulose biosynthetic process;plasma membrane;cellulose synthase activity;beta-glucan biosynthetic process;cell periphery;UDP-glucosyltransferase activity;cellulose metabolic process;trans-Golgi network;glucosyltransferase activity;beta-glucan metabolic process;Golgi apparatus subcompartment;glucan biosynthetic process;UDP-glycosyltransferase activity;Go…	MLOC_55153.1	HORVU6Hr1G050750	HORVU.MOREX.r3.2HG0111610	#N/A	#N/A	#N/A	#N/A	#N/A	#N/A
BaRT2v18chr2HG058440	drought.root-control.root	0.00819729	0.416337	0.444456	up-regulated	Mediator of RNA polymerase II transcription subunit 33A	GO:2000762;GO:0016592;GO:0043138;GO:0043455;GO:0140513;GO:0003678;GO:0005634;GO:0031323;GO:0005509;GO:0032991;GO:0019222;GO:0004386;GO:0043231;GO:0050794;GO:0140097;GO:0043227;GO:0050789;GO:0016887;GO:0065007;GO:0043229;GO:0017111;GO:0043226;GO:0032508;GO:0016462;GO:0005622;GO:0032392;GO:0016818;GO:0071103;GO:0016817;GO:0110165;GO:0006260;GO:0043167;GO:0016021;GO:0051276;GO:0005524;GO:0031224;GO:…	regulation of phenylpropanoid metabolic process;mediator complex;3'-5' DNA helicase activity;regulation of secondary metabolic process;nuclear protein-containing complex;DNA helicase activity;nucleus;regulation of cellular metabolic process;calcium ion binding;protein-containing complex;regulation of metabolic process;helicase activity;intracellular membrane-bounded organelle;regulation of cellul…	MLOC_51949.1	HORVU0Hr1G039270	---NA---	#N/A	#N/A	#N/A	#N/A	#N/A	#N/A
BaRT2v18chr2HG058540	drought.root-control.root	2.73801e-05	-0.552129	0.730274	up-regulated	0	GO:1900150;GO:0002831;GO:0032101;GO:0031347;GO:0080134;GO:0048583;GO:0050789;GO:0065007;GO:1900150;GO:0002831;GO:0032101;GO:0031347;GO:0080134;GO:0048583;GO:0050789;GO:0065007	regulation of defense response to fungus;regulation of response to biotic stimulus;regulation of response to external stimulus;regulation of defense response;regulation of response to stress;regulation of response to stimulus;regulation of biological process;biological regulation;regulation of defense response to fungus;regulation of response to biotic stimulus;regulation of response to external …	MLOC_67901.1	HORVU0Hr1G002410	HORVU.MOREX.r3.2HG0111820	#N/A	#N/A	#N/A	#N/A	#N/A	#N/A
BaRT2v18chr2HG058720	drought.leaf-control.leaf	0.00320117	0.23846	-0.0910213	down-regulated	Thiamine pyrophosphokinase	GO:0004788;GO:0009229;GO:0016021;GO:0016778;GO:0042357;GO:0031224;GO:0072528;GO:0016301;GO:0016020;GO:0072527;GO:0016772;GO:0110165;GO:0044272;GO:0005524;GO:0006790;GO:0032559;GO:0090407;GO:0030554;GO:0019637;GO:0035639;GO:0016310;GO:0032555;GO:0019438;GO:0017076;GO:0018130;GO:0032553;GO:1901362;GO:0097367;GO:0006796;GO:0043168;GO:0006793;GO:0000166;GO:1901265;GO:0044271;GO:1901566;GO:0036094;GO:…	thiamine diphosphokinase activity;thiamine diphosphate biosynthetic process;integral component of membrane;diphosphotransferase activity;thiamine diphosphate metabolic process;intrinsic component of membrane;pyrimidine-containing compound biosynthetic process;kinase activity;membrane;pyrimidine-containing compound metabolic process;transferase activity, transferring phosphorus-containing groups;c…	MLOC_55709.4	HORVU2Hr1G017960	HORVU.MOREX.r3.2HG0112220	#N/A	#N/A	#N/A	#N/A	#N/A	#N/A
BaRT2v18chr2HG059400	drought.root-control.root	0.00633757	0.455588	0.100565	up-regulated	Alternative splicing regulator;Serine/arginine-rich-splicing factor SR34;Putative pre-mRNA splicing factor SF2	GO:0003723;GO:0000381;GO:0016607;GO:0003676;GO:0048024;GO:0016604;GO:0043484;GO:1901363;GO:0005654;GO:0045292;GO:0097159;GO:0031981;GO:0050684;GO:0070013;GO:0005488;GO:1903311;GO:0043233;GO:0000398;GO:0031974;GO:0000377;GO:0005634;GO:0000375;GO:0043231;GO:0008380;GO:0043227;GO:0006397;GO:0043229;GO:0016071;GO:0043226;GO:0006396;GO:0005622;GO:0016070;GO:0009523;GO:0051252;GO:0009521;GO:0019219;GO:…	RNA binding;regulation of alternative mRNA splicing, via spliceosome;nuclear speck;nucleic acid binding;regulation of mRNA splicing, via spliceosome;nuclear body;regulation of RNA splicing;heterocyclic compound binding;nucleoplasm;mRNA cis splicing, via spliceosome;organic cyclic compound binding;nuclear lumen;regulation of mRNA processing;intracellular organelle lumen;binding;regulation of mRNA …	MLOC_64426.3	HORVU2Hr1G019410	HORVU.MOREX.r3.2HG0113380	#N/A	#N/A	#N/A	Alternative splicing regulator;Serine/arginine-rich-splicing factor SR34;Putative pre-mRNA splicing factor SF2	RNA binding;regulation of alternative mRNA splicing, via spliceosome;nuclear speck;nucleic acid binding;regulation of mRNA splicing, via spliceosome;nuclear body;regulation of RNA splicing;heterocyclic compound binding;nucleoplasm;mRNA cis splicing, via spliceosome;organic cyclic compound binding;nuclear lumen;regulation of mRNA processing;intracellular organelle lumen;binding;regulation of mRNA …	#REF!
BaRT2v18chr2HG059420	drought.leaf-control.leaf	0.000840176	-0.183733	0.242965	up-regulated	immune-associated nucleotide-binding protein 9-like isoform X1;Immune-associated nucleotide-binding protein 9;immune-associated nucleotide-binding protein 9-like;AIG1-type G domain-containing protein;Avirulence induced family protein	GO:0005525;GO:0032550;GO:0001883;GO:0032561;GO:0019001;GO:0032549;GO:0001882;GO:0035639;GO:0032555;GO:0017076;GO:0032553;GO:0097367;GO:0043168;GO:0000166;GO:1901265;GO:0036094;GO:0043167;GO:1901363;GO:0097159;GO:0005488;GO:0016787;GO:0003824;GO:0005525;GO:0032550;GO:0001883;GO:0032561;GO:0019001;GO:0032549;GO:0001882;GO:0035639;GO:0032555;GO:0017076;GO:0032553;GO:0097367;GO:0043168;GO:0000166;GO:…	GTP binding;purine ribonucleoside binding;purine nucleoside binding;guanyl ribonucleotide binding;guanyl nucleotide binding;ribonucleoside binding;nucleoside binding;purine ribonucleoside triphosphate binding;purine ribonucleotide binding;purine nucleotide binding;ribonucleotide binding;carbohydrate derivative binding;anion binding;nucleotide binding;nucleoside phosphate binding;small molecule bi…	MLOC_38808.1	HORVU2Hr1G019360	HORVU.MOREX.r3.2HG0113410	#N/A	#N/A	#N/A	#N/A	#N/A	#N/A
BaRT2v18chr2HG059550	drought.root-control.root	0.00054126	0.418755	1.35335	up-regulated	AAA domain-containing protein	GO:0016887;GO:0017111;GO:0016462;GO:0016818;GO:0016817;GO:0005524;GO:0032559;GO:0030554;GO:0035639;GO:0032555;GO:0017076;GO:0032553;GO:0097367;GO:0043168;GO:0000166;GO:1901265;GO:0036094;GO:0016787;GO:0043167;GO:1901363;GO:0097159;GO:0005488;GO:0003824;GO:0016887;GO:0017111;GO:0016462;GO:0016818;GO:0016817;GO:0005524;GO:0032559;GO:0030554;GO:0035639;GO:0032555;GO:0017076;GO:0032553;GO:0097367;GO:…	ATPase activity;nucleoside-triphosphatase activity;pyrophosphatase activity;hydrolase activity, acting on acid anhydrides, in phosphorus-containing anhydrides;hydrolase activity, acting on acid anhydrides;ATP binding;adenyl ribonucleotide binding;adenyl nucleotide binding;purine ribonucleoside triphosphate binding;purine ribonucleotide binding;purine nucleotide binding;ribonucleotide binding;carb…	MLOC_4921.2	HORVU2Hr1G019730	HORVU.MOREX.r3.2HG0113660	#N/A	#N/A	#N/A	#N/A	#N/A	#N/A
BaRT2v18chr2HG059730	drought.root-control.root	3.68751e-07	0.381827	0.427594	up-regulated	0	0	0	MLOC_57475.1	HORVU2Hr1G019960	---NA---	#N/A	#N/A	#N/A	#N/A	#N/A	#N/A
BaRT2v18chr2HG059910	drought.leaf-control.leaf	0.00662326	-0.280547	0.436197	up-regulated	Potassium transporter	GO:0015079;GO:0071805;GO:0016021;GO:0006813;GO:0046873;GO:0031224;GO:0022890;GO:0098662;GO:0016020;GO:0008324;GO:0098660;GO:0005886;GO:0015318;GO:0098655;GO:0071944;GO:0006812;GO:0015075;GO:0110165;GO:0034220;GO:0022857;GO:0005215;GO:0006811;GO:0055085;GO:0006810;GO:0051234;GO:0051179;GO:0009987	potassium ion transmembrane transporter activity;potassium ion transmembrane transport;integral component of membrane;potassium ion transport;metal ion transmembrane transporter activity;intrinsic component of membrane;inorganic cation transmembrane transporter activity;inorganic cation transmembrane transport;membrane;cation transmembrane transporter activity;inorganic ion transmembrane transpor…	MLOC_74565.3	HORVU2Hr1G020220	HORVU.MOREX.r3.2HG0114240	#N/A	#N/A	#N/A	#N/A	#N/A	#N/A
BaRT2v18chr2HG060170	drought.leaf-control.leaf	1.62446e-05	-0.498184	0.760032	up-regulated	probable nucleolar protein 5-2;Nop domain-containing protein;SAR DNA binding protein (Fragment);MAR-binding protein	GO:0005730;GO:0042254;GO:0030515;GO:0031981;GO:0022613;GO:0003723;GO:0070013;GO:0044085;GO:0003676;GO:0043233;GO:0071840;GO:1901363;GO:0031974;GO:0009987;GO:0097159;GO:0005634;GO:0005488;GO:0031428;GO:0043232;GO:0043228;GO:0043231;GO:0043227;GO:0005732;GO:0032040;GO:0030684;GO:0043229;GO:0043226;GO:0005622;GO:1990904;GO:0032991;GO:0110165;GO:0005730;GO:0042254;GO:0030515;GO:0031981;GO:0022613;GO:…	nucleolus;ribosome biogenesis;snoRNA binding;nuclear lumen;ribonucleoprotein complex biogenesis;RNA binding;intracellular organelle lumen;cellular component biogenesis;nucleic acid binding;organelle lumen;cellular component organization or biogenesis;heterocyclic compound binding;membrane-enclosed lumen;cellular process;organic cyclic compound binding;nucleus;binding;box C/D RNP complex;intracell…	MLOC_44617.2	HORVU2Hr1G020690	HORVU.MOREX.r3.2HG0114930	#N/A	#N/A	#N/A	#N/A	#N/A	#N/A
BaRT2v18chr2HG060360	drought.leaf-control.leaf	0.0017594	-0.394849	-0.416871	down-regulated	Sodium/hydrogen exchanger	GO:0015385;GO:0006885;GO:0009941;GO:0051139;GO:0055067;GO:0009526;GO:0005451;GO:0035725;GO:0009507;GO:0015491;GO:0055080;GO:0009536;GO:0015299;GO:0006814;GO:0031967;GO:0015081;GO:0098771;GO:0031975;GO:0015298;GO:0050801;GO:0043231;GO:0015297;GO:0048878;GO:0043227;GO:0042592;GO:0046873;GO:0043229;GO:0015291;GO:0065008;GO:0043226;GO:0022853;GO:1902600;GO:0005737;GO:0022804;GO:0098662;GO:0005622;GO:…	sodium:proton antiporter activity;regulation of pH;chloroplast envelope;metal ion:proton antiporter activity;monovalent inorganic cation homeostasis;plastid envelope;monovalent cation:proton antiporter activity;sodium ion transmembrane transport;chloroplast;cation:cation antiporter activity;cation homeostasis;plastid;solute:proton antiporter activity;sodium ion transport;organelle envelope;sodium…	MLOC_4602.3	HORVU2Hr1G021020	HORVU.MOREX.r3.2HG0115250	#N/A	#N/A	#N/A	#N/A	#N/A	#N/A
BaRT2v18chr2HG060500	drought.leaf-control.leaf	2.48608e-05	0.231999	1.80054	up-regulated	GH10 domain-containing protein;Glycosyl hydrolase family 10 protein / carbohydrate-binding domain-containing protein;Anti-sigma-I factor RsgI6;Xylanase 1;endo-1,4-beta-xylanase 1	GO:0004553;GO:0005975;GO:0005618;GO:0016798;GO:0044238;GO:0030312;GO:0016787;GO:0071704;GO:0071944;GO:0003824;GO:0008152;GO:0110165;GO:0045493;GO:0031176;GO:0044347;GO:0097599;GO:0045491;GO:0010410;GO:0010383;GO:0016998;GO:0000272;GO:0044264;GO:0044265;GO:0044036;GO:0005976;GO:0016052;GO:0071554;GO:0044262;GO:0009057;GO:0044248;GO:1901575;GO:0009056;GO:0044260;GO:0043170;GO:0044237;GO:0009987;GO:…	hydrolase activity, hydrolyzing O-glycosyl compounds;carbohydrate metabolic process;cell wall;hydrolase activity, acting on glycosyl bonds;primary metabolic process;external encapsulating structure;hydrolase activity;organic substance metabolic process;cell periphery;catalytic activity;metabolic process;cellular anatomical entity;xylan catabolic process;endo-1,4-beta-xylanase activity;cell wall p…	MLOC_61506.2	HORVU2Hr1G021350	HORVU.MOREX.r3.2HG0115460	#N/A	#N/A	#N/A	#N/A	#N/A	#N/A
BaRT2v18chr2HG060700	drought.leaf-control.leaf	0.000304643	0.239941	-2.44738	down-regulated	Amylomaltase;4-alpha-glucanotransferase DPE2	GO:2001070;GO:0005977;GO:0005829;GO:0102500;GO:0006112;GO:0005737;GO:0004134;GO:0006073;GO:0005622;GO:0004133;GO:0044042;GO:0005634;GO:0030247;GO:0044264;GO:0043231;GO:0030246;GO:0005976;GO:0043227;GO:0016758;GO:0044262;GO:0043229;GO:0016757;GO:0015980;GO:0043226;GO:0006091;GO:0010297;GO:0016021;GO:0005975;GO:0016740;GO:0031224;GO:0000025;GO:0005488;GO:0016020;GO:0044260;GO:0003824;GO:0110165;GO:…	starch binding;glycogen metabolic process;cytosol;beta-maltose 4-alpha-glucanotransferase activity;energy reserve metabolic process;cytoplasm;4-alpha-glucanotransferase activity;cellular glucan metabolic process;intracellular anatomical structure;glycogen debranching enzyme activity;glucan metabolic process;nucleus;polysaccharide binding;cellular polysaccharide metabolic process;intracellular mem…	MLOC_37549.3	HORVU2Hr1G021700	HORVU.MOREX.r3.2HG0115930	#N/A	#N/A	#N/A	#N/A	#N/A	#N/A
BaRT2v18chr2HG060780	drought.root-control.root	0.00118121	0.364617	0.622894	up-regulated	Pre-rRNA-processing protein ESF2;RRM domain-containing protein	GO:0005730;GO:0034462;GO:0003723;GO:0031981;GO:0000472;GO:0003676;GO:0070013;GO:0000480;GO:1901363;GO:0043233;GO:0000447;GO:0097159;GO:0031974;GO:0000479;GO:0005488;GO:0005634;GO:0000478;GO:0000028;GO:0043232;GO:0000469;GO:0043228;GO:0000466;GO:0043231;GO:0000462;GO:0043227;GO:0000460;GO:0043229;GO:0000967;GO:0043226;GO:0030490;GO:0005622;GO:0034471;GO:0110165;GO:0000966;GO:0016021;GO:0042255;GO:…	nucleolus;small-subunit processome assembly;RNA binding;nuclear lumen;endonucleolytic cleavage to generate mature 5'-end of SSU-rRNA from (SSU-rRNA, 5.8S rRNA, LSU-rRNA);nucleic acid binding;intracellular organelle lumen;endonucleolytic cleavage in 5'-ETS of tricistronic rRNA transcript (SSU-rRNA, 5.8S rRNA, LSU-rRNA);heterocyclic compound binding;organelle lumen;endonucleolytic cleavage in ITS1 …	MLOC_20443.1	HORVU2Hr1G021960	HORVU.MOREX.r3.2HG0116060	#N/A	#N/A	#N/A	#N/A	#N/A	#N/A
BaRT2v18chr2HG060810	drought.leaf-control.leaf	3.56231e-05	-0.255733	-1.00506	down-regulated	0	0	0	---NA---	HORVU7Hr1G034860	HORVU.MOREX.r3.2HG0216150	#N/A	#N/A	#N/A	#N/A	#N/A	#N/A
BaRT2v18chr2HG060890	drought.leaf-control.leaf	0.00608847	0.490218	1.32954	up-regulated	Nop domain-containing protein;Nucleolar protein 56	GO:0005730;GO:0042254;GO:0030515;GO:0031981;GO:0022613;GO:0003723;GO:0070013;GO:0044085;GO:0003676;GO:0043233;GO:0071840;GO:1901363;GO:0031974;GO:0097159;GO:0009987;GO:0005634;GO:0005488;GO:0031428;GO:0005732;GO:0043232;GO:0043228;GO:0032040;GO:0043231;GO:0043227;GO:0030684;GO:0043229;GO:0043226;GO:1990904;GO:0005622;GO:0032991;GO:0110165;GO:0005730;GO:0042254;GO:0030515;GO:0031981;GO:0022613;GO:…	nucleolus;ribosome biogenesis;snoRNA binding;nuclear lumen;ribonucleoprotein complex biogenesis;RNA binding;intracellular organelle lumen;cellular component biogenesis;nucleic acid binding;organelle lumen;cellular component organization or biogenesis;heterocyclic compound binding;membrane-enclosed lumen;organic cyclic compound binding;cellular process;nucleus;binding;box C/D RNP complex;sno(s)RNA…	MLOC_34004.1	HORVU2Hr1G022140	HORVU.MOREX.r3.2HG0116280	#N/A	#N/A	#N/A	#N/A	#N/A	#N/A
BaRT2v18chr2HG060940	drought.root-control.root	0.00114451	0.368504	1.45654	up-regulated	ABA insensitive ring protein;E3 ubiquitin-protein ligase SHPRH;RING finger protein 141;helicase-like transcription factor isoform X2	GO:0061630;GO:0016567;GO:0016021;GO:0061659;GO:0032446;GO:0031224;GO:0004842;GO:0070647;GO:0016020;GO:0019787;GO:0006464;GO:0110165;GO:0036211;GO:0140096;GO:0043412;GO:0016740;GO:0044267;GO:0016836;GO:0006730;GO:0016835;GO:0019538;GO:0046872;GO:0044260;GO:0043169;GO:1901564;GO:0016829;GO:0043170;GO:0004386;GO:0044237;GO:0043167;GO:0006807;GO:0003824;GO:0044238;GO:0016887;GO:0071704;GO:0017111;GO:…	ubiquitin protein ligase activity;protein ubiquitination;integral component of membrane;ubiquitin-like protein ligase activity;protein modification by small protein conjugation;intrinsic component of membrane;ubiquitin-protein transferase activity;protein modification by small protein conjugation or removal;membrane;ubiquitin-like protein transferase activity;cellular protein modification process…	MLOC_64401.2	HORVU2Hr1G022260	HORVU.MOREX.r3.2HG0116390	#N/A	#N/A	#N/A	#N/A	#N/A	#N/A
BaRT2v18chr2HG060970	drought.leaf-control.leaf	0.000430042	-0.168316	-0.377052	down-regulated	Ubiquitin carboxyl-terminal hydrolase	GO:0016579;GO:0004843;GO:0005634;GO:0070646;GO:0101005;GO:0005829;GO:0008242;GO:0006511;GO:0043231;GO:0008234;GO:0019941;GO:0043227;GO:0043632;GO:0008233;GO:0043229;GO:0070647;GO:0140096;GO:0043226;GO:0051603;GO:0016787;GO:0005622;GO:0044257;GO:0004197;GO:0005737;GO:0030163;GO:0004175;GO:0016021;GO:0018215;GO:0003824;GO:0031224;GO:0044265;GO:0016301;GO:0016020;GO:0009057;GO:0016772;GO:0110165;GO:…	protein deubiquitination;thiol-dependent ubiquitin-specific protease activity;nucleus;protein modification by small protein removal;ubiquitinyl hydrolase activity;cytosol;omega peptidase activity;ubiquitin-dependent protein catabolic process;intracellular membrane-bounded organelle;cysteine-type peptidase activity;modification-dependent protein catabolic process;membrane-bounded organelle;modific…	MLOC_21877.1	HORVU2Hr1G022340	HORVU.MOREX.r3.2HG0116440	#N/A	#N/A	#N/A	#N/A	#N/A	#N/A
BaRT2v18chr2HG060970	drought.root-control.root	0.000349111	0.367513	2.21298	up-regulated	Ubiquitin carboxyl-terminal hydrolase	GO:0016579;GO:0004843;GO:0005634;GO:0070646;GO:0101005;GO:0005829;GO:0008242;GO:0006511;GO:0043231;GO:0008234;GO:0019941;GO:0043227;GO:0043632;GO:0008233;GO:0043229;GO:0070647;GO:0140096;GO:0043226;GO:0051603;GO:0016787;GO:0005622;GO:0044257;GO:0004197;GO:0005737;GO:0030163;GO:0004175;GO:0016021;GO:0018215;GO:0003824;GO:0031224;GO:0044265;GO:0016301;GO:0016020;GO:0009057;GO:0016772;GO:0110165;GO:…	protein deubiquitination;thiol-dependent ubiquitin-specific protease activity;nucleus;protein modification by small protein removal;ubiquitinyl hydrolase activity;cytosol;omega peptidase activity;ubiquitin-dependent protein catabolic process;intracellular membrane-bounded organelle;cysteine-type peptidase activity;modification-dependent protein catabolic process;membrane-bounded organelle;modific…	MLOC_21877.1	HORVU2Hr1G022340	HORVU.MOREX.r3.2HG0116440	#N/A	#N/A	#N/A	#N/A	#N/A	#N/A
BaRT2v18chr2HG061080	drought.leaf-control.leaf	4.37482e-07	0.266063	0.995912	up-regulated	Protein CHROMATIN REMODELING 5	GO:0005524;GO:0009506;GO:0006338;GO:0032559;GO:0055044;GO:0006325;GO:0030554;GO:0005911;GO:0051276;GO:0035639;GO:0070161;GO:0006996;GO:0032555;GO:0030054;GO:0016043;GO:0017076;GO:0005634;GO:0071840;GO:0032553;GO:0043231;GO:0009987;GO:0097367;GO:0043227;GO:0043168;GO:0043229;GO:0000166;GO:0043226;GO:1901265;GO:0005622;GO:0036094;GO:0110165;GO:0043167;GO:1901363;GO:0097159;GO:0005488;GO:0016818;GO:…	ATP binding;plasmodesma;chromatin remodeling;adenyl ribonucleotide binding;symplast;chromatin organization;adenyl nucleotide binding;cell-cell junction;chromosome organization;purine ribonucleoside triphosphate binding;anchoring junction;organelle organization;purine ribonucleotide binding;cell junction;cellular component organization;purine nucleotide binding;nucleus;cellular component organizat…	MLOC_58909.4	HORVU2Hr1G022450	HORVU.MOREX.r3.2HG0116700	#N/A	#N/A	#N/A	#N/A	#N/A	#N/A
BaRT2v18chr2HG061080	drought.root-control.root	0.00346014	-0.181968	0.84154	up-regulated	Protein CHROMATIN REMODELING 5	GO:0005524;GO:0009506;GO:0006338;GO:0032559;GO:0055044;GO:0006325;GO:0030554;GO:0005911;GO:0051276;GO:0035639;GO:0070161;GO:0006996;GO:0032555;GO:0030054;GO:0016043;GO:0017076;GO:0005634;GO:0071840;GO:0032553;GO:0043231;GO:0009987;GO:0097367;GO:0043227;GO:0043168;GO:0043229;GO:0000166;GO:0043226;GO:1901265;GO:0005622;GO:0036094;GO:0110165;GO:0043167;GO:1901363;GO:0097159;GO:0005488;GO:0016818;GO:…	ATP binding;plasmodesma;chromatin remodeling;adenyl ribonucleotide binding;symplast;chromatin organization;adenyl nucleotide binding;cell-cell junction;chromosome organization;purine ribonucleoside triphosphate binding;anchoring junction;organelle organization;purine ribonucleotide binding;cell junction;cellular component organization;purine nucleotide binding;nucleus;cellular component organizat…	MLOC_58909.4	HORVU2Hr1G022450	HORVU.MOREX.r3.2HG0116700	#N/A	#N/A	#N/A	#N/A	#N/A	#N/A
BaRT2v18chr2HG061120	drought.leaf-control.leaf	0.00129625	-0.463178	2.86498	up-regulated	0	0	0	---NA---	---NA---	---NA---	#N/A	#N/A	#N/A	#N/A	#N/A	#N/A
BaRT2v18chr2HG061300	drought.leaf-control.leaf	0.00231956	-0.445908	-2.89428	down-regulated	Ferredoxin-dependent glutamate synthase, chloroplastic;Glutamine amidotransferase type-2 domain-containing protein;Fd-GOGAT protein (Fragment)	0	0	MLOC_70866.1	HORVU2Hr1G022920	HORVU.MOREX.r3.2HG0117030	#N/A	#N/A	#N/A	#N/A	#N/A	#N/A
BaRT2v18chr2HG061510	drought.leaf-control.leaf	0.00684701	-0.337895	0.275141	up-regulated	Protein transport protein SEC31 homolog B	GO:0006888;GO:0005783;GO:0005198;GO:0048193;GO:0012505;GO:0016192;GO:0043231;GO:0046907;GO:0043227;GO:0051649;GO:0043229;GO:0051641;GO:0043226;GO:0006810;GO:0005737;GO:0051234;GO:0005622;GO:0051179;GO:0070971;GO:0090110;GO:0030127;GO:0035459;GO:0012507;GO:0090114;GO:0030134;GO:0006900;GO:0030658;GO:0007029;GO:0030120;GO:0016050;GO:0030662;GO:0010256;GO:0030133;GO:0030135;GO:0061024;GO:0030117;GO:…	endoplasmic reticulum to Golgi vesicle-mediated transport;endoplasmic reticulum;structural molecule activity;Golgi vesicle transport;endomembrane system;vesicle-mediated transport;intracellular membrane-bounded organelle;intracellular transport;membrane-bounded organelle;establishment of localization in cell;intracellular organelle;cellular localization;organelle;transport;cytoplasm;establishment…	MLOC_54366.1	HORVU2Hr1G023350	HORVU.MOREX.r3.2HG0117400	#N/A	#N/A	#N/A	#N/A	#N/A	#N/A
BaRT2v18chr2HG061790	drought.leaf-control.leaf	1.50244e-05	-0.237437	0.0258632	up-regulated	BTB-POZ and MATH domain 2;BTB domain-containing protein	0	0	MLOC_63557.1	HORVU2Hr1G023850	HORVU.MOREX.r3.2HG0118000	#N/A	#N/A	#N/A	#N/A	#N/A	#N/A
BaRT2v18chr2HG062090	drought.leaf-control.leaf	4.5508e-08	-0.329061	-3.18847	down-regulated	Protein DETOXIFICATION;MATE efflux family protein ALF5	GO:0042910;GO:0042908;GO:0016021;GO:0015297;GO:0055085;GO:0031224;GO:0015291;GO:0006810;GO:0016020;GO:0022804;GO:0051234;GO:0110165;GO:0022857;GO:0051179;GO:0005215;GO:0009987;GO:0070181;GO:0019843;GO:0003735;GO:0005198;GO:0003723;GO:0003676;GO:1901363;GO:0097159;GO:0005488	xenobiotic transmembrane transporter activity;xenobiotic transport;integral component of membrane;antiporter activity;transmembrane transport;intrinsic component of membrane;secondary active transmembrane transporter activity;transport;membrane;active transmembrane transporter activity;establishment of localization;cellular anatomical entity;transmembrane transporter activity;localization;transpo…	MLOC_4445.1	HORVU0Hr1G039670	HORVU.MOREX.r3.2HG0118700	#N/A	#N/A	#N/A	Protein DETOXIFICATION;MATE efflux family protein ALF5	xenobiotic transmembrane transporter activity;xenobiotic transport;integral component of membrane;antiporter activity;transmembrane transport;intrinsic component of membrane;secondary active transmembrane transporter activity;transport;membrane;active transmembrane transporter activity;establishment of localization;cellular anatomical entity;transmembrane transporter activity;localization;transpo…	#REF!
BaRT2v18chr2HG062300	drought.leaf-control.leaf	4.4579e-07	0.158918	-1.66187	down-regulated	11-oxo-beta-amyrin 30-oxidase	0	0	MLOC_5997.2	HORVU2Hr1G025160	HORVU.MOREX.r3.1HG0094920	#N/A	#N/A	#N/A	#N/A	#N/A	#N/A
BaRT2v18chr2HG062470	drought.root-control.root	0.000767366	0.490251	-1.08326	down-regulated	0	0	0	---NA---	---NA---	---NA---	#N/A	#N/A	#N/A	#N/A	#N/A	#N/A
BaRT2v18chr2HG062800	drought.leaf-control.leaf	0.000324402	-0.255554	-0.699352	down-regulated	Protein kinase domain-containing protein	GO:0004672;GO:0006468;GO:0005634;GO:0016773;GO:0006464;GO:0043231;GO:0016301;GO:0036211;GO:0043227;GO:0005509;GO:0016310;GO:0043229;GO:0016772;GO:0043412;GO:0043226;GO:0140096;GO:0006796;GO:0005737;GO:0005524;GO:0006793;GO:0005622;GO:0032559;GO:0044267;GO:0016021;GO:0030554;GO:0019538;GO:0031224;GO:0035639;GO:0018105;GO:0016020;GO:0032555;GO:0018209;GO:0110165;GO:0017076;GO:0046777;GO:0032553;GO:…	protein kinase activity;protein phosphorylation;nucleus;phosphotransferase activity, alcohol group as acceptor;cellular protein modification process;intracellular membrane-bounded organelle;kinase activity;protein modification process;membrane-bounded organelle;calcium ion binding;phosphorylation;intracellular organelle;transferase activity, transferring phosphorus-containing groups;macromolecule…	MLOC_76047.2	HORVU2Hr1G025890	HORVU.MOREX.r3.2HG0119920	#N/A	#N/A	#N/A	#N/A	#N/A	#N/A
BaRT2v18chr2HG062970	drought.leaf-control.leaf	3.83971e-06	0.211872	-1.18195	down-regulated	Pyrrolidone-carboxylate peptidase-like;Pyrrolidone-carboxylate peptidase	GO:0016920;GO:0005829;GO:0006508;GO:0008242;GO:0019538;GO:0005737;GO:0008234;GO:1901564;GO:0005622;GO:0008233;GO:0043170;GO:0110165;GO:0140096;GO:0006807;GO:0016787;GO:0044238;GO:0071704;GO:0003824;GO:0008152;GO:0016920;GO:0005829;GO:0006508;GO:0008242;GO:0019538;GO:0005737;GO:0008234;GO:1901564;GO:0005622;GO:0008233;GO:0043170;GO:0110165;GO:0140096;GO:0006807;GO:0016787;GO:0044238;GO:0071704;GO:…	pyroglutamyl-peptidase activity;cytosol;proteolysis;omega peptidase activity;protein metabolic process;cytoplasm;cysteine-type peptidase activity;organonitrogen compound metabolic process;intracellular anatomical structure;peptidase activity;macromolecule metabolic process;cellular anatomical entity;catalytic activity, acting on a protein;nitrogen compound metabolic process;hydrolase activity;pri…	MLOC_36341.1	HORVU2Hr1G026340	HORVU.MOREX.r3.2HG0120240	#N/A	#N/A	#N/A	#N/A	#N/A	#N/A
BaRT2v18chr2HG063450	drought.root-control.root	0.00237463	0.625449	0.12072	up-regulated	Putative endonuclease or glycosyl hydrolase;Meiosis arrest female protein;NYN domain-containing protein	GO:0005777;GO:0010468;GO:0004519;GO:0042579;GO:0060255;GO:0004518;GO:0019222;GO:0043231;GO:0016788;GO:0043227;GO:0050789;GO:0016787;GO:0065007;GO:0043229;GO:0003824;GO:0043226;GO:0090305;GO:0003729;GO:0005737;GO:0090304;GO:0004812;GO:0005622;GO:0006139;GO:0016875;GO:0046483;GO:0140101;GO:0110165;GO:0006725;GO:0003723;GO:1901360;GO:0016874;GO:0034641;GO:0140098;GO:0043170;GO:0003676;GO:0006807;GO:…	peroxisome;regulation of gene expression;endonuclease activity;microbody;regulation of macromolecule metabolic process;nuclease activity;regulation of metabolic process;intracellular membrane-bounded organelle;hydrolase activity, acting on ester bonds;membrane-bounded organelle;regulation of biological process;hydrolase activity;biological regulation;intracellular organelle;catalytic activity;org…	MLOC_57278.1	HORVU2Hr1G027170	HORVU.MOREX.r3.2HG0121110	#N/A	#N/A	#N/A	#N/A	#N/A	#N/A
BaRT2v18chr2HG063650	drought.root-control.root	0.000283997	0.670137	1.50747	up-regulated	Secologanin synthase	0	0	MLOC_23018.1	HORVU2Hr1G027470	HORVU.MOREX.r3.1HG0094920	#N/A	#N/A	#N/A	#N/A	#N/A	#N/A
BaRT2v18chr2HG063960	drought.root-control.root	3.68751e-07	-0.207716	0.431644	up-regulated	serine/threonine-protein kinase STY8;Dual specificity protein kinase splA;Putative serine/threonine-protein kinase TNNI3K isoform X1;serine/threonine-protein kinase STY46;Serine/threonine-protein kinase STY17;integrin-linked protein kinase 1	GO:0004674;GO:0006468;GO:0000243;GO:0004672;GO:0006464;GO:0089701;GO:0016773;GO:0036211;GO:0071004;GO:0016301;GO:0016310;GO:0071010;GO:0016772;GO:0043412;GO:0005684;GO:0140096;GO:0006796;GO:0016607;GO:0005524;GO:0006793;GO:0016604;GO:0032559;GO:0044267;GO:0005681;GO:0030554;GO:0019538;GO:0005654;GO:0035639;GO:0044260;GO:0031981;GO:0032555;GO:1901564;GO:0140513;GO:0017076;GO:0043170;GO:0070013;GO:…	protein serine/threonine kinase activity;protein phosphorylation;commitment complex;protein kinase activity;cellular protein modification process;U2AF complex;phosphotransferase activity, alcohol group as acceptor;protein modification process;U2-type prespliceosome;kinase activity;phosphorylation;prespliceosome;transferase activity, transferring phosphorus-containing groups;macromolecule modifica…	MLOC_52084.2	HORVU2Hr1G028230	HORVU.MOREX.r3.2HG0122010	#N/A	#N/A	#N/A	#N/A	#N/A	#N/A
BaRT2v18chr2HG064080	drought.root-control.root	0.00555424	0.630514	0.653761	up-regulated	Defective in cullin neddylation protein	GO:0031624;GO:0045116;GO:0000151;GO:0044390;GO:0051443;GO:1990234;GO:0097602;GO:0051438;GO:0140535;GO:0031398;GO:0032182;GO:1902494;GO:1903322;GO:0019899;GO:0032991;GO:0031396;GO:0005515;GO:1903320;GO:0005488;GO:0051347;GO:0031401;GO:0051338;GO:0032270;GO:0051247;GO:0043085;GO:0044093;GO:0031399;GO:0032446;GO:0051173;GO:0070647;GO:0010604;GO:0031325;GO:0009893;GO:0048522;GO:0032268;GO:0051246;GO:…	ubiquitin conjugating enzyme binding;protein neddylation;ubiquitin ligase complex;ubiquitin-like protein conjugating enzyme binding;positive regulation of ubiquitin-protein transferase activity;transferase complex;cullin family protein binding;regulation of ubiquitin-protein transferase activity;intracellular protein-containing complex;positive regulation of protein ubiquitination;ubiquitin-like …	MLOC_64488.1	HORVU5Hr1G030970	HORVU.MOREX.r3.2HG0122200	#N/A	#N/A	#N/A	#N/A	#N/A	#N/A
BaRT2v18chr6HG310950	drought.root-control.root	0.00173018	0.594177	1.38723	up-regulated	Dof-type domain-containing protein;Dof zinc finger protein DOF2.5;C2C2-DOF transcription factor (Fragment)	GO:0005634;GO:0006355;GO:0003677;GO:1903506;GO:0043231;GO:0003676;GO:2001141;GO:0043227;GO:1901363;GO:0051252;GO:0043229;GO:0097159;GO:0019219;GO:0043226;GO:0005488;GO:2000112;GO:0005622;GO:0046872;GO:0010556;GO:0043169;GO:0016021;GO:0031326;GO:0031224;GO:0043167;GO:0009889;GO:0016020;GO:0010468;GO:0110165;GO:0051171;GO:0080090;GO:0031323;GO:0060255;GO:0019222;GO:0050794;GO:0050789;GO:0065007;GO:…	nucleus;regulation of transcription, DNA-templated;DNA binding;regulation of nucleic acid-templated transcription;intracellular membrane-bounded organelle;nucleic acid binding;regulation of RNA biosynthetic process;membrane-bounded organelle;heterocyclic compound binding;regulation of RNA metabolic process;intracellular organelle;organic cyclic compound binding;regulation of nucleobase-containing…	MLOC_60907.1	HORVU5Hr1G048700	HORVU.MOREX.r3.2HG0187570	Dof	Dof-type domain-containing protein;Dof zinc finger protein DOF2.5;C2C2-DOF transcription factor (Fragment)	nucleus;regulation of transcription, DNA-templated;DNA binding;regulation of nucleic acid-templated transcription;intracellular membrane-bounded organelle;nucleic acid binding;regulation of RNA biosynthetic process;membrane-bounded organelle;heterocyclic compound binding;regulation of RNA metabolic process;intracellular organelle;organic cyclic compound binding;regulation of nucleobase-containing…	#N/A	#N/A	#N/A
BaRT2v18chr2HG064570	drought.leaf-control.leaf	0.00333198	0.39843	-0.169226	down-regulated	Mitochondrial import inner membrane translocase subunit TIM44-2;Tim44 domain-containing protein;Membrane transporter, Tim44-related/Ribosomal protein L45	GO:0005743;GO:0030150;GO:0051087;GO:0019866;GO:0044743;GO:0005515;GO:0031966;GO:0006626;GO:0005488;GO:0005740;GO:0072655;GO:0031967;GO:1990542;GO:0005739;GO:0070585;GO:0031090;GO:0006839;GO:0031975;GO:0007005;GO:0043231;GO:0017038;GO:0043227;GO:0065002;GO:0043229;GO:0072594;GO:0043226;GO:0033365;GO:0005737;GO:0006605;GO:0071806;GO:0005622;GO:0006886;GO:0016020;GO:0046907;GO:0005840;GO:0034613;GO:…	mitochondrial inner membrane;protein import into mitochondrial matrix;chaperone binding;organelle inner membrane;protein transmembrane import into intracellular organelle;protein binding;mitochondrial membrane;protein targeting to mitochondrion;binding;mitochondrial envelope;establishment of protein localization to mitochondrion;organelle envelope;mitochondrial transmembrane transport;mitochondri…	MLOC_72306.2	HORVU2Hr1G029260	HORVU.MOREX.r3.2HG0123270	#N/A	#N/A	#N/A	#N/A	#N/A	#N/A
BaRT2v18chr2HG064630	drought.root-control.root	0.00878452	0.422301	-0.413988	down-regulated	WD repeat-containing protein-like	0	0	MLOC_67100.1	HORVU7Hr1G065740	HORVU.MOREX.r3.2HG0123470	#N/A	#N/A	#N/A	#N/A	#N/A	#N/A
BaRT2v18chr2HG064750	drought.root-control.root	0.00183016	0.344805	1.30741	up-regulated	Serine/arginine-rich splicing factor SC35;RRM domain-containing protein	GO:0003723;GO:0000381;GO:0016607;GO:0003676;GO:0048024;GO:0016604;GO:0043484;GO:1901363;GO:0005654;GO:0045292;GO:0097159;GO:0031981;GO:0050684;GO:0005488;GO:0070013;GO:1903311;GO:0043233;GO:0000398;GO:0031974;GO:0000377;GO:0005634;GO:0000375;GO:0043231;GO:0008380;GO:0043227;GO:0006397;GO:0043229;GO:0016071;GO:0043226;GO:0006396;GO:0005737;GO:0016070;GO:0005622;GO:0051252;GO:0016021;GO:0019219;GO:…	RNA binding;regulation of alternative mRNA splicing, via spliceosome;nuclear speck;nucleic acid binding;regulation of mRNA splicing, via spliceosome;nuclear body;regulation of RNA splicing;heterocyclic compound binding;nucleoplasm;mRNA cis splicing, via spliceosome;organic cyclic compound binding;nuclear lumen;regulation of mRNA processing;binding;intracellular organelle lumen;regulation of mRNA …	MLOC_64578.1	HORVU2Hr1G029660	HORVU.MOREX.r3.2HG0123650	#N/A	#N/A	#N/A	Serine/arginine-rich splicing factor SC35;RRM domain-containing protein	RNA binding;regulation of alternative mRNA splicing, via spliceosome;nuclear speck;nucleic acid binding;regulation of mRNA splicing, via spliceosome;nuclear body;regulation of RNA splicing;heterocyclic compound binding;nucleoplasm;mRNA cis splicing, via spliceosome;organic cyclic compound binding;nuclear lumen;regulation of mRNA processing;binding;intracellular organelle lumen;regulation of mRNA …	#REF!
BaRT2v18chr5HG279200	drought.root-control.root	1.19811e-05	0.574824	0.987252	up-regulated	0	GO:0016021;GO:0006265;GO:0003690;GO:0031224;GO:0071103;GO:0003677;GO:0016020;GO:0051276;GO:0003676;GO:0006996;GO:1901363;GO:0110165;GO:0006259;GO:0097159;GO:0016043;GO:0005488;GO:0071840;GO:0090304;GO:0006139;GO:0046483;GO:0006725;GO:1901360;GO:0044260;GO:0034641;GO:0043170;GO:0006807;GO:0044238;GO:0044237;GO:0071704;GO:0008152;GO:0009987;GO:0016021;GO:0006265;GO:0003690;GO:0031224;GO:0071103;GO:…	integral component of membrane;DNA topological change;double-stranded DNA binding;intrinsic component of membrane;DNA conformation change;DNA binding;membrane;chromosome organization;nucleic acid binding;organelle organization;heterocyclic compound binding;cellular anatomical entity;DNA metabolic process;organic cyclic compound binding;cellular component organization;binding;cellular component or…	MLOC_11345.1	HORVU5Hr1G121570	HORVU.MOREX.r3.5HG0533760	#N/A	#N/A	#N/A	#N/A	#N/A	#N/A
BaRT2v18chr2HG064880	drought.leaf-control.leaf	0.00285602	0.342364	-0.739398	down-regulated	0	0	0	---NA---	---NA---	---NA---	#N/A	#N/A	#N/A	#N/A	#N/A	#N/A
BaRT2v18chr2HG065120	drought.leaf-control.leaf	0.000956751	-0.10432	-0.431075	down-regulated	Protein kinase domain-containing protein	GO:0004672;GO:0006468;GO:0005634;GO:0016773;GO:0006464;GO:0043231;GO:0016301;GO:0036211;GO:0043227;GO:0016772;GO:0016310;GO:0043229;GO:0140096;GO:0043412;GO:0043226;GO:0005524;GO:0006796;GO:0005737;GO:0032559;GO:0006793;GO:0005622;GO:0030554;GO:0044267;GO:0110165;GO:0035639;GO:0018105;GO:0032555;GO:0018209;GO:0017076;GO:0046777;GO:0032553;GO:0019538;GO:0097367;GO:0044260;GO:0004683;GO:1901564;GO:…	protein kinase activity;protein phosphorylation;nucleus;phosphotransferase activity, alcohol group as acceptor;cellular protein modification process;intracellular membrane-bounded organelle;kinase activity;protein modification process;membrane-bounded organelle;transferase activity, transferring phosphorus-containing groups;phosphorylation;intracellular organelle;catalytic activity, acting on a p…	MLOC_76047.2	HORVU2Hr1G025890	HORVU.MOREX.r3.2HG0124380	#N/A	#N/A	#N/A	#N/A	#N/A	#N/A
BaRT2v18chr2HG065190	drought.leaf-control.leaf	5.41008e-06	0.371202	0.150584	up-regulated	Protein WEAK CHLOROPLAST MOVEMENT UNDER BLUE LIGHT 1;Putative paramyosin;Myosin heavy chain-like	GO:0009903;GO:0005829;GO:0009904;GO:0005737;GO:0009902;GO:0005622;GO:0051667;GO:0110165;GO:0019750;GO:0051644;GO:0009658;GO:0009657;GO:0051656;GO:0051640;GO:0051649;GO:0051641;GO:0006996;GO:0016043;GO:0071840;GO:0051234;GO:0051179;GO:0009987;GO:0009903;GO:0005829;GO:0009904;GO:0005737;GO:0009902;GO:0005622;GO:0051667;GO:0110165;GO:0019750;GO:0051644;GO:0009658;GO:0009657;GO:0051656;GO:0051640;GO:…	chloroplast avoidance movement;cytosol;chloroplast accumulation movement;cytoplasm;chloroplast relocation;intracellular anatomical structure;establishment of plastid localization;cellular anatomical entity;chloroplast localization;plastid localization;chloroplast organization;plastid organization;establishment of organelle localization;organelle localization;establishment of localization in cell;…	MLOC_65904.1	HORVU2Hr1G030630	HORVU.MOREX.r3.2HG0124550	#N/A	#N/A	#N/A	#N/A	#N/A	#N/A
BaRT2v18chr2HG065290	drought.leaf-control.leaf	0.00011156	0.729542	-1.48635	down-regulated	0	0	0	---NA---	---NA---	---NA---	#N/A	#N/A	#N/A	#N/A	#N/A	#N/A
BaRT2v18chr2HG065340	drought.leaf-control.leaf	8.73909e-05	1	5.27613	up-regulated	Sucrose synthase	GO:0016157;GO:0005985;GO:0035251;GO:0005984;GO:0046527;GO:0009311;GO:0008194;GO:0044262;GO:0016758;GO:0005975;GO:0016757;GO:0010037;GO:0016740;GO:1901700;GO:0010033;GO:0003824;GO:0044238;GO:0046872;GO:0044237;GO:0043169;GO:0071704;GO:0043167;GO:0042221;GO:0005488;GO:0008152;GO:0050896;GO:0009987;GO:0016157;GO:0005985;GO:0035251;GO:0005984;GO:0046527;GO:0009311;GO:0008194;GO:0044262;GO:0016758;GO:…	sucrose synthase activity;sucrose metabolic process;UDP-glucosyltransferase activity;disaccharide metabolic process;glucosyltransferase activity;oligosaccharide metabolic process;UDP-glycosyltransferase activity;cellular carbohydrate metabolic process;transferase activity, transferring hexosyl groups;carbohydrate metabolic process;transferase activity, transferring glycosyl groups;response to car…	MLOC_50162.6	HORVU2Hr1G030870	HORVU.MOREX.r3.2HG0124890	#N/A	#N/A	#N/A	#N/A	#N/A	#N/A
BaRT2v18chr2HG065340	drought.root-control.root	0.00105728	-0.650868	3.84256	up-regulated	Sucrose synthase	GO:0016157;GO:0005985;GO:0035251;GO:0005984;GO:0046527;GO:0009311;GO:0008194;GO:0044262;GO:0016758;GO:0005975;GO:0016757;GO:0010037;GO:0016740;GO:1901700;GO:0010033;GO:0003824;GO:0044238;GO:0046872;GO:0044237;GO:0043169;GO:0071704;GO:0043167;GO:0042221;GO:0005488;GO:0008152;GO:0050896;GO:0009987;GO:0016157;GO:0005985;GO:0035251;GO:0005984;GO:0046527;GO:0009311;GO:0008194;GO:0044262;GO:0016758;GO:…	sucrose synthase activity;sucrose metabolic process;UDP-glucosyltransferase activity;disaccharide metabolic process;glucosyltransferase activity;oligosaccharide metabolic process;UDP-glycosyltransferase activity;cellular carbohydrate metabolic process;transferase activity, transferring hexosyl groups;carbohydrate metabolic process;transferase activity, transferring glycosyl groups;response to car…	MLOC_50162.6	HORVU2Hr1G030870	HORVU.MOREX.r3.2HG0124890	#N/A	#N/A	#N/A	#N/A	#N/A	#N/A
BaRT2v18chr2HG065360	drought.leaf-control.leaf	2.01166e-06	-0.165495	0.149482	up-regulated	40S ribosomal protein SA	GO:0000028;GO:0022627;GO:0003735;GO:0022626;GO:0042255;GO:0005198;GO:0042274;GO:0015935;GO:0022618;GO:0005829;GO:0071826;GO:0044391;GO:0070925;GO:1990904;GO:0034622;GO:0005840;GO:0065003;GO:0032991;GO:0042254;GO:0043232;GO:0043933;GO:0043228;GO:0022613;GO:0043229;GO:0022607;GO:0043226;GO:0006996;GO:0005737;GO:0044085;GO:0005622;GO:0016043;GO:0110165;GO:0071840;GO:0016021;GO:0006412;GO:0031224;GO:…	ribosomal small subunit assembly;cytosolic small ribosomal subunit;structural constituent of ribosome;cytosolic ribosome;ribosome assembly;structural molecule activity;ribosomal small subunit biogenesis;small ribosomal subunit;ribonucleoprotein complex assembly;cytosol;ribonucleoprotein complex subunit organization;ribosomal subunit;organelle assembly;ribonucleoprotein complex;cellular protein-co…	MLOC_55662.1	HORVU4Hr1G077240	---NA---	#N/A	#N/A	#N/A	#N/A	#N/A	#N/A
BaRT2v18chr3HG158210	drought.root-control.root	0.00431191	0.566235	1.36039	up-regulated	Dirigent protein 17;AT hook motif family protein	GO:0003677;GO:0005634;GO:0003676;GO:0043231;GO:1901363;GO:0043227;GO:0097159;GO:0043229;GO:0005488;GO:0043226;GO:0005737;GO:0005622;GO:0110165;GO:0003677;GO:0005634;GO:0003676;GO:0043231;GO:1901363;GO:0043227;GO:0097159;GO:0043229;GO:0005488;GO:0043226;GO:0005737;GO:0005622;GO:0110165;GO:0003677;GO:0005634;GO:0003676;GO:0043231;GO:1901363;GO:0043227;GO:0097159;GO:0043229;GO:0005488;GO:0043226;GO:…	DNA binding;nucleus;nucleic acid binding;intracellular membrane-bounded organelle;heterocyclic compound binding;membrane-bounded organelle;organic cyclic compound binding;intracellular organelle;binding;organelle;cytoplasm;intracellular anatomical structure;cellular anatomical entity;DNA binding;nucleus;nucleic acid binding;intracellular membrane-bounded organelle;heterocyclic compound binding;me…	MLOC_36536.3	HORVU6Hr1G009040	HORVU.MOREX.r3.3HG0303390	#N/A	#N/A	#N/A	#N/A	#N/A	#N/A
BaRT2v18chr2HG065390	drought.leaf-control.leaf	0.00715833	-0.427157	0.988817	up-regulated	Beta-ketoacyl-[acyl-carrier-protein] synthase I	GO:0004315;GO:0006633;GO:0016021;GO:0004312;GO:0072330;GO:0031224;GO:0006631;GO:0016747;GO:0016020;GO:0008610;GO:0016746;GO:0110165;GO:0032787;GO:0016740;GO:0044255;GO:0003824;GO:0006629;GO:0046394;GO:0016053;GO:0044283;GO:0019752;GO:0043436;GO:0006082;GO:0044281;GO:0044249;GO:1901576;GO:0009058;GO:0044238;GO:0044237;GO:0071704;GO:0008152;GO:0009987;GO:0004315;GO:0006633;GO:0009570;GO:0004312;GO:…	3-oxoacyl-[acyl-carrier-protein] synthase activity;fatty acid biosynthetic process;integral component of membrane;fatty acid synthase activity;monocarboxylic acid biosynthetic process;intrinsic component of membrane;fatty acid metabolic process;transferase activity, transferring acyl groups other than amino-acyl groups;membrane;lipid biosynthetic process;transferase activity, transferring acyl gr…	MLOC_64254.1	HORVU2Hr1G030950	HORVU.MOREX.r3.2HG0124990	#N/A	#N/A	#N/A	#N/A	#N/A	#N/A
BaRT2v18chr2HG065400	drought.root-control.root	0.0055156	0.463421	0.0931491	up-regulated	Erect panical 2	GO:0004089;GO:0016836;GO:0016835;GO:0008270;GO:0016829;GO:0046914;GO:0046872;GO:0043169;GO:0043167;GO:0005488;GO:0003824;GO:0004089;GO:0016836;GO:0016835;GO:0008270;GO:0016829;GO:0046914;GO:0046872;GO:0043169;GO:0043167;GO:0005488;GO:0003824	carbonate dehydratase activity;hydro-lyase activity;carbon-oxygen lyase activity;zinc ion binding;lyase activity;transition metal ion binding;metal ion binding;cation binding;ion binding;binding;catalytic activity;carbonate dehydratase activity;hydro-lyase activity;carbon-oxygen lyase activity;zinc ion binding;lyase activity;transition metal ion binding;metal ion binding;cation binding;ion bindin…	MLOC_45319.1	HORVU5Hr1G125620	HORVU.MOREX.r3.2HG0125030	#N/A	#N/A	#N/A	#N/A	#N/A	#N/A
BaRT2v18chr5HG240400	drought.root-control.root	0.00132494	0.55982	0.879172	up-regulated	SP-RING-type domain-containing protein;E3 SUMO-protein ligase SIZ2	GO:0008270;GO:0016925;GO:0000785;GO:0046914;GO:0018205;GO:0005694;GO:0046872;GO:0032446;GO:0043232;GO:0043169;GO:0070647;GO:0043228;GO:0043167;GO:0018193;GO:0043229;GO:0061665;GO:0006464;GO:0043226;GO:0019789;GO:0036211;GO:0005622;GO:0061659;GO:0043412;GO:0016021;GO:0005488;GO:0044267;GO:0031224;GO:0019787;GO:0019538;GO:0016020;GO:0016740;GO:0044260;GO:0110165;GO:0140096;GO:1901564;GO:0043170;GO:…	zinc ion binding;protein sumoylation;chromatin;transition metal ion binding;peptidyl-lysine modification;chromosome;metal ion binding;protein modification by small protein conjugation;intracellular non-membrane-bounded organelle;cation binding;protein modification by small protein conjugation or removal;non-membrane-bounded organelle;ion binding;peptidyl-amino acid modification;intracellular orga…	MLOC_60545.2	HORVU5Hr1G048360	HORVU.MOREX.r3.5HG0466170	#N/A	#N/A	#N/A	#N/A	#N/A	#N/A
BaRT2v18chr2HG065520	drought.leaf-control.leaf	0.00115249	-0.107296	0.529099	up-regulated	oligouridylate-binding protein 1-like isoform X1;oligouridylate-binding protein 1-like;oligouridylate-binding protein 1B isoform X1;Putative oligouridylate binding protein;Nucleolysin TIAR	GO:0003723;GO:0003676;GO:1901363;GO:0097159;GO:0003729;GO:0005488	RNA binding;nucleic acid binding;heterocyclic compound binding;organic cyclic compound binding;mRNA binding;binding	MLOC_4305.3	HORVU2Hr1G031260	HORVU.MOREX.r3.2HG0125330	#N/A	#N/A	#N/A	Oligouridylate binding protein 1B isoform 1;oligouridylate-binding protein 1-like isoform X2;Oligouridylate-binding protein 1B;Nucleolysin TIAR;oligouridylate-binding protein 1-like;RNA recognition motif family protein, expressed;Oligouridylate-binding protein 1A	RNA binding;nucleic acid binding;heterocyclic compound binding;organic cyclic compound binding;binding;mRNA binding	#REF!
BaRT2v18chr2HG065540	drought.leaf-control.leaf	1.0808e-05	0.321919	0.507988	up-regulated	Tify domain-containing protein	0	0	MLOC_12120.2	HORVU2Hr1G031310	HORVU.MOREX.r3.2HG0125430	#N/A	#N/A	#N/A	#N/A	#N/A	#N/A
BaRT2v18chr2HG065580	drought.root-control.root	0.00311652	-0.282463	0.1315	up-regulated	PPR repeat domain containing protein	0	0	MLOC_74255.3	HORVU2Hr1G031390	HORVU.MOREX.r3.2HG0125470	#N/A	#N/A	#N/A	#N/A	#N/A	#N/A
BaRT2v18chr2HG065800	drought.leaf-control.leaf	0.000785908	-0.515934	0.102271	up-regulated	Exportin-T	GO:0071528;GO:0000049;GO:0005634;GO:0006409;GO:0003723;GO:0016363;GO:0071431;GO:0005049;GO:0043231;GO:0051031;GO:0140142;GO:0034399;GO:0097064;GO:0031267;GO:0043227;GO:0071426;GO:0051020;GO:0005643;GO:0071166;GO:0140104;GO:0005635;GO:0006405;GO:0003676;GO:0043229;GO:0006611;GO:0005737;GO:0019899;GO:0051168;GO:0043226;GO:1901363;GO:0031503;GO:0005829;GO:0097159;GO:0006913;GO:0031981;GO:0005515;GO:…	tRNA re-export from nucleus;tRNA binding;nucleus;tRNA export from nucleus;RNA binding;nuclear matrix;tRNA-containing ribonucleoprotein complex export from nucleus;nuclear export signal receptor activity;intracellular membrane-bounded organelle;tRNA transport;nucleocytoplasmic carrier activity;nuclear periphery;ncRNA export from nucleus;small GTPase binding;membrane-bounded organelle;ribonucleopro…	MLOC_15152.1	HORVU2Hr1G031690	HORVU.MOREX.r3.2HG0125860	#N/A	#N/A	#N/A	#N/A	#N/A	#N/A
BaRT2v18chr2HG065800	drought.root-control.root	0.00259301	0.380959	0.441012	up-regulated	Exportin-T	GO:0071528;GO:0000049;GO:0005634;GO:0006409;GO:0003723;GO:0016363;GO:0071431;GO:0005049;GO:0043231;GO:0051031;GO:0140142;GO:0034399;GO:0097064;GO:0031267;GO:0043227;GO:0071426;GO:0051020;GO:0005643;GO:0071166;GO:0140104;GO:0005635;GO:0006405;GO:0003676;GO:0043229;GO:0006611;GO:0005737;GO:0019899;GO:0051168;GO:0043226;GO:1901363;GO:0031503;GO:0005829;GO:0097159;GO:0006913;GO:0031981;GO:0005515;GO:…	tRNA re-export from nucleus;tRNA binding;nucleus;tRNA export from nucleus;RNA binding;nuclear matrix;tRNA-containing ribonucleoprotein complex export from nucleus;nuclear export signal receptor activity;intracellular membrane-bounded organelle;tRNA transport;nucleocytoplasmic carrier activity;nuclear periphery;ncRNA export from nucleus;small GTPase binding;membrane-bounded organelle;ribonucleopro…	MLOC_15152.1	HORVU2Hr1G031690	HORVU.MOREX.r3.2HG0125860	#N/A	#N/A	#N/A	#N/A	#N/A	#N/A
BaRT2v18chr2HG065860	drought.root-control.root	0.00697018	-0.467829	0.163214	up-regulated	EEF1A lysine methyltransferase 4;methyltransferase-like protein 13;Endothelin-converting enzyme 2;Type I protein arginine methyltransferase (Fragment);Putative S-adenosyl-L-methionine-dependent methyltransferases superfamily protein	GO:0008168;GO:0032259;GO:0016021;GO:0016741;GO:0006508;GO:0031224;GO:0016740;GO:0019919;GO:0016020;GO:0008233;GO:0008152;GO:0110165;GO:0140096;GO:0035247;GO:0003824;GO:0019538;GO:0035242;GO:0035246;GO:0004222;GO:0018216;GO:0016274;GO:0018195;GO:0016273;GO:1901564;GO:0008237;GO:0043170;GO:0004175;GO:0006479;GO:0016787;GO:0008213;GO:0008276;GO:0006807;GO:0008170;GO:0043414;GO:0008757;GO:0018193;GO:…	methyltransferase activity;methylation;integral component of membrane;transferase activity, transferring one-carbon groups;proteolysis;intrinsic component of membrane;transferase activity;peptidyl-arginine methylation, to asymmetrical-dimethyl arginine;membrane;peptidase activity;metabolic process;cellular anatomical entity;catalytic activity, acting on a protein;peptidyl-arginine omega-N-methyla…	MLOC_72878.1	HORVU7Hr1G052530	HORVU.MOREX.r3.2HG0125940	#N/A	#N/A	#N/A	#N/A	#N/A	#N/A
BaRT2v18chr2HG065930	drought.leaf-control.leaf	0.00595144	-0.290438	-0.631666	down-regulated	alpha/beta hydrolase domain-containing protein WAV2;alpha/beta hydrolase domain-containing protein WAV2-like	GO:0008236;GO:0006508;GO:0005783;GO:0017171;GO:0098734;GO:0012505;GO:0008233;GO:0019538;GO:0016021;GO:0140096;GO:0098732;GO:0031224;GO:0008474;GO:0048364;GO:0019866;GO:0098599;GO:0022622;GO:0031967;GO:0016787;GO:0099402;GO:0016020;GO:0016790;GO:1901564;GO:0031090;GO:0043170;GO:0016788;GO:0031975;GO:0018215;GO:0003824;GO:0043231;GO:0048731;GO:0043227;GO:0042393;GO:0006807;GO:0005886;GO:0005515;GO:…	serine-type peptidase activity;proteolysis;endoplasmic reticulum;serine hydrolase activity;macromolecule depalmitoylation;endomembrane system;peptidase activity;protein metabolic process;integral component of membrane;catalytic activity, acting on a protein;macromolecule deacylation;intrinsic component of membrane;palmitoyl-(protein) hydrolase activity;root development;organelle inner membrane;pa…	MLOC_14193.1	HORVU2Hr1G032060	HORVU.MOREX.r3.2HG0126160	#N/A	#N/A	#N/A	#N/A	#N/A	#N/A
BaRT2v18chr2HG065940	drought.leaf-control.leaf	0.00176866	0.214101	1.10293	up-regulated	Nuclear transcription factor Y subunit A-3;HAP2 subunit of HAP complex	GO:0016602;GO:0003700;GO:0006355;GO:0090575;GO:0140110;GO:1903506;GO:0005667;GO:2001141;GO:0003677;GO:0140513;GO:0051252;GO:0003676;GO:0005634;GO:0019219;GO:0000978;GO:2000112;GO:0032991;GO:0000987;GO:0010556;GO:0043231;GO:0000977;GO:0031326;GO:0043227;GO:0000976;GO:0009889;GO:0043229;GO:0001067;GO:0010468;GO:0043226;GO:1990837;GO:0051171;GO:0005622;GO:1901363;GO:0080090;GO:0097159;GO:0000785;GO:…	CCAAT-binding factor complex;DNA-binding transcription factor activity;regulation of transcription, DNA-templated;RNA polymerase II transcription regulator complex;transcription regulator activity;regulation of nucleic acid-templated transcription;transcription regulator complex;regulation of RNA biosynthetic process;DNA binding;nuclear protein-containing complex;regulation of RNA metabolic proce…	MLOC_67781.4	HORVU2Hr1G032130	HORVU.MOREX.r3.2HG0126220	NF-YA	Nuclear transcription factor Y subunit A-3;HAP2 subunit of HAP complex	CCAAT-binding factor complex;DNA-binding transcription factor activity;regulation of transcription, DNA-templated;RNA polymerase II transcription regulator complex;transcription regulator activity;regulation of nucleic acid-templated transcription;transcription regulator complex;regulation of RNA biosynthetic process;DNA binding;nuclear protein-containing complex;regulation of RNA metabolic proce…	#N/A	#N/A	#N/A
BaRT2v18chr2HG065970	drought.leaf-control.leaf	4.54205e-05	0.31682	-1.80981	down-regulated	Acidic leucine-rich nuclear phosphoprotein 32-related protein;Leucine-rich repeat	GO:0042393;GO:0016021;GO:0005515;GO:0031224;GO:0005488;GO:0016020;GO:0110165;GO:0042393;GO:0016021;GO:0005515;GO:0031224;GO:0005488;GO:0016020;GO:0110165;GO:0042393;GO:0016021;GO:0005515;GO:0031224;GO:0005488;GO:0016020;GO:0110165;GO:0042393;GO:0016021;GO:0005515;GO:0031224;GO:0005488;GO:0016020;GO:0110165	histone binding;integral component of membrane;protein binding;intrinsic component of membrane;binding;membrane;cellular anatomical entity;histone binding;integral component of membrane;protein binding;intrinsic component of membrane;binding;membrane;cellular anatomical entity;histone binding;integral component of membrane;protein binding;intrinsic component of membrane;binding;membrane;cellular …	MLOC_65365.3	HORVU2Hr1G032170	HORVU.MOREX.r3.2HG0126280	#N/A	#N/A	#N/A	#N/A	#N/A	#N/A
BaRT2v18chr2HG066240	drought.leaf-control.leaf	1.92239e-06	-0.286181	-0.52545	down-regulated	0	GO:0016021;GO:0031224;GO:0016020;GO:0110165;GO:0016301;GO:0031588;GO:0042149;GO:0004679;GO:0016310;GO:1902911;GO:0016772;GO:0006796;GO:0061695;GO:0016208;GO:0006793;GO:1990234;GO:0019887;GO:0009267;GO:0140535;GO:0019901;GO:0042594;GO:1902494;GO:0019207;GO:0031669;GO:0005634;GO:0019900;GO:0031667;GO:0032991;GO:0045859;GO:0019899;GO:0043231;GO:0043549;GO:0016740;GO:0043227;GO:0051338;GO:0004674;GO:…	integral component of membrane;intrinsic component of membrane;membrane;cellular anatomical entity;kinase activity;nucleotide-activated protein kinase complex;cellular response to glucose starvation;AMP-activated protein kinase activity;phosphorylation;protein kinase complex;transferase activity, transferring phosphorus-containing groups;phosphate-containing compound metabolic process;transferase…	MLOC_64294.1	HORVU2Hr1G032570	HORVU.MOREX.r3.2HG0126780	#N/A	#N/A	#N/A	#N/A	#N/A	#N/A
BaRT2v18chr2HG066240	drought.root-control.root	0.000168563	-0.561068	2.24133	up-regulated	0	GO:0016021;GO:0031224;GO:0016020;GO:0110165;GO:0016301;GO:0031588;GO:0042149;GO:0004679;GO:0016310;GO:1902911;GO:0016772;GO:0006796;GO:0061695;GO:0016208;GO:0006793;GO:1990234;GO:0019887;GO:0009267;GO:0140535;GO:0019901;GO:0042594;GO:1902494;GO:0019207;GO:0031669;GO:0005634;GO:0019900;GO:0031667;GO:0032991;GO:0045859;GO:0019899;GO:0043231;GO:0043549;GO:0016740;GO:0043227;GO:0051338;GO:0004674;GO:…	integral component of membrane;intrinsic component of membrane;membrane;cellular anatomical entity;kinase activity;nucleotide-activated protein kinase complex;cellular response to glucose starvation;AMP-activated protein kinase activity;phosphorylation;protein kinase complex;transferase activity, transferring phosphorus-containing groups;phosphate-containing compound metabolic process;transferase…	MLOC_64294.1	HORVU2Hr1G032570	HORVU.MOREX.r3.2HG0126780	#N/A	#N/A	#N/A	#N/A	#N/A	#N/A
BaRT2v18chr2HG066400	drought.leaf-control.leaf	0.00225009	-0.383136	2.301	up-regulated	putative methylesterase 11, chloroplastic;Polyneuridine-aldehyde esterase;AB hydrolase-1 domain-containing protein	GO:0080032;GO:0009694;GO:0080031;GO:0009696;GO:0080030;GO:0018958;GO:0042537;GO:0052689;GO:1901615;GO:0016788;GO:0032787;GO:0016787;GO:0006629;GO:0003824;GO:0019752;GO:0043436;GO:0006082;GO:0044281;GO:0006725;GO:1901360;GO:0044238;GO:0044237;GO:0071704;GO:0008152;GO:0009987;GO:0080032;GO:0009694;GO:0009507;GO:0080031;GO:0009696;GO:0009536;GO:0080030;GO:0018958;GO:0043231;GO:0042537;GO:0052689;GO:…	methyl jasmonate esterase activity;jasmonic acid metabolic process;methyl salicylate esterase activity;salicylic acid metabolic process;methyl indole-3-acetate esterase activity;phenol-containing compound metabolic process;benzene-containing compound metabolic process;carboxylic ester hydrolase activity;organic hydroxy compound metabolic process;hydrolase activity, acting on ester bonds;monocarbo…	MLOC_6666.4	HORVU2Hr1G032780	HORVU.MOREX.r3.2HG0127020	#N/A	#N/A	#N/A	#N/A	#N/A	#N/A
BaRT2v18chr2HG066450	drought.root-control.root	0.00329531	-0.580319	0.746008	up-regulated	0	GO:0022857;GO:0055085;GO:0016021;GO:0005215;GO:0006810;GO:0031224;GO:0051234;GO:0016020;GO:0051179;GO:0110165;GO:0006857;GO:0015833;GO:0042886;GO:0071705;GO:0071702;GO:0006820;GO:0006811;GO:0009987;GO:0022857;GO:0055085;GO:0016021;GO:0005215;GO:0006810;GO:0031224;GO:0051234;GO:0016020;GO:0051179;GO:0110165;GO:0009987;GO:0022857;GO:0055085;GO:0016021;GO:0005215;GO:0006810;GO:0031224;GO:0051234;GO:…	transmembrane transporter activity;transmembrane transport;integral component of membrane;transporter activity;transport;intrinsic component of membrane;establishment of localization;membrane;localization;cellular anatomical entity;oligopeptide transport;peptide transport;amide transport;nitrogen compound transport;organic substance transport;anion transport;ion transport;cellular process;transme…	MLOC_484.1	HORVU2Hr1G032920	HORVU.MOREX.r3.2HG0127130	#N/A	#N/A	#N/A	#N/A	#N/A	#N/A
BaRT2v18chr2HG066460	drought.root-control.root	0.00805745	-0.380756	0.433837	up-regulated	Pentatricopeptide repeat-containing protein PNM1, mitochondrial	GO:0005739;GO:0003729;GO:0006417;GO:0005634;GO:0003723;GO:0034248;GO:0043231;GO:0003676;GO:0010608;GO:0043227;GO:0032268;GO:0008168;GO:0043229;GO:0051246;GO:0016741;GO:0043226;GO:0032259;GO:0005515;GO:0005737;GO:1901363;GO:2000112;GO:0005622;GO:0097159;GO:0010556;GO:0005759;GO:0005488;GO:0031326;GO:0070013;GO:0009889;GO:0016740;GO:0043233;GO:0010468;GO:0003824;GO:0031974;GO:0051171;GO:0080090;GO:…	mitochondrion;mRNA binding;regulation of translation;nucleus;RNA binding;regulation of cellular amide metabolic process;intracellular membrane-bounded organelle;nucleic acid binding;posttranscriptional regulation of gene expression;membrane-bounded organelle;regulation of cellular protein metabolic process;methyltransferase activity;intracellular organelle;regulation of protein metabolic process;…	MLOC_75343.2	HORVU2Hr1G032910	HORVU.MOREX.r3.2HG0127140	#N/A	#N/A	#N/A	Pentatricopeptide repeat-containing protein PNM1, mitochondrial	mitochondrion;mRNA binding;regulation of translation;nucleus;RNA binding;regulation of cellular amide metabolic process;intracellular membrane-bounded organelle;nucleic acid binding;posttranscriptional regulation of gene expression;membrane-bounded organelle;regulation of cellular protein metabolic process;methyltransferase activity;intracellular organelle;regulation of protein metabolic process;…	#REF!
BaRT2v18chr2HG066890	drought.leaf-control.leaf	0.000210629	-0.389224	0.147739	up-regulated	Pentatricopeptide repeat-containing protein	GO:0003729;GO:0005739;GO:0006749;GO:0003723;GO:0043231;GO:0006575;GO:0043227;GO:0003676;GO:0006790;GO:0043229;GO:1901363;GO:0006518;GO:0043226;GO:0097159;GO:0043603;GO:0005737;GO:0005488;GO:0032259;GO:0005622;GO:0008168;GO:0034641;GO:0016741;GO:1901564;GO:0110165;GO:0006807;GO:0016740;GO:0044237;GO:0003824;GO:0071704;GO:0008152;GO:0009987;GO:0003729;GO:0005739;GO:0006749;GO:0003723;GO:0043231;GO:…	mRNA binding;mitochondrion;glutathione metabolic process;RNA binding;intracellular membrane-bounded organelle;cellular modified amino acid metabolic process;membrane-bounded organelle;nucleic acid binding;sulfur compound metabolic process;intracellular organelle;heterocyclic compound binding;peptide metabolic process;organelle;organic cyclic compound binding;cellular amide metabolic process;cytop…	MLOC_58111.6	HORVU2Hr1G033970	HORVU.MOREX.r3.2HG0128190	#N/A	#N/A	#N/A	Pentatricopeptide repeat-containing protein	mRNA binding;mitochondrion;glutathione metabolic process;RNA binding;intracellular membrane-bounded organelle;cellular modified amino acid metabolic process;membrane-bounded organelle;nucleic acid binding;sulfur compound metabolic process;intracellular organelle;heterocyclic compound binding;peptide metabolic process;organelle;organic cyclic compound binding;cellular amide metabolic process;cytop…	#REF!
BaRT2v18chr2HG067030	drought.leaf-control.leaf	0.000193153	0.120793	0.9426	up-regulated	Circadian clock coupling factor ZGT;EID1-like F-box protein 2 isoform C;tRNA/rRNA methyltransferase (SpoU) family protein	GO:0008168;GO:0032259;GO:0016741;GO:0008152;GO:0016740;GO:0003824;GO:0008168;GO:0032259;GO:0016741;GO:0008152;GO:0016740;GO:0003824;GO:0008168;GO:0032259;GO:0016741;GO:0008152;GO:0016740;GO:0003824;GO:0008168;GO:0032259;GO:0016741;GO:0008152;GO:0016740;GO:0003824;GO:0008168;GO:0032259;GO:0016741;GO:0008152;GO:0016740;GO:0003824;GO:0008168;GO:0032259;GO:0016741;GO:0008152;GO:0016740;GO:0003824	methyltransferase activity;methylation;transferase activity, transferring one-carbon groups;metabolic process;transferase activity;catalytic activity;methyltransferase activity;methylation;transferase activity, transferring one-carbon groups;metabolic process;transferase activity;catalytic activity;methyltransferase activity;methylation;transferase activity, transferring one-carbon groups;metabol…	---NA---	---NA---	---NA---	#N/A	#N/A	#N/A	#N/A	#N/A	#N/A
BaRT2v18chr2HG067270	drought.root-control.root	0.00397505	-0.55741	0.816822	up-regulated	0	0	0	MLOC_74785.2	HORVU2Hr1G034660	HORVU.MOREX.r3.3HG0291130	#N/A	#N/A	#N/A	#N/A	#N/A	#N/A
BaRT2v18chr2HG067740	drought.leaf-control.leaf	0.00847494	-0.145452	0.285041	up-regulated	IFRD domain-containing protein;Interferon-related developmental regulator 1	GO:0016021;GO:0031224;GO:0016020;GO:0110165;GO:0016021;GO:0031224;GO:0016020;GO:0110165;GO:0016021;GO:0031224;GO:0016020;GO:0110165;GO:0016021;GO:0031224;GO:0016020;GO:0110165;GO:0016021;GO:0031224;GO:0016020;GO:0110165	integral component of membrane;intrinsic component of membrane;membrane;cellular anatomical entity;integral component of membrane;intrinsic component of membrane;membrane;cellular anatomical entity;integral component of membrane;intrinsic component of membrane;membrane;cellular anatomical entity;integral component of membrane;intrinsic component of membrane;membrane;cellular anatomical entity;int…	MLOC_29945.1	HORVU2Hr1G035310	HORVU.MOREX.r3.2HG0129590	#N/A	#N/A	#N/A	#N/A	#N/A	#N/A
BaRT2v18chr2HG067870	drought.leaf-control.leaf	4.58436e-05	0.294379	-0.242745	down-regulated	SUMO-activating enzyme subunit	GO:0019948;GO:0031510;GO:0016925;GO:0008641;GO:0018205;GO:0140513;GO:0016877;GO:0032446;GO:1902494;GO:0070647;GO:0016874;GO:0005634;GO:0018215;GO:0140096;GO:0032991;GO:0018193;GO:0005524;GO:0043231;GO:0006464;GO:0032559;GO:0043227;GO:0036211;GO:0030554;GO:0043229;GO:0043412;GO:0035639;GO:0043226;GO:0044267;GO:0032555;GO:0005622;GO:0017076;GO:0019538;GO:0005737;GO:0032553;GO:0044260;GO:0009506;GO:…	SUMO activating enzyme activity;SUMO activating enzyme complex;protein sumoylation;ubiquitin-like modifier activating enzyme activity;peptidyl-lysine modification;nuclear protein-containing complex;ligase activity, forming carbon-sulfur bonds;protein modification by small protein conjugation;catalytic complex;protein modification by small protein conjugation or removal;ligase activity;nucleus;pro…	MLOC_6744.1	HORVU2Hr1G035650	HORVU.MOREX.r3.2HG0129980	#N/A	#N/A	#N/A	#N/A	#N/A	#N/A
BaRT2v18chr2HG068190	drought.leaf-control.leaf	0.00464483	-0.148247	-0.838689	down-regulated	RNA-binding (RRM/RBD/RNP motifs) family protein;Heterogeneous nuclear ribonucleoprotein 1;RNA-binding protein Musashi-like protein 1	GO:0003723;GO:0003676;GO:1901363;GO:0097159;GO:0005488;GO:0003723;GO:0003676;GO:1901363;GO:0097159;GO:0005488;GO:0003723;GO:0003676;GO:1901363;GO:0097159;GO:0005488;GO:0003723;GO:0003676;GO:1901363;GO:0097159;GO:0005488;GO:0003723;GO:0003676;GO:1901363;GO:0097159;GO:0005488	RNA binding;nucleic acid binding;heterocyclic compound binding;organic cyclic compound binding;binding;RNA binding;nucleic acid binding;heterocyclic compound binding;organic cyclic compound binding;binding;RNA binding;nucleic acid binding;heterocyclic compound binding;organic cyclic compound binding;binding;RNA binding;nucleic acid binding;heterocyclic compound binding;organic cyclic compound bin…	MLOC_43627.1	HORVU0Hr1G008280	HORVU.MOREX.r3.2HG0130670	#N/A	#N/A	#N/A	RNA-binding (RRM/RBD/RNP motifs) family protein;Heterogeneous nuclear ribonucleoprotein 1;RNA-binding protein Musashi-like protein 1	RNA binding;nucleic acid binding;heterocyclic compound binding;organic cyclic compound binding;binding;RNA binding;nucleic acid binding;heterocyclic compound binding;organic cyclic compound binding;binding;RNA binding;nucleic acid binding;heterocyclic compound binding;organic cyclic compound binding;binding;RNA binding;nucleic acid binding;heterocyclic compound binding;organic cyclic compound bin…	#REF!
BaRT2v18chr2HG068220	drought.leaf-control.leaf	0.00190855	-0.199145	0.252146	up-regulated	Putative serine/threonine-protein kinase WNK11;Putative serine/threonine-protein kinase WNK5;Serine/threonine-protein kinase WNK2;Protein kinase domain-containing protein	GO:0004672;GO:0006468;GO:0005737;GO:0016773;GO:0006464;GO:0005622;GO:0016301;GO:0036211;GO:0110165;GO:0016772;GO:0016310;GO:0140096;GO:0043412;GO:0005524;GO:0006796;GO:0032559;GO:0006793;GO:0030554;GO:0044267;GO:0035639;GO:0019538;GO:0032555;GO:0044260;GO:0017076;GO:1901564;GO:0032553;GO:0043170;GO:0097367;GO:0035556;GO:0043168;GO:0006807;GO:0000166;GO:0007165;GO:1901265;GO:0023052;GO:0016740;GO:…	protein kinase activity;protein phosphorylation;cytoplasm;phosphotransferase activity, alcohol group as acceptor;cellular protein modification process;intracellular anatomical structure;kinase activity;protein modification process;cellular anatomical entity;transferase activity, transferring phosphorus-containing groups;phosphorylation;catalytic activity, acting on a protein;macromolecule modific…	MLOC_36586.10	HORVU2Hr1G036210	HORVU.MOREX.r3.2HG0130740	#N/A	#N/A	#N/A	#N/A	#N/A	#N/A
BaRT2v18chr2HG068290	drought.leaf-control.leaf	2.13747e-05	-0.246173	0.570422	up-regulated	Chitin-inducible gibberellin-responsive protein 2;chitin-inducible gibberellin-responsive protein 2-like isoform X1;scarecrow-like transcription factor PAT1;GRAS domain-containing protein;Scarecrow-like protein 21;Scarecrow-like protein 5;Putative chitin-inducible gibberellin-responsive protein	GO:0005634;GO:0043565;GO:0006355;GO:0003700;GO:0043231;GO:1903506;GO:0140110;GO:0043227;GO:2001141;GO:0051252;GO:0043229;GO:0003677;GO:0019219;GO:0043226;GO:0003676;GO:2000112;GO:0005622;GO:1901363;GO:0010556;GO:0097159;GO:0110165;GO:0031326;GO:0005488;GO:0009889;GO:0010468;GO:0051171;GO:0080090;GO:0031323;GO:0060255;GO:0019222;GO:0050794;GO:0050789;GO:0065007;GO:0043565;GO:0005634;GO:0006355;GO:…	nucleus;sequence-specific DNA binding;regulation of transcription, DNA-templated;DNA-binding transcription factor activity;intracellular membrane-bounded organelle;regulation of nucleic acid-templated transcription;transcription regulator activity;membrane-bounded organelle;regulation of RNA biosynthetic process;regulation of RNA metabolic process;intracellular organelle;DNA binding;regulation of…	MLOC_6971.1	HORVU5Hr1G099160	HORVU.MOREX.r3.2HG0130900	GRAS	Chitin-inducible gibberellin-responsive protein 2;chitin-inducible gibberellin-responsive protein 2-like isoform X1;scarecrow-like transcription factor PAT1;GRAS domain-containing protein;Scarecrow-like protein 21;Scarecrow-like protein 5;Putative chitin-inducible gibberellin-responsive protein	nucleus;sequence-specific DNA binding;regulation of transcription, DNA-templated;DNA-binding transcription factor activity;intracellular membrane-bounded organelle;regulation of nucleic acid-templated transcription;transcription regulator activity;membrane-bounded organelle;regulation of RNA biosynthetic process;regulation of RNA metabolic process;intracellular organelle;DNA binding;regulation of…	#N/A	#N/A	#N/A
BaRT2v18chr2HG068300	drought.leaf-control.leaf	0.00537331	0.341863	-0.2997	down-regulated	1-phosphatidylinositol-3-phosphate 5-kinase;PIPK domain-containing protein;Putative 1-phosphatidylinositol-3-phosphate 5-kinase FAB1C	GO:0000285;GO:0046854;GO:0010008;GO:0016307;GO:0046834;GO:0005768;GO:0046488;GO:0016773;GO:0031410;GO:0030258;GO:0016301;GO:0097708;GO:0006650;GO:0016772;GO:0031982;GO:0046486;GO:0005524;GO:0098588;GO:0006644;GO:0032559;GO:0012505;GO:0044255;GO:0030554;GO:0031090;GO:0006629;GO:0035639;GO:0043227;GO:0019637;GO:0032555;GO:0043226;GO:0016310;GO:0017076;GO:0005737;GO:0032553;GO:0006796;GO:0005622;GO:…	1-phosphatidylinositol-3-phosphate 5-kinase activity;phosphatidylinositol phosphorylation;endosome membrane;phosphatidylinositol phosphate kinase activity;lipid phosphorylation;endosome;phosphatidylinositol metabolic process;phosphotransferase activity, alcohol group as acceptor;cytoplasmic vesicle;lipid modification;kinase activity;intracellular vesicle;glycerophospholipid metabolic process;tran…	MLOC_73843.1	HORVU2Hr1G036380	HORVU.MOREX.r3.2HG0130920	#N/A	#N/A	#N/A	#N/A	#N/A	#N/A
BaRT2v18chr2HG068610	drought.leaf-control.leaf	0.000758547	-0.154777	-1.01116	down-regulated	Sugar transport protein-like;Major facilitator superfamily domain-containing protein 12	GO:0015293;GO:0008643;GO:0005887;GO:0015291;GO:0071702;GO:0031226;GO:0022804;GO:0006820;GO:0016021;GO:0022857;GO:0006811;GO:0031224;GO:0005215;GO:0055085;GO:0016020;GO:0006810;GO:0005886;GO:0051234;GO:0071944;GO:0051179;GO:0110165;GO:0009987;GO:0006817;GO:0015698	symporter activity;carbohydrate transport;integral component of plasma membrane;secondary active transmembrane transporter activity;organic substance transport;intrinsic component of plasma membrane;active transmembrane transporter activity;anion transport;integral component of membrane;transmembrane transporter activity;ion transport;intrinsic component of membrane;transporter activity;transmemb…	---NA---	---NA---	---NA---	#N/A	#N/A	#N/A	#N/A	#N/A	#N/A
BaRT2v18chr2HG068620	drought.root-control.root	0.000117125	-0.435684	0.507403	up-regulated	Target SNARE coiled-coil domain containing protein;t-SNARE coiled-coil homology domain-containing protein	GO:0030173;GO:0015031;GO:0031228;GO:0045184;GO:0031301;GO:0008104;GO:0031300;GO:0015833;GO:0000139;GO:0042886;GO:0098791;GO:0033036;GO:0005794;GO:0071705;GO:0098588;GO:0071702;GO:0031984;GO:0006820;GO:0012505;GO:0006811;GO:0031090;GO:0006810;GO:0043231;GO:0051234;GO:0043227;GO:0051179;GO:0043229;GO:0043226;GO:0005737;GO:0005622;GO:0016021;GO:0031224;GO:0016020;GO:0110165	integral component of Golgi membrane;protein transport;intrinsic component of Golgi membrane;establishment of protein localization;integral component of organelle membrane;protein localization;intrinsic component of organelle membrane;peptide transport;Golgi membrane;amide transport;Golgi apparatus subcompartment;macromolecule localization;Golgi apparatus;nitrogen compound transport;bounding memb…	MLOC_61861.2	HORVU2Hr1G036910	HORVU.MOREX.r3.2HG0131500	#N/A	#N/A	#N/A	#N/A	#N/A	#N/A
BaRT2v18chr2HG068680	drought.root-control.root	0.000470037	0.323054	1.16333	up-regulated	Constitutive photomorphogenesis protein 10;UBC core domain-containing protein	0	0	MLOC_70428.1	HORVU2Hr1G037000	HORVU.MOREX.r3.2HG0131570	#N/A	#N/A	#N/A	#N/A	#N/A	#N/A
BaRT2v18chr2HG068860	drought.root-control.root	1.99372e-05	-0.500901	-0.27206	down-regulated	0	0	0	---NA---	---NA---	---NA---	#N/A	#N/A	#N/A	#N/A	#N/A	#N/A
BaRT2v18chr2HG068990	drought.leaf-control.leaf	0.006036	-0.203828	-0.0587154	down-regulated	Root border cell-specific protein;glutamyl-tRNA reductase-binding protein, chloroplastic;Glutamyl-tRNA reductase-binding protein;FMN-binding split barrel	GO:0009507;GO:0009536;GO:0043231;GO:0043227;GO:0043229;GO:0043226;GO:0005737;GO:0005622;GO:0016021;GO:0031224;GO:0016020;GO:0110165	chloroplast;plastid;intracellular membrane-bounded organelle;membrane-bounded organelle;intracellular organelle;organelle;cytoplasm;intracellular anatomical structure;integral component of membrane;intrinsic component of membrane;membrane;cellular anatomical entity	MLOC_26199.1	HORVU2Hr1G037680	HORVU.MOREX.r3.2HG0132230	#N/A	#N/A	#N/A	#N/A	#N/A	#N/A
BaRT2v18chr2HG069060	drought.leaf-control.leaf	0.000532948	-0.179114	0.310068	up-regulated	FYVE-type domain-containing protein;1-phosphatidylinositol-3-phosphate 5-kinase FAB1B	GO:0036258;GO:0000813;GO:0043130;GO:0036257;GO:0036452;GO:0032182;GO:0070676;GO:0031902;GO:0046872;GO:0007032;GO:0005770;GO:0043169;GO:0006900;GO:0010008;GO:0043167;GO:0016050;GO:0005768;GO:0005515;GO:0010256;GO:0031410;GO:0005488;GO:0070925;GO:0097708;GO:0003729;GO:0031982;GO:0061024;GO:0003723;GO:0098588;GO:0016192;GO:0003676;GO:0012505;GO:0022607;GO:0016308;GO:0006996;GO:0098796;GO:0016307;GO:…	multivesicular body assembly;ESCRT I complex;ubiquitin binding;multivesicular body organization;ESCRT complex;ubiquitin-like protein binding;intralumenal vesicle formation;late endosome membrane;metal ion binding;endosome organization;late endosome;cation binding;vesicle budding from membrane;endosome membrane;ion binding;vesicle organization;endosome;protein binding;endomembrane system organizat…	MLOC_59988.1	HORVU7Hr1G069660	HORVU.MOREX.r3.2HG0132400	#N/A	#N/A	#N/A	FYVE-type domain-containing protein	multivesicular body assembly;ESCRT I complex;ubiquitin binding;multivesicular body organization;ESCRT complex;ubiquitin-like protein binding;intralumenal vesicle formation;late endosome membrane;metal ion binding;endosome organization;late endosome;cation binding;vesicle budding from membrane;endosome membrane;ion binding;vesicle organization;endosome;protein binding;endomembrane system organizat…	#REF!
[truncated: 2,063 more rows]

## Sheet: GOTERMS
Root_DAS genes
GO.ID	Term	Annotated	Significant	Expected	Pvalue	Category	FDR	#NAME?	#NAME?	Significantly annotated genes
GO:0009739	response to gibberellin	67	9	2.04	0.00018	BP	0.407115	3.74473	0.390283	BaRT2v18chr1HG026410;BaRT2v18chr2HG080690;BaRT2v18chr3HG124980;BaRT2v18chr3HG158930;BaRT2v18chr6HG295520;BaRT2v18chr6HG307480;BaRT2v18chr7HG360510;BaRT2v18chr7HG360710;BaRT2v18chr7HG360820
GO:0007031	peroxisome organization	39	6	1.19	0.00107	BP	1	2.97062	0	BaRT2v18chr1HG027100;BaRT2v18chr3HG171380;BaRT2v18chr4HG210320;BaRT2v18chr6HG325970;BaRT2v18chr7HG355550;BaRT2v18chr7HG373210
GO:0006535	cysteine biosynthetic process from serine	17	4	0.52	0.00147	BP	1	2.83268	0	BaRT2v18chr1HG014770;BaRT2v18chr3HG147090;BaRT2v18chr4HG206400;BaRT2v18chr4HG214730
GO:0044248	cellular catabolic process	1421	63	43.22	0.00151	BP	1	2.82102	0	BaRT2v18chr1HG002700;BaRT2v18chr1HG004240;BaRT2v18chr1HG008620;BaRT2v18chr1HG024450;BaRT2v18chr1HG027100;BaRT2v18chr1HG027930;BaRT2v18chr1HG031110;BaRT2v18chr1HG037180;BaRT2v18chr1HG041730;BaRT2v18chr1HG044370;BaRT2v18chr2HG069420;BaRT2v18chr2HG076550;BaRT2v18chr2HG078760;BaRT2v18chr2HG092110;BaRT2v18chr2HG105760;BaRT2v18chr2HG106540;BaRT2v18chr2HG114000;BaRT2v18chr3HG116740;BaRT2v18chr3HG137250;…
[truncated: 110 more rows]

## Sheet: DAS-only genes
Elements only in "DAS genes":	Pannzer annotation	GO IDs	GO terms	MLOC	HORVU	MOREX3
[truncated: 2,006 more rows]

## Sheet: DAS-ONLY_L
Common elements in "DAS_L" and "DAS-ONLY":
BaRT2v18chr1HG000050
BaRT2v18chr1HG001610
[truncated: 1,229 more rows]

[truncated: 3 more sheets: DAS-only_R, DAS-only_L&R, DE+DAS]
