# Supplementary material for: Hormonal and transcriptomic regulation of drought adaptation in barley roots and leaves
Source: Sci Rep. 2025 May 11;15:16368. doi: 10.1038/s41598-025-01590-2 (PMC12066718; doi:10.1038/s41598-025-01590-2)
Supplement: Supplementary file 7 — Supplementary Material 7 [file 41598_2025_1590_MOESM7_ESM.xlsx]

## Sheet: Significant DE genes list and s
target	contrast	adj.pval	log2FC	up.down	Pannzer annotation	GO IDs	GO terms
BaRT2v18chr6HG321840	drought.leaf-control.leaf	0.0019861	13.9262	up-regulated	Dehydrin;Deyhydrin 4	GO:0009415;GO:0005829;GO:1901611;GO:0001101;GO:0005737;GO:0070300;GO:0010035;GO:0005622;GO:0001786;GO:1901700;GO:0035091;GO:0012506;GO:0009628;GO:0005543;GO:0031982;GO:0042221;GO:0072341;GO:0031090;GO:0050896;GO:0008289;GO:0043227;GO:0009631;GO:0043168;GO:0043226;GO:0009414;GO:0043167;GO:0016020;GO:0009737;GO:0005488;GO:0110165;GO:0009409;GO:0097305;GO:0033993;GO:0009725;GO:0009266;GO:0009719;GO:…	response to water;cytosol;phosphatidylglycerol binding;response to acid chemical;cytoplasm;phosphatidic acid binding;response to inorganic substance;intracellular anatomical structure;phosphatidylserine binding;response to oxygen-containing compound;phosphatidylinositol binding;vesicle membrane;response to abiotic stimulus;phospholipid binding;vesicle;response to chemical;modified amino acid bind…
BaRT2v18chr7HG345070	drought.leaf-control.leaf	1.69625e-09	12.8769	up-regulated	ATP-dependent zinc metalloprotease FTSH 6, chloroplastic;AAA domain-containing protein	GO:0004176;GO:0006508;GO:0005739;GO:0004222;GO:0019538;GO:0043231;GO:0008237;GO:1901564;GO:0043227;GO:0004175;GO:0043170;GO:0016020;GO:0008233;GO:0006807;GO:0043229;GO:0016887;GO:0044238;GO:0043226;GO:0017111;GO:0042981;GO:0005737;GO:0016462;GO:0071704;GO:0005622;GO:0016818;GO:0043067;GO:0009535;GO:0016817;GO:0010941;GO:0055035;GO:0140096;GO:0008152;GO:0009534;GO:0005524;GO:0050794;GO:0031976;GO:…	ATP-dependent peptidase activity;proteolysis;mitochondrion;metalloendopeptidase activity;protein metabolic process;intracellular membrane-bounded organelle;metallopeptidase activity;organonitrogen compound metabolic process;membrane-bounded organelle;endopeptidase activity;macromolecule metabolic process;membrane;peptidase activity;nitrogen compound metabolic process;intracellular organelle;ATPas…
BaRT2v18chr7HG341000	drought.leaf-control.leaf	1.52047e-06	11.4528	up-regulated	Bidirectional sugar transporter SWEET13 (Fragment);Bidirectional sugar transporter SWEET	GO:0008643;GO:0005886;GO:0071702;GO:0071944;GO:0006820;GO:0016021;GO:0006811;GO:0031224;GO:0006810;GO:0016020;GO:0051234;GO:0110165;GO:0051179;GO:0008643;GO:0051119;GO:0005886;GO:0071702;GO:0015144;GO:0071944;GO:0006820;GO:0008509;GO:0016021;GO:0006811;GO:0015075;GO:0031224;GO:0006810;GO:0008515;GO:0016020;GO:0051234;GO:0022857;GO:0005887;GO:0051179;GO:0005215;GO:0031226;GO:0034219;GO:0015154;GO:…	carbohydrate transport;plasma membrane;organic substance transport;cell periphery;anion transport;integral component of membrane;ion transport;intrinsic component of membrane;transport;membrane;establishment of localization;cellular anatomical entity;localization;carbohydrate transport;sugar transmembrane transporter activity;plasma membrane;organic substance transport;carbohydrate transmembrane …
BaRT2v18chr6HG321870	drought.leaf-control.leaf	0.00203102	11.252	up-regulated	Dehydrin;Deyhydrin 4	GO:0009415;GO:0005829;GO:0001101;GO:0005737;GO:0010035;GO:0005622;GO:1901700;GO:0110165;GO:0009628;GO:0042221;GO:0050896;GO:0009631;GO:0009414;GO:0009737;GO:0009409;GO:0097305;GO:0033993;GO:0009725;GO:0009266;GO:0009719;GO:0010033;GO:0006950	response to water;cytosol;response to acid chemical;cytoplasm;response to inorganic substance;intracellular anatomical structure;response to oxygen-containing compound;cellular anatomical entity;response to abiotic stimulus;response to chemical;response to stimulus;cold acclimation;response to water deprivation;response to abscisic acid;response to cold;response to alcohol;response to lipid;respo…
BaRT2v18chr5HG261750	drought.leaf-control.leaf	5.8219e-07	10.9801	up-regulated	Glutelin type-A 3;11S globulin seed storage protein 2;Globulin;legumin B;Cupin type-1 domain-containing protein;RmlC-like jelly roll fold	GO:0045735;GO:0000326;GO:0000325;GO:0000322;GO:0005773;GO:0005783;GO:0012505;GO:0043231;GO:0043227;GO:0043229;GO:0043226;GO:0005737;GO:0005622;GO:0110165;GO:0045735;GO:0000326;GO:0000325;GO:0000322;GO:0005773;GO:0005783;GO:0012505;GO:0043231;GO:0043227;GO:0043229;GO:0043226;GO:0005737;GO:0005622;GO:0110165;GO:0045735;GO:0000326;GO:0000325;GO:0000322;GO:0005773;GO:0005783;GO:0012505;GO:0043231;GO:…	nutrient reservoir activity;protein storage vacuole;plant-type vacuole;storage vacuole;vacuole;endoplasmic reticulum;endomembrane system;intracellular membrane-bounded organelle;membrane-bounded organelle;intracellular organelle;organelle;cytoplasm;intracellular anatomical structure;cellular anatomical entity;nutrient reservoir activity;protein storage vacuole;plant-type vacuole;storage vacuole;v…
BaRT2v18chr1HG021220	drought.leaf-control.leaf	2.84138e-07	10.8678	up-regulated	Low-temperature-induced 65 kDa protein	GO:0009737;GO:0097305;GO:0033993;GO:0009725;GO:0009719;GO:1901700;GO:0010033;GO:0042221;GO:0050896;GO:0009737;GO:0097305;GO:0033993;GO:0009725;GO:0009719;GO:1901700;GO:0010033;GO:0042221;GO:0050896	response to abscisic acid;response to alcohol;response to lipid;response to hormone;response to endogenous stimulus;response to oxygen-containing compound;response to organic substance;response to chemical;response to stimulus;response to abscisic acid;response to alcohol;response to lipid;response to hormone;response to endogenous stimulus;response to oxygen-containing compound;response to organ…
BaRT2v18chr4HG201250	drought.root-control.root	9.59754e-07	10.8233	up-regulated	Heat shock cognate 70 kDa protein;probable mediator of RNA polymerase II transcription subunit 37c;Molecular chaperones HSP70/HSC70, HSP70 superfamily	GO:0051787;GO:0051085;GO:0005737;GO:0044183;GO:0051084;GO:0005622;GO:0006458;GO:0005524;GO:0005788;GO:0034620;GO:0032559;GO:0005783;GO:0035967;GO:0030554;GO:0070013;GO:0006986;GO:0031072;GO:0043233;GO:0035966;GO:0035639;GO:0031974;GO:0061077;GO:0032555;GO:0012505;GO:0017076;GO:0042026;GO:0043231;GO:0032553;GO:0071310;GO:0043227;GO:0097367;GO:0010033;GO:0043229;GO:0043168;GO:0006457;GO:0043226;GO:…	misfolded protein binding;chaperone cofactor-dependent protein refolding;cytoplasm;protein folding chaperone;'de novo' posttranslational protein folding;intracellular anatomical structure;'de novo' protein folding;ATP binding;endoplasmic reticulum lumen;cellular response to unfolded protein;adenyl ribonucleotide binding;endoplasmic reticulum;cellular response to topologically incorrect protein;ad…
BaRT2v18chr5HG246060	drought.leaf-control.leaf	6.97912e-11	10.7791	up-regulated	RING-type E3 ubiquitin transferase	GO:0004842;GO:0016567;GO:0005634;GO:0019787;GO:0032446;GO:0043231;GO:0070647;GO:0140096;GO:0043227;GO:0006464;GO:0016740;GO:0043229;GO:0036211;GO:0003824;GO:0043226;GO:0043412;GO:0005737;GO:0016874;GO:0044267;GO:0005622;GO:0019538;GO:0110165;GO:0044260;GO:1901564;GO:0043170;GO:0006807;GO:0044238;GO:0044237;GO:0071704;GO:0008152;GO:0009987	ubiquitin-protein transferase activity;protein ubiquitination;nucleus;ubiquitin-like protein transferase activity;protein modification by small protein conjugation;intracellular membrane-bounded organelle;protein modification by small protein conjugation or removal;catalytic activity, acting on a protein;membrane-bounded organelle;cellular protein modification process;transferase activity;intrace…
BaRT2v18chr1HG008850	drought.leaf-control.leaf	0.00108913	10.6706	up-regulated	0	0	0
BaRT2v18chr5HG264490	drought.leaf-control.leaf	7.21445e-05	10.3458	up-regulated	Lipoxygenase;Linoleate 9S-lipoxygenase 1	0	0
BaRT2v18chr7HG385050	drought.leaf-control.leaf	1.36152e-07	10.1873	up-regulated	Carbonic anhydrase;Putative dioscorin class A	GO:0004089;GO:0006730;GO:0016021;GO:0016836;GO:0044281;GO:0031224;GO:0016835;GO:0044237;GO:0016020;GO:0008270;GO:0008152;GO:0110165;GO:0016829;GO:0009987;GO:0046914;GO:0046872;GO:0043169;GO:0043167;GO:0005488;GO:0003824;GO:0004089;GO:0006730;GO:0016021;GO:0016836;GO:0044281;GO:0031224;GO:0016835;GO:0044237;GO:0016020;GO:0008270;GO:0008152;GO:0110165;GO:0016829;GO:0009987;GO:0046914;GO:0046872;GO:…	carbonate dehydratase activity;one-carbon metabolic process;integral component of membrane;hydro-lyase activity;small molecule metabolic process;intrinsic component of membrane;carbon-oxygen lyase activity;cellular metabolic process;membrane;zinc ion binding;metabolic process;cellular anatomical entity;lyase activity;cellular process;transition metal ion binding;metal ion binding;cation binding;i…
BaRT2v18chr6HG289720	drought.leaf-control.leaf	7.62309e-05	10.0939	up-regulated	0	0	0
BaRT2v18chr4HG205350	drought.leaf-control.leaf	6.75472e-09	10.0614	up-regulated	Branched-chain-amino-acid aminotransferase	GO:0004084;GO:0009081;GO:0016021;GO:0052655;GO:0009082;GO:0031224;GO:0052656;GO:0008652;GO:0016020;GO:0052654;GO:0046394;GO:0110165;GO:0008483;GO:0016053;GO:0016769;GO:0006520;GO:0044283;GO:0016740;GO:0019752;GO:0003824;GO:0006082;GO:0043436;GO:0044281;GO:1901566;GO:0044249;GO:1901576;GO:0009058;GO:1901564;GO:0006807;GO:0044238;GO:0044237;GO:0071704;GO:0008152;GO:0009987;GO:0004084;GO:0009081;GO:…	branched-chain-amino-acid transaminase activity;branched-chain amino acid metabolic process;integral component of membrane;L-valine transaminase activity;branched-chain amino acid biosynthetic process;intrinsic component of membrane;L-isoleucine transaminase activity;cellular amino acid biosynthetic process;membrane;L-leucine transaminase activity;carboxylic acid biosynthetic process;cellular ana…
BaRT2v18chr6HG315660	drought.leaf-control.leaf	1.94219e-07	9.94039	up-regulated	0	0	0
BaRT2v18chr4HG196780	drought.leaf-control.leaf	2.00188e-09	9.928	up-regulated	Phosphoglycerate mutase (2,3-diphosphoglycerate-independent)	GO:0006007;GO:0004619;GO:0005737;GO:0019320;GO:0016868;GO:0005622;GO:0046365;GO:0030145;GO:0110165;GO:0006006;GO:0016866;GO:0016021;GO:0006096;GO:0016853;GO:0031224;GO:0006757;GO:0046914;GO:0016020;GO:0046031;GO:0046537;GO:0009179;GO:0046872;GO:0009135;GO:0043169;GO:0009185;GO:0043167;GO:0006165;GO:0005488;GO:0046939;GO:0003824;GO:0009132;GO:0019318;GO:0006090;GO:0005996;GO:0016052;GO:0044282;GO:…	glucose catabolic process;phosphoglycerate mutase activity;cytoplasm;hexose catabolic process;intramolecular transferase activity, phosphotransferases;intracellular anatomical structure;monosaccharide catabolic process;manganese ion binding;cellular anatomical entity;glucose metabolic process;intramolecular transferase activity;integral component of membrane;glycolytic process;isomerase activity;…
BaRT2v18chr6HG282840	drought.leaf-control.leaf	5.6228e-08	9.92746	up-regulated	0	0	0
BaRT2v18chr3HG130450	drought.leaf-control.leaf	1.19935e-06	9.86614	up-regulated	0	0	0
BaRT2v18chr1HG001360	drought.leaf-control.leaf	1.41721e-05	9.77784	up-regulated	Arginine decarboxylase	GO:0008792;GO:0008295;GO:0008216;GO:0016831;GO:0006527;GO:0016830;GO:0006596;GO:0016829;GO:0006595;GO:0003824;GO:0009065;GO:0046872;GO:0042401;GO:0043169;GO:0009309;GO:0043167;GO:0006525;GO:0005488;GO:0006576;GO:0044106;GO:0009308;GO:1901606;GO:0009063;GO:0046395;GO:0016054;GO:0009064;GO:0044282;GO:1901565;GO:0044248;GO:1901605;GO:1901575;GO:0009056;GO:0006520;GO:0019752;GO:0043436;GO:0006082;GO:…	arginine decarboxylase activity;spermidine biosynthetic process;spermidine metabolic process;carboxy-lyase activity;arginine catabolic process;carbon-carbon lyase activity;polyamine biosynthetic process;lyase activity;polyamine metabolic process;catalytic activity;glutamine family amino acid catabolic process;metal ion binding;cellular biogenic amine biosynthetic process;cation binding;amine bios…
BaRT2v18chr2HG095500	drought.leaf-control.leaf	2.98196e-05	9.74833	up-regulated	0	0	0
BaRT2v18chr5HG263500	drought.leaf-control.leaf	0.00192388	9.6771	up-regulated	Dehydrin;Late embryogenesis abundant;desiccation-related protein clone PCC6-19-like	GO:0009415;GO:0005829;GO:0001101;GO:0005737;GO:0010035;GO:0005622;GO:1901700;GO:0110165;GO:0009628;GO:0042221;GO:0009631;GO:0009414;GO:0050896;GO:0009737;GO:0009409;GO:0097305;GO:0033993;GO:0009725;GO:0009266;GO:0009719;GO:0010033;GO:0006950	response to water;cytosol;response to acid chemical;cytoplasm;response to inorganic substance;intracellular anatomical structure;response to oxygen-containing compound;cellular anatomical entity;response to abiotic stimulus;response to chemical;cold acclimation;response to water deprivation;response to stimulus;response to abscisic acid;response to cold;response to alcohol;response to lipid;respo…
BaRT2v18chr5HG275090	drought.leaf-control.leaf	1.89042e-07	9.62497	up-regulated	Actin-depolymerizing factor;ADF-H domain-containing protein;Actin depolymerizing factor;Putative ADF/Cofilin/Destrin, ADF-H/Gelsolin-like domain protein	GO:0030042;GO:0015629;GO:0003779;GO:0051261;GO:0008092;GO:0005856;GO:0008154;GO:0005515;GO:0043232;GO:0007015;GO:0051015;GO:0043228;GO:0097435;GO:0044877;GO:0043229;GO:0043624;GO:0043226;GO:0005488;GO:0032984;GO:0005622;GO:0022411;GO:0005737;GO:0030036;GO:0110165;GO:0030029;GO:0016021;GO:0007010;GO:0031224;GO:0043933;GO:0016020;GO:0006996;GO:0016043;GO:0071840;GO:0009987	actin filament depolymerization;actin cytoskeleton;actin binding;protein depolymerization;cytoskeletal protein binding;cytoskeleton;actin polymerization or depolymerization;protein binding;intracellular non-membrane-bounded organelle;actin filament organization;actin filament binding;non-membrane-bounded organelle;supramolecular fiber organization;protein-containing complex binding;intracellular …
BaRT2v18chr3HG150640	drought.leaf-control.leaf	1.38003e-08	9.61895	up-regulated	0	0	0
BaRT2v18chr4HG185020	drought.leaf-control.leaf	3.40724e-08	9.60075	up-regulated	0	0	0
BaRT2v18chr4HG210680	drought.leaf-control.leaf	0.00404854	9.58577	up-regulated	Embryonic protein DC-8	GO:0006896;GO:0017119;GO:0061630;GO:0006623;GO:0005802;GO:0061659;GO:0072666;GO:0099023;GO:0004842;GO:0072665;GO:0019787;GO:0005768;GO:0006892;GO:0098791;GO:0140096;GO:0007034;GO:0031410;GO:0016740;GO:0048193;GO:0097708;GO:0003824;GO:0006511;GO:0031982;GO:0019941;GO:0005794;GO:0043632;GO:0031984;GO:0072594;GO:0012505;GO:0033365;GO:0032991;GO:0016567;GO:0043231;GO:0051603;GO:0043227;GO:0044257;GO:…	Golgi to vacuole transport;Golgi transport complex;ubiquitin protein ligase activity;protein targeting to vacuole;trans-Golgi network;ubiquitin-like protein ligase activity;establishment of protein localization to vacuole;vesicle tethering complex;ubiquitin-protein transferase activity;protein localization to vacuole;ubiquitin-like protein transferase activity;endosome;post-Golgi vesicle-mediated…
BaRT2v18chr1HG027390	drought.leaf-control.leaf	7.0158e-05	9.52834	up-regulated	Eukaryotic peptide chain release factor subunit 1-3	GO:0040008;GO:0003747;GO:0018444;GO:0008079;GO:0006415;GO:0005737;GO:0043624;GO:0008135;GO:0005829;GO:0032984;GO:0090079;GO:0005622;GO:0022411;GO:0045182;GO:0032991;GO:0043933;GO:0003723;GO:0005634;GO:0016043;GO:1990825;GO:0043231;GO:0071840;GO:0003676;GO:0043227;GO:0002184;GO:0016149;GO:0110165;GO:0006412;GO:1901363;GO:0043229;GO:0043043;GO:0097159;GO:0043226;GO:0006518;GO:0003729;GO:0016021;GO:…	regulation of growth;translation release factor activity;translation release factor complex;translation termination factor activity;translational termination;cytoplasm;cellular protein complex disassembly;translation factor activity, RNA binding;cytosol;protein-containing complex disassembly;translation regulator activity, nucleic acid binding;intracellular anatomical structure;cellular component…
BaRT2v18chr3HG117320	drought.leaf-control.leaf	1.41822e-10	9.51863	up-regulated	Bowman-Birk type trypsin inhibitor	GO:0004867;GO:0010951;GO:0005576;GO:0004866;GO:0010466;GO:0110165;GO:0061135;GO:0052548;GO:0030414;GO:0045861;GO:0061134;GO:0052547;GO:0004857;GO:0051346;GO:0030162;GO:0030234;GO:0043086;GO:0098772;GO:0032269;GO:0051248;GO:0051336;GO:0044092;GO:0051172;GO:0032268;GO:0051246;GO:0031324;GO:0050790;GO:0048523;GO:0010605;GO:0065009;GO:0009892;GO:0048519;GO:0051171;GO:0080090;GO:0031323;GO:0060255;GO:…	serine-type endopeptidase inhibitor activity;negative regulation of endopeptidase activity;extracellular region;endopeptidase inhibitor activity;negative regulation of peptidase activity;cellular anatomical entity;endopeptidase regulator activity;regulation of endopeptidase activity;peptidase inhibitor activity;negative regulation of proteolysis;peptidase regulator activity;regulation of peptidas…
BaRT2v18chr2HG070940	drought.leaf-control.leaf	1.41896e-05	9.49008	up-regulated	Putative mixed-linked glucan synthase 8;Cellulose synthase-like CslF8	GO:0016760;GO:0030244;GO:0005802;GO:0016759;GO:0051274;GO:0098791;GO:0035251;GO:0030243;GO:0005794;GO:0046527;GO:0051273;GO:0031984;GO:0009250;GO:0008194;GO:0012505;GO:0006073;GO:0016758;GO:0016021;GO:0044042;GO:0016757;GO:0031224;GO:0033692;GO:0051753;GO:0016020;GO:0034637;GO:0019187;GO:0043231;GO:0000271;GO:0016740;GO:0043227;GO:0044264;GO:0000030;GO:0005886;GO:0005976;GO:0003824;GO:0071944;GO:…	cellulose synthase (UDP-forming) activity;cellulose biosynthetic process;trans-Golgi network;cellulose synthase activity;beta-glucan biosynthetic process;Golgi apparatus subcompartment;UDP-glucosyltransferase activity;cellulose metabolic process;Golgi apparatus;glucosyltransferase activity;beta-glucan metabolic process;organelle subcompartment;glucan biosynthetic process;UDP-glycosyltransferase a…
BaRT2v18chr4HG194730	drought.leaf-control.leaf	1.99879e-06	9.3868	up-regulated	0	0	0
BaRT2v18chr7HG330580	drought.leaf-control.leaf	3.58682e-07	9.34607	up-regulated	0	0	0
BaRT2v18chr7HG364900	drought.leaf-control.leaf	5.31225e-10	9.30879	up-regulated	0	GO:0016021;GO:0031224;GO:0016020;GO:0110165	integral component of membrane;intrinsic component of membrane;membrane;cellular anatomical entity
BaRT2v18chr5HG235880	drought.leaf-control.leaf	0.00313217	9.23458	up-regulated	0	0	0
BaRT2v18chr5HG224840	drought.leaf-control.leaf	7.07838e-07	9.21328	up-regulated	Outer envelope pore protein 16-2, chloroplastic;Mitochondrial inner membrane translocase subunit Tim17/Tim22/Tim23/peroxisomal protein PMP24	GO:0031358;GO:0003333;GO:0015171;GO:0031359;GO:1905039;GO:0046943;GO:0031354;GO:1903825;GO:0005342;GO:0031355;GO:0006865;GO:0008509;GO:0031350;GO:0015849;GO:0015318;GO:0031351;GO:0098656;GO:0015075;GO:0009707;GO:0071705;GO:0022857;GO:0009527;GO:0071702;GO:0005215;GO:0031969;GO:0006820;GO:0042170;GO:0034220;GO:0009941;GO:0006811;GO:0009526;GO:0055085;GO:0031968;GO:0006810;GO:0031301;GO:0051234;GO:…	intrinsic component of chloroplast outer membrane;amino acid transmembrane transport;amino acid transmembrane transporter activity;integral component of chloroplast outer membrane;carboxylic acid transmembrane transport;carboxylic acid transmembrane transporter activity;intrinsic component of plastid outer membrane;organic acid transmembrane transport;organic acid transmembrane transporter activi…
BaRT2v18chr7HG347490	drought.leaf-control.leaf	4.54524e-09	9.20449	up-regulated	ADP,ATP carrier protein, mitochondrial;Endoplasmic reticulum-adenine nucleotide transporter	GO:0140021;GO:0005471;GO:0005743;GO:1990544;GO:0015217;GO:0019866;GO:1901679;GO:0005347;GO:0031966;GO:0015866;GO:0005346;GO:0005740;GO:0015867;GO:0000295;GO:0031967;GO:0072530;GO:0015216;GO:0005739;GO:0015215;GO:0015868;GO:0031090;GO:0051503;GO:0015301;GO:0031975;GO:0140323;GO:0015865;GO:0043231;GO:0006862;GO:0015605;GO:0043227;GO:1990542;GO:0015932;GO:0043229;GO:0006839;GO:1901505;GO:0043226;GO:…	mitochondrial ADP transmembrane transport;ATP:ADP antiporter activity;mitochondrial inner membrane;mitochondrial ATP transmembrane transport;ADP transmembrane transporter activity;organelle inner membrane;nucleotide transmembrane transport;ATP transmembrane transporter activity;mitochondrial membrane;ADP transport;purine ribonucleotide transmembrane transporter activity;mitochondrial envelope;ATP…
BaRT2v18chr6HG321900	drought.root-control.root	0.00807651	9.13687	up-regulated	Dehydrin;Deyhydrin 4	GO:0009415;GO:0005829;GO:0001101;GO:0005737;GO:0010035;GO:0005622;GO:1901700;GO:0110165;GO:0009628;GO:0042221;GO:0050896;GO:0009631;GO:0009414;GO:0009737;GO:0009409;GO:0097305;GO:0033993;GO:0009725;GO:0009266;GO:0009719;GO:0010033;GO:0006950	response to water;cytosol;response to acid chemical;cytoplasm;response to inorganic substance;intracellular anatomical structure;response to oxygen-containing compound;cellular anatomical entity;response to abiotic stimulus;response to chemical;response to stimulus;cold acclimation;response to water deprivation;response to abscisic acid;response to cold;response to alcohol;response to lipid;respo…
BaRT2v18chrUnG390490	drought.leaf-control.leaf	0.000638109	9.07718	up-regulated	23 kDa jasmonate-induced protein-like	GO:0005764;GO:0004197;GO:0051603;GO:0000323;GO:0008234;GO:0044257;GO:0005773;GO:0030163;GO:0004175;GO:0005615;GO:0044265;GO:0008233;GO:0009057;GO:0005576;GO:0140096;GO:1901565;GO:0043231;GO:0016787;GO:0044248;GO:0043227;GO:0003824;GO:1901575;GO:0043229;GO:0009056;GO:0043226;GO:0006508;GO:0005737;GO:0044267;GO:0005622;GO:0019538;GO:0110165;GO:0044260;GO:1901564;GO:0043170;GO:0006807;GO:0044238;GO:…	lysosome;cysteine-type endopeptidase activity;proteolysis involved in cellular protein catabolic process;lytic vacuole;cysteine-type peptidase activity;cellular protein catabolic process;vacuole;protein catabolic process;endopeptidase activity;extracellular space;cellular macromolecule catabolic process;peptidase activity;macromolecule catabolic process;extracellular region;catalytic activity, ac…
BaRT2v18chr4HG200080	drought.leaf-control.leaf	2.51348e-08	9.0709	up-regulated	0	0	0
BaRT2v18chr3HG166080	drought.root-control.root	0.00171754	8.95505	up-regulated	0	0	0
BaRT2v18chr5HG256700	drought.leaf-control.leaf	3.19881e-05	8.91576	up-regulated	4-hydroxy-7-methoxy-3-oxo-3,4-dihydro-2H-1,4-benzoxazin-2-yl glucosidebeta-D-glucosidase;Beta-glucosidase 11	GO:0102726;GO:0009507;GO:0005975;GO:0004553;GO:0009536;GO:0044238;GO:0016798;GO:0043231;GO:0071704;GO:0043227;GO:0016787;GO:0008152;GO:0043229;GO:0008422;GO:0043226;GO:0015926;GO:0005737;GO:0003824;GO:0005622;GO:0110165;GO:0102726;GO:0005975;GO:0009536;GO:0004553;GO:0009507;GO:0044238;GO:0016798;GO:0043231;GO:0071704;GO:0016787;GO:0043227;GO:0008152;GO:0043229;GO:0008422;GO:0043226;GO:0015926;GO:…	DIMBOA glucoside beta-D-glucosidase activity;chloroplast;carbohydrate metabolic process;hydrolase activity, hydrolyzing O-glycosyl compounds;plastid;primary metabolic process;hydrolase activity, acting on glycosyl bonds;intracellular membrane-bounded organelle;organic substance metabolic process;membrane-bounded organelle;hydrolase activity;metabolic process;intracellular organelle;beta-glucosida…
BaRT2v18chr5HG270740	drought.root-control.root	1.24692e-06	8.84413	up-regulated	Stem-specific protein TSJT1;stem-specific protein TSJT1-like;Stem-specific protein TSJT1, putative, expressed;Stem-specific protein TSJT1, putative;Nucleophile aminohydrolase, N-terminal;Heat stress transcription factor A-6b	GO:0016787;GO:0003824	hydrolase activity;catalytic activity
BaRT2v18chr7HG330190	drought.leaf-control.leaf	9.85523e-07	8.79175	up-regulated	Alpha-dioxygenase 1;Pathogen-inducible alpha-dioxygenase;Alpha-dioxygenase, putative, expressed;alpha-dioxygenase 1-like isoform X1;Prostaglandin G/H synthase 1;Heme peroxidase	0	0
BaRT2v18chr2HG071230	drought.leaf-control.leaf	7.64201e-06	8.74975	up-regulated	0	0	0
BaRT2v18chr5HG229750	drought.leaf-control.leaf	0.00026402	8.74732	up-regulated	0	0	0
BaRT2v18chr5HG240300	drought.leaf-control.leaf	5.06173e-07	8.70974	up-regulated	Asparagine synthetase [glutamine-hydrolyzing]	GO:0004066;GO:0006529;GO:0005829;GO:0006528;GO:0016884;GO:0005737;GO:0009067;GO:0016879;GO:0005622;GO:0009066;GO:0016874;GO:0016021;GO:0006541;GO:0005524;GO:0031224;GO:0009064;GO:0032559;GO:0016020;GO:1901607;GO:0030554;GO:0110165;GO:0008652;GO:0035639;GO:1901605;GO:0032555;GO:0046394;GO:0017076;GO:0016053;GO:0032553;GO:0006520;GO:0097367;GO:0044283;GO:0043168;GO:0019752;GO:0000166;GO:0043436;GO:…	asparagine synthase (glutamine-hydrolyzing) activity;asparagine biosynthetic process;cytosol;asparagine metabolic process;carbon-nitrogen ligase activity, with glutamine as amido-N-donor;cytoplasm;aspartate family amino acid biosynthetic process;ligase activity, forming carbon-nitrogen bonds;intracellular anatomical structure;aspartate family amino acid metabolic process;ligase activity;integral …
BaRT2v18chr2HG072020	drought.root-control.root	1.17803e-06	8.65132	up-regulated	repetitive proline-rich cell wall protein 2-like	0	0
BaRT2v18chr4HG184200	drought.leaf-control.leaf	8.20498e-09	8.64873	up-regulated	0	0	0
BaRT2v18chr5HG271270	drought.leaf-control.leaf	0.000137762	8.58216	up-regulated	rRNA N-glycosidase;Protein synthesis inhibitor II	GO:0030598;GO:0017148;GO:0005737;GO:0030597;GO:0034249;GO:0005622;GO:0090729;GO:0032269;GO:0110165;GO:0016799;GO:0051248;GO:0140102;GO:0006417;GO:0034248;GO:0016798;GO:0006952;GO:0140098;GO:2000113;GO:0016787;GO:0010558;GO:0003824;GO:0010608;GO:0031327;GO:0009890;GO:0010629;GO:0035821;GO:0051172;GO:0032268;GO:0051246;GO:0031324;GO:0048523;GO:0010605;GO:0009892;GO:0048519;GO:0044419;GO:0006950;GO:…	rRNA N-glycosylase activity;negative regulation of translation;cytoplasm;RNA glycosylase activity;negative regulation of cellular amide metabolic process;intracellular anatomical structure;toxin activity;negative regulation of cellular protein metabolic process;cellular anatomical entity;hydrolase activity, hydrolyzing N-glycosyl compounds;negative regulation of protein metabolic process;catalyti…
BaRT2v18chr4HG184530	drought.root-control.root	7.54862e-07	8.49262	up-regulated	Amino acid permease 2	GO:0006865;GO:0005886;GO:0043565;GO:0015849;GO:0071944;GO:0003677;GO:0071705;GO:0016021;GO:0003676;GO:0071702;GO:0031224;GO:1901363;GO:0006820;GO:0016020;GO:0097159;GO:0006811;GO:0005634;GO:0005488;GO:0006810;GO:0043231;GO:0051234;GO:0043227;GO:0051179;GO:0043229;GO:0006355;GO:0043226;GO:1903506;GO:0005622;GO:2001141;GO:0110165;GO:0051252;GO:0019219;GO:2000112;GO:0010556;GO:0031326;GO:0009889;GO:…	amino acid transport;plasma membrane;sequence-specific DNA binding;organic acid transport;cell periphery;DNA binding;nitrogen compound transport;integral component of membrane;nucleic acid binding;organic substance transport;intrinsic component of membrane;heterocyclic compound binding;anion transport;membrane;organic cyclic compound binding;ion transport;nucleus;binding;transport;intracellular m…
BaRT2v18chr7HG374820	drought.leaf-control.leaf	0.000793277	8.43058	up-regulated	Xyloglucan endotransglucosylase/hydrolase	GO:0016762;GO:0010411;GO:0048046;GO:0010410;GO:0046527;GO:0005618;GO:0010383;GO:0016758;GO:0030312;GO:0006073;GO:0004553;GO:0005576;GO:0044042;GO:0016798;GO:0071944;GO:0044264;GO:0016757;GO:0110165;GO:0005976;GO:0016740;GO:0042546;GO:0016787;GO:0071555;GO:0003824;GO:0044036;GO:0071554;GO:0045229;GO:0044262;GO:0044085;GO:0005975;GO:0016043;GO:0071840;GO:0044260;GO:0043170;GO:0044238;GO:0044237;GO:…	xyloglucan:xyloglucosyl transferase activity;xyloglucan metabolic process;apoplast;hemicellulose metabolic process;glucosyltransferase activity;cell wall;cell wall polysaccharide metabolic process;transferase activity, transferring hexosyl groups;external encapsulating structure;cellular glucan metabolic process;hydrolase activity, hydrolyzing O-glycosyl compounds;extracellular region;glucan meta…
BaRT2v18chr2HG100050	drought.leaf-control.leaf	4.66013e-05	8.42934	up-regulated	0	0	0
BaRT2v18chr3HG147780	drought.leaf-control.leaf	4.82771e-06	8.42761	up-regulated	probable peroxygenase 5;Caleosin;Calcium binding EF-hand protein;EF-hand domain-containing protein	GO:0005509;GO:0005712;GO:0006298;GO:0046872;GO:0032389;GO:0006281;GO:0043169;GO:0000794;GO:0006974;GO:0043167;GO:0032300;GO:0033554;GO:0005488;GO:0000793;GO:0006950;GO:0000228;GO:0016887;GO:0006259;GO:1990391;GO:0017111;GO:0051716;GO:0005694;GO:0016462;GO:0050896;GO:0031981;GO:0016818;GO:0090304;GO:0140513;GO:0016817;GO:0006139;GO:0070013;GO:0016787;GO:0046483;GO:0043233;GO:0006725;GO:0003824;GO:…	calcium ion binding;chiasma;mismatch repair;metal ion binding;MutLalpha complex;DNA repair;cation binding;condensed nuclear chromosome;cellular response to DNA damage stimulus;ion binding;mismatch repair complex;cellular response to stress;binding;condensed chromosome;response to stress;nuclear chromosome;ATPase activity;DNA metabolic process;DNA repair complex;nucleoside-triphosphatase activity;…
BaRT2v18chr1HG018180	drought.leaf-control.leaf	0.000366308	8.39995	up-regulated	Aldehyde oxygenase (deformylating)	0	0
BaRT2v18chr3HG139750	drought.leaf-control.leaf	0.000903317	8.39708	up-regulated	DnaJ subfamily B member 8;J domain-containing protein	0	0
BaRT2v18chr6HG318600	drought.leaf-control.leaf	5.7422e-09	8.38408	up-regulated	Outer envelope protein 64, mitochondrial	GO:0030150;GO:0005739;GO:0043864;GO:0044743;GO:0009579;GO:0004040;GO:0006626;GO:0043231;GO:0016811;GO:0072655;GO:0043227;GO:0016810;GO:1990542;GO:0016021;GO:0016740;GO:0070585;GO:0031224;GO:0016787;GO:0006839;GO:0043229;GO:0003824;GO:0007005;GO:0043226;GO:0017038;GO:0005737;GO:0065002;GO:0005622;GO:0072594;GO:0016020;GO:0033365;GO:0110165;GO:0006605;GO:0071806;GO:0006886;GO:0046907;GO:0034613;GO:…	protein import into mitochondrial matrix;mitochondrion;indoleacetamide hydrolase activity;protein transmembrane import into intracellular organelle;thylakoid;amidase activity;protein targeting to mitochondrion;intracellular membrane-bounded organelle;hydrolase activity, acting on carbon-nitrogen (but not peptide) bonds, in linear amides;establishment of protein localization to mitochondrion;membr…
BaRT2v18chr2HG077630	drought.leaf-control.leaf	3.77946e-05	8.38172	up-regulated	Photosystem II 10 kDa polypeptide, chloroplastic	GO:0009654;GO:0015979;GO:0003729;GO:0009523;GO:0044237;GO:0003723;GO:0009521;GO:0008152;GO:0003676;GO:1990204;GO:0009987;GO:1901363;GO:0009535;GO:0010270;GO:0097159;GO:0055035;GO:0010207;GO:0005488;GO:0009534;GO:0019684;GO:0031976;GO:0034622;GO:0042651;GO:0065003;GO:0034357;GO:0043933;GO:0009579;GO:0022607;GO:0031984;GO:0044085;GO:0009507;GO:0006091;GO:0009536;GO:0016043;GO:0098796;GO:0071840;GO:…	photosystem II oxygen evolving complex;photosynthesis;mRNA binding;photosystem II;cellular metabolic process;RNA binding;photosystem;metabolic process;nucleic acid binding;oxidoreductase complex;cellular process;heterocyclic compound binding;chloroplast thylakoid membrane;photosystem II oxygen evolving complex assembly;organic cyclic compound binding;plastid thylakoid membrane;photosystem II asse…
BaRT2v18chr3HG124320	drought.leaf-control.leaf	2.63795e-08	8.3758	up-regulated	0	0	0
BaRT2v18chr5HG251050	drought.leaf-control.leaf	1.41921e-05	8.3618	up-regulated	Transcription factor HEC1;BHLH domain-containing protein	GO:0046983;GO:0005634;GO:0006006;GO:0005515;GO:0019318;GO:0043231;GO:0080048;GO:0043227;GO:0005996;GO:0005488;GO:0043229;GO:0005975;GO:0004645;GO:0043226;GO:0006357;GO:0016758;GO:0005622;GO:0044281;GO:0016757;GO:0006355;GO:0005737;GO:0000978;GO:1903506;GO:0110165;GO:0000987;GO:2001141;GO:0000977;GO:0051252;GO:0000976;GO:0019219;GO:0001067;GO:2000112;GO:1990837;GO:0010556;GO:0000981;GO:0031326;GO:…	protein dimerization activity;nucleus;glucose metabolic process;protein binding;hexose metabolic process;intracellular membrane-bounded organelle;GDP-D-glucose phosphorylase activity;membrane-bounded organelle;monosaccharide metabolic process;binding;intracellular organelle;carbohydrate metabolic process;1,4-alpha-oligoglucan phosphorylase activity;organelle;regulation of transcription by RNA pol…
BaRT2v18chr6HG321860	drought.leaf-control.leaf	0.00163757	8.35252	up-regulated	0	0	0
BaRT2v18chr5HG232930	drought.leaf-control.leaf	1.70929e-06	8.3375	up-regulated	0	GO:0016021;GO:0031224;GO:0016020;GO:0110165	integral component of membrane;intrinsic component of membrane;membrane;cellular anatomical entity
BaRT2v18chr2HG083600	drought.leaf-control.leaf	2.049e-07	8.22281	up-regulated	AAI domain-containing protein	GO:0009627;GO:0005504;GO:0033293;GO:0098542;GO:0008289;GO:0006952;GO:0031406;GO:0051707;GO:0043207;GO:0043168;GO:0009607;GO:0043167;GO:0009605;GO:0005488;GO:0044419;GO:0006950;GO:0050896;GO:0006869;GO:0010876;GO:0033036;GO:0071702;GO:0006820;GO:0006811;GO:0006810;GO:0051234;GO:0051179;GO:0009627;GO:0005504;GO:0016021;GO:0033293;GO:0098542;GO:0031224;GO:0008289;GO:0006952;GO:0016020;GO:0031406;GO:…	systemic acquired resistance;fatty acid binding;monocarboxylic acid binding;defense response to other organism;lipid binding;defense response;carboxylic acid binding;response to other organism;response to external biotic stimulus;anion binding;response to biotic stimulus;ion binding;response to external stimulus;binding;biological process involved in interspecies interaction between organisms;res…
BaRT2v18chr3HG138480	drought.root-control.root	1.699e-07	8.22081	up-regulated	Farnesylated protein 2;Heavy metal-associated isoprenylated plant protein 26;HMA domain-containing protein;Heavy metal transport/detoxification superfamily protein	GO:0030001;GO:0046872;GO:0016020;GO:0006812;GO:0043169;GO:0110165;GO:0006811;GO:0043167;GO:0006810;GO:0005488;GO:0051234;GO:0051179;GO:0055073;GO:0071585;GO:1990170;GO:0097501;GO:0046686;GO:0061687;GO:0072507;GO:0010038;GO:0055076;GO:0010035;GO:0055065;GO:0055080;GO:0098771;GO:0050801;GO:0048878;GO:0042592;GO:0098754;GO:0009636;GO:0065008;GO:0042221;GO:0006950;GO:0050896;GO:0065007	metal ion transport;metal ion binding;membrane;cation transport;cation binding;cellular anatomical entity;ion transport;ion binding;transport;binding;establishment of localization;localization;cadmium ion homeostasis;detoxification of cadmium ion;stress response to cadmium ion;stress response to metal ion;response to cadmium ion;detoxification of inorganic compound;divalent inorganic cation homeo…
BaRT2v18chr5HG271280	drought.leaf-control.leaf	9.88478e-05	8.20203	up-regulated	0	0	0
BaRT2v18chr7HG348220	drought.leaf-control.leaf	6.30233e-07	8.19819	up-regulated	0	0	0
BaRT2v18chr1HG010880	drought.leaf-control.leaf	3.45095e-06	8.15874	up-regulated	Indole-2-monooxygenase;Putative ferulate 5-hydroxylase;Indolin-2-one monooxygenase	0	0
BaRT2v18chr3HG125550	drought.root-control.root	1.62793e-05	8.11384	up-regulated	Raffinose synthase or seed imbibition protein Sip1 containing protein, expressed;Galactinol--sucrose galactosyltransferase;Stachyose synthase;Putative galactinol--sucrose galactosyltransferase, Alpha-galactosidase	GO:0005975;GO:0052692;GO:0004557;GO:0044238;GO:0015925;GO:0071704;GO:0047274;GO:0008152;GO:0016757;GO:0008378;GO:0004553;GO:0016798;GO:0016758;GO:0003824;GO:0016740;GO:0016787;GO:0047268;GO:0005975;GO:0052692;GO:0004557;GO:0044238;GO:0015925;GO:0071704;GO:0016757;GO:0008152;GO:0047274;GO:0004553;GO:0016798;GO:0008378;GO:0016758;GO:0016740;GO:0003824;GO:0016787;GO:0047268;GO:0005975;GO:0052692;GO:…	carbohydrate metabolic process;raffinose alpha-galactosidase activity;alpha-galactosidase activity;primary metabolic process;galactosidase activity;organic substance metabolic process;galactinol-sucrose galactosyltransferase activity;metabolic process;transferase activity, transferring glycosyl groups;galactosyltransferase activity;hydrolase activity, hydrolyzing O-glycosyl compounds;hydrolase ac…
BaRT2v18chr2HG050830	drought.leaf-control.leaf	9.69677e-05	8.1102	up-regulated	Putrescine hydroxycinnamoyltransferase;Agmatine coumaroyltransferase;Anthranilate N-benzoyltransferase protein 1;Spermidine hydroxycinnamoyl transferase	GO:0016747;GO:0016746;GO:0050734;GO:0016740;GO:0003824;GO:0016747;GO:0016746;GO:0050734;GO:0016740;GO:0003824;GO:0016747;GO:0016746;GO:0050734;GO:0016740;GO:0003824	transferase activity, transferring acyl groups other than amino-acyl groups;transferase activity, transferring acyl groups;hydroxycinnamoyltransferase activity;transferase activity;catalytic activity;transferase activity, transferring acyl groups other than amino-acyl groups;transferase activity, transferring acyl groups;hydroxycinnamoyltransferase activity;transferase activity;catalytic activity…
BaRT2v18chr6HG309470	drought.leaf-control.leaf	7.79173e-06	7.98222	up-regulated	0	0	0
BaRT2v18chr1HG012630	drought.root-control.root	3.4119e-07	7.97658	up-regulated	Protein cueball like;Embryo-specific protein ATS3A;embryo-specific protein ATS3B;Lipase/lipooxygenase, PLAT/LH2	GO:0016021;GO:0031224;GO:0016020;GO:0110165	integral component of membrane;intrinsic component of membrane;membrane;cellular anatomical entity
BaRT2v18chr2HG080580	drought.leaf-control.leaf	7.09507e-05	7.90555	up-regulated	0	0	0
BaRT2v18chr4HG201640	drought.leaf-control.leaf	2.92911e-07	7.83561	up-regulated	Laccase	0	0
BaRT2v18chr3HG170310	drought.leaf-control.leaf	3.22463e-07	7.78416	up-regulated	CS domain-containing protein;Salt tolerance protein 5-like protein;Nuclear migration protein nudC	GO:0051082;GO:0006457;GO:0005737;GO:0032502;GO:0005515;GO:0005622;GO:0005488;GO:0070536;GO:0005768;GO:0071108;GO:0004843;GO:0031410;GO:0101005;GO:0016579;GO:0097708;GO:0070646;GO:0008242;GO:0031982;GO:0070647;GO:0012505;GO:0008233;GO:0018215;GO:0140096;GO:0043227;GO:0009987;GO:0016787;GO:0043226;GO:0006508;GO:0016020;GO:0003824;GO:0006464;GO:0110165;GO:0036211;GO:0043412;GO:0044267;GO:0019538;GO:…	unfolded protein binding;protein folding;cytoplasm;developmental process;protein binding;intracellular anatomical structure;binding;protein K63-linked deubiquitination;endosome;protein K48-linked deubiquitination;thiol-dependent ubiquitin-specific protease activity;cytoplasmic vesicle;ubiquitinyl hydrolase activity;protein deubiquitination;intracellular vesicle;protein modification by small prote…
BaRT2v18chrUnG392100	drought.leaf-control.leaf	0.000584497	7.7735	up-regulated	23 kDa jasmonate-induced protein-like	GO:0005764;GO:0004197;GO:0051603;GO:0000323;GO:0008234;GO:0044257;GO:0005773;GO:0030163;GO:0004175;GO:0005615;GO:0044265;GO:0008233;GO:0009057;GO:0005576;GO:0140096;GO:1901565;GO:0043231;GO:0016787;GO:0044248;GO:0043227;GO:0003824;GO:1901575;GO:0043229;GO:0009056;GO:0043226;GO:0006508;GO:0005737;GO:0044267;GO:0005622;GO:0019538;GO:0110165;GO:0044260;GO:1901564;GO:0043170;GO:0006807;GO:0044238;GO:…	lysosome;cysteine-type endopeptidase activity;proteolysis involved in cellular protein catabolic process;lytic vacuole;cysteine-type peptidase activity;cellular protein catabolic process;vacuole;protein catabolic process;endopeptidase activity;extracellular space;cellular macromolecule catabolic process;peptidase activity;macromolecule catabolic process;extracellular region;catalytic activity, ac…
BaRT2v18chr6HG325500	drought.leaf-control.leaf	5.34847e-06	7.73849	up-regulated	FT-interacting protein 1;Multiple C2 and transmembrane domain-containing protein 1;FT-interacting protein 3;FT-interacting protein 7;Synaptotagmin	GO:0016021;GO:0016757;GO:0031224;GO:0016740;GO:0016020;GO:0003824;GO:0110165	integral component of membrane;transferase activity, transferring glycosyl groups;intrinsic component of membrane;transferase activity;membrane;catalytic activity;cellular anatomical entity
BaRT2v18chr5HG232920	drought.leaf-control.leaf	5.2324e-06	7.72915	up-regulated	0	0	0
BaRT2v18chr1HG002620	drought.root-control.root	2.66947e-05	7.7258	up-regulated	H+/oligopeptide symporter;Nitrate transporter;Major facilitator superfamily domain, general substrate transporter	GO:0006857;GO:0022857;GO:0016021;GO:0015833;GO:0005215;GO:0031224;GO:0042886;GO:0016020;GO:0015293;GO:0071705;GO:0015291;GO:0110165;GO:0071702;GO:0022804;GO:0006820;GO:0006811;GO:0055085;GO:0009753;GO:0006810;GO:0051234;GO:0051179;GO:0070542;GO:0009611;GO:0033993;GO:0009725;GO:0009719;GO:1901700;GO:0010033;GO:0042221;GO:0006950;GO:0006817;GO:0015698;GO:0050896;GO:0009987;GO:0042128;GO:0042126;GO:…	oligopeptide transport;transmembrane transporter activity;integral component of membrane;peptide transport;transporter activity;intrinsic component of membrane;amide transport;membrane;symporter activity;nitrogen compound transport;secondary active transmembrane transporter activity;cellular anatomical entity;organic substance transport;active transmembrane transporter activity;anion transport;io…
BaRT2v18chr7HG375130	drought.leaf-control.leaf	5.64615e-07	7.66206	up-regulated	0	GO:0016021;GO:0031224;GO:0016020;GO:0110165	integral component of membrane;intrinsic component of membrane;membrane;cellular anatomical entity
BaRT2v18chr5HG265230	drought.leaf-control.leaf	5.84582e-06	7.6619	up-regulated	0	0	0
BaRT2v18chr7HG343210	drought.leaf-control.leaf	1.62047e-06	7.64025	up-regulated	0	0	0
BaRT2v18chr4HG218460	drought.leaf-control.leaf	3.71564e-08	7.63744	up-regulated	rRNA N-glycosidase;60 kDa jasmonate-induced protein	GO:0030598;GO:0017148;GO:0016021;GO:0030597;GO:0034249;GO:0031224;GO:0090729;GO:0032269;GO:0016020;GO:0016799;GO:0051248;GO:0110165;GO:0140102;GO:0006417;GO:0034248;GO:0016798;GO:0006952;GO:0140098;GO:2000113;GO:0016787;GO:0010558;GO:0003824;GO:0010608;GO:0031327;GO:0009890;GO:0010629;GO:0035821;GO:0051172;GO:0032268;GO:0051246;GO:0031324;GO:0048523;GO:0010605;GO:0009892;GO:0048519;GO:0044419;GO:…	rRNA N-glycosylase activity;negative regulation of translation;integral component of membrane;RNA glycosylase activity;negative regulation of cellular amide metabolic process;intrinsic component of membrane;toxin activity;negative regulation of cellular protein metabolic process;membrane;hydrolase activity, hydrolyzing N-glycosyl compounds;negative regulation of protein metabolic process;cellular…
BaRT2v18chr7HG359360	drought.leaf-control.leaf	0.000114156	7.63731	up-regulated	0	0	0
BaRT2v18chr5HG269410	drought.root-control.root	0.000386667	7.63238	up-regulated	Dehydrin;Deyhydrin 4;Late embryogenesis abundant	GO:0009415;GO:0005829;GO:1901611;GO:0001101;GO:0005737;GO:0070300;GO:0010035;GO:0005622;GO:0001786;GO:1901700;GO:0035091;GO:0012506;GO:0009628;GO:0005543;GO:0031982;GO:0042221;GO:0072341;GO:0031090;GO:0009631;GO:0008289;GO:0043227;GO:0050896;GO:0043168;GO:0043226;GO:0009414;GO:0043167;GO:0016020;GO:0009737;GO:0005488;GO:0110165;GO:0009409;GO:0097305;GO:0033993;GO:0009725;GO:0009266;GO:0009719;GO:…	response to water;cytosol;phosphatidylglycerol binding;response to acid chemical;cytoplasm;phosphatidic acid binding;response to inorganic substance;intracellular anatomical structure;phosphatidylserine binding;response to oxygen-containing compound;phosphatidylinositol binding;vesicle membrane;response to abiotic stimulus;phospholipid binding;vesicle;response to chemical;modified amino acid bind…
BaRT2v18chr5HG222860	drought.leaf-control.leaf	5.18992e-06	7.61679	up-regulated	Late embryogenesis abundant protein D-34	GO:0010329;GO:0010252;GO:0005783;GO:0080161;GO:0010315;GO:0012505;GO:0009926;GO:0043231;GO:0022857;GO:0010928;GO:0043227;GO:0005215;GO:0060918;GO:0043229;GO:0009914;GO:0043226;GO:0048878;GO:0005737;GO:0010817;GO:0005829;GO:0042592;GO:0005886;GO:0009966;GO:0071944;GO:0010646;GO:0005730;GO:0023051;GO:0005622;GO:0048583;GO:0031981;GO:0065008;GO:0070013;GO:0010226;GO:0043233;GO:0009845;GO:0031974;GO:…	auxin efflux transmembrane transporter activity;auxin homeostasis;endoplasmic reticulum;auxin transmembrane transporter activity;auxin efflux;endomembrane system;auxin polar transport;intracellular membrane-bounded organelle;transmembrane transporter activity;regulation of auxin mediated signaling pathway;membrane-bounded organelle;transporter activity;auxin transport;intracellular organelle;horm…
BaRT2v18chr2HG092130	drought.root-control.root	6.08966e-05	7.60941	up-regulated	Phenylalanine ammonia-lyase	GO:0045548;GO:0009800;GO:0005737;GO:0009803;GO:0016841;GO:0005622;GO:0009699;GO:0016840;GO:0110165;GO:0120255;GO:0016829;GO:0120254;GO:0003824;GO:0009698;GO:0006559;GO:1902222;GO:0006558;GO:1902221;GO:0044550;GO:0009074;GO:0019748;GO:0042537;GO:1901606;GO:0009063;GO:0009072;GO:0072330;GO:0046395;GO:0016054;GO:1901361;GO:0019439;GO:0044282;GO:1901565;GO:0032787;GO:0044248;GO:1901605;GO:0046394;GO:…	phenylalanine ammonia-lyase activity;cinnamic acid biosynthetic process;cytoplasm;cinnamic acid metabolic process;ammonia-lyase activity;intracellular anatomical structure;phenylpropanoid biosynthetic process;carbon-nitrogen lyase activity;cellular anatomical entity;olefinic compound biosynthetic process;lyase activity;olefinic compound metabolic process;catalytic activity;phenylpropanoid metabol…
BaRT2v18chr3HG127480	drought.root-control.root	1.18159e-06	7.60128	up-regulated	0	0	0
BaRT2v18chr2HG106570	drought.leaf-control.leaf	1.20383e-06	7.55457	up-regulated	Aspergillus nuclease S(1)	GO:0006308;GO:0004519;GO:0034655;GO:0004518;GO:0046700;GO:0016788;GO:0044265;GO:0046872;GO:0044270;GO:0043169;GO:1901361;GO:0016787;GO:0019439;GO:0003676;GO:0009057;GO:0043167;GO:0090305;GO:1901363;GO:0044248;GO:0097159;GO:1901575;GO:0005488;GO:0009056;GO:0003824;GO:0006259;GO:0090304;GO:0006139;GO:0046483;GO:0006725;GO:1901360;GO:0044260;GO:0034641;GO:0043170;GO:0006807;GO:0044238;GO:0044237;GO:…	DNA catabolic process;endonuclease activity;nucleobase-containing compound catabolic process;nuclease activity;heterocycle catabolic process;hydrolase activity, acting on ester bonds;cellular macromolecule catabolic process;metal ion binding;cellular nitrogen compound catabolic process;cation binding;organic cyclic compound catabolic process;hydrolase activity;aromatic compound catabolic process;…
BaRT2v18chr2HG091590	drought.leaf-control.leaf	7.52916e-05	7.55444	up-regulated	Peroxygenase;Caleosin;Calcium ion binding protein, putative;Calcium-binding protein 1	GO:0016021;GO:0035542;GO:0030674;GO:0031224;GO:0007032;GO:0060090;GO:0016020;GO:0006904;GO:0030897;GO:0140029;GO:0048278;GO:0099023;GO:0007033;GO:0005768;GO:0016050;GO:0031410;GO:0140056;GO:0097708;GO:0022406;GO:0031982;GO:0010256;GO:0012505;GO:0043254;GO:0098796;GO:0006887;GO:0032991;GO:0051640;GO:0043227;GO:0044087;GO:0043226;GO:0051128;GO:0005737;GO:0032940;GO:0005622;GO:0046903;GO:0110165;GO:…	integral component of membrane;regulation of SNARE complex assembly;protein-macromolecule adaptor activity;intrinsic component of membrane;endosome organization;molecular adaptor activity;membrane;vesicle docking involved in exocytosis;HOPS complex;exocytic process;vesicle docking;vesicle tethering complex;vacuole organization;endosome;vesicle organization;cytoplasmic vesicle;organelle localizati…
BaRT2v18chr7HG383900	drought.leaf-control.leaf	0.00165731	7.54733	up-regulated	Zn-dependent exopeptidase superfamily protein;Endoplasmic reticulum metallopeptidase 1	GO:0006508;GO:0016021;GO:0003723;GO:0031224;GO:0019538;GO:0003676;GO:0016020;GO:1901564;GO:1901363;GO:0043170;GO:0005783;GO:0097159;GO:0006807;GO:0012505;GO:0005488;GO:0044238;GO:0043231;GO:0071704;GO:0043227;GO:0008152;GO:0110165;GO:0043229;GO:0043226;GO:0005737;GO:0005622;GO:0006508;GO:0016021;GO:0003723;GO:0031224;GO:0019538;GO:0003676;GO:0016020;GO:1901564;GO:1901363;GO:0043170;GO:0005783;GO:…	proteolysis;integral component of membrane;RNA binding;intrinsic component of membrane;protein metabolic process;nucleic acid binding;membrane;organonitrogen compound metabolic process;heterocyclic compound binding;macromolecule metabolic process;endoplasmic reticulum;organic cyclic compound binding;nitrogen compound metabolic process;endomembrane system;binding;primary metabolic process;intracel…
BaRT2v18chr4HG195070	drought.leaf-control.leaf	1.00711e-07	7.54192	up-regulated	0	0	0
BaRT2v18chr2HG109160	drought.leaf-control.leaf	2.68868e-10	7.52573	up-regulated	Bulb-type lectin domain-containing protein;Receptor-like serine/threonine-protein kinase SD1-7	GO:0048544;GO:0016021;GO:0016301;GO:0009875;GO:0031224;GO:0016772;GO:0009856;GO:0016020;GO:0016740;GO:0044706;GO:0003824;GO:0110165;GO:0008037;GO:0022414;GO:0000003;GO:0051704;GO:0032501;GO:0007154;GO:0016310;GO:0006796;GO:0006793;GO:0009987;GO:0044237;GO:0008152	recognition of pollen;integral component of membrane;kinase activity;pollen-pistil interaction;intrinsic component of membrane;transferase activity, transferring phosphorus-containing groups;pollination;membrane;transferase activity;multi-multicellular organism process;catalytic activity;cellular anatomical entity;cell recognition;reproductive process;reproduction;multi-organism process;multicell…
BaRT2v18chr1HG027400	drought.leaf-control.leaf	1.49682e-06	7.52006	up-regulated	0	0	0
BaRT2v18chr7HG342790	drought.leaf-control.leaf	3.6927e-06	7.51212	up-regulated	Anthocyanin regulatory C1 protein;Myb-related protein 1;MYB transcription factor;Transcriptional activator	GO:0000976;GO:0030154;GO:0005634;GO:0001067;GO:0048869;GO:0043231;GO:1990837;GO:0032502;GO:0043227;GO:0003690;GO:0043229;GO:0009987;GO:0043565;GO:0043226;GO:0003677;GO:0005622;GO:0003676;GO:0110165;GO:1901363;GO:0097159;GO:0005488	transcription regulatory region sequence-specific DNA binding;cell differentiation;nucleus;regulatory region nucleic acid binding;cellular developmental process;intracellular membrane-bounded organelle;sequence-specific double-stranded DNA binding;developmental process;membrane-bounded organelle;double-stranded DNA binding;intracellular organelle;cellular process;sequence-specific DNA binding;org…
BaRT2v18chr4HG200090	drought.leaf-control.leaf	2.05081e-08	7.49144	up-regulated	0	0	0
BaRT2v18chr7HG341250	drought.leaf-control.leaf	7.0265e-07	7.48908	up-regulated	Putrescine hydroxycinnamoyltransferase 1;Shikimate O-hydroxycinnamoyltransferase;Spermidine hydroxycinnamoyl transferase	GO:0016747;GO:0016021;GO:0016746;GO:0031224;GO:0050734;GO:0016020;GO:0016740;GO:0110165;GO:0003824;GO:0047172;GO:0050737;GO:0008374;GO:0016747;GO:0016021;GO:0016746;GO:0031224;GO:0050734;GO:0016020;GO:0016740;GO:0110165;GO:0003824;GO:0047172;GO:0050737;GO:0008374	transferase activity, transferring acyl groups other than amino-acyl groups;integral component of membrane;transferase activity, transferring acyl groups;intrinsic component of membrane;hydroxycinnamoyltransferase activity;membrane;transferase activity;cellular anatomical entity;catalytic activity;shikimate O-hydroxycinnamoyltransferase activity;O-hydroxycinnamoyltransferase activity;O-acyltransf…
BaRT2v18chr5HG230150	drought.leaf-control.leaf	6.11417e-07	7.47527	up-regulated	0	0	0
BaRT2v18chr6HG326780	drought.leaf-control.leaf	0.000320277	7.45741	up-regulated	0	0	0
BaRT2v18chr6HG323450	drought.leaf-control.leaf	1.02411e-06	7.45369	up-regulated	0	GO:0070063;GO:0005634;GO:0006355;GO:0003712;GO:1903506;GO:0043231;GO:0019899;GO:2001141;GO:0043227;GO:0098772;GO:0051252;GO:0043229;GO:0005515;GO:0019219;GO:0043226;GO:0140110;GO:2000112;GO:0005622;GO:0010556;GO:0005488;GO:0110165;GO:0031326;GO:0009889;GO:0010468;GO:0051171;GO:0080090;GO:0031323;GO:0060255;GO:0019222;GO:0050794;GO:0050789;GO:0065007	RNA polymerase binding;nucleus;regulation of transcription, DNA-templated;transcription coregulator activity;regulation of nucleic acid-templated transcription;intracellular membrane-bounded organelle;enzyme binding;regulation of RNA biosynthetic process;membrane-bounded organelle;molecular function regulator;regulation of RNA metabolic process;intracellular organelle;protein binding;regulation o…
BaRT2v18chr4HG201250	drought.leaf-control.leaf	2.49592e-08	7.4298	up-regulated	Heat shock cognate 70 kDa protein;probable mediator of RNA polymerase II transcription subunit 37c;Molecular chaperones HSP70/HSC70, HSP70 superfamily	GO:0051787;GO:0051085;GO:0005737;GO:0044183;GO:0051084;GO:0005622;GO:0006458;GO:0005524;GO:0005788;GO:0034620;GO:0032559;GO:0005783;GO:0035967;GO:0030554;GO:0070013;GO:0006986;GO:0031072;GO:0043233;GO:0035966;GO:0035639;GO:0031974;GO:0061077;GO:0032555;GO:0012505;GO:0017076;GO:0042026;GO:0043231;GO:0032553;GO:0071310;GO:0043227;GO:0097367;GO:0010033;GO:0043229;GO:0043168;GO:0006457;GO:0043226;GO:…	misfolded protein binding;chaperone cofactor-dependent protein refolding;cytoplasm;protein folding chaperone;'de novo' posttranslational protein folding;intracellular anatomical structure;'de novo' protein folding;ATP binding;endoplasmic reticulum lumen;cellular response to unfolded protein;adenyl ribonucleotide binding;endoplasmic reticulum;cellular response to topologically incorrect protein;ad…
BaRT2v18chr3HG139460	drought.leaf-control.leaf	0.00022668	7.41232	up-regulated	0	0	0
BaRT2v18chr7HG330180	drought.leaf-control.leaf	3.63425e-07	7.40346	up-regulated	Alpha-dioxygenase 1;Pathogen-inducible alpha-dioxygenase;Alpha-dioxygenase, putative, expressed;alpha-dioxygenase 1-like isoform X2;Prostaglandin G/H synthase 1	0	0
BaRT2v18chr1HG048550	drought.root-control.root	1.47677e-06	7.39277	up-regulated	AAA domain-containing protein;Mitochondrial chaperone;Putative AAA-type ATPase	GO:0016887;GO:0017111;GO:0016462;GO:0016818;GO:0016817;GO:0005524;GO:0032559;GO:0030554;GO:0035639;GO:0032555;GO:0017076;GO:0032553;GO:0097367;GO:0043168;GO:0000166;GO:1901265;GO:0036094;GO:0016787;GO:0043167;GO:1901363;GO:0097159;GO:0005488;GO:0003824;GO:0004620;GO:0016298;GO:0016788	ATPase activity;nucleoside-triphosphatase activity;pyrophosphatase activity;hydrolase activity, acting on acid anhydrides, in phosphorus-containing anhydrides;hydrolase activity, acting on acid anhydrides;ATP binding;adenyl ribonucleotide binding;adenyl nucleotide binding;purine ribonucleoside triphosphate binding;purine ribonucleotide binding;purine nucleotide binding;ribonucleotide binding;carb…
BaRT2v18chr5HG235500	drought.root-control.root	1.4453e-06	7.32179	up-regulated	Ethylene-responsive transcription factor ERF110;AP2/ERF domain-containing protein;ethylene-responsive transcription factor ERF110-like	GO:0003700;GO:0005634;GO:0006355;GO:0140110;GO:1903506;GO:0043231;GO:2001141;GO:0003677;GO:0043227;GO:0051252;GO:0003676;GO:0043229;GO:0019219;GO:0043226;GO:1901363;GO:2000112;GO:0005622;GO:0097159;GO:0010556;GO:0005488;GO:0110165;GO:0031326;GO:0009889;GO:0010468;GO:0051171;GO:0080090;GO:0031323;GO:0060255;GO:0019222;GO:0050794;GO:0050789;GO:0065007;GO:0006952;GO:0006950;GO:0050896	DNA-binding transcription factor activity;nucleus;regulation of transcription, DNA-templated;transcription regulator activity;regulation of nucleic acid-templated transcription;intracellular membrane-bounded organelle;regulation of RNA biosynthetic process;DNA binding;membrane-bounded organelle;regulation of RNA metabolic process;nucleic acid binding;intracellular organelle;regulation of nucleoba…
BaRT2v18chr4HG200490	drought.leaf-control.leaf	1.70929e-06	7.30235	up-regulated	0	0	0
BaRT2v18chr6HG319820	drought.leaf-control.leaf	5.71841e-05	7.29461	up-regulated	0	0	0
BaRT2v18chr6HG304410	drought.leaf-control.leaf	4.81126e-07	7.29008	up-regulated	Glycerophosphodiester phosphodiesterase	GO:0008889;GO:0006071;GO:0016021;GO:0019400;GO:0008081;GO:0031224;GO:0019751;GO:0042578;GO:0016020;GO:0006066;GO:0016788;GO:0110165;GO:1901615;GO:0016787;GO:0044262;GO:0003824;GO:0006629;GO:0005975;GO:0044281;GO:0044238;GO:0044237;GO:0071704;GO:0008152;GO:0009987;GO:0008889;GO:0006071;GO:0016021;GO:0019400;GO:0008081;GO:0031224;GO:0019751;GO:0042578;GO:0016020;GO:0006066;GO:0016788;GO:0110165;GO:…	glycerophosphodiester phosphodiesterase activity;glycerol metabolic process;integral component of membrane;alditol metabolic process;phosphoric diester hydrolase activity;intrinsic component of membrane;polyol metabolic process;phosphoric ester hydrolase activity;membrane;alcohol metabolic process;hydrolase activity, acting on ester bonds;cellular anatomical entity;organic hydroxy compound metabo…
BaRT2v18chr3HG140950	drought.leaf-control.leaf	7.44211e-07	7.21238	up-regulated	S-type anion channel SLAH3	GO:0055085;GO:0005886;GO:0008308;GO:0071944;GO:0006810;GO:0005253;GO:0051234;GO:0016021;GO:0005244;GO:0051179;GO:0031224;GO:0022832;GO:0016020;GO:0009987;GO:0022836;GO:0006873;GO:0015103;GO:0110165;GO:0055082;GO:0005216;GO:0050801;GO:0015267;GO:0048878;GO:0022803;GO:0019725;GO:0008509;GO:0042592;GO:0015318;GO:0015698;GO:0015075;GO:0065008;GO:0022857;GO:0006820;GO:0005215;GO:0034220;GO:0006811;GO:…	transmembrane transport;plasma membrane;voltage-gated anion channel activity;cell periphery;transport;anion channel activity;establishment of localization;integral component of membrane;voltage-gated ion channel activity;localization;intrinsic component of membrane;voltage-gated channel activity;membrane;cellular process;gated channel activity;cellular ion homeostasis;inorganic anion transmembran…
BaRT2v18chr3HG152740	drought.leaf-control.leaf	7.02704e-06	7.17698	up-regulated	Purple acid phosphatase	GO:0003993;GO:0016311;GO:0016021;GO:0016791;GO:0006796;GO:0031224;GO:0042578;GO:0006793;GO:0016020;GO:0016788;GO:0044237;GO:0110165;GO:0046872;GO:0008152;GO:0043169;GO:0009987;GO:0016787;GO:0043167;GO:0005488;GO:0003824	acid phosphatase activity;dephosphorylation;integral component of membrane;phosphatase activity;phosphate-containing compound metabolic process;intrinsic component of membrane;phosphoric ester hydrolase activity;phosphorus metabolic process;membrane;hydrolase activity, acting on ester bonds;cellular metabolic process;cellular anatomical entity;metal ion binding;metabolic process;cation binding;ce…
BaRT2v18chr4HG205900	drought.leaf-control.leaf	7.97362e-05	7.1257	up-regulated	High molecular mass early light-inducible protein HV58, chloroplastic	GO:0009507;GO:0015979;GO:0009536;GO:0044237;GO:0043231;GO:0008152;GO:0043227;GO:0009987;GO:0009579;GO:0043229;GO:0043226;GO:0005737;GO:0009535;GO:0055035;GO:0009534;GO:0031976;GO:0042651;GO:0034357;GO:0031984;GO:0005622;GO:0016021;GO:0031224;GO:0016020;GO:0110165	chloroplast;photosynthesis;plastid;cellular metabolic process;intracellular membrane-bounded organelle;metabolic process;membrane-bounded organelle;cellular process;thylakoid;intracellular organelle;organelle;cytoplasm;chloroplast thylakoid membrane;plastid thylakoid membrane;chloroplast thylakoid;plastid thylakoid;thylakoid membrane;photosynthetic membrane;organelle subcompartment;intracellular …
BaRT2v18chr4HG209650	drought.leaf-control.leaf	1.35365e-07	7.11543	up-regulated	0	0	0
BaRT2v18chr4HG214820	drought.root-control.root	2.44883e-05	7.11004	up-regulated	0	0	0
BaRT2v18chr2HG077250	drought.leaf-control.leaf	1.61875e-09	7.08215	up-regulated	0	0	0
BaRT2v18chr7HG365960	drought.leaf-control.leaf	1.06574e-07	7.07874	up-regulated	1,4-alpha-glucan branching enzyme;Aamy domain-containing protein	GO:0019252;GO:0003844;GO:0009501;GO:0005982;GO:0102752;GO:0009536;GO:0005978;GO:0016758;GO:0043231;GO:0005977;GO:0004553;GO:0043227;GO:0006112;GO:0016757;GO:0043229;GO:0009250;GO:0016798;GO:0005737;GO:0006073;GO:0016740;GO:0043226;GO:0044042;GO:0016787;GO:0009507;GO:0033692;GO:0043169;GO:0005622;GO:0034637;GO:0043167;GO:0110165;GO:0000271;GO:0003824;GO:0044264;GO:0005488;GO:0005976;GO:0016051;GO:…	starch biosynthetic process;1,4-alpha-glucan branching enzyme activity;amyloplast;starch metabolic process;1,4-alpha-glucan branching enzyme activity (using a glucosylated glycogenin as primer for glycogen synthesis);plastid;glycogen biosynthetic process;transferase activity, transferring hexosyl groups;intracellular membrane-bounded organelle;glycogen metabolic process;hydrolase activity, hydrol…
BaRT2v18chr4HG179170	drought.leaf-control.leaf	8.83161e-09	7.07608	up-regulated	0	0	0
BaRT2v18chr1HG030620	drought.leaf-control.leaf	1.90966e-05	7.07413	up-regulated	Pectinesterase	GO:0045330;GO:0042545;GO:0005618;GO:0030599;GO:0045490;GO:0030312;GO:0045488;GO:0004857;GO:0071944;GO:0010393;GO:0052689;GO:0005576;GO:0000272;GO:0030234;GO:0016021;GO:0043086;GO:0098772;GO:0031224;GO:0044092;GO:0016788;GO:0016020;GO:0071555;GO:0046910;GO:0110165;GO:0045229;GO:0016787;GO:0005976;GO:0003824;GO:0016052;GO:0050790;GO:0071554;GO:0009057;GO:0065009;GO:1901575;GO:0009056;GO:0005975;GO:…	aspartyl esterase activity;cell wall modification;cell wall;pectinesterase activity;pectin catabolic process;external encapsulating structure;pectin metabolic process;enzyme inhibitor activity;cell periphery;galacturonan metabolic process;carboxylic ester hydrolase activity;extracellular region;polysaccharide catabolic process;enzyme regulator activity;integral component of membrane;negative regu…
BaRT2v18chr2HG055630	drought.leaf-control.leaf	0.000774874	7.06481	up-regulated	Transketolase	GO:0004802;GO:0006098;GO:0005829;GO:0016744;GO:0006740;GO:0005737;GO:0046872;GO:0051156;GO:0005622;GO:0043169;GO:0006739;GO:0110165;GO:0016740;GO:0006091;GO:0043167;GO:0019637;GO:0005488;GO:1901135;GO:0006796;GO:0003824;GO:0006793;GO:0044237;GO:0071704;GO:0008152;GO:0009987	transketolase activity;pentose-phosphate shunt;cytosol;transferase activity, transferring aldehyde or ketonic groups;NADPH regeneration;cytoplasm;metal ion binding;glucose 6-phosphate metabolic process;intracellular anatomical structure;cation binding;NADP metabolic process;cellular anatomical entity;transferase activity;generation of precursor metabolites and energy;ion binding;organophosphate m…
BaRT2v18chr6HG324460	drought.leaf-control.leaf	1.89355e-07	7.05588	up-regulated	0	0	0
BaRT2v18chr6HG309750	drought.leaf-control.leaf	5.77481e-08	7.05533	up-regulated	0	0	0
BaRT2v18chr1HG046520	drought.leaf-control.leaf	0.00099846	7.05437	up-regulated	Protein-serine/threonine phosphatase	GO:0106306;GO:0006470;GO:0005829;GO:0106307;GO:0016311;GO:0005634;GO:0004722;GO:0006464;GO:0043231;GO:0004721;GO:0036211;GO:0043227;GO:0016791;GO:0010030;GO:0043229;GO:0042578;GO:0009788;GO:0043226;GO:0016788;GO:1901420;GO:0005737;GO:0140096;GO:1905958;GO:0005622;GO:0043412;GO:0046872;GO:0009941;GO:0010029;GO:0043169;GO:0009526;GO:1900140;GO:0016787;GO:0009507;GO:0009787;GO:0043167;GO:0009536;GO:…	protein serine phosphatase activity;protein dephosphorylation;cytosol;protein threonine phosphatase activity;dephosphorylation;nucleus;protein serine/threonine phosphatase activity;cellular protein modification process;intracellular membrane-bounded organelle;phosphoprotein phosphatase activity;protein modification process;membrane-bounded organelle;phosphatase activity;positive regulation of see…
BaRT2v18chr5HG230150	drought.root-control.root	1.44139e-05	7.05188	up-regulated	0	0	0
BaRT2v18chr5HG269330	drought.leaf-control.leaf	0.00242687	7.0066	up-regulated	0	0	0
BaRT2v18chr7HG346370	drought.root-control.root	0.000848359	6.99848	up-regulated	0	0	0
BaRT2v18chr5HG261210	drought.leaf-control.leaf	0.000280862	6.98564	up-regulated	Flavin-containing monooxygenase	0	0
BaRT2v18chr1HG000490	drought.leaf-control.leaf	3.40617e-05	6.98115	up-regulated	Jasmonate induced protein	GO:0016021;GO:0031224;GO:0016020;GO:0110165	integral component of membrane;intrinsic component of membrane;membrane;cellular anatomical entity
BaRT2v18chr1HG022330	drought.leaf-control.leaf	3.8531e-05	6.95421	up-regulated	0	0	0
BaRT2v18chr4HG182120	drought.leaf-control.leaf	0.000179835	6.95161	up-regulated	0	0	0
BaRT2v18chr4HG186090	drought.leaf-control.leaf	1.49556e-10	6.94821	up-regulated	0	GO:0030001;GO:0046872;GO:0006812;GO:0043169;GO:0006811;GO:0043167;GO:0006810;GO:0005488;GO:0051234;GO:0051179;GO:0030001;GO:0046872;GO:0006812;GO:0043169;GO:0006811;GO:0043167;GO:0006810;GO:0005488;GO:0051234;GO:0051179;GO:0030001;GO:0046872;GO:0006812;GO:0043169;GO:0006811;GO:0043167;GO:0006810;GO:0005488;GO:0051234;GO:0051179	metal ion transport;metal ion binding;cation transport;cation binding;ion transport;ion binding;transport;binding;establishment of localization;localization;metal ion transport;metal ion binding;cation transport;cation binding;ion transport;ion binding;transport;binding;establishment of localization;localization;metal ion transport;metal ion binding;cation transport;cation binding;ion transport;i…
BaRT2v18chr3HG157580	drought.leaf-control.leaf	2.50501e-06	6.92898	up-regulated	Laccase	0	0
BaRT2v18chr2HG078190	drought.leaf-control.leaf	4.96777e-07	6.90361	up-regulated	0	0	0
BaRT2v18chr7HG332910	drought.root-control.root	1.79991e-07	6.90012	up-regulated	Dehydration-responsive element-binding protein 1G;Dehydration-responsive element-binding protein 1C;Dehydration-responsive element-binding protein 1E;C-repeat binding factor 5;AP2/ERF domain-containing protein;Dehydration-responsive element-binding protein 1A	GO:0003700;GO:0005634;GO:0006355;GO:0140110;GO:1903506;GO:0043231;GO:2001141;GO:0003677;GO:0043227;GO:0051252;GO:0003676;GO:0043229;GO:0019219;GO:0043226;GO:1901363;GO:2000112;GO:0005622;GO:0097159;GO:0010556;GO:0005488;GO:0110165;GO:0031326;GO:0009889;GO:0010468;GO:0051171;GO:0080090;GO:0031323;GO:0060255;GO:0019222;GO:0050794;GO:0050789;GO:0065007;GO:0000492;GO:0000491;GO:0022618;GO:0071826;GO:…	DNA-binding transcription factor activity;nucleus;regulation of transcription, DNA-templated;transcription regulator activity;regulation of nucleic acid-templated transcription;intracellular membrane-bounded organelle;regulation of RNA biosynthetic process;DNA binding;membrane-bounded organelle;regulation of RNA metabolic process;nucleic acid binding;intracellular organelle;regulation of nucleoba…
BaRT2v18chrUnG392410	drought.leaf-control.leaf	0.000390612	6.89019	up-regulated	0	GO:0016021;GO:0031224;GO:0016020;GO:0110165;GO:0016021;GO:0031224;GO:0016020;GO:0110165	integral component of membrane;intrinsic component of membrane;membrane;cellular anatomical entity;integral component of membrane;intrinsic component of membrane;membrane;cellular anatomical entity
BaRT2v18chr3HG160900	drought.leaf-control.leaf	1.30688e-06	6.88878	up-regulated	S-norcoclaurine synthase 1;Fe2OG dioxygenase domain-containing protein;Senescence-related gene 1	0	0
BaRT2v18chr3HG168520	drought.root-control.root	0.000278402	6.8822	up-regulated	0	0	0
BaRT2v18chr7HG349190	drought.leaf-control.leaf	0.000889704	6.87241	up-regulated	0	0	0
BaRT2v18chr3HG170730	drought.leaf-control.leaf	0.00173276	6.86757	up-regulated	0	0	0
BaRT2v18chr1HG040290	drought.root-control.root	0.000146997	6.84955	up-regulated	Late embryogenesis abundant protein 3;ABA-inducible protein PHV A1;ABA inducible protein	GO:0015276;GO:1902584;GO:0005886;GO:0022834;GO:2000070;GO:0071944;GO:0022836;GO:0034220;GO:0016020;GO:0038023;GO:0006811;GO:0110165;GO:0060089;GO:0048584;GO:0005216;GO:0055085;GO:0015267;GO:0080134;GO:0022803;GO:0006810;GO:0015318;GO:0051234;GO:0015075;GO:0048583;GO:0022857;GO:0051179;GO:0005215;GO:0048518;GO:0050789;GO:0065007;GO:0009987	ligand-gated ion channel activity;positive regulation of response to water deprivation;plasma membrane;ligand-gated channel activity;regulation of response to water deprivation;cell periphery;gated channel activity;ion transmembrane transport;membrane;signaling receptor activity;ion transport;cellular anatomical entity;molecular transducer activity;positive regulation of response to stimulus;ion …
BaRT2v18chr2HG080720	drought.root-control.root	8.79063e-06	6.84906	up-regulated	0	GO:0000145;GO:0006887;GO:0008146;GO:0099023;GO:0032940;GO:0016782;GO:0005938;GO:0046903;GO:0016740;GO:0140352;GO:0032991;GO:0003824;GO:0016192;GO:0071944;GO:0015031;GO:0005737;GO:0045184;GO:0005622;GO:0008104;GO:0110165;GO:0015833;GO:0042886;GO:0033036;GO:0071705;GO:0071702;GO:0006820;GO:0006811;GO:0006810;GO:0051234;GO:0051179;GO:0051923;GO:0006790;GO:0009987;GO:0044237;GO:0008152	exocyst;exocytosis;sulfotransferase activity;vesicle tethering complex;secretion by cell;transferase activity, transferring sulfur-containing groups;cell cortex;secretion;transferase activity;export from cell;protein-containing complex;catalytic activity;vesicle-mediated transport;cell periphery;protein transport;cytoplasm;establishment of protein localization;intracellular anatomical structure;p…
BaRT2v18chr7HG342390	drought.leaf-control.leaf	3.48654e-08	6.82324	up-regulated	0	0	0
BaRT2v18chr5HG235490	drought.leaf-control.leaf	5.56862e-05	6.81879	up-regulated	0	0	0
BaRT2v18chr7HG363150	drought.leaf-control.leaf	0.000565029	6.81664	up-regulated	0	0	0
BaRT2v18chr2HG112010	drought.leaf-control.leaf	3.6161e-08	6.81014	up-regulated	0	0	0
BaRT2v18chr7HG330580	drought.root-control.root	0.000119822	6.78805	up-regulated	0	0	0
BaRT2v18chr5HG235500	drought.leaf-control.leaf	7.98428e-08	6.78241	up-regulated	Ethylene-responsive transcription factor ERF110;AP2/ERF domain-containing protein;ethylene-responsive transcription factor ERF110-like	GO:0003700;GO:0005634;GO:0006355;GO:0140110;GO:1903506;GO:0043231;GO:2001141;GO:0003677;GO:0043227;GO:0051252;GO:0003676;GO:0043229;GO:0019219;GO:0043226;GO:1901363;GO:2000112;GO:0005622;GO:0097159;GO:0010556;GO:0005488;GO:0110165;GO:0031326;GO:0009889;GO:0010468;GO:0051171;GO:0080090;GO:0031323;GO:0060255;GO:0019222;GO:0050794;GO:0050789;GO:0065007;GO:0006952;GO:0006950;GO:0050896	DNA-binding transcription factor activity;nucleus;regulation of transcription, DNA-templated;transcription regulator activity;regulation of nucleic acid-templated transcription;intracellular membrane-bounded organelle;regulation of RNA biosynthetic process;DNA binding;membrane-bounded organelle;regulation of RNA metabolic process;nucleic acid binding;intracellular organelle;regulation of nucleoba…
BaRT2v18chr2HG091610	drought.leaf-control.leaf	9.91685e-06	6.76865	up-regulated	Caleosin;Peroxygenase;Calcium-binding protein 1	GO:0016021;GO:0035542;GO:0030674;GO:0031224;GO:0007032;GO:0060090;GO:0016020;GO:0006904;GO:0030897;GO:0140029;GO:0048278;GO:0099023;GO:0007033;GO:0005768;GO:0016050;GO:0031410;GO:0140056;GO:0097708;GO:0022406;GO:0031982;GO:0010256;GO:0012505;GO:0043254;GO:0098796;GO:0006887;GO:0032991;GO:0051640;GO:0043227;GO:0044087;GO:0043226;GO:0051128;GO:0005737;GO:0032940;GO:0005622;GO:0046903;GO:0110165;GO:…	integral component of membrane;regulation of SNARE complex assembly;protein-macromolecule adaptor activity;intrinsic component of membrane;endosome organization;molecular adaptor activity;membrane;vesicle docking involved in exocytosis;HOPS complex;exocytic process;vesicle docking;vesicle tethering complex;vacuole organization;endosome;vesicle organization;cytoplasmic vesicle;organelle localizati…
BaRT2v18chr1HG036130	drought.leaf-control.leaf	5.00389e-06	6.76126	up-regulated	PlsC domain-containing protein;Glycerol-3-phosphate acyltransferase 5	GO:0016746;GO:0010143;GO:0016021;GO:0090447;GO:0016311;GO:0031224;GO:0016740;GO:0016020;GO:0006796;GO:0008374;GO:0009059;GO:0110165;GO:0016791;GO:0006793;GO:0042578;GO:1901576;GO:0016747;GO:0009058;GO:0016788;GO:0043170;GO:0003824;GO:0044237;GO:0016787;GO:0071704;GO:0102420;GO:0008152;GO:0004366;GO:0009987;GO:0016746;GO:0010143;GO:0016021;GO:0090447;GO:0016311;GO:0031224;GO:0016740;GO:0016020;GO:…	transferase activity, transferring acyl groups;cutin biosynthetic process;integral component of membrane;glycerol-3-phosphate 2-O-acyltransferase activity;dephosphorylation;intrinsic component of membrane;transferase activity;membrane;phosphate-containing compound metabolic process;O-acyltransferase activity;macromolecule biosynthetic process;cellular anatomical entity;phosphatase activity;phosph…
BaRT2v18chr5HG231980	drought.leaf-control.leaf	3.57905e-05	6.74297	up-regulated	0	0	0
BaRT2v18chr4HG179510	drought.leaf-control.leaf	0.00103616	6.72967	up-regulated	Late embryogenesis abundant protein	0	0
BaRT2v18chr1HG001510	drought.leaf-control.leaf	3.8605e-09	6.72214	up-regulated	FT-interacting protein 1;C2 calcium/lipid-binding plant phosphoribosyltransferase family protein;FT-interacting protein 1-like	GO:0016021;GO:0016757;GO:0031224;GO:0004609;GO:0016020;GO:0016831;GO:0009506;GO:0016830;GO:0055044;GO:0016740;GO:0005911;GO:0016829;GO:0070161;GO:0003824;GO:0030054;GO:0005829;GO:0110165;GO:0005737;GO:0005622	integral component of membrane;transferase activity, transferring glycosyl groups;intrinsic component of membrane;phosphatidylserine decarboxylase activity;membrane;carboxy-lyase activity;plasmodesma;carbon-carbon lyase activity;symplast;transferase activity;cell-cell junction;lyase activity;anchoring junction;catalytic activity;cell junction;cytosol;cellular anatomical entity;cytoplasm;intracell…
BaRT2v18chr1HG027390	drought.root-control.root	0.003598	6.71353	up-regulated	Eukaryotic peptide chain release factor subunit 1-3	GO:0040008;GO:0003747;GO:0018444;GO:0008079;GO:0006415;GO:0005737;GO:0043624;GO:0008135;GO:0005829;GO:0032984;GO:0090079;GO:0005622;GO:0022411;GO:0045182;GO:0032991;GO:0043933;GO:0003723;GO:0005634;GO:0016043;GO:1990825;GO:0043231;GO:0071840;GO:0003676;GO:0043227;GO:0002184;GO:0016149;GO:0110165;GO:0006412;GO:1901363;GO:0043229;GO:0043043;GO:0097159;GO:0043226;GO:0006518;GO:0003729;GO:0016021;GO:…	regulation of growth;translation release factor activity;translation release factor complex;translation termination factor activity;translational termination;cytoplasm;cellular protein complex disassembly;translation factor activity, RNA binding;cytosol;protein-containing complex disassembly;translation regulator activity, nucleic acid binding;intracellular anatomical structure;cellular component…
BaRT2v18chr5HG281320	drought.root-control.root	1.49139e-05	6.71123	up-regulated	0	0	0
BaRT2v18chr1HG042780	drought.root-control.root	8.82456e-06	6.70582	up-regulated	0	0	0
BaRT2v18chr4HG189750	drought.leaf-control.leaf	0.000150903	6.6932	up-regulated	Xyloglucan endotransglucosylase/hydrolase	GO:0016762;GO:0010411;GO:0048046;GO:0010410;GO:0046527;GO:0005618;GO:0010383;GO:0016758;GO:0030312;GO:0006073;GO:0004553;GO:0005576;GO:0044042;GO:0016798;GO:0071944;GO:0044264;GO:0016757;GO:0016021;GO:0071555;GO:0016740;GO:0031224;GO:0042546;GO:0016787;GO:0016020;GO:0005976;GO:0003824;GO:0110165;GO:0045229;GO:0044036;GO:0071554;GO:0044262;GO:0044085;GO:0005975;GO:0016043;GO:0071840;GO:0044260;GO:…	xyloglucan:xyloglucosyl transferase activity;xyloglucan metabolic process;apoplast;hemicellulose metabolic process;glucosyltransferase activity;cell wall;cell wall polysaccharide metabolic process;transferase activity, transferring hexosyl groups;external encapsulating structure;cellular glucan metabolic process;hydrolase activity, hydrolyzing O-glycosyl compounds;extracellular region;glucan meta…
BaRT2v18chrUnG391670	drought.leaf-control.leaf	0.000353628	6.68681	up-regulated	0	0	0
BaRT2v18chr1HG038150	drought.leaf-control.leaf	7.53632e-07	6.68058	up-regulated	BAHD acyltransferase DCR;Anthranilate N-benzoyltransferase protein, putative;HXXXD-type acyl-transferase family protein	GO:0016747;GO:0010143;GO:0005737;GO:0016746;GO:0010090;GO:0005622;GO:0010026;GO:0016740;GO:0110165;GO:0090626;GO:0003824;GO:0090558;GO:0047172;GO:0000904;GO:0050737;GO:0009888;GO:0050734;GO:0000902;GO:0047672;GO:0048468;GO:0008374;GO:0030154;GO:0048869;GO:0009653;GO:0048856;GO:0032502;GO:0009059;GO:0051179;GO:1901576;GO:0009058;GO:0043170;GO:0071704;GO:0008152;GO:0009987	transferase activity, transferring acyl groups other than amino-acyl groups;cutin biosynthetic process;cytoplasm;transferase activity, transferring acyl groups;trichome morphogenesis;intracellular anatomical structure;trichome differentiation;transferase activity;cellular anatomical entity;plant epidermis morphogenesis;catalytic activity;plant epidermis development;shikimate O-hydroxycinnamoyltra…
BaRT2v18chr7HG370540	drought.leaf-control.leaf	1.0298e-05	6.67429	up-regulated	0	0	0
BaRT2v18chr1HG021220	drought.root-control.root	0.000427229	6.67415	up-regulated	Low-temperature-induced 65 kDa protein	GO:0009737;GO:0097305;GO:0033993;GO:0009725;GO:0009719;GO:1901700;GO:0010033;GO:0042221;GO:0050896;GO:0009737;GO:0097305;GO:0033993;GO:0009725;GO:0009719;GO:1901700;GO:0010033;GO:0042221;GO:0050896	response to abscisic acid;response to alcohol;response to lipid;response to hormone;response to endogenous stimulus;response to oxygen-containing compound;response to organic substance;response to chemical;response to stimulus;response to abscisic acid;response to alcohol;response to lipid;response to hormone;response to endogenous stimulus;response to oxygen-containing compound;response to organ…
BaRT2v18chr6HG325490	drought.leaf-control.leaf	6.7687e-06	6.66688	up-regulated	0	0	0
BaRT2v18chr3HG161710	drought.root-control.root	3.90242e-06	6.66238	up-regulated	0	0	0
BaRT2v18chr7HG356330	drought.leaf-control.leaf	1.65128e-06	6.64128	up-regulated	0	GO:0004523;GO:0090502;GO:0005739;GO:0016891;GO:0090501;GO:0043231;GO:0004521;GO:0090305;GO:0043227;GO:0016893;GO:0016070;GO:0043229;GO:0004540;GO:0090304;GO:0043226;GO:0004519;GO:0006139;GO:0005737;GO:0004518;GO:0046483;GO:0005622;GO:0140098;GO:0006725;GO:0110165;GO:0016788;GO:1901360;GO:0003676;GO:0034641;GO:0016787;GO:0043170;GO:1901363;GO:0006807;GO:0097159;GO:0044238;GO:0005488;GO:0044237;GO:…	RNA-DNA hybrid ribonuclease activity;RNA phosphodiester bond hydrolysis, endonucleolytic;mitochondrion;endoribonuclease activity, producing 5'-phosphomonoesters;RNA phosphodiester bond hydrolysis;intracellular membrane-bounded organelle;endoribonuclease activity;nucleic acid phosphodiester bond hydrolysis;membrane-bounded organelle;endonuclease activity, active with either ribo- or deoxyribonucle…
BaRT2v18chr3HG118930	drought.leaf-control.leaf	0.00531155	6.64096	up-regulated	0	GO:0016021;GO:0031224;GO:0016020;GO:0110165	integral component of membrane;intrinsic component of membrane;membrane;cellular anatomical entity
BaRT2v18chr5HG239100	drought.leaf-control.leaf	0.000460653	6.63975	up-regulated	NAC domain-containing protein	GO:0006355;GO:0003677;GO:0005634;GO:1903506;GO:0003676;GO:0043231;GO:2001141;GO:1901363;GO:0043227;GO:0051252;GO:0097159;GO:0043229;GO:0019219;GO:0005488;GO:0043226;GO:2000112;GO:0005622;GO:0010556;GO:0110165;GO:0031326;GO:0009889;GO:0010468;GO:0051171;GO:0080090;GO:0031323;GO:0060255;GO:0019222;GO:0050794;GO:0050789;GO:0065007;GO:0010365;GO:1900910;GO:1900913;GO:0031337;GO:0009413;GO:0010364;GO:…	regulation of transcription, DNA-templated;DNA binding;nucleus;regulation of nucleic acid-templated transcription;nucleic acid binding;intracellular membrane-bounded organelle;regulation of RNA biosynthetic process;heterocyclic compound binding;membrane-bounded organelle;regulation of RNA metabolic process;organic cyclic compound binding;intracellular organelle;regulation of nucleobase-containing…
BaRT2v18chr6HG318880	drought.leaf-control.leaf	0.000211399	6.63966	up-regulated	Ascorbate-dependent oxidoreductase;Fe2OG dioxygenase domain-containing protein;Putative 2-oxoglutarate-dependent dioxygenase ANS;Leucoanthocyanidin dioxygenase	0	0
BaRT2v18chr5HG242820	drought.leaf-control.leaf	5.55481e-06	6.63567	up-regulated	0	0	0
BaRT2v18chr1HG033940	drought.leaf-control.leaf	2.58409e-07	6.61919	up-regulated	GRAS domain-containing protein;Protein SCARECROW like	GO:0043565;GO:0005634;GO:0006355;GO:0003700;GO:0043231;GO:1903506;GO:0140110;GO:0043227;GO:2001141;GO:0051252;GO:0003677;GO:0043229;GO:0019219;GO:0043226;GO:0003676;GO:2000112;GO:0005622;GO:1901363;GO:0010556;GO:0097159;GO:0110165;GO:0031326;GO:0005488;GO:0009889;GO:0010468;GO:0051171;GO:0080090;GO:0031323;GO:0060255;GO:0019222;GO:0050794;GO:0050789;GO:0065007	sequence-specific DNA binding;nucleus;regulation of transcription, DNA-templated;DNA-binding transcription factor activity;intracellular membrane-bounded organelle;regulation of nucleic acid-templated transcription;transcription regulator activity;membrane-bounded organelle;regulation of RNA biosynthetic process;regulation of RNA metabolic process;DNA binding;intracellular organelle;regulation of…
BaRT2v18chr5HG249620	drought.leaf-control.leaf	6.29099e-09	6.60841	up-regulated	Sugar transport protein 7;MFS domain-containing protein	GO:0015293;GO:0090406;GO:0055085;GO:0015291;GO:0042882;GO:0120025;GO:0022804;GO:0015751;GO:0042995;GO:0022857;GO:0006810;GO:0012505;GO:0005215;GO:0051234;GO:0016021;GO:0042900;GO:0051179;GO:0031224;GO:0008643;GO:0015146;GO:0016020;GO:0015750;GO:0015145;GO:0005886;GO:0051119;GO:0015749;GO:0071944;GO:0015144;GO:0034219;GO:0110165;GO:0071702;GO:0008509;GO:0006820;GO:0015075;GO:0006811;GO:0098656;GO:…	symporter activity;pollen tube;transmembrane transport;secondary active transmembrane transporter activity;L-arabinose transmembrane transport;plasma membrane bounded cell projection;active transmembrane transporter activity;arabinose transmembrane transport;cell projection;transmembrane transporter activity;transport;endomembrane system;transporter activity;establishment of localization;integral…
BaRT2v18chr7HG329050	drought.leaf-control.leaf	2.28239e-05	6.60393	up-regulated	0	0	0
BaRT2v18chr3HG174240	drought.leaf-control.leaf	0.000485589	6.60011	up-regulated	0	GO:0016021;GO:0031224;GO:0016020;GO:0110165;GO:0016021;GO:0031224;GO:0016020;GO:0110165	integral component of membrane;intrinsic component of membrane;membrane;cellular anatomical entity;integral component of membrane;intrinsic component of membrane;membrane;cellular anatomical entity
BaRT2v18chr2HG085460	drought.root-control.root	2.78057e-06	6.58855	up-regulated	Ethanolamine utilization eutQ;Putative fructokinase-5 isoform B;Enzyme of the cupin superfamily	GO:0009507;GO:0016301;GO:0016310;GO:0009536;GO:0016772;GO:0006796;GO:0043231;GO:0006793;GO:0016740;GO:0043227;GO:0044237;GO:0003824;GO:0043229;GO:0008152;GO:0043226;GO:0009987;GO:0005737;GO:0005622;GO:0110165	chloroplast;kinase activity;phosphorylation;plastid;transferase activity, transferring phosphorus-containing groups;phosphate-containing compound metabolic process;intracellular membrane-bounded organelle;phosphorus metabolic process;transferase activity;membrane-bounded organelle;cellular metabolic process;catalytic activity;intracellular organelle;metabolic process;organelle;cellular process;cy…
BaRT2v18chr3HG140030	drought.leaf-control.leaf	7.54479e-08	6.58132	up-regulated	acyl-protein thioesterase 2-like;Lysophospholipase II	GO:0016787;GO:1902600;GO:0005740;GO:0003824;GO:0031967;GO:0098662;GO:0004129;GO:0005739;GO:0022900;GO:0016676;GO:0098660;GO:0031975;GO:0016675;GO:0098655;GO:0043231;GO:0015002;GO:0006812;GO:0043227;GO:0015078;GO:0006091;GO:0043229;GO:0022890;GO:0034220;GO:0043226;GO:0009055;GO:0009820;GO:0005737;GO:0008324;GO:0006811;GO:0005622;GO:0015318;GO:0055085;GO:0110165;GO:0015075;GO:0006810;GO:0022857;GO:…	hydrolase activity;proton transmembrane transport;mitochondrial envelope;catalytic activity;organelle envelope;inorganic cation transmembrane transport;cytochrome-c oxidase activity;mitochondrion;electron transport chain;oxidoreductase activity, acting on a heme group of donors, oxygen as acceptor;inorganic ion transmembrane transport;envelope;oxidoreductase activity, acting on a heme group of do…
BaRT2v18chr5HG235870	drought.leaf-control.leaf	0.0013799	6.56778	up-regulated	0	0	0
BaRT2v18chr3HG130450	drought.root-control.root	0.00063349	6.51459	up-regulated	0	0	0
BaRT2v18chr3HG118950	drought.leaf-control.leaf	0.00183773	6.49706	up-regulated	0	0	0
BaRT2v18chr4HG207830	drought.leaf-control.leaf	1.70817e-07	6.49469	up-regulated	0	GO:0016021;GO:0031224;GO:0016020;GO:0110165;GO:0016021;GO:0031224;GO:0016020;GO:0110165;GO:0016021;GO:0031224;GO:0016020;GO:0110165	integral component of membrane;intrinsic component of membrane;membrane;cellular anatomical entity;integral component of membrane;intrinsic component of membrane;membrane;cellular anatomical entity;integral component of membrane;intrinsic component of membrane;membrane;cellular anatomical entity
BaRT2v18chr2HG100070	drought.leaf-control.leaf	0.00482971	6.49403	up-regulated	0	0	0
BaRT2v18chr7HG384000	drought.leaf-control.leaf	1.05159e-05	6.48965	up-regulated	Premnaspirodiene oxygenase	0	0
BaRT2v18chr2HG053290	drought.leaf-control.leaf	5.20482e-06	6.48758	up-regulated	0	0	0
BaRT2v18chr2HG087230	drought.leaf-control.leaf	1.16816e-08	6.46867	up-regulated	Nitrate transporter 1.3;H+/oligopeptide symporter;Peptide transporter PTR2	GO:0010167;GO:0022857;GO:0016021;GO:0005215;GO:0015706;GO:0031224;GO:0015112;GO:0015698;GO:0016020;GO:0055085;GO:0015103;GO:0110165;GO:1901698;GO:0008509;GO:0006810;GO:0015318;GO:0051234;GO:0015075;GO:0006817;GO:0016787;GO:0051179;GO:0003824;GO:0010035;GO:1901700;GO:0006820;GO:0006811;GO:0071705;GO:0042221;GO:0050896;GO:0006857;GO:0015833;GO:0042886;GO:0009987;GO:0071702;GO:0010167;GO:0022857;GO:…	response to nitrate;transmembrane transporter activity;integral component of membrane;transporter activity;nitrate transport;intrinsic component of membrane;nitrate transmembrane transporter activity;inorganic anion transport;membrane;transmembrane transport;inorganic anion transmembrane transporter activity;cellular anatomical entity;response to nitrogen compound;anion transmembrane transporter …
BaRT2v18chr4HG180470	drought.leaf-control.leaf	7.54099e-05	6.46571	up-regulated	Dehydrin	GO:0009415;GO:0005829;GO:0001101;GO:0005737;GO:0010035;GO:0005622;GO:1901700;GO:0110165;GO:0009628;GO:0042221;GO:0050896;GO:0009631;GO:0009414;GO:0009737;GO:0009409;GO:0097305;GO:0033993;GO:0009725;GO:0009266;GO:0009719;GO:0010033;GO:0006950;GO:0009415;GO:0005829;GO:0001101;GO:0005737;GO:0010035;GO:0005622;GO:1901700;GO:0110165;GO:0009628;GO:0042221;GO:0050896;GO:0009631;GO:0009414;GO:0009737;GO:…	response to water;cytosol;response to acid chemical;cytoplasm;response to inorganic substance;intracellular anatomical structure;response to oxygen-containing compound;cellular anatomical entity;response to abiotic stimulus;response to chemical;response to stimulus;cold acclimation;response to water deprivation;response to abscisic acid;response to cold;response to alcohol;response to lipid;respo…
BaRT2v18chr7HG347540	drought.leaf-control.leaf	5.51902e-06	6.457	up-regulated	Glycosyltransferase	GO:0008194;GO:0009718;GO:0000307;GO:0016757;GO:0046283;GO:1902554;GO:0016740;GO:0009813;GO:1902911;GO:0047213;GO:0009812;GO:0061695;GO:0035251;GO:0044772;GO:1990234;GO:0046527;GO:0044770;GO:1902494;GO:0016538;GO:0000079;GO:0005634;GO:0003824;GO:1904029;GO:0032991;GO:0019887;GO:0046148;GO:0043227;GO:0019207;GO:0042440;GO:0043231;GO:0016758;GO:0071900;GO:0043226;GO:0045859;GO:0030234;GO:0005737;GO:…	UDP-glycosyltransferase activity;anthocyanin-containing compound biosynthetic process;cyclin-dependent protein kinase holoenzyme complex;transferase activity, transferring glycosyl groups;anthocyanin-containing compound metabolic process;serine/threonine protein kinase complex;transferase activity;flavonoid biosynthetic process;protein kinase complex;anthocyanidin 3-O-glucosyltransferase activity…
BaRT2v18chr3HG158800	drought.leaf-control.leaf	8.944e-06	6.45582	up-regulated	0	0	0
BaRT2v18chr1HG021020	drought.leaf-control.leaf	4.26832e-08	6.45125	up-regulated	0	0	0
BaRT2v18chr3HG164240	drought.leaf-control.leaf	5.31022e-05	6.45009	up-regulated	0	GO:0000184;GO:0000956;GO:0006402;GO:0006401;GO:0010629;GO:0034655;GO:0016071;GO:0046700;GO:0044265;GO:0044270;GO:1901361;GO:0019439;GO:0010605;GO:0009892;GO:0009057;GO:0048519;GO:0044248;GO:1901575;GO:0009056;GO:0016070;GO:0010468;GO:0060255;GO:0019222;GO:0090304;GO:0050789;GO:0065007;GO:0006139;GO:0046483;GO:0006725;GO:1901360;GO:0044260;GO:0034641;GO:0043170;GO:0006807;GO:0044238;GO:0044237;GO:…	nuclear-transcribed mRNA catabolic process, nonsense-mediated decay;nuclear-transcribed mRNA catabolic process;mRNA catabolic process;RNA catabolic process;negative regulation of gene expression;nucleobase-containing compound catabolic process;mRNA metabolic process;heterocycle catabolic process;cellular macromolecule catabolic process;cellular nitrogen compound catabolic process;organic cyclic c…
BaRT2v18chr4HG218470	drought.leaf-control.leaf	2.891e-08	6.43676	up-regulated	0	0	0
BaRT2v18chr7HG364890	drought.leaf-control.leaf	2.94391e-08	6.43655	up-regulated	0	0	0
BaRT2v18chr5HG224060	drought.leaf-control.leaf	1.10231e-05	6.42673	up-regulated	0	0	0
BaRT2v18chr5HG221060	drought.leaf-control.leaf	0.00966712	6.42027	up-regulated	0	0	0
BaRT2v18chr7HG346970	drought.root-control.root	1.7464e-05	6.41823	up-regulated	0	0	0
BaRT2v18chr3HG152160	drought.root-control.root	0.000842408	6.38715	up-regulated	0	0	0
BaRT2v18chr5HG234760	drought.leaf-control.leaf	5.78896e-06	6.35257	up-regulated	0	0	0
BaRT2v18chr7HG352060	drought.leaf-control.leaf	0.000214147	6.34497	up-regulated	0	0	0
BaRT2v18chr1HG017650	drought.leaf-control.leaf	5.75697e-08	6.33206	up-regulated	Purine catabolism regulatory protein;Putative receptor-like protein kinase	GO:0016301;GO:0016310;GO:0016772;GO:0006796;GO:0006793;GO:0016740;GO:0044237;GO:0003824;GO:0008152;GO:0009987;GO:0016301;GO:0016310;GO:0016772;GO:0006796;GO:0006793;GO:0016740;GO:0044237;GO:0003824;GO:0008152;GO:0009987;GO:0016301;GO:0016310;GO:0016772;GO:0006796;GO:0006793;GO:0016740;GO:0044237;GO:0003824;GO:0008152;GO:0009987;GO:0016301;GO:0016310;GO:0016772;GO:0006796;GO:0006793;GO:0016740;GO:…	kinase activity;phosphorylation;transferase activity, transferring phosphorus-containing groups;phosphate-containing compound metabolic process;phosphorus metabolic process;transferase activity;cellular metabolic process;catalytic activity;metabolic process;cellular process;kinase activity;phosphorylation;transferase activity, transferring phosphorus-containing groups;phosphate-containing compoun…
BaRT2v18chr3HG126170	drought.leaf-control.leaf	5.84591e-09	6.31976	up-regulated	0	0	0
BaRT2v18chr1HG042780	drought.leaf-control.leaf	1.47266e-06	6.29012	up-regulated	0	0	0
BaRT2v18chr1HG034570	drought.leaf-control.leaf	1.89355e-05	6.28132	up-regulated	alanine--glyoxylate aminotransferase 2 homolog 3, mitochondrial-like	GO:0008483;GO:0046777;GO:0005886;GO:0016769;GO:0006468;GO:0071944;GO:0030170;GO:0006464;GO:0016020;GO:0070279;GO:0036211;GO:0110165;GO:0019842;GO:0043412;GO:0043168;GO:0016310;GO:0036094;GO:0006796;GO:0016740;GO:0006793;GO:0043167;GO:0044267;GO:1901363;GO:0019538;GO:0097159;GO:0044260;GO:0005488;GO:1901564;GO:0003824;GO:0043170;GO:0008453;GO:0006807;GO:0047305;GO:0044238;GO:0004674;GO:0044237;GO:…	transaminase activity;protein autophosphorylation;plasma membrane;transferase activity, transferring nitrogenous groups;protein phosphorylation;cell periphery;pyridoxal phosphate binding;cellular protein modification process;membrane;vitamin B6 binding;protein modification process;cellular anatomical entity;vitamin binding;macromolecule modification;anion binding;phosphorylation;small molecule bi…
BaRT2v18chr3HG127650	drought.leaf-control.leaf	0.000861996	6.27516	up-regulated	0	GO:0016021;GO:0031224;GO:0016020;GO:0110165	integral component of membrane;intrinsic component of membrane;membrane;cellular anatomical entity
BaRT2v18chr5HG225410	drought.leaf-control.leaf	3.33082e-07	6.27431	up-regulated	0	0	0
BaRT2v18chrUnG391990	drought.leaf-control.leaf	0.00043738	6.27389	up-regulated	0	0	0
BaRT2v18chr6HG326830	drought.leaf-control.leaf	0.000252171	6.26234	up-regulated	Remorin	GO:0003677;GO:0003676;GO:1901363;GO:0097159;GO:0005488	DNA binding;nucleic acid binding;heterocyclic compound binding;organic cyclic compound binding;binding
BaRT2v18chr5HG248820	drought.leaf-control.leaf	7.71626e-08	6.24516	up-regulated	glycine-rich cell wall structural protein 2-like	GO:0016021;GO:0031224;GO:0016020;GO:0110165	integral component of membrane;intrinsic component of membrane;membrane;cellular anatomical entity
BaRT2v18chr6HG315750	drought.root-control.root	2.58335e-07	6.23764	up-regulated	NFU1 iron-sulfur cluster protein;NADH-ubiquinone reductase complex 1 MLRQ subunit	GO:0016021;GO:0031224;GO:0016020;GO:0110165	integral component of membrane;intrinsic component of membrane;membrane;cellular anatomical entity
BaRT2v18chr2HG087960	drought.leaf-control.leaf	1.03313e-06	6.23717	up-regulated	0	0	0
BaRT2v18chr3HG147790	drought.leaf-control.leaf	4.72829e-06	6.22451	up-regulated	BURP domain-containing protein;Dehydration-responsive protein RD22-like	GO:0009651;GO:0005802;GO:0003729;GO:0006970;GO:0005768;GO:0003723;GO:0098791;GO:0009628;GO:0003676;GO:0031410;GO:0006950;GO:1901363;GO:0097708;GO:0050896;GO:0097159;GO:0031982;GO:0005488;GO:0005794;GO:0031984;GO:0012505;GO:0043231;GO:0043227;GO:0043229;GO:0043226;GO:0005737;GO:0005622;GO:0110165;GO:0009651;GO:0005802;GO:0003729;GO:0006970;GO:0005768;GO:0003723;GO:0098791;GO:0009628;GO:0003676;GO:…	response to salt stress;trans-Golgi network;mRNA binding;response to osmotic stress;endosome;RNA binding;Golgi apparatus subcompartment;response to abiotic stimulus;nucleic acid binding;cytoplasmic vesicle;response to stress;heterocyclic compound binding;intracellular vesicle;response to stimulus;organic cyclic compound binding;vesicle;binding;Golgi apparatus;organelle subcompartment;endomembrane…
BaRT2v18chr5HG224530	drought.leaf-control.leaf	1.82307e-07	6.22209	up-regulated	Bidirectional sugar transporter SWEET;Sugars will eventually be exported transporter17a	GO:0008643;GO:0005886;GO:0051119;GO:0071702;GO:0071944;GO:0015144;GO:0006820;GO:0008509;GO:0016021;GO:0006811;GO:0031224;GO:0015075;GO:0006810;GO:0016020;GO:0022857;GO:0051234;GO:0005215;GO:0110165;GO:0051179;GO:0034219;GO:0098656;GO:0034220;GO:0055085;GO:0009987;GO:0008643;GO:0005886;GO:0051119;GO:0071702;GO:0071944;GO:0015144;GO:0006820;GO:0016021;GO:0008509;GO:0006811;GO:0031224;GO:0015075;GO:…	carbohydrate transport;plasma membrane;sugar transmembrane transporter activity;organic substance transport;cell periphery;carbohydrate transmembrane transporter activity;anion transport;anion transmembrane transporter activity;integral component of membrane;ion transport;intrinsic component of membrane;ion transmembrane transporter activity;transport;membrane;transmembrane transporter activity;e…
BaRT2v18chr4HG178760	drought.leaf-control.leaf	0.00197795	6.22134	up-regulated	Glutamine synthetase	GO:0006542;GO:0004356;GO:0005737;GO:0016211;GO:0009084;GO:0005622;GO:0016880;GO:0006541;GO:0016021;GO:0016879;GO:0009064;GO:0031224;GO:1901607;GO:0016874;GO:0016020;GO:0008652;GO:0005524;GO:0110165;GO:1901605;GO:0032559;GO:0046394;GO:0030554;GO:0016053;GO:0035639;GO:0006520;GO:0032555;GO:0044283;GO:0017076;GO:0019752;GO:0032553;GO:0043436;GO:0097367;GO:0006082;GO:0043168;GO:0044281;GO:0000166;GO:…	glutamine biosynthetic process;glutamate-ammonia ligase activity;cytoplasm;ammonia ligase activity;glutamine family amino acid biosynthetic process;intracellular anatomical structure;acid-ammonia (or amide) ligase activity;glutamine metabolic process;integral component of membrane;ligase activity, forming carbon-nitrogen bonds;glutamine family amino acid metabolic process;intrinsic component of m…
BaRT2v18chr4HG183140	drought.leaf-control.leaf	0.00118158	6.20854	up-regulated	0	0	0
BaRT2v18chr1HG042760	drought.leaf-control.leaf	3.34357e-06	6.20423	up-regulated	0	0	0
BaRT2v18chr7HG383440	drought.root-control.root	9.39944e-06	6.20359	up-regulated	0	0	0
BaRT2v18chr3HG122700	drought.leaf-control.leaf	1.51481e-05	6.20114	up-regulated	GDSL-motif lipase/hydrolase, putative;GDSL-motif lipase/hydrolase family protein;GDSL esterase/lipase	GO:0016788;GO:0016021;GO:0016787;GO:0031224;GO:0003824;GO:0016020;GO:0110165	hydrolase activity, acting on ester bonds;integral component of membrane;hydrolase activity;intrinsic component of membrane;catalytic activity;membrane;cellular anatomical entity
BaRT2v18chr5HG226630	drought.leaf-control.leaf	0.0066477	6.18369	up-regulated	0	0	0
BaRT2v18chr5HG252550	drought.leaf-control.leaf	8.83991e-06	6.17378	up-regulated	0	0	0
BaRT2v18chr2HG093450	drought.leaf-control.leaf	8.33648e-05	6.16604	up-regulated	0	0	0
BaRT2v18chr2HG078170	drought.leaf-control.leaf	0.000706225	6.15533	up-regulated	0	0	0
BaRT2v18chr6HG317680	drought.leaf-control.leaf	7.8035e-06	6.14802	up-regulated	GSDL-motif lipase;GDSL esterase/lipase	GO:0016788;GO:0016021;GO:0008152;GO:0016787;GO:0031224;GO:0003824;GO:0016020;GO:0004560;GO:0110165;GO:0015928;GO:0004553;GO:0016798;GO:0016788;GO:0016021;GO:0016787;GO:0031224;GO:0003824;GO:0016020;GO:0110165	hydrolase activity, acting on ester bonds;integral component of membrane;metabolic process;hydrolase activity;intrinsic component of membrane;catalytic activity;membrane;alpha-L-fucosidase activity;cellular anatomical entity;fucosidase activity;hydrolase activity, hydrolyzing O-glycosyl compounds;hydrolase activity, acting on glycosyl bonds;hydrolase activity, acting on ester bonds;integral compo…
BaRT2v18chr3HG142990	drought.leaf-control.leaf	1.27819e-05	6.14376	up-regulated	Mannan endo-1,4-beta-mannosidase	GO:0016985;GO:0005576;GO:0005975;GO:0004567;GO:0071704;GO:0016021;GO:0015923;GO:0008152;GO:0031224;GO:0004553;GO:0044238;GO:0110165;GO:0016798;GO:0016020;GO:0016787;GO:0003824;GO:0016985;GO:0005576;GO:0005975;GO:0004567;GO:0071704;GO:0110165;GO:0015923;GO:0008152;GO:0016021;GO:0004553;GO:0044238;GO:0031224;GO:0016798;GO:0016020;GO:0016787;GO:0003824	mannan endo-1,4-beta-mannosidase activity;extracellular region;carbohydrate metabolic process;beta-mannosidase activity;organic substance metabolic process;integral component of membrane;mannosidase activity;metabolic process;intrinsic component of membrane;hydrolase activity, hydrolyzing O-glycosyl compounds;primary metabolic process;cellular anatomical entity;hydrolase activity, acting on glyco…
BaRT2v18chr5HG258100	drought.leaf-control.leaf	0.000138994	6.14365	up-regulated	C-repeat binding factor;Dehydration-responsive element-binding protein 1H;CBF protein 3;AP2/ERF domain-containing protein;Dehydration-responsive element-binding protein 1A	GO:0003700;GO:0005634;GO:0006355;GO:0140110;GO:1903506;GO:0043231;GO:2001141;GO:0003677;GO:0043227;GO:0051252;GO:0003676;GO:0043229;GO:0019219;GO:0043226;GO:1901363;GO:2000112;GO:0005622;GO:0097159;GO:0010556;GO:0005488;GO:0110165;GO:0031326;GO:0009889;GO:0010468;GO:0051171;GO:0080090;GO:0031323;GO:0060255;GO:0019222;GO:0050794;GO:0050789;GO:0065007	DNA-binding transcription factor activity;nucleus;regulation of transcription, DNA-templated;transcription regulator activity;regulation of nucleic acid-templated transcription;intracellular membrane-bounded organelle;regulation of RNA biosynthetic process;DNA binding;membrane-bounded organelle;regulation of RNA metabolic process;nucleic acid binding;intracellular organelle;regulation of nucleoba…
BaRT2v18chr3HG173430	drought.leaf-control.leaf	8.34453e-07	6.14002	up-regulated	Caffeic acid 3-O-methyltransferase;Tricetin 3',4',5'-O-trimethyltransferase;Flavone 3'-O-methyltransferase 1;Flavonoid O-methyltransferase;O-methyltransferase 5;Quercetin 3-O-methyltransferase 1	GO:0008171;GO:0051555;GO:0005737;GO:0046983;GO:0051554;GO:0005622;GO:0030744;GO:0030187;GO:0110165;GO:0017096;GO:0051553;GO:0005515;GO:0030186;GO:0051552;GO:0008168;GO:0016741;GO:0032259;GO:0009809;GO:0008757;GO:0009813;GO:0047763;GO:0009812;GO:0016740;GO:0009699;GO:0005488;GO:0009808;GO:0102084;GO:0009698;GO:0102938;GO:0042446;GO:0016206;GO:0034754;GO:0003824;GO:0042445;GO:0102822;GO:0044550;GO:…	O-methyltransferase activity;flavonol biosynthetic process;cytoplasm;protein dimerization activity;flavonol metabolic process;intracellular anatomical structure;luteolin O-methyltransferase activity;melatonin biosynthetic process;cellular anatomical entity;acetylserotonin O-methyltransferase activity;flavone biosynthetic process;protein binding;melatonin metabolic process;flavone metabolic proces…
BaRT2v18chr2HG063580	drought.leaf-control.leaf	6.74197e-05	6.13175	up-regulated	PUA domain-containing protein;H/ACA ribonucleoprotein complex subunit 4	GO:0009982;GO:0001522;GO:0031429;GO:0016866;GO:0009451;GO:0072588;GO:0016853;GO:0006396;GO:0005732;GO:0000495;GO:0003723;GO:0005730;GO:0034964;GO:0003676;GO:0031981;GO:0033979;GO:0140513;GO:1901363;GO:0016070;GO:0097159;GO:0070013;GO:0043412;GO:0043233;GO:0005488;GO:0031120;GO:0031974;GO:0003824;GO:1990481;GO:1990904;GO:0015079;GO:0040031;GO:1902494;GO:0046873;GO:0031126;GO:0005634;GO:0022890;GO:…	pseudouridine synthase activity;pseudouridine synthesis;box H/ACA snoRNP complex;intramolecular transferase activity;RNA modification;box H/ACA RNP complex;isomerase activity;RNA processing;sno(s)RNA-containing ribonucleoprotein complex;box H/ACA RNA 3'-end processing;RNA binding;nucleolus;box H/ACA RNA processing;nucleic acid binding;nuclear lumen;box H/ACA RNA metabolic process;nuclear protein-…
BaRT2v18chr3HG150910	drought.leaf-control.leaf	1.49361e-05	6.12801	up-regulated	Peroxidase	0	0
BaRT2v18chr2HG094790	drought.leaf-control.leaf	0.000557912	6.12078	up-regulated	0	0	0
BaRT2v18chr3HG118280	drought.leaf-control.leaf	0.00038556	6.11823	up-regulated	0	0	0
BaRT2v18chr4HG220260	drought.leaf-control.leaf	4.09191e-06	6.11563	up-regulated	0	0	0
BaRT2v18chr4HG184190	drought.leaf-control.leaf	3.77368e-07	6.10497	up-regulated	0	0	0
BaRT2v18chr4HG211910	drought.leaf-control.leaf	6.62373e-07	6.09477	up-regulated	Phenolic glucoside malonyltransferase 2;Agmatine coumaroyltransferase;Anthocyanin 5-aromatic acyltransferase;Transferase	GO:0016747;GO:0016746;GO:0016740;GO:0003824	transferase activity, transferring acyl groups other than amino-acyl groups;transferase activity, transferring acyl groups;transferase activity;catalytic activity
BaRT2v18chrUnG389270	drought.leaf-control.leaf	5.94627e-05	6.08373	up-regulated	0	0	0
BaRT2v18chr1HG031870	drought.leaf-control.leaf	3.48447e-06	6.0818	up-regulated	0	0	0
BaRT2v18chr4HG198640	drought.leaf-control.leaf	5.70916e-05	6.07121	up-regulated	0	0	0
BaRT2v18chr3HG159590	drought.leaf-control.leaf	1.48236e-05	6.06129	up-regulated	Dehydrin;Deyhydrin 4	GO:0009415;GO:0005829;GO:0001101;GO:0005737;GO:0010035;GO:0005622;GO:1901700;GO:0110165;GO:0009628;GO:0042221;GO:0009631;GO:0050896;GO:0009414;GO:0009737;GO:0009409;GO:0097305;GO:0033993;GO:0009725;GO:0009266;GO:0009719;GO:0010033;GO:0006950	response to water;cytosol;response to acid chemical;cytoplasm;response to inorganic substance;intracellular anatomical structure;response to oxygen-containing compound;cellular anatomical entity;response to abiotic stimulus;response to chemical;cold acclimation;response to stimulus;response to water deprivation;response to abscisic acid;response to cold;response to alcohol;response to lipid;respo…
BaRT2v18chr1HG024090	drought.root-control.root	1.37926e-07	6.05963	up-regulated	0	0	0
BaRT2v18chr6HG311090	drought.leaf-control.leaf	6.07591e-05	6.05194	up-regulated	ethylene-responsive transcription factor ERF027;Ethylene-responsive transcription factor ERF025;AP2/ERF domain-containing protein;Ethylene-responsive transcription factor ERF026;Ethylene-responsive transcription factor	GO:0003700;GO:0005634;GO:0006355;GO:0140110;GO:1903506;GO:0043231;GO:2001141;GO:0003677;GO:0043227;GO:0051252;GO:0003676;GO:0043229;GO:0019219;GO:0043226;GO:1901363;GO:2000112;GO:0005622;GO:0097159;GO:0010556;GO:0005488;GO:0110165;GO:0031326;GO:0009889;GO:0010468;GO:0051171;GO:0080090;GO:0031323;GO:0060255;GO:0019222;GO:0050794;GO:0050789;GO:0065007;GO:0006952;GO:0006950;GO:0050896	DNA-binding transcription factor activity;nucleus;regulation of transcription, DNA-templated;transcription regulator activity;regulation of nucleic acid-templated transcription;intracellular membrane-bounded organelle;regulation of RNA biosynthetic process;DNA binding;membrane-bounded organelle;regulation of RNA metabolic process;nucleic acid binding;intracellular organelle;regulation of nucleoba…
BaRT2v18chr4HG196400	drought.leaf-control.leaf	0.00199075	6.05112	up-regulated	vicilin-like seed storage protein At2g28490;Vicilin-like antimicrobial peptides 2-2;Vicilin;Bicupin, oxalate decarboxylase/oxidase;Cupin type-1 domain-containing protein	GO:0009506;GO:0045735;GO:0055044;GO:0005911;GO:0070161;GO:0030054;GO:0016021;GO:0031224;GO:0110165;GO:0016020	plasmodesma;nutrient reservoir activity;symplast;cell-cell junction;anchoring junction;cell junction;integral component of membrane;intrinsic component of membrane;cellular anatomical entity;membrane
BaRT2v18chr5HG228740	drought.leaf-control.leaf	1.94389e-06	6.03649	up-regulated	0	GO:0016021;GO:0031224;GO:0016020;GO:0110165	integral component of membrane;intrinsic component of membrane;membrane;cellular anatomical entity
BaRT2v18chr4HG219290	drought.leaf-control.leaf	1.49682e-06	6.02939	up-regulated	0	0	0
BaRT2v18chr5HG260380	drought.root-control.root	0.00637712	6.02381	up-regulated	Ornithine decarboxylase	GO:0006596;GO:0004586;GO:0005737;GO:0006595;GO:0016831;GO:0005622;GO:0042401;GO:0016830;GO:0110165;GO:0009309;GO:0016829;GO:0006576;GO:0003824;GO:0044106;GO:0009308;GO:0033387;GO:0009446;GO:0009445;GO:0006591;GO:0044271;GO:1901566;GO:0044249;GO:1901576;GO:0009058;GO:0034641;GO:1901564;GO:1901605;GO:0006520;GO:0006807;GO:0019752;GO:0043436;GO:0006082;GO:0044237;GO:0071704;GO:0044281;GO:0008152;GO:…	polyamine biosynthetic process;ornithine decarboxylase activity;cytoplasm;polyamine metabolic process;carboxy-lyase activity;intracellular anatomical structure;cellular biogenic amine biosynthetic process;carbon-carbon lyase activity;cellular anatomical entity;amine biosynthetic process;lyase activity;cellular biogenic amine metabolic process;catalytic activity;cellular amine metabolic process;am…
BaRT2v18chr2HG055630	drought.root-control.root	0.00400585	6.0225	up-regulated	Transketolase	GO:0004802;GO:0006098;GO:0005829;GO:0016744;GO:0006740;GO:0005737;GO:0046872;GO:0051156;GO:0005622;GO:0043169;GO:0006739;GO:0110165;GO:0016740;GO:0006091;GO:0043167;GO:0019637;GO:0005488;GO:1901135;GO:0006796;GO:0003824;GO:0006793;GO:0044237;GO:0071704;GO:0008152;GO:0009987	transketolase activity;pentose-phosphate shunt;cytosol;transferase activity, transferring aldehyde or ketonic groups;NADPH regeneration;cytoplasm;metal ion binding;glucose 6-phosphate metabolic process;intracellular anatomical structure;cation binding;NADP metabolic process;cellular anatomical entity;transferase activity;generation of precursor metabolites and energy;ion binding;organophosphate m…
BaRT2v18chr6HG326090	drought.leaf-control.leaf	9.85365e-07	6.01986	up-regulated	0	0	0
BaRT2v18chr4HG201240	drought.leaf-control.leaf	0.000413756	6.01742	up-regulated	0	GO:0016021;GO:0031224;GO:0016020;GO:0110165	integral component of membrane;intrinsic component of membrane;membrane;cellular anatomical entity
BaRT2v18chr7HG333890	drought.leaf-control.leaf	9.89491e-07	6.01373	up-regulated	0	0	0
BaRT2v18chr6HG302020	drought.leaf-control.leaf	0.00885679	6.00599	up-regulated	0	0	0
BaRT2v18chr6HG291690	drought.root-control.root	0.000763792	5.99903	up-regulated	0	0	0
BaRT2v18chr5HG244170	drought.leaf-control.leaf	1.90259e-07	5.99765	up-regulated	0	0	0
BaRT2v18chr6HG299960	drought.leaf-control.leaf	0.000396679	5.99669	up-regulated	0	GO:0004865;GO:0032515;GO:0016021;GO:0004864;GO:0035308;GO:0031224;GO:0019212;GO:0010923;GO:0016020;GO:0035305;GO:0019888;GO:0110165;GO:0019208;GO:0043666;GO:0035304;GO:0004857;GO:0010921;GO:0030234;GO:0035303;GO:0098772;GO:0031400;GO:0045936;GO:0010563;GO:0051346;GO:0043086;GO:0031399;GO:0019220;GO:0051174;GO:0032269;GO:0051248;GO:0051336;GO:0044092;GO:0051172;GO:0032268;GO:0051246;GO:0031324;GO:…	protein serine/threonine phosphatase inhibitor activity;negative regulation of phosphoprotein phosphatase activity;integral component of membrane;protein phosphatase inhibitor activity;negative regulation of protein dephosphorylation;intrinsic component of membrane;phosphatase inhibitor activity;negative regulation of phosphatase activity;membrane;negative regulation of dephosphorylation;protein …
BaRT2v18chr2HG065050	drought.leaf-control.leaf	3.86282e-05	5.99327	up-regulated	Putative inactive purple acid phosphatase 16;Metallophos domain-containing protein	GO:0016787;GO:0016021;GO:0016788;GO:0031224;GO:0003824;GO:0016020;GO:0110165	hydrolase activity;integral component of membrane;hydrolase activity, acting on ester bonds;intrinsic component of membrane;catalytic activity;membrane;cellular anatomical entity
BaRT2v18chr2HG109780	drought.leaf-control.leaf	0.00828926	5.98614	up-regulated	Stem-specific protein TSJT1;stem-specific protein TSJT1-like;DUF3700 domain-containing protein (Fragment);Putative nucleophile aminohydrolase	GO:0009506;GO:0004066;GO:0055044;GO:0016884;GO:0005911;GO:0016879;GO:0070161;GO:0016874;GO:0030054;GO:0016787;GO:0005829;GO:0003824;GO:0005634;GO:0043231;GO:0043227;GO:0005886;GO:0071944;GO:0043229;GO:0043226;GO:0005737;GO:0005622;GO:0016020;GO:0110165	plasmodesma;asparagine synthase (glutamine-hydrolyzing) activity;symplast;carbon-nitrogen ligase activity, with glutamine as amido-N-donor;cell-cell junction;ligase activity, forming carbon-nitrogen bonds;anchoring junction;ligase activity;cell junction;hydrolase activity;cytosol;catalytic activity;nucleus;intracellular membrane-bounded organelle;membrane-bounded organelle;plasma membrane;cell pe…
BaRT2v18chr4HG201230	drought.root-control.root	1.06584e-05	5.98474	up-regulated	Dessication-induced 1VOC superfamily protein;VOC domain-containing protein;Glyoxalase family protein, expressed;Putative glyoxalase/Bleomycin resistance protein/Dihydroxybiphenyl dioxygenase	GO:0016829;GO:0003824	lyase activity;catalytic activity
BaRT2v18chr5HG264950	drought.leaf-control.leaf	2.2438e-07	5.98171	up-regulated	Anthocyanidin synthase;Anthocyanin synthase;Leucoanthocyanidin dioxygenase;Fe2OG dioxygenase domain-containing protein	0	0
BaRT2v18chr5HG235890	drought.leaf-control.leaf	0.00111772	5.97233	up-regulated	0	0	0
BaRT2v18chr7HG365980	drought.leaf-control.leaf	8.34216e-08	5.97128	up-regulated	Glycoside hydrolase	GO:0003844;GO:0005978;GO:0005977;GO:0016758;GO:0006112;GO:0016757;GO:0009250;GO:0043169;GO:0006073;GO:0016740;GO:0044042;GO:0043167;GO:0033692;GO:0005488;GO:0034637;GO:0003824;GO:0000271;GO:0016787;GO:0044264;GO:0005976;GO:0016051;GO:0044262;GO:0015980;GO:0006091;GO:0005975;GO:0034645;GO:0009059;GO:0044260;GO:0044249;GO:1901576;GO:0009058;GO:0043170;GO:0044238;GO:0044237;GO:0071704;GO:0008152;GO:…	1,4-alpha-glucan branching enzyme activity;glycogen biosynthetic process;glycogen metabolic process;transferase activity, transferring hexosyl groups;energy reserve metabolic process;transferase activity, transferring glycosyl groups;glucan biosynthetic process;cation binding;cellular glucan metabolic process;transferase activity;glucan metabolic process;ion binding;cellular polysaccharide biosyn…
BaRT2v18chr2HG101890	drought.leaf-control.leaf	2.34793e-06	5.96832	up-regulated	Methylesterase 3;Salicylic acid-binding protein 2;Methyl esterase;AB hydrolase-1 domain-containing protein	GO:0080032;GO:0009694;GO:0080031;GO:0009696;GO:0080030;GO:0018958;GO:0042537;GO:0052689;GO:1901615;GO:0016788;GO:0032787;GO:0016787;GO:0006629;GO:0003824;GO:0019752;GO:0043436;GO:0006082;GO:0044281;GO:0006725;GO:1901360;GO:0044238;GO:0044237;GO:0071704;GO:0008152;GO:0009627;GO:0009987;GO:0045087;GO:0006955;GO:0098542;GO:0002376;GO:0006952;GO:0051707;GO:0043207;GO:0009607;GO:0009605;GO:0044419;GO:…	methyl jasmonate esterase activity;jasmonic acid metabolic process;methyl salicylate esterase activity;salicylic acid metabolic process;methyl indole-3-acetate esterase activity;phenol-containing compound metabolic process;benzene-containing compound metabolic process;carboxylic ester hydrolase activity;organic hydroxy compound metabolic process;hydrolase activity, acting on ester bonds;monocarbo…
BaRT2v18chr1HG040250	drought.leaf-control.leaf	8.81688e-06	5.9659	up-regulated	Late embryogenesis abundant protein 3;ABA inducible protein;ABA-inducible protein PHV A1	GO:0015276;GO:1902584;GO:0005886;GO:0022834;GO:2000070;GO:0071944;GO:0022836;GO:0048584;GO:0005634;GO:0038023;GO:0034220;GO:0043231;GO:0060089;GO:0080134;GO:0043227;GO:0005216;GO:0048583;GO:0043229;GO:0015267;GO:0006811;GO:0043226;GO:0022803;GO:0048518;GO:0016020;GO:0015318;GO:0055085;GO:0005622;GO:0015075;GO:0006810;GO:0110165;GO:0022857;GO:0051234;GO:0005215;GO:0051179;GO:0050789;GO:0065007;GO:…	ligand-gated ion channel activity;positive regulation of response to water deprivation;plasma membrane;ligand-gated channel activity;regulation of response to water deprivation;cell periphery;gated channel activity;positive regulation of response to stimulus;nucleus;signaling receptor activity;ion transmembrane transport;intracellular membrane-bounded organelle;molecular transducer activity;regul…
BaRT2v18chr2HG052190	drought.leaf-control.leaf	0.000138723	5.96055	up-regulated	Glycosyltransferase	GO:0008194;GO:0055085;GO:0016020;GO:0016757;GO:0006810;GO:0110165;GO:0080044;GO:0051234;GO:0080043;GO:0051179;GO:0016740;GO:0009987;GO:0035251;GO:0046527;GO:0016758;GO:0003824;GO:0022857;GO:0005215	UDP-glycosyltransferase activity;transmembrane transport;membrane;transferase activity, transferring glycosyl groups;transport;cellular anatomical entity;quercetin 7-O-glucosyltransferase activity;establishment of localization;quercetin 3-O-glucosyltransferase activity;localization;transferase activity;cellular process;UDP-glucosyltransferase activity;glucosyltransferase activity;transferase acti…
BaRT2v18chr4HG185970	drought.leaf-control.leaf	1.16711e-06	5.95679	up-regulated	0	0	0
BaRT2v18chr1HG046420	drought.leaf-control.leaf	6.26802e-06	5.95576	up-regulated	0	0	0
BaRT2v18chr7HG363990	drought.leaf-control.leaf	1.05804e-05	5.95007	up-regulated	0	0	0
BaRT2v18chr2HG067090	drought.root-control.root	0.000196984	5.93635	up-regulated	Brassinosteroid LRR receptor kinase;Protein kinase domain-containing protein;Pkinase domain-containing protein/LRR_1 domain-containing protein/LRRNT_2 domain-containing protein/LRR_8 domain-containing protein	GO:0004672;GO:0006468;GO:0016021;GO:0016773;GO:0006464;GO:0031224;GO:0016301;GO:0036211;GO:0005739;GO:0016772;GO:0016310;GO:0016020;GO:0140096;GO:0043412;GO:0005886;GO:0002215;GO:0005524;GO:0071944;GO:0032559;GO:0006796;GO:0043231;GO:0030554;GO:0006793;GO:0043227;GO:0035639;GO:0009825;GO:0043229;GO:0032555;GO:0044267;GO:0043226;GO:0017076;GO:0009845;GO:0005737;GO:0032553;GO:0090351;GO:0005622;GO:…	protein kinase activity;protein phosphorylation;integral component of membrane;phosphotransferase activity, alcohol group as acceptor;cellular protein modification process;intrinsic component of membrane;kinase activity;protein modification process;mitochondrion;transferase activity, transferring phosphorus-containing groups;phosphorylation;membrane;catalytic activity, acting on a protein;macromo…
BaRT2v18chr1HG022480	drought.leaf-control.leaf	1.29026e-07	5.93631	up-regulated	0	0	0
BaRT2v18chr1HG009510	drought.root-control.root	0.00120212	5.93413	up-regulated	Tryptamine hydroxycinnamoyl transferase;Agmatine coumaroyltransferase-1;Anthranilate N-benzoyltransferase protein 1	GO:0016747;GO:0016746;GO:0016740;GO:0050734;GO:0003824	transferase activity, transferring acyl groups other than amino-acyl groups;transferase activity, transferring acyl groups;transferase activity;hydroxycinnamoyltransferase activity;catalytic activity
BaRT2v18chr2HG050150	drought.leaf-control.leaf	3.37895e-05	5.92717	up-regulated	Cytochrome P450 family 96 subfamily A polypeptide 1;noroxomaritidine synthase;Cytochrome P450 family protein, expressed;Alkane hydroxylase MAH1	0	0
BaRT2v18chr3HG154650	drought.leaf-control.leaf	7.04419e-08	5.9116	up-regulated	0	0	0
BaRT2v18chrUnG392610	drought.leaf-control.leaf	0.00443963	5.90803	up-regulated	0	GO:0090729;GO:0006952;GO:0005576;GO:0035821;GO:0110165;GO:0044419;GO:0006950;GO:0050896	toxin activity;defense response;extracellular region;modulation of process of other organism;cellular anatomical entity;biological process involved in interspecies interaction between organisms;response to stress;response to stimulus
BaRT2v18chr1HG027270	drought.root-control.root	0.00253742	5.90714	up-regulated	0	0	0
BaRT2v18chr6HG308520	drought.leaf-control.leaf	8.75059e-07	5.90124	up-regulated	0	0	0
BaRT2v18chr5HG257810	drought.root-control.root	0.00408865	5.88903	up-regulated	0	0	0
BaRT2v18chr3HG147430	drought.leaf-control.leaf	0.000158652	5.87734	up-regulated	0	0	0
BaRT2v18chr1HG047960	drought.leaf-control.leaf	3.17586e-06	5.87654	up-regulated	Berberine bridge enzyme-like 22;FAD-binding PCMH-type domain-containing protein;Tetrahydrocannabinolic acid synthase;Flavin-dependent oxidoreductase FOX1	0	0
BaRT2v18chr3HG119520	drought.leaf-control.leaf	1.51387e-07	5.86978	up-regulated	0	0	0
BaRT2v18chr5HG237360	drought.leaf-control.leaf	3.18096e-05	5.86946	up-regulated	0	0	0
BaRT2v18chr3HG130460	drought.leaf-control.leaf	6.56154e-05	5.86595	up-regulated	WHy domain-containing protein;Late embryogenesis abundant protein Lea14-A;desiccation protectant protein Lea14 homolog	GO:0009269;GO:0005829;GO:0009414;GO:0005737;GO:0009415;GO:0005622;GO:0001101;GO:0110165;GO:0010035;GO:1901700;GO:0009628;GO:0042221;GO:0006950;GO:0050896	response to desiccation;cytosol;response to water deprivation;cytoplasm;response to water;intracellular anatomical structure;response to acid chemical;cellular anatomical entity;response to inorganic substance;response to oxygen-containing compound;response to abiotic stimulus;response to chemical;response to stress;response to stimulus
BaRT2v18chr1HG021930	drought.leaf-control.leaf	0.0078335	5.86361	up-regulated	Cys/Met metabolism PLP-dependent enzyme family protein, expressed;Methionine gamma-lyase	GO:0019346;GO:0030170;GO:0005829;GO:0050667;GO:0070279;GO:0005737;GO:0009092;GO:0019842;GO:0005622;GO:0006534;GO:0016846;GO:0110165;GO:0009069;GO:0004123;GO:0000096;GO:0016829;GO:0006790;GO:0018826;GO:1901605;GO:0043168;GO:0006520;GO:0036094;GO:0019343;GO:0043167;GO:0019752;GO:1901363;GO:0043436;GO:0097159;GO:0006082;GO:0005488;GO:0009970;GO:0003824;GO:0042631;GO:0071462;GO:0044281;GO:0019344;GO:…	transsulfuration;pyridoxal phosphate binding;cytosol;homocysteine metabolic process;vitamin B6 binding;cytoplasm;homoserine metabolic process;vitamin binding;intracellular anatomical structure;cysteine metabolic process;carbon-sulfur lyase activity;cellular anatomical entity;serine family amino acid metabolic process;cystathionine gamma-lyase activity;sulfur amino acid metabolic process;lyase act…
BaRT2v18chr1HG009050	drought.leaf-control.leaf	3.47853e-09	5.86201	up-regulated	0	0	0
BaRT2v18chr2HG050820	drought.leaf-control.leaf	0.00103245	5.84136	up-regulated	0	0	0
BaRT2v18chr2HG049520	drought.leaf-control.leaf	2.48676e-05	5.84072	up-regulated	Protein-serine/threonine phosphatase	GO:0106306;GO:0006470;GO:0005829;GO:0106307;GO:0016311;GO:0005634;GO:0004722;GO:0006464;GO:0043231;GO:0004721;GO:0036211;GO:0043227;GO:0016791;GO:0043412;GO:0043229;GO:0042578;GO:0006796;GO:0043226;GO:0016788;GO:0006793;GO:0005737;GO:0140096;GO:0044267;GO:0005622;GO:0046872;GO:0019538;GO:0110165;GO:0043169;GO:0044260;GO:0016787;GO:1901564;GO:0043167;GO:0043170;GO:0006807;GO:0005488;GO:0044238;GO:…	protein serine phosphatase activity;protein dephosphorylation;cytosol;protein threonine phosphatase activity;dephosphorylation;nucleus;protein serine/threonine phosphatase activity;cellular protein modification process;intracellular membrane-bounded organelle;phosphoprotein phosphatase activity;protein modification process;membrane-bounded organelle;phosphatase activity;macromolecule modification…
BaRT2v18chr1HG034670	drought.leaf-control.leaf	6.36645e-07	5.82444	up-regulated	NAD(P)-linked oxidoreductase superfamily protein;Aldose reductase;Putative aldehyde reductase	0	0
BaRT2v18chr4HG178440	drought.root-control.root	8.01211e-06	5.8222	up-regulated	Chemocyanin;Phytocyanin domain-containing protein;Chemocyanin, putative, expressed;basic blue protein-like;Copper binding protein 6	GO:0009055;GO:0022900;GO:0046658;GO:0006091;GO:0031225;GO:0016491;GO:0031226;GO:0044237;GO:0003824;GO:0005886;GO:0008152;GO:0046872;GO:0071944;GO:0009987;GO:0043169;GO:0031224;GO:0043167;GO:0016020;GO:0005488;GO:0110165	electron transfer activity;electron transport chain;anchored component of plasma membrane;generation of precursor metabolites and energy;anchored component of membrane;oxidoreductase activity;intrinsic component of plasma membrane;cellular metabolic process;catalytic activity;plasma membrane;metabolic process;metal ion binding;cell periphery;cellular process;cation binding;intrinsic component of …
BaRT2v18chr3HG159590	drought.root-control.root	0.000488425	5.80714	up-regulated	Dehydrin;Deyhydrin 4	GO:0009415;GO:0005829;GO:0001101;GO:0005737;GO:0010035;GO:0005622;GO:1901700;GO:0110165;GO:0009628;GO:0042221;GO:0009631;GO:0050896;GO:0009414;GO:0009737;GO:0009409;GO:0097305;GO:0033993;GO:0009725;GO:0009266;GO:0009719;GO:0010033;GO:0006950	response to water;cytosol;response to acid chemical;cytoplasm;response to inorganic substance;intracellular anatomical structure;response to oxygen-containing compound;cellular anatomical entity;response to abiotic stimulus;response to chemical;cold acclimation;response to stimulus;response to water deprivation;response to abscisic acid;response to cold;response to alcohol;response to lipid;respo…
BaRT2v18chr5HG264510	drought.leaf-control.leaf	0.000484217	5.80663	up-regulated	Lipoxygenase	0	0
BaRT2v18chr1HG040290	drought.leaf-control.leaf	0.000103694	5.8058	up-regulated	Late embryogenesis abundant protein 3;ABA-inducible protein PHV A1;ABA inducible protein	GO:0015276;GO:1902584;GO:0005886;GO:0022834;GO:2000070;GO:0071944;GO:0022836;GO:0034220;GO:0016020;GO:0038023;GO:0006811;GO:0110165;GO:0060089;GO:0048584;GO:0005216;GO:0055085;GO:0015267;GO:0080134;GO:0022803;GO:0006810;GO:0015318;GO:0051234;GO:0015075;GO:0048583;GO:0022857;GO:0051179;GO:0005215;GO:0048518;GO:0050789;GO:0065007;GO:0009987	ligand-gated ion channel activity;positive regulation of response to water deprivation;plasma membrane;ligand-gated channel activity;regulation of response to water deprivation;cell periphery;gated channel activity;ion transmembrane transport;membrane;signaling receptor activity;ion transport;cellular anatomical entity;molecular transducer activity;positive regulation of response to stimulus;ion …
BaRT2v18chr3HG136530	drought.leaf-control.leaf	6.45306e-06	5.80144	up-regulated	0	0	0
BaRT2v18chr6HG317850	drought.leaf-control.leaf	3.60229e-05	5.78989	up-regulated	0	0	0
BaRT2v18chr4HG201970	drought.leaf-control.leaf	0.000482183	5.77933	up-regulated	0	0	0
BaRT2v18chr6HG310630	drought.root-control.root	8.43368e-07	5.77682	up-regulated	Mechanosensitive ion channel protein	GO:0006811;GO:0005886;GO:0008381;GO:0055085;GO:0071944;GO:0022836;GO:0006810;GO:0005216;GO:0016021;GO:0051234;GO:0015267;GO:0031224;GO:0051179;GO:0022803;GO:0016020;GO:0015318;GO:0006820;GO:0110165;GO:0015075;GO:0034220;GO:0022857;GO:0009987;GO:0005215;GO:0006811;GO:0005886;GO:0008381;GO:0055085;GO:0071944;GO:0022836;GO:0006810;GO:0005216;GO:0016021;GO:0051234;GO:0015267;GO:0031224;GO:0051179;GO:…	ion transport;plasma membrane;mechanosensitive ion channel activity;transmembrane transport;cell periphery;gated channel activity;transport;ion channel activity;integral component of membrane;establishment of localization;channel activity;intrinsic component of membrane;localization;passive transmembrane transporter activity;membrane;inorganic molecular entity transmembrane transporter activity;a…
BaRT2v18chr7HG368100	drought.leaf-control.leaf	0.00720418	5.77529	up-regulated	L-ascorbate oxidase	0	0
BaRT2v18chr7HG361240	drought.leaf-control.leaf	0.00149769	5.77305	up-regulated	0	0	0
BaRT2v18chr3HG156260	drought.leaf-control.leaf	4.64438e-06	5.76693	up-regulated	0	0	0
BaRT2v18chr5HG248580	drought.leaf-control.leaf	0.00193184	5.76614	up-regulated	Low molecular mass early light-inducible protein HV90, chloroplastic	GO:0009507;GO:0015979;GO:0009536;GO:0044237;GO:0043231;GO:0008152;GO:0043227;GO:0009987;GO:0043229;GO:0043226;GO:0005737;GO:0005622;GO:0009579;GO:0009535;GO:0055035;GO:0009534;GO:0031976;GO:0042651;GO:0034357;GO:0031984;GO:0031969;GO:0042170;GO:0009941;GO:0009526;GO:0016020;GO:0016021;GO:0031224;GO:0031967;GO:0031090;GO:0031975;GO:0110165	chloroplast;photosynthesis;plastid;cellular metabolic process;intracellular membrane-bounded organelle;metabolic process;membrane-bounded organelle;cellular process;intracellular organelle;organelle;cytoplasm;intracellular anatomical structure;thylakoid;chloroplast thylakoid membrane;plastid thylakoid membrane;chloroplast thylakoid;plastid thylakoid;thylakoid membrane;photosynthetic membrane;orga…
BaRT2v18chr2HG061650	drought.leaf-control.leaf	0.00946651	5.76439	up-regulated	4-hydroxy-7-methoxy-3-oxo-3,4-dihydro-2H-1,4-benzoxazin-2-yl glucosidebeta-D-glucosidase;Beta-glucosidase 26;Beta-glucosidase 1;Beta-glucosidase 44	GO:0102726;GO:0005975;GO:0009507;GO:0004553;GO:0009536;GO:0044238;GO:0016798;GO:0043231;GO:0071704;GO:0008422;GO:0043227;GO:0008152;GO:0016787;GO:0043229;GO:0015926;GO:0043226;GO:0005737;GO:0003824;GO:0005622;GO:0004567;GO:0047701;GO:0016021;GO:0102483;GO:0031224;GO:0015923;GO:0016020;GO:0080079;GO:0110165;GO:0033907;GO:0004338;GO:0004565;GO:0015925;GO:0102726;GO:0005975;GO:0009507;GO:0004553;GO:…	DIMBOA glucoside beta-D-glucosidase activity;carbohydrate metabolic process;chloroplast;hydrolase activity, hydrolyzing O-glycosyl compounds;plastid;primary metabolic process;hydrolase activity, acting on glycosyl bonds;intracellular membrane-bounded organelle;organic substance metabolic process;beta-glucosidase activity;membrane-bounded organelle;metabolic process;hydrolase activity;intracellula…
BaRT2v18chr2HG056680	drought.leaf-control.leaf	0.0032673	5.74703	up-regulated	DUF295 domain-containing protein	0	0
BaRT2v18chr6HG324880	drought.leaf-control.leaf	1.02775e-06	5.72069	up-regulated	0	GO:0033612;GO:0048046;GO:0005102;GO:0005576;GO:0005515;GO:0016021;GO:0031224;GO:0005488;GO:0016020;GO:0110165	receptor serine/threonine kinase binding;apoplast;signaling receptor binding;extracellular region;protein binding;integral component of membrane;intrinsic component of membrane;binding;membrane;cellular anatomical entity
BaRT2v18chrUnG392450	drought.leaf-control.leaf	0.000101501	5.71172	up-regulated	0	GO:0016021;GO:0031224;GO:0016020;GO:0110165	integral component of membrane;intrinsic component of membrane;membrane;cellular anatomical entity
BaRT2v18chr2HG059530	drought.leaf-control.leaf	0.00827836	5.69932	up-regulated	Glycosyltransferase;Flavanone 7-O-glucoside 2''-O-beta-L-rhamnosyltransferase	GO:0008194;GO:0009506;GO:0016757;GO:0055044;GO:0016740;GO:0005911;GO:0003824;GO:0070161;GO:0030054;GO:0005886;GO:0071944;GO:0016020;GO:0110165	UDP-glycosyltransferase activity;plasmodesma;transferase activity, transferring glycosyl groups;symplast;transferase activity;cell-cell junction;catalytic activity;anchoring junction;cell junction;plasma membrane;cell periphery;membrane;cellular anatomical entity
BaRT2v18chr6HG294060	drought.root-control.root	0.000328866	5.6955	up-regulated	Nuclear pore localization protein Npl;MPN domain-containing protein;Nuclear pore localization protein NPL4;Nuclear pore complex, rNpl4 component (Sc Npl4)	GO:0043130;GO:0006511;GO:0005634;GO:0031625;GO:0019941;GO:0043231;GO:0032182;GO:0043632;GO:0043227;GO:0044389;GO:0051603;GO:0043229;GO:0019899;GO:0044257;GO:0043226;GO:0030163;GO:0005515;GO:0005622;GO:0044265;GO:0005488;GO:0005829;GO:0009057;GO:0005783;GO:1901565;GO:0012505;GO:0044248;GO:0005737;GO:1901575;GO:0110165;GO:0009056;GO:0006508;GO:0044267;GO:0019538;GO:0044260;GO:1901564;GO:0043170;GO:…	ubiquitin binding;ubiquitin-dependent protein catabolic process;nucleus;ubiquitin protein ligase binding;modification-dependent protein catabolic process;intracellular membrane-bounded organelle;ubiquitin-like protein binding;modification-dependent macromolecule catabolic process;membrane-bounded organelle;ubiquitin-like protein ligase binding;proteolysis involved in cellular protein catabolic pr…
BaRT2v18chr7HG353440	drought.leaf-control.leaf	4.50716e-07	5.69233	up-regulated	0	0	0
BaRT2v18chr5HG229100	drought.root-control.root	0.00427322	5.68216	up-regulated	0	0	0
BaRT2v18chr7HG335810	drought.leaf-control.leaf	7.06856e-07	5.67416	up-regulated	Carbonic anhydrase;Putative dioscorin class A	GO:0004089;GO:0006730;GO:0016021;GO:0016836;GO:0044281;GO:0031224;GO:0016835;GO:0044237;GO:0016020;GO:0008270;GO:0008152;GO:0110165;GO:0016829;GO:0009987;GO:0046914;GO:0046872;GO:0043169;GO:0043167;GO:0005488;GO:0003824	carbonate dehydratase activity;one-carbon metabolic process;integral component of membrane;hydro-lyase activity;small molecule metabolic process;intrinsic component of membrane;carbon-oxygen lyase activity;cellular metabolic process;membrane;zinc ion binding;metabolic process;cellular anatomical entity;lyase activity;cellular process;transition metal ion binding;metal ion binding;cation binding;i…
BaRT2v18chr2HG083600	drought.root-control.root	6.21597e-06	5.66729	up-regulated	AAI domain-containing protein	GO:0009627;GO:0005504;GO:0033293;GO:0098542;GO:0008289;GO:0006952;GO:0031406;GO:0051707;GO:0043207;GO:0043168;GO:0009607;GO:0043167;GO:0009605;GO:0005488;GO:0044419;GO:0006950;GO:0050896;GO:0006869;GO:0010876;GO:0033036;GO:0071702;GO:0006820;GO:0006811;GO:0006810;GO:0051234;GO:0051179;GO:0009627;GO:0005504;GO:0016021;GO:0033293;GO:0098542;GO:0031224;GO:0008289;GO:0006952;GO:0016020;GO:0031406;GO:…	systemic acquired resistance;fatty acid binding;monocarboxylic acid binding;defense response to other organism;lipid binding;defense response;carboxylic acid binding;response to other organism;response to external biotic stimulus;anion binding;response to biotic stimulus;ion binding;response to external stimulus;binding;biological process involved in interspecies interaction between organisms;res…
BaRT2v18chr2HG057190	drought.leaf-control.leaf	0.000503045	5.65693	up-regulated	J domain-containing protein;Tetratricopeptide repeat (TPR)-like superfamily protein	0	0
BaRT2v18chr4HG211830	drought.leaf-control.leaf	1.4883e-05	5.65167	up-regulated	AB hydrolase-1 domain-containing protein;Hydrolase, alpha/beta fold family protein, expressed;Monoacylglycerol lipase ABHD6;2-hydroxy-6-oxononadienedioate/2-hydroxy-6- oxononatrienedioate hydrolase-like	GO:0016787;GO:0016021;GO:0009820;GO:0003824;GO:0031224;GO:0006470;GO:0016020;GO:0004806;GO:0016311;GO:0106306;GO:1901564;GO:0005886;GO:0106307;GO:0019538;GO:0071944;GO:0004722;GO:0006508;GO:0110165;GO:0016298;GO:0006464;GO:0016788;GO:0036211;GO:0004721;GO:0043412;GO:0052689;GO:0006807;GO:0140096;GO:0043170;GO:0004252;GO:0006796;GO:0016791;GO:0006793;GO:0008236;GO:0044267;GO:0017171;GO:0071704;GO:…	hydrolase activity;integral component of membrane;alkaloid metabolic process;catalytic activity;intrinsic component of membrane;protein dephosphorylation;membrane;triglyceride lipase activity;dephosphorylation;protein serine phosphatase activity;organonitrogen compound metabolic process;plasma membrane;protein threonine phosphatase activity;protein metabolic process;cell periphery;protein serine/…
BaRT2v18chr1HG030690	drought.leaf-control.leaf	4.53688e-06	5.64798	up-regulated	0	GO:0016021;GO:0031224;GO:0016020;GO:0110165;GO:0016021;GO:0031224;GO:0016020;GO:0110165;GO:0016021;GO:0031224;GO:0016020;GO:0110165	integral component of membrane;intrinsic component of membrane;membrane;cellular anatomical entity;integral component of membrane;intrinsic component of membrane;membrane;cellular anatomical entity;integral component of membrane;intrinsic component of membrane;membrane;cellular anatomical entity
BaRT2v18chr5HG275050	drought.leaf-control.leaf	4.41688e-05	5.64333	up-regulated	0	0	0
BaRT2v18chr1HG021300	drought.leaf-control.leaf	2.07114e-07	5.63475	up-regulated	0	0	0
BaRT2v18chr6HG316620	drought.leaf-control.leaf	1.67097e-06	5.62577	up-regulated	0	0	0
BaRT2v18chr2HG066530	drought.leaf-control.leaf	2.76257e-05	5.62102	up-regulated	COBRA-like protein 6	GO:0010215;GO:0031225;GO:0071668;GO:0046658;GO:0070726;GO:0031226;GO:0009832;GO:0031224;GO:0009664;GO:0016020;GO:0071669;GO:0005886;GO:0030198;GO:0071944;GO:0043062;GO:0016021;GO:0071555;GO:0110165;GO:0042546;GO:0045229;GO:0071554;GO:0022607;GO:0044085;GO:0052324;GO:0052541;GO:0016043;GO:0034410;GO:0034406;GO:0071840;GO:0070592;GO:0030244;GO:0051274;GO:0010383;GO:0030243;GO:0051273;GO:0009250;GO:…	cellulose microfibril organization;anchored component of membrane;plant-type cell wall assembly;anchored component of plasma membrane;cell wall assembly;intrinsic component of plasma membrane;plant-type cell wall biogenesis;intrinsic component of membrane;plant-type cell wall organization;membrane;plant-type cell wall organization or biogenesis;plasma membrane;extracellular matrix organization;ce…
BaRT2v18chr6HG282840	drought.root-control.root	0.000273724	5.61634	up-regulated	0	0	0
BaRT2v18chr7HG370980	drought.leaf-control.leaf	0.000117965	5.59774	up-regulated	Germin-like protein 8-4	GO:0048046;GO:0030145;GO:0005618;GO:0046914;GO:0030312;GO:0046872;GO:0005576;GO:0043169;GO:0071944;GO:0043167;GO:0005488;GO:0110165;GO:0048046;GO:0030145;GO:0005618;GO:0046914;GO:0030312;GO:0046872;GO:0005576;GO:0043169;GO:0071944;GO:0043167;GO:0005488;GO:0110165	apoplast;manganese ion binding;cell wall;transition metal ion binding;external encapsulating structure;metal ion binding;extracellular region;cation binding;cell periphery;ion binding;binding;cellular anatomical entity;apoplast;manganese ion binding;cell wall;transition metal ion binding;external encapsulating structure;metal ion binding;extracellular region;cation binding;cell periphery;ion bind…
BaRT2v18chr1HG021550	drought.leaf-control.leaf	2.66328e-05	5.56999	up-regulated	0	0	0
BaRT2v18chr7HG333880	drought.root-control.root	4.2252e-05	5.56575	up-regulated	0	GO:0006334;GO:0000786;GO:0003677;GO:0031497;GO:0044815;GO:0003676;GO:0006333;GO:0000785;GO:1901363;GO:0034728;GO:0032993;GO:0097159;GO:0065004;GO:0005694;GO:0005488;GO:0071824;GO:0032991;GO:0006323;GO:0043232;GO:0006325;GO:0043228;GO:0034622;GO:0043229;GO:0071103;GO:0043226;GO:0065003;GO:0005622;GO:0043933;GO:0110165;GO:0051276;GO:0022607;GO:0006996;GO:0044085;GO:0016043;GO:0071840;GO:0009987;GO:…	nucleosome assembly;nucleosome;DNA binding;chromatin assembly;DNA packaging complex;nucleic acid binding;chromatin assembly or disassembly;chromatin;heterocyclic compound binding;nucleosome organization;protein-DNA complex;organic cyclic compound binding;protein-DNA complex assembly;chromosome;binding;protein-DNA complex subunit organization;protein-containing complex;DNA packaging;intracellular …
BaRT2v18chr1HG021230	drought.leaf-control.leaf	8.11592e-05	5.55914	up-regulated	0	0	0
BaRT2v18chr7HG329060	drought.leaf-control.leaf	2.93884e-10	5.55792	up-regulated	Fructosyltransferase;6(G)-fructosyltransferase;Putative soluble acid invertase (Fragment);Putative (Sucrose/fructan) 6-fructosyltransferase;Beta-fructofuranosidase 1	GO:0004553;GO:0005975;GO:0005773;GO:0016798;GO:0044238;GO:0043231;GO:0004575;GO:0071704;GO:0043227;GO:0004564;GO:0008152;GO:0016021;GO:0090599;GO:0043229;GO:0016787;GO:0031224;GO:0015926;GO:0043226;GO:0016740;GO:0005737;GO:0003824;GO:0016020;GO:0005622;GO:0050306;GO:0050738;GO:0110165;GO:0050053;GO:0016758;GO:0016757	hydrolase activity, hydrolyzing O-glycosyl compounds;carbohydrate metabolic process;vacuole;hydrolase activity, acting on glycosyl bonds;primary metabolic process;intracellular membrane-bounded organelle;sucrose alpha-glucosidase activity;organic substance metabolic process;membrane-bounded organelle;beta-fructofuranosidase activity;metabolic process;integral component of membrane;alpha-glucosida…
BaRT2v18chr6HG314430	drought.leaf-control.leaf	0.000420431	5.55222	up-regulated	0	0	0
BaRT2v18chr5HG221760	drought.leaf-control.leaf	4.05341e-07	5.54995	up-regulated	0	GO:0016021;GO:0031224;GO:0016020;GO:0110165;GO:0016021;GO:0031224;GO:0016020;GO:0110165	integral component of membrane;intrinsic component of membrane;membrane;cellular anatomical entity;integral component of membrane;intrinsic component of membrane;membrane;cellular anatomical entity
BaRT2v18chr5HG252250	drought.leaf-control.leaf	1.0434e-07	5.54851	up-regulated	Phytocyanin domain-containing protein;blue copper protein-like	GO:0009055;GO:0022900;GO:0046658;GO:0006091;GO:0031225;GO:0016491;GO:0031226;GO:0044237;GO:0003824;GO:0005886;GO:0008152;GO:0071944;GO:0009987;GO:0031224;GO:0016020;GO:0016021;GO:0009506;GO:0055044;GO:0005911;GO:0070161;GO:0030054;GO:0110165	electron transfer activity;electron transport chain;anchored component of plasma membrane;generation of precursor metabolites and energy;anchored component of membrane;oxidoreductase activity;intrinsic component of plasma membrane;cellular metabolic process;catalytic activity;plasma membrane;metabolic process;cell periphery;cellular process;intrinsic component of membrane;membrane;integral compon…
BaRT2v18chr7HG388050	drought.leaf-control.leaf	1.48168e-07	5.54542	up-regulated	1-phosphatidylinositol-4-phosphate 5-kinase	GO:0016308;GO:0046854;GO:0005829;GO:0016307;GO:0046834;GO:0005634;GO:0046488;GO:0016773;GO:0043231;GO:0030258;GO:0016301;GO:0043227;GO:0006650;GO:0016772;GO:0043229;GO:0046486;GO:0005524;GO:0043226;GO:0006644;GO:0032559;GO:0005737;GO:0044255;GO:0030554;GO:0005622;GO:0006629;GO:0035639;GO:0016020;GO:0019637;GO:0032555;GO:0110165;GO:0016310;GO:0017076;GO:0032553;GO:0006796;GO:0097367;GO:0006793;GO:…	1-phosphatidylinositol-4-phosphate 5-kinase activity;phosphatidylinositol phosphorylation;cytosol;phosphatidylinositol phosphate kinase activity;lipid phosphorylation;nucleus;phosphatidylinositol metabolic process;phosphotransferase activity, alcohol group as acceptor;intracellular membrane-bounded organelle;lipid modification;kinase activity;membrane-bounded organelle;glycerophospholipid metabol…
BaRT2v18chr2HG082200	drought.leaf-control.leaf	0.00106795	5.54401	up-regulated	Glycerophosphodiester phosphodiesterase	GO:0008889;GO:0006071;GO:0019400;GO:0008081;GO:0019751;GO:0042578;GO:0006066;GO:0016788;GO:1901615;GO:0016787;GO:0044262;GO:0003824;GO:0006629;GO:0005975;GO:0044281;GO:0046475;GO:0046503;GO:0009395;GO:0044242;GO:0016042;GO:0006650;GO:0046486;GO:0046434;GO:0006644;GO:0044238;GO:0044255;GO:0044248;GO:0044237;GO:0071704;GO:1901575;GO:0009056;GO:0019637;GO:0008152;GO:0006796;GO:0006793;GO:0009987;GO:…	glycerophosphodiester phosphodiesterase activity;glycerol metabolic process;alditol metabolic process;phosphoric diester hydrolase activity;polyol metabolic process;phosphoric ester hydrolase activity;alcohol metabolic process;hydrolase activity, acting on ester bonds;organic hydroxy compound metabolic process;hydrolase activity;cellular carbohydrate metabolic process;catalytic activity;lipid met…
BaRT2v18chr5HG269410	drought.leaf-control.leaf	0.000918229	5.54237	up-regulated	Dehydrin;Deyhydrin 4;Late embryogenesis abundant	GO:0009415;GO:0005829;GO:1901611;GO:0001101;GO:0005737;GO:0070300;GO:0010035;GO:0005622;GO:0001786;GO:1901700;GO:0035091;GO:0012506;GO:0009628;GO:0005543;GO:0031982;GO:0042221;GO:0072341;GO:0031090;GO:0009631;GO:0008289;GO:0043227;GO:0050896;GO:0043168;GO:0043226;GO:0009414;GO:0043167;GO:0016020;GO:0009737;GO:0005488;GO:0110165;GO:0009409;GO:0097305;GO:0033993;GO:0009725;GO:0009266;GO:0009719;GO:…	response to water;cytosol;phosphatidylglycerol binding;response to acid chemical;cytoplasm;phosphatidic acid binding;response to inorganic substance;intracellular anatomical structure;phosphatidylserine binding;response to oxygen-containing compound;phosphatidylinositol binding;vesicle membrane;response to abiotic stimulus;phospholipid binding;vesicle;response to chemical;modified amino acid bind…
BaRT2v18chr4HG210310	drought.leaf-control.leaf	2.49171e-06	5.53274	up-regulated	Annexin-like protein RJ4;Peroxidase	GO:0005544;GO:0005737;GO:0009651;GO:0005543;GO:0005622;GO:0009414;GO:0008289;GO:0009415;GO:0009506;GO:0005509;GO:0009737;GO:0055044;GO:0046872;GO:0009409;GO:0005911;GO:0043169;GO:0001101;GO:0070161;GO:0043167;GO:0097305;GO:0030054;GO:0005488;GO:0006970;GO:0016021;GO:0043295;GO:0033993;GO:0031224;GO:1900750;GO:0009725;GO:0016020;GO:0004364;GO:0009408;GO:0110165;GO:0042277;GO:0009266;GO:0072341;GO:…	calcium-dependent phospholipid binding;cytoplasm;response to salt stress;phospholipid binding;intracellular anatomical structure;response to water deprivation;lipid binding;response to water;plasmodesma;calcium ion binding;response to abscisic acid;symplast;metal ion binding;response to cold;cell-cell junction;cation binding;response to acid chemical;anchoring junction;ion binding;response to alc…
BaRT2v18chr7HG370320	drought.leaf-control.leaf	3.05958e-07	5.53039	up-regulated	HMA domain-containing protein;Heavy metal-associated isoprenylated plant protein 26	GO:0030001;GO:0046872;GO:0016021;GO:0006812;GO:0043169;GO:0031224;GO:0006811;GO:0043167;GO:0016020;GO:0006810;GO:0005488;GO:0110165;GO:0051234;GO:0051179	metal ion transport;metal ion binding;integral component of membrane;cation transport;cation binding;intrinsic component of membrane;ion transport;ion binding;membrane;transport;binding;cellular anatomical entity;establishment of localization;localization
BaRT2v18chr2HG083620	drought.leaf-control.leaf	4.29843e-07	5.52366	up-regulated	AAI domain-containing protein;Type 5 nonspecific lipid transfer protein LTP502;putative lipid-transfer protein DIR1	GO:0009627;GO:0005504;GO:0033293;GO:0098542;GO:0008289;GO:0006952;GO:0031406;GO:0051707;GO:0043207;GO:0043168;GO:0009607;GO:0043167;GO:0009605;GO:0005488;GO:0044419;GO:0006950;GO:0050896;GO:0006869;GO:0010876;GO:0033036;GO:0071702;GO:0006820;GO:0006811;GO:0006810;GO:0051234;GO:0051179;GO:0009627;GO:0005504;GO:0033293;GO:0098542;GO:0008289;GO:0006952;GO:0031406;GO:0051707;GO:0043207;GO:0043168;GO:…	systemic acquired resistance;fatty acid binding;monocarboxylic acid binding;defense response to other organism;lipid binding;defense response;carboxylic acid binding;response to other organism;response to external biotic stimulus;anion binding;response to biotic stimulus;ion binding;response to external stimulus;binding;biological process involved in interspecies interaction between organisms;res…
BaRT2v18chr3HG147420	drought.leaf-control.leaf	0.000389217	5.51489	up-regulated	0	0	0
BaRT2v18chr5HG254560	drought.leaf-control.leaf	1.0612e-05	5.50092	up-regulated	0	0	0
BaRT2v18chr4HG206250	drought.leaf-control.leaf	0.00271955	5.49265	up-regulated	Heat shock 70 kDa protein 8;78 kDa glucose-regulated protein-like protein;DnaK protein, expressed;Heat-shock protein 70T-2	GO:0005524;GO:0009408;GO:0005737;GO:0032559;GO:0009266;GO:0005622;GO:0030554;GO:0009628;GO:0005634;GO:0035639;GO:0051085;GO:0043231;GO:0032555;GO:0051084;GO:0043227;GO:0017076;GO:0006458;GO:0043229;GO:0032553;GO:0034620;GO:0043226;GO:0097367;GO:0035967;GO:0110165;GO:0051787;GO:0006986;GO:0044183;GO:0035966;GO:0043168;GO:0006950;GO:0000166;GO:0061077;GO:1901265;GO:0042026;GO:0036094;GO:0071310;GO:…	ATP binding;response to heat;cytoplasm;adenyl ribonucleotide binding;response to temperature stimulus;intracellular anatomical structure;adenyl nucleotide binding;response to abiotic stimulus;nucleus;purine ribonucleoside triphosphate binding;chaperone cofactor-dependent protein refolding;intracellular membrane-bounded organelle;purine ribonucleotide binding;'de novo' posttranslational protein fo…
BaRT2v18chr4HG209680	drought.leaf-control.leaf	1.5647e-06	5.4903	up-regulated	0	0	0
BaRT2v18chr4HG211900	drought.leaf-control.leaf	2.70058e-08	5.48929	up-regulated	Phenolic glucoside malonyltransferase 2;Putative quercetin 3-O-glucoside-6''-O-malonyltransferase;Agmatine coumaroyltransferase;Anthocyanin 5-aromatic acyltransferase	GO:0016747;GO:0016746;GO:0016740;GO:0003824	transferase activity, transferring acyl groups other than amino-acyl groups;transferase activity, transferring acyl groups;transferase activity;catalytic activity
BaRT2v18chr3HG130530	drought.leaf-control.leaf	2.86634e-05	5.48628	up-regulated	lon protease homolog, mitochondrial isoform X2;AAA domain-containing protein;p-loop containing nucleoside triphosphate hydrolase superfamily protein;calmodulin-interacting protein 111-like isoform X1;calmodulin-interacting protein 111-like isoform X2;transitional endoplasmic reticulum ATPase homolog 2-like	GO:0016887;GO:0048235;GO:0016021;GO:0017111;GO:0055046;GO:0031224;GO:0016462;GO:0009555;GO:0016020;GO:0016818;GO:0048229;GO:0110165;GO:0016817;GO:0048232;GO:0005524;GO:0022412;GO:0032559;GO:0007276;GO:0030554;GO:0048609;GO:0035639;GO:0032504;GO:0032555;GO:0019953;GO:0017076;GO:0044703;GO:0032553;GO:0003006;GO:0097367;GO:0022414;GO:0043168;GO:0000003;GO:0000166;GO:0030154;GO:1901265;GO:0048869;GO:…	ATPase activity;pollen sperm cell differentiation;integral component of membrane;nucleoside-triphosphatase activity;microgametogenesis;intrinsic component of membrane;pyrophosphatase activity;pollen development;membrane;hydrolase activity, acting on acid anhydrides, in phosphorus-containing anhydrides;gametophyte development;cellular anatomical entity;hydrolase activity, acting on acid anhydrides…
BaRT2v18chr7HG374760	drought.leaf-control.leaf	5.33091e-05	5.47655	up-regulated	Xyloglucan endotransglucosylase/hydrolase	GO:0016762;GO:0010411;GO:0048046;GO:0010410;GO:0046527;GO:0005618;GO:0010383;GO:0016758;GO:0030312;GO:0006073;GO:0004553;GO:0005576;GO:0044042;GO:0016798;GO:0071944;GO:0044264;GO:0016757;GO:0110165;GO:0005976;GO:0016787;GO:0042546;GO:0016740;GO:0044036;GO:0003824;GO:0071555;GO:0071554;GO:0045229;GO:0044262;GO:0044085;GO:0005975;GO:0016043;GO:0071840;GO:0044260;GO:0043170;GO:0044238;GO:0071704;GO:…	xyloglucan:xyloglucosyl transferase activity;xyloglucan metabolic process;apoplast;hemicellulose metabolic process;glucosyltransferase activity;cell wall;cell wall polysaccharide metabolic process;transferase activity, transferring hexosyl groups;external encapsulating structure;cellular glucan metabolic process;hydrolase activity, hydrolyzing O-glycosyl compounds;extracellular region;glucan meta…
BaRT2v18chr2HG092430	drought.leaf-control.leaf	3.81118e-05	5.47544	up-regulated	Gibberellin 2-beta-dioxygenase 8;Fe2OG dioxygenase domain-containing protein	0	0
BaRT2v18chr7HG363040	drought.root-control.root	4.32348e-05	5.47324	up-regulated	0	0	0
BaRT2v18chr3HG158060	drought.leaf-control.leaf	0.000103575	5.47135	up-regulated	Plant-specific domain TIGR01589 family protein expressed	GO:0032502	developmental process
BaRT2v18chr6HG321020	drought.root-control.root	0.000914793	5.4664	up-regulated	17.4 kDa class III heat shock protein;SHSP domain-containing protein;Cytosolic class II small heat-shock protein;Molecular chaperone (Small heat-shock protein Hsp26/Hsp42)	GO:0009408;GO:0043621;GO:0005737;GO:0009266;GO:0051082;GO:0005622;GO:0009628;GO:0005515;GO:0110165;GO:0042542;GO:0005488;GO:0009651;GO:0006970;GO:0006950;GO:0000302;GO:0051259;GO:0010035;GO:1901700;GO:0006979;GO:0006457;GO:0050896;GO:0065003;GO:0043933;GO:0022607;GO:0042221;GO:0044085;GO:0016043;GO:0071840;GO:0009987	response to heat;protein self-association;cytoplasm;response to temperature stimulus;unfolded protein binding;intracellular anatomical structure;response to abiotic stimulus;protein binding;cellular anatomical entity;response to hydrogen peroxide;binding;response to salt stress;response to osmotic stress;response to stress;response to reactive oxygen species;protein complex oligomerization;respon…
BaRT2v18chr4HG180120	drought.leaf-control.leaf	2.94405e-07	5.45837	up-regulated	ACT domain-containing protein ACR1;Amino acid binding protein, putative	GO:0016779;GO:0016772;GO:0016740;GO:0003824;GO:0016779;GO:0016772;GO:0016740;GO:0003824	nucleotidyltransferase activity;transferase activity, transferring phosphorus-containing groups;transferase activity;catalytic activity;nucleotidyltransferase activity;transferase activity, transferring phosphorus-containing groups;transferase activity;catalytic activity
BaRT2v18chr2HG091930	drought.leaf-control.leaf	0.00447111	5.45719	up-regulated	L-allo-threonine aldolase	GO:0016829;GO:0006520;GO:0005829;GO:0008732;GO:0019752;GO:0005737;GO:0043436;GO:0004793;GO:0005622;GO:0006082;GO:0016832;GO:0005794;GO:0044281;GO:0016830;GO:0012505;GO:0006567;GO:0003824;GO:0043231;GO:0009068;GO:0043227;GO:0006545;GO:0043229;GO:0006566;GO:0043226;GO:0006544;GO:0016020;GO:0009070;GO:0110165;GO:1901606;GO:1901564;GO:0009069;GO:0009063;GO:0009066;GO:0046395;GO:0016054;GO:0044282;GO:…	lyase activity;cellular amino acid metabolic process;cytosol;L-allo-threonine aldolase activity;carboxylic acid metabolic process;cytoplasm;oxoacid metabolic process;threonine aldolase activity;intracellular anatomical structure;organic acid metabolic process;aldehyde-lyase activity;Golgi apparatus;small molecule metabolic process;carbon-carbon lyase activity;endomembrane system;threonine catabol…
BaRT2v18chr2HG059290	drought.leaf-control.leaf	1.84874e-06	5.4569	up-regulated	0	0	0
BaRT2v18chr5HG230500	drought.leaf-control.leaf	4.18348e-05	5.45666	up-regulated	Transcription factor MYB108;Transcription factor MYB57;MYB transcription factor;Myb-like DNA-binding domain containing protein, expressed;Myb-like DNA-binding domain	GO:0005634;GO:0043565;GO:0006355;GO:0043231;GO:1903506;GO:0003677;GO:0043227;GO:2001141;GO:0003676;GO:0043229;GO:0051252;GO:1901363;GO:0043226;GO:0019219;GO:0097159;GO:2000112;GO:0005622;GO:0005488;GO:0010556;GO:0000978;GO:0110165;GO:0031326;GO:0000987;GO:0009889;GO:0005516;GO:0010468;GO:0000977;GO:0051171;GO:0000976;GO:0080090;GO:0001067;GO:0031323;GO:1990837;GO:0060255;GO:0003690;GO:0019222;GO:…	nucleus;sequence-specific DNA binding;regulation of transcription, DNA-templated;intracellular membrane-bounded organelle;regulation of nucleic acid-templated transcription;DNA binding;membrane-bounded organelle;regulation of RNA biosynthetic process;nucleic acid binding;intracellular organelle;regulation of RNA metabolic process;heterocyclic compound binding;organelle;regulation of nucleobase-co…
BaRT2v18chr5HG280230	drought.leaf-control.leaf	3.13767e-08	5.45518	up-regulated	0	0	0
BaRT2v18chr5HG229550-BaRT2v18chr5HG229560	drought.leaf-control.leaf	3.65626e-05	5.45307	up-regulated	Glutamine amidotransferase type-2 domain-containing protein;Asparagine synthetase domain-containing protein	GO:0004066;GO:0006529;GO:0006528;GO:0016884;GO:0009067;GO:0016879;GO:0009066;GO:0016874;GO:1901607;GO:0003824;GO:0008652;GO:0046982;GO:1901605;GO:0046983;GO:0046394;GO:0005515;GO:0016053;GO:0016787;GO:0006520;GO:0005488;GO:0044283;GO:0019752;GO:0043436;GO:0006082;GO:0044281;GO:1901566;GO:0044249;GO:1901576;GO:0009058;GO:1901564;GO:0006807;GO:0044238;GO:0044237;GO:0071704;GO:0008152;GO:0009987	asparagine synthase (glutamine-hydrolyzing) activity;asparagine biosynthetic process;asparagine metabolic process;carbon-nitrogen ligase activity, with glutamine as amido-N-donor;aspartate family amino acid biosynthetic process;ligase activity, forming carbon-nitrogen bonds;aspartate family amino acid metabolic process;ligase activity;alpha-amino acid biosynthetic process;catalytic activity;cellu…
BaRT2v18chr1HG014370	drought.leaf-control.leaf	1.30923e-08	5.43735	up-regulated	S-type anion channel SLAH3	GO:0055085;GO:0005886;GO:0071944;GO:0006810;GO:0051234;GO:0016021;GO:0051179;GO:0031224;GO:0016020;GO:0009987;GO:0110165	transmembrane transport;plasma membrane;cell periphery;transport;establishment of localization;integral component of membrane;localization;intrinsic component of membrane;membrane;cellular process;cellular anatomical entity
BaRT2v18chr2HG105140	drought.leaf-control.leaf	1.83714e-06	5.43337	up-regulated	Flavanone 3-hydroxylase;Fe2OG dioxygenase domain-containing protein	0	0
BaRT2v18chr1HG045070	drought.leaf-control.leaf	7.08697e-07	5.42959	up-regulated	Fasciclin-like arabinogalactan protein 13;FAS1 domain-containing protein	GO:0009834;GO:0005886;GO:0009832;GO:0071944;GO:0071669;GO:0016020;GO:0042546;GO:0016021;GO:0071554;GO:0031224;GO:0044085;GO:0110165;GO:0071840;GO:0009987;GO:0009834;GO:0005886;GO:0009832;GO:0071944;GO:0071669;GO:0016020;GO:0042546;GO:0016021;GO:0071554;GO:0031224;GO:0044085;GO:0110165;GO:0071840;GO:0009987	plant-type secondary cell wall biogenesis;plasma membrane;plant-type cell wall biogenesis;cell periphery;plant-type cell wall organization or biogenesis;membrane;cell wall biogenesis;integral component of membrane;cell wall organization or biogenesis;intrinsic component of membrane;cellular component biogenesis;cellular anatomical entity;cellular component organization or biogenesis;cellular proc…
BaRT2v18chr4HG193170	drought.leaf-control.leaf	0.00190192	5.42456	up-regulated	0	GO:0009881;GO:0018298;GO:0038023;GO:0006464;GO:0060089;GO:0036211;GO:0043412;GO:0050896;GO:0044267;GO:0019538;GO:0044260;GO:1901564;GO:0043170;GO:0006807;GO:0044238;GO:0044237;GO:0071704;GO:0008152;GO:0009987	photoreceptor activity;protein-chromophore linkage;signaling receptor activity;cellular protein modification process;molecular transducer activity;protein modification process;macromolecule modification;response to stimulus;cellular protein metabolic process;protein metabolic process;cellular macromolecule metabolic process;organonitrogen compound metabolic process;macromolecule metabolic process…
BaRT2v18chr1HG040250	drought.root-control.root	0.000262793	5.42368	up-regulated	Late embryogenesis abundant protein 3;ABA inducible protein;ABA-inducible protein PHV A1	GO:0015276;GO:1902584;GO:0005886;GO:0022834;GO:2000070;GO:0071944;GO:0022836;GO:0048584;GO:0005634;GO:0038023;GO:0034220;GO:0043231;GO:0060089;GO:0080134;GO:0043227;GO:0005216;GO:0048583;GO:0043229;GO:0015267;GO:0006811;GO:0043226;GO:0022803;GO:0048518;GO:0016020;GO:0015318;GO:0055085;GO:0005622;GO:0015075;GO:0006810;GO:0110165;GO:0022857;GO:0051234;GO:0005215;GO:0051179;GO:0050789;GO:0065007;GO:…	ligand-gated ion channel activity;positive regulation of response to water deprivation;plasma membrane;ligand-gated channel activity;regulation of response to water deprivation;cell periphery;gated channel activity;positive regulation of response to stimulus;nucleus;signaling receptor activity;ion transmembrane transport;intracellular membrane-bounded organelle;molecular transducer activity;regul…
BaRT2v18chr7HG336660	drought.leaf-control.leaf	2.20504e-05	5.41764	up-regulated	0	0	0
BaRT2v18chr5HG246820	drought.leaf-control.leaf	2.78201e-07	5.41114	up-regulated	0	0	0
BaRT2v18chr2HG072870	drought.leaf-control.leaf	8.3756e-05	5.40889	up-regulated	AAA domain-containing protein;Mitochondrial chaperone BCS1;Protein HYPER-SENSITIVITY-RELATED 4	GO:0016887;GO:0017111;GO:0016462;GO:0016818;GO:0016817;GO:0005524;GO:0032559;GO:0030554;GO:0035639;GO:0032555;GO:0017076;GO:0032553;GO:0097367;GO:0043168;GO:0000166;GO:1901265;GO:0036094;GO:0016787;GO:0043167;GO:1901363;GO:0097159;GO:0005488;GO:0003824	ATPase activity;nucleoside-triphosphatase activity;pyrophosphatase activity;hydrolase activity, acting on acid anhydrides, in phosphorus-containing anhydrides;hydrolase activity, acting on acid anhydrides;ATP binding;adenyl ribonucleotide binding;adenyl nucleotide binding;purine ribonucleoside triphosphate binding;purine ribonucleotide binding;purine nucleotide binding;ribonucleotide binding;carb…
BaRT2v18chr6HG318760	drought.leaf-control.leaf	1.40421e-07	5.40623	up-regulated	0	0	0
BaRT2v18chr3HG130530	drought.root-control.root	0.00188304	5.39666	up-regulated	lon protease homolog, mitochondrial isoform X2;AAA domain-containing protein;p-loop containing nucleoside triphosphate hydrolase superfamily protein;calmodulin-interacting protein 111-like isoform X1;calmodulin-interacting protein 111-like isoform X2;transitional endoplasmic reticulum ATPase homolog 2-like	GO:0016887;GO:0048235;GO:0016021;GO:0017111;GO:0055046;GO:0031224;GO:0016462;GO:0009555;GO:0016020;GO:0016818;GO:0048229;GO:0110165;GO:0016817;GO:0048232;GO:0005524;GO:0022412;GO:0032559;GO:0007276;GO:0030554;GO:0048609;GO:0035639;GO:0032504;GO:0032555;GO:0019953;GO:0017076;GO:0044703;GO:0032553;GO:0003006;GO:0097367;GO:0022414;GO:0043168;GO:0000003;GO:0000166;GO:0030154;GO:1901265;GO:0048869;GO:…	ATPase activity;pollen sperm cell differentiation;integral component of membrane;nucleoside-triphosphatase activity;microgametogenesis;intrinsic component of membrane;pyrophosphatase activity;pollen development;membrane;hydrolase activity, acting on acid anhydrides, in phosphorus-containing anhydrides;gametophyte development;cellular anatomical entity;hydrolase activity, acting on acid anhydrides…
BaRT2v18chr4HG209660	drought.leaf-control.leaf	2.7645e-06	5.39498	up-regulated	3-ketoacyl-CoA synthase	GO:0006633;GO:0016747;GO:0016021;GO:0072330;GO:0016746;GO:0031224;GO:0006631;GO:0016740;GO:0016020;GO:0008610;GO:0102336;GO:0031298;GO:0032787;GO:0102337;GO:0043596;GO:0044255;GO:0102338;GO:0000228;GO:0006629;GO:0102756;GO:0005657;GO:0046394;GO:0003824;GO:0000785;GO:0016053;GO:0005694;GO:0003677;GO:0044283;GO:0031981;GO:0003676;GO:0019752;GO:0140513;GO:1901363;GO:0043436;GO:0070013;GO:0097159;GO:…	fatty acid biosynthetic process;transferase activity, transferring acyl groups other than amino-acyl groups;integral component of membrane;monocarboxylic acid biosynthetic process;transferase activity, transferring acyl groups;intrinsic component of membrane;fatty acid metabolic process;transferase activity;membrane;lipid biosynthetic process;3-oxo-arachidoyl-CoA synthase activity;replication for…
BaRT2v18chr5HG260500	drought.leaf-control.leaf	7.77022e-05	5.39461	up-regulated	Putrescine hydroxycinnamoyltransferase;Agmatine coumaroyltransferase;Spermidine hydroxycinnamoyl transferase;Anthranilate N-benzoyltransferase protein 1	GO:0016747;GO:0016746;GO:0050734;GO:0016740;GO:0003824;GO:0016747;GO:0016746;GO:0050734;GO:0016740;GO:0003824	transferase activity, transferring acyl groups other than amino-acyl groups;transferase activity, transferring acyl groups;hydroxycinnamoyltransferase activity;transferase activity;catalytic activity;transferase activity, transferring acyl groups other than amino-acyl groups;transferase activity, transferring acyl groups;hydroxycinnamoyltransferase activity;transferase activity;catalytic activity
BaRT2v18chr2HG070960	drought.leaf-control.leaf	2.93101e-08	5.39163	up-regulated	Mixed-linked glucan synthase 2;Cellulose synthase-like CslF8;Cellulose synthase-like protein D3	GO:0016760;GO:0030244;GO:0005802;GO:0016759;GO:0051274;GO:0098791;GO:0035251;GO:0030243;GO:0005794;GO:0046527;GO:0051273;GO:0031984;GO:0009250;GO:0008194;GO:0012505;GO:0006073;GO:0016758;GO:0016021;GO:0044042;GO:0016757;GO:0031224;GO:0033692;GO:0051753;GO:0043231;GO:0034637;GO:0019187;GO:0043227;GO:0000271;GO:0000030;GO:0016020;GO:0044264;GO:0016740;GO:0005886;GO:0005976;GO:0071944;GO:0003824;GO:…	cellulose synthase (UDP-forming) activity;cellulose biosynthetic process;trans-Golgi network;cellulose synthase activity;beta-glucan biosynthetic process;Golgi apparatus subcompartment;UDP-glucosyltransferase activity;cellulose metabolic process;Golgi apparatus;glucosyltransferase activity;beta-glucan metabolic process;organelle subcompartment;glucan biosynthetic process;UDP-glycosyltransferase a…
BaRT2v18chr1HG042620	drought.leaf-control.leaf	2.87259e-05	5.39111	up-regulated	Homeobox-leucine zipper protein HOX7;Homeobox, conserved site-containing protein;Homeobox domain-containing protein	GO:0000981;GO:0006357;GO:0005634;GO:0043565;GO:0006355;GO:0043231;GO:0003700;GO:1903506;GO:0043227;GO:0140110;GO:2001141;GO:0043229;GO:0051252;GO:0003677;GO:0043226;GO:0019219;GO:0003676;GO:0005622;GO:2000112;GO:1901363;GO:0110165;GO:0010556;GO:0097159;GO:0031326;GO:0005488;GO:0009889;GO:0010468;GO:0051171;GO:0080090;GO:0031323;GO:0060255;GO:0019222;GO:0050794;GO:0050789;GO:0065007;GO:0000981;GO:…	DNA-binding transcription factor activity, RNA polymerase II-specific;regulation of transcription by RNA polymerase II;nucleus;sequence-specific DNA binding;regulation of transcription, DNA-templated;intracellular membrane-bounded organelle;DNA-binding transcription factor activity;regulation of nucleic acid-templated transcription;membrane-bounded organelle;transcription regulator activity;regul…
BaRT2v18chr5HG280520	drought.leaf-control.leaf	2.32543e-05	5.3802	up-regulated	0	GO:0004553;GO:0005975;GO:0016798;GO:0044238;GO:0016787;GO:0071704;GO:0003824;GO:0008152;GO:0004553;GO:0005975;GO:0005618;GO:0016798;GO:0044238;GO:0030312;GO:0016787;GO:0071704;GO:0005576;GO:0003824;GO:0008152;GO:0048046;GO:0010273;GO:0016756;GO:0016021;GO:1990169;GO:0004564;GO:0031224;GO:0098849;GO:0016755;GO:0071944;GO:0071585;GO:0016746;GO:0016020;GO:1990170;GO:0140096;GO:0110165;GO:0097501;GO:…	hydrolase activity, hydrolyzing O-glycosyl compounds;carbohydrate metabolic process;hydrolase activity, acting on glycosyl bonds;primary metabolic process;hydrolase activity;organic substance metabolic process;catalytic activity;metabolic process;hydrolase activity, hydrolyzing O-glycosyl compounds;carbohydrate metabolic process;cell wall;hydrolase activity, acting on glycosyl bonds;primary metab…
BaRT2v18chr6HG283790	drought.leaf-control.leaf	2.08188e-06	5.37865	up-regulated	Glycosyltransferase;UDP-glycosyltransferase 85A2	GO:0008194;GO:0006353;GO:0016757;GO:0006351;GO:0080044;GO:0097659;GO:0080043;GO:0032774;GO:0035251;GO:0034654;GO:0046527;GO:0016070;GO:0016740;GO:0006355;GO:0016758;GO:1903506;GO:0003824;GO:2001141;GO:0003690;GO:0051252;GO:0019219;GO:0003677;GO:2000112;GO:0003676;GO:0010556;GO:1901363;GO:0031326;GO:0097159;GO:0009889;GO:0005488;GO:0010468;GO:0019438;GO:0051171;GO:0080090;GO:0031323;GO:0018130;GO:…	UDP-glycosyltransferase activity;DNA-templated transcription, termination;transferase activity, transferring glycosyl groups;transcription, DNA-templated;quercetin 7-O-glucosyltransferase activity;nucleic acid-templated transcription;quercetin 3-O-glucosyltransferase activity;RNA biosynthetic process;UDP-glucosyltransferase activity;nucleobase-containing compound biosynthetic process;glucosyltran…
BaRT2v18chr7HG346210	drought.leaf-control.leaf	0.000765523	5.37392	up-regulated	Pyruvate dehydrogenase E1 component subunit alpha	0	0
BaRT2v18chr1HG036090	drought.leaf-control.leaf	1.01614e-07	5.3624	up-regulated	Laccase	0	0
BaRT2v18chr5HG278810	drought.root-control.root	0.000265211	5.35841	up-regulated	0	0	0
BaRT2v18chr1HG030650	drought.leaf-control.leaf	7.47566e-07	5.35527	up-regulated	NAC domain-containing protein;Putative no apical meristem (NAM) protein	GO:0006355;GO:0003677;GO:0005634;GO:1903506;GO:0003676;GO:0043231;GO:2001141;GO:1901363;GO:0043227;GO:0051252;GO:0097159;GO:0043229;GO:0019219;GO:0043565;GO:0043226;GO:2000112;GO:0005488;GO:0005622;GO:0010556;GO:0005515;GO:0110165;GO:0031326;GO:0009889;GO:0010468;GO:0051171;GO:0080090;GO:0031323;GO:0060255;GO:0019222;GO:1901002;GO:1902584;GO:2000070;GO:0050794;GO:1901000;GO:0050789;GO:0065007;GO:…	regulation of transcription, DNA-templated;DNA binding;nucleus;regulation of nucleic acid-templated transcription;nucleic acid binding;intracellular membrane-bounded organelle;regulation of RNA biosynthetic process;heterocyclic compound binding;membrane-bounded organelle;regulation of RNA metabolic process;organic cyclic compound binding;intracellular organelle;regulation of nucleobase-containing…
BaRT2v18chr6HG321190	drought.leaf-control.leaf	7.68575e-05	5.35188	up-regulated	Lysine ketoglutarate reductase;Lysine-ketoglutarate reductase/saccharopine dehydrogenase1;Alpha-aminoadipic semialdehyde synthase isoform X1	GO:0016021;GO:0031224;GO:0016020;GO:0110165;GO:0016021;GO:0031224;GO:0016020;GO:0110165;GO:0016021;GO:0031224;GO:0016020;GO:0110165;GO:0016021;GO:0031224;GO:0016020;GO:0110165;GO:0016021;GO:0031224;GO:0016020;GO:0110165;GO:0016021;GO:0031224;GO:0016020;GO:0110165;GO:0016021;GO:0031224;GO:0016020;GO:0110165	integral component of membrane;intrinsic component of membrane;membrane;cellular anatomical entity;integral component of membrane;intrinsic component of membrane;membrane;cellular anatomical entity;integral component of membrane;intrinsic component of membrane;membrane;cellular anatomical entity;integral component of membrane;intrinsic component of membrane;membrane;cellular anatomical entity;int…
BaRT2v18chr4HG189460	drought.root-control.root	2.41363e-06	5.35149	up-regulated	Homeobox protein like;Transcription factor SUM-1;Putative Pentatricopeptide repeat-containing protein;Optomotor-blind protein	GO:0016021;GO:0003677;GO:0031224;GO:0003676;GO:0016020;GO:1901363;GO:0110165;GO:0097159;GO:0005488	integral component of membrane;DNA binding;intrinsic component of membrane;nucleic acid binding;membrane;heterocyclic compound binding;cellular anatomical entity;organic cyclic compound binding;binding
BaRT2v18chr7HG340990	drought.leaf-control.leaf	8.93395e-07	5.35071	up-regulated	0	0	0
BaRT2v18chr5HG225420	drought.leaf-control.leaf	0.000127398	5.34595	up-regulated	Fe2OG dioxygenase domain-containing protein;Putative 2-oxoglutarate and Fe(II)-dependent oxygenase superfamily protein	0	0
BaRT2v18chr5HG275090	drought.root-control.root	0.000683846	5.34329	up-regulated	Actin-depolymerizing factor;ADF-H domain-containing protein;Actin depolymerizing factor;Putative ADF/Cofilin/Destrin, ADF-H/Gelsolin-like domain protein	GO:0030042;GO:0015629;GO:0003779;GO:0051261;GO:0008092;GO:0005856;GO:0008154;GO:0005515;GO:0043232;GO:0007015;GO:0051015;GO:0043228;GO:0097435;GO:0044877;GO:0043229;GO:0043624;GO:0043226;GO:0005488;GO:0032984;GO:0005622;GO:0022411;GO:0005737;GO:0030036;GO:0110165;GO:0030029;GO:0016021;GO:0007010;GO:0031224;GO:0043933;GO:0016020;GO:0006996;GO:0016043;GO:0071840;GO:0009987	actin filament depolymerization;actin cytoskeleton;actin binding;protein depolymerization;cytoskeletal protein binding;cytoskeleton;actin polymerization or depolymerization;protein binding;intracellular non-membrane-bounded organelle;actin filament organization;actin filament binding;non-membrane-bounded organelle;supramolecular fiber organization;protein-containing complex binding;intracellular …
BaRT2v18chr5HG229940	drought.leaf-control.leaf	3.45624e-06	5.34237	up-regulated	0	0	0
BaRT2v18chr1HG043850	drought.leaf-control.leaf	1.82615e-05	5.34016	up-regulated	Cytochrome b561 and DOMON domain-containing protein;Ferric-chelate reductase 1;Membrane protein-like	GO:0046872;GO:0016021;GO:0043169;GO:0031224;GO:0043167;GO:0016020;GO:0005488;GO:0110165;GO:0046872;GO:0016021;GO:0043169;GO:0031224;GO:0043167;GO:0016020;GO:0005488;GO:0110165;GO:0046872;GO:0016021;GO:0043169;GO:0031224;GO:0043167;GO:0016020;GO:0005488;GO:0110165	metal ion binding;integral component of membrane;cation binding;intrinsic component of membrane;ion binding;membrane;binding;cellular anatomical entity;metal ion binding;integral component of membrane;cation binding;intrinsic component of membrane;ion binding;membrane;binding;cellular anatomical entity;metal ion binding;integral component of membrane;cation binding;intrinsic component of membrane…
BaRT2v18chr6HG328270	drought.leaf-control.leaf	1.90851e-08	5.33903	up-regulated	SAWADEE domain-containing protein;Homeobox domain-containing protein	GO:0003682;GO:0005634;GO:0003677;GO:0043231;GO:0043227;GO:0003676;GO:0043229;GO:0005488;GO:0043226;GO:1901363;GO:0005622;GO:0097159;GO:0016021;GO:0031224;GO:0110165;GO:0016020;GO:0003682;GO:0005634;GO:0003677;GO:0043231;GO:0043227;GO:0003676;GO:0043229;GO:0005488;GO:0043226;GO:1901363;GO:0005622;GO:0097159;GO:0016021;GO:0031224;GO:0110165;GO:0016020;GO:0003682;GO:0005634;GO:0003677;GO:0043231;GO:…	chromatin binding;nucleus;DNA binding;intracellular membrane-bounded organelle;membrane-bounded organelle;nucleic acid binding;intracellular organelle;binding;organelle;heterocyclic compound binding;intracellular anatomical structure;organic cyclic compound binding;integral component of membrane;intrinsic component of membrane;cellular anatomical entity;membrane;chromatin binding;nucleus;DNA bind…
BaRT2v18chr6HG296370	drought.leaf-control.leaf	1.54679e-06	5.33891	up-regulated	0	0	0
BaRT2v18chr1HG008240	drought.leaf-control.leaf	1.18649e-07	5.33655	up-regulated	Peroxidase	GO:0004601;GO:0006979;GO:0016684;GO:0098869;GO:0016209;GO:1990748;GO:0097237;GO:0020037;GO:0098754;GO:0046906;GO:0009636;GO:0016491;GO:0070887;GO:0046872;GO:0042221;GO:0043169;GO:0006950;GO:0043167;GO:0051716;GO:1901363;GO:0050896;GO:0097159;GO:0005488;GO:0009987;GO:0003824;GO:0004601;GO:0006979;GO:0016684;GO:0098869;GO:0016209;GO:1990748;GO:0097237;GO:0020037;GO:0098754;GO:0046906;GO:0009636;GO:…	peroxidase activity;response to oxidative stress;oxidoreductase activity, acting on peroxide as acceptor;cellular oxidant detoxification;antioxidant activity;cellular detoxification;cellular response to toxic substance;heme binding;detoxification;tetrapyrrole binding;response to toxic substance;oxidoreductase activity;cellular response to chemical stimulus;metal ion binding;response to chemical;c…
BaRT2v18chr4HG213440	drought.leaf-control.leaf	6.43038e-06	5.3345	up-regulated	0	0	0
BaRT2v18chr6HG308440	drought.leaf-control.leaf	2.15115e-06	5.33402	up-regulated	Protein kinase domain-containing protein	GO:0030246;GO:0006468;GO:0005886;GO:0004672;GO:0007178;GO:0071944;GO:0004675;GO:0002229;GO:0016021;GO:0016773;GO:0002239;GO:0031224;GO:0019199;GO:0007167;GO:0016020;GO:0016301;GO:0006464;GO:0110165;GO:0036211;GO:0140096;GO:0016772;GO:0043412;GO:0016310;GO:0004674;GO:1901001;GO:0004888;GO:0007166;GO:0005524;GO:1901000;GO:0032559;GO:0047484;GO:0030554;GO:0038023;GO:0042742;GO:0060089;GO:0009617;GO:…	carbohydrate binding;protein phosphorylation;plasma membrane;protein kinase activity;transmembrane receptor protein serine/threonine kinase signaling pathway;cell periphery;transmembrane receptor protein serine/threonine kinase activity;defense response to oomycetes;integral component of membrane;phosphotransferase activity, alcohol group as acceptor;response to oomycetes;intrinsic component of m…
BaRT2v18chr6HG309430	drought.root-control.root	2.30687e-05	5.33122	up-regulated	0	0	0
BaRT2v18chr5HG270800	drought.leaf-control.leaf	0.00139088	5.32192	up-regulated	0	0	0
BaRT2v18chr1HG047050	drought.leaf-control.leaf	0.000799307	5.31953	up-regulated	0	0	0
BaRT2v18chr6HG294960	drought.root-control.root	0.000147179	5.31524	up-regulated	4-hydroxyphenylpyruvate dioxygenase;Phytoene desaturation 1	0	0
BaRT2v18chr6HG317760	drought.leaf-control.leaf	7.8203e-07	5.31485	up-regulated	0	0	0
BaRT2v18chr2HG101530	drought.root-control.root	0.000246459	5.30322	up-regulated	FLZ-type domain-containing protein	0	0
BaRT2v18chr2HG089720	drought.root-control.root	0.000735296	5.30266	up-regulated	Chitinase	GO:0004568;GO:0006032;GO:1901072;GO:0008061;GO:0006030;GO:0004553;GO:0046348;GO:0016798;GO:1901071;GO:0097367;GO:0016998;GO:0016787;GO:0006026;GO:0005488;GO:0006040;GO:0003824;GO:0000272;GO:1901136;GO:0044265;GO:0044036;GO:0005976;GO:0016052;GO:0006022;GO:0071554;GO:0009057;GO:1901565;GO:0044248;GO:1901575;GO:0009056;GO:0005975;GO:1901135;GO:0044260;GO:1901564;GO:0043170;GO:0006807;GO:0044238;GO:…	chitinase activity;chitin catabolic process;glucosamine-containing compound catabolic process;chitin binding;chitin metabolic process;hydrolase activity, hydrolyzing O-glycosyl compounds;amino sugar catabolic process;hydrolase activity, acting on glycosyl bonds;glucosamine-containing compound metabolic process;carbohydrate derivative binding;cell wall macromolecule catabolic process;hydrolase act…
BaRT2v18chr2HG072020	drought.leaf-control.leaf	1.17431e-05	5.29934	up-regulated	repetitive proline-rich cell wall protein 2-like	0	0
BaRT2v18chr2HG108330	drought.leaf-control.leaf	3.58015e-06	5.29711	up-regulated	0	0	0
BaRT2v18chr2HG078530	drought.leaf-control.leaf	1.14955e-06	5.29608	up-regulated	Peptide transporter PTR2;Putative nitrate transporter	GO:0022857;GO:0055085;GO:0016021;GO:0005215;GO:0006810;GO:0031224;GO:0051234;GO:0016020;GO:0051179;GO:0110165;GO:0009987	transmembrane transporter activity;transmembrane transport;integral component of membrane;transporter activity;transport;intrinsic component of membrane;establishment of localization;membrane;localization;cellular anatomical entity;cellular process
BaRT2v18chr7HG361190	drought.leaf-control.leaf	2.53902e-05	5.29165	up-regulated	Purine-uracil permease NCS1;Uracil permease, putative;Nucleobase cation symporter 1;Permease cytosine/purines uracil thiamine allantoin	GO:0022857;GO:0015851;GO:0016021;GO:0005215;GO:0055085;GO:0031224;GO:0015205;GO:0006810;GO:0016020;GO:0051234;GO:0008509;GO:0005886;GO:0051179;GO:0015075;GO:0071944;GO:0071705;GO:0009526;GO:0071702;GO:0009536;GO:0006820;GO:0031967;GO:0006811;GO:0031975;GO:0009987;GO:0043231;GO:0043100;GO:0043227;GO:0008655;GO:0110165;GO:0043094;GO:0043229;GO:0034654;GO:0043226;GO:0019438;GO:0005737;GO:0018130;GO:…	transmembrane transporter activity;nucleobase transport;integral component of membrane;transporter activity;transmembrane transport;intrinsic component of membrane;nucleobase transmembrane transporter activity;transport;membrane;establishment of localization;anion transmembrane transporter activity;plasma membrane;localization;ion transmembrane transporter activity;cell periphery;nitrogen compoun…
BaRT2v18chr1HG041760	drought.leaf-control.leaf	0.00706474	5.2895	up-regulated	Secologanin synthase	0	0
BaRT2v18chr3HG138470	drought.root-control.root	1.55673e-05	5.28851	up-regulated	0	0	0
BaRT2v18chr2HG100570	drought.leaf-control.leaf	1.21361e-05	5.28832	up-regulated	0	0	0
BaRT2v18chr2HG095340	drought.leaf-control.leaf	0.000493125	5.28672	up-regulated	0	0	0
BaRT2v18chr6HG314290	drought.leaf-control.leaf	0.00103901	5.27962	up-regulated	0	0	0
BaRT2v18chr2HG079970	drought.leaf-control.leaf	0.000434597	5.27787	up-regulated	0	0	0
BaRT2v18chr7HG374770	drought.leaf-control.leaf	0.000679927	5.27771	up-regulated	Xyloglucan endotransglucosylase/hydrolase	GO:0016762;GO:0010411;GO:0048046;GO:0010410;GO:0046527;GO:0005618;GO:0010383;GO:0016758;GO:0030312;GO:0006073;GO:0004553;GO:0005576;GO:0044042;GO:0016798;GO:0071944;GO:0044264;GO:0016757;GO:0110165;GO:0005976;GO:0016740;GO:0042546;GO:0016787;GO:0071555;GO:0003824;GO:0044036;GO:0071554;GO:0045229;GO:0044262;GO:0044085;GO:0005975;GO:0016043;GO:0071840;GO:0044260;GO:0043170;GO:0044238;GO:0044237;GO:…	xyloglucan:xyloglucosyl transferase activity;xyloglucan metabolic process;apoplast;hemicellulose metabolic process;glucosyltransferase activity;cell wall;cell wall polysaccharide metabolic process;transferase activity, transferring hexosyl groups;external encapsulating structure;cellular glucan metabolic process;hydrolase activity, hydrolyzing O-glycosyl compounds;extracellular region;glucan meta…
BaRT2v18chr2HG065340	drought.leaf-control.leaf	5.98241e-07	5.27613	up-regulated	Sucrose synthase	GO:0016157;GO:0005985;GO:0035251;GO:0005984;GO:0046527;GO:0009311;GO:0008194;GO:0044262;GO:0016758;GO:0005975;GO:0016757;GO:0010037;GO:0016740;GO:1901700;GO:0010033;GO:0003824;GO:0044238;GO:0046872;GO:0044237;GO:0043169;GO:0071704;GO:0043167;GO:0042221;GO:0005488;GO:0008152;GO:0050896;GO:0009987;GO:0016157;GO:0005985;GO:0035251;GO:0005984;GO:0046527;GO:0009311;GO:0008194;GO:0044262;GO:0016758;GO:…	sucrose synthase activity;sucrose metabolic process;UDP-glucosyltransferase activity;disaccharide metabolic process;glucosyltransferase activity;oligosaccharide metabolic process;UDP-glycosyltransferase activity;cellular carbohydrate metabolic process;transferase activity, transferring hexosyl groups;carbohydrate metabolic process;transferase activity, transferring glycosyl groups;response to car…
BaRT2v18chr6HG317080	drought.leaf-control.leaf	5.72878e-07	5.27479	up-regulated	0	0	0
BaRT2v18chr7HG370450	drought.leaf-control.leaf	1.13068e-05	5.27138	up-regulated	B-box zinc finger protein 20;ORPHAN transcription factor (Fragment);ORPHANS transcription factor	GO:0008270;GO:0009640;GO:0005634;GO:0046914;GO:0009639;GO:0043231;GO:0046872;GO:0009791;GO:0043227;GO:0043169;GO:0009416;GO:0043229;GO:0043167;GO:0009314;GO:0043226;GO:0009628;GO:0005488;GO:0005622;GO:0007275;GO:0110165;GO:0048856;GO:0032501;GO:0032502;GO:0006355;GO:1903506;GO:2001141;GO:0051252;GO:0019219;GO:2000112;GO:0010556;GO:0031326;GO:0009889;GO:0010468;GO:0051171;GO:0080090;GO:0031323;GO:…	zinc ion binding;photomorphogenesis;nucleus;transition metal ion binding;response to red or far red light;intracellular membrane-bounded organelle;metal ion binding;post-embryonic development;membrane-bounded organelle;cation binding;response to light stimulus;intracellular organelle;ion binding;response to radiation;organelle;response to abiotic stimulus;binding;intracellular anatomical structur…
BaRT2v18chr7HG347490	drought.root-control.root	2.54057e-05	5.26906	up-regulated	ADP,ATP carrier protein, mitochondrial;Endoplasmic reticulum-adenine nucleotide transporter	GO:0140021;GO:0005471;GO:0005743;GO:1990544;GO:0015217;GO:0019866;GO:1901679;GO:0005347;GO:0031966;GO:0015866;GO:0005346;GO:0005740;GO:0015867;GO:0000295;GO:0031967;GO:0072530;GO:0015216;GO:0005739;GO:0015215;GO:0015868;GO:0031090;GO:0051503;GO:0015301;GO:0031975;GO:0140323;GO:0015865;GO:0043231;GO:0006862;GO:0015605;GO:0043227;GO:1990542;GO:0015932;GO:0043229;GO:0006839;GO:1901505;GO:0043226;GO:…	mitochondrial ADP transmembrane transport;ATP:ADP antiporter activity;mitochondrial inner membrane;mitochondrial ATP transmembrane transport;ADP transmembrane transporter activity;organelle inner membrane;nucleotide transmembrane transport;ATP transmembrane transporter activity;mitochondrial membrane;ADP transport;purine ribonucleotide transmembrane transporter activity;mitochondrial envelope;ATP…
BaRT2v18chr7HG341250	drought.root-control.root	0.00076999	5.24746	up-regulated	Putrescine hydroxycinnamoyltransferase 1;Shikimate O-hydroxycinnamoyltransferase;Spermidine hydroxycinnamoyl transferase	GO:0016747;GO:0016021;GO:0016746;GO:0031224;GO:0050734;GO:0016020;GO:0016740;GO:0110165;GO:0003824;GO:0047172;GO:0050737;GO:0008374;GO:0016747;GO:0016021;GO:0016746;GO:0031224;GO:0050734;GO:0016020;GO:0016740;GO:0110165;GO:0003824;GO:0047172;GO:0050737;GO:0008374	transferase activity, transferring acyl groups other than amino-acyl groups;integral component of membrane;transferase activity, transferring acyl groups;intrinsic component of membrane;hydroxycinnamoyltransferase activity;membrane;transferase activity;cellular anatomical entity;catalytic activity;shikimate O-hydroxycinnamoyltransferase activity;O-hydroxycinnamoyltransferase activity;O-acyltransf…
BaRT2v18chr2HG058380	drought.leaf-control.leaf	0.000272038	5.24449	up-regulated	0	GO:0030001;GO:0046872;GO:0006812;GO:0043169;GO:0006811;GO:0043167;GO:0006810;GO:0005488;GO:0051234;GO:0051179	metal ion transport;metal ion binding;cation transport;cation binding;ion transport;ion binding;transport;binding;establishment of localization;localization
BaRT2v18chr6HG292090	drought.leaf-control.leaf	0.00761257	5.24181	up-regulated	Small auxin-up RNA;Auxin-induced protein 10A5;auxin-responsive protein SAUR21-like;Indole-3-acetic acid-induced protein ARG7;SAUR-like auxin-responsive protein family;Auxin responsive SAUR protein	GO:0009733;GO:0016021;GO:0009725;GO:0031224;GO:0009719;GO:0016020;GO:0010033;GO:0110165;GO:0042221;GO:0050896;GO:0009734;GO:0071365;GO:0009755;GO:0032870;GO:0071495;GO:0071310;GO:0070887;GO:0007165;GO:0023052;GO:0007154;GO:0051716;GO:0050794;GO:0050789;GO:0065007;GO:0009987	response to auxin;integral component of membrane;response to hormone;intrinsic component of membrane;response to endogenous stimulus;membrane;response to organic substance;cellular anatomical entity;response to chemical;response to stimulus;auxin-activated signaling pathway;cellular response to auxin stimulus;hormone-mediated signaling pathway;cellular response to hormone stimulus;cellular respon…
BaRT2v18chr4HG220380	drought.leaf-control.leaf	0.00121718	5.23401	up-regulated	0	0	0
BaRT2v18chr2HG077310	drought.root-control.root	2.77272e-05	5.22606	up-regulated	0	0	0
BaRT2v18chr1HG008820	drought.leaf-control.leaf	0.00114275	5.22506	up-regulated	0	0	0
BaRT2v18chr6HG293530	drought.leaf-control.leaf	9.37735e-05	5.20288	up-regulated	0	GO:0005634;GO:0003677;GO:0043231;GO:0003676;GO:0043227;GO:1901363;GO:0043229;GO:0097159;GO:0043226;GO:0005488;GO:0005622;GO:0110165	nucleus;DNA binding;intracellular membrane-bounded organelle;nucleic acid binding;membrane-bounded organelle;heterocyclic compound binding;intracellular organelle;organic cyclic compound binding;organelle;binding;intracellular anatomical structure;cellular anatomical entity
BaRT2v18chr7HG332910	drought.leaf-control.leaf	1.46686e-07	5.2016	up-regulated	Dehydration-responsive element-binding protein 1G;Dehydration-responsive element-binding protein 1C;Dehydration-responsive element-binding protein 1E;C-repeat binding factor 5;AP2/ERF domain-containing protein;Dehydration-responsive element-binding protein 1A	GO:0003700;GO:0005634;GO:0006355;GO:0140110;GO:1903506;GO:0043231;GO:2001141;GO:0003677;GO:0043227;GO:0051252;GO:0003676;GO:0043229;GO:0019219;GO:0043226;GO:1901363;GO:2000112;GO:0005622;GO:0097159;GO:0010556;GO:0005488;GO:0110165;GO:0031326;GO:0009889;GO:0010468;GO:0051171;GO:0080090;GO:0031323;GO:0060255;GO:0019222;GO:0050794;GO:0050789;GO:0065007;GO:0000492;GO:0000491;GO:0022618;GO:0071826;GO:…	DNA-binding transcription factor activity;nucleus;regulation of transcription, DNA-templated;transcription regulator activity;regulation of nucleic acid-templated transcription;intracellular membrane-bounded organelle;regulation of RNA biosynthetic process;DNA binding;membrane-bounded organelle;regulation of RNA metabolic process;nucleic acid binding;intracellular organelle;regulation of nucleoba…
BaRT2v18chr7HG341970	drought.leaf-control.leaf	3.33829e-06	5.19787	up-regulated	0	0	0
BaRT2v18chr3HG150930	drought.leaf-control.leaf	5.38562e-07	5.19687	up-regulated	Peroxidase	0	0
BaRT2v18chr7HG363070	drought.leaf-control.leaf	0.00298956	5.19208	up-regulated	GDP-mannose transporter GONST1;GDP-mannose transporter GONST1-like isoform X1;TPT domain-containing protein	GO:0005458;GO:1990570;GO:0005794;GO:0036080;GO:0090480;GO:0012505;GO:0005338;GO:0015780;GO:0016021;GO:0015932;GO:1901264;GO:0031224;GO:1901505;GO:0015931;GO:0016020;GO:0008509;GO:0098656;GO:0043231;GO:0015297;GO:0071705;GO:0043227;GO:0005457;GO:0015783;GO:0043229;GO:0071702;GO:0015075;GO:0043226;GO:0006820;GO:0015291;GO:0005737;GO:0034220;GO:0022857;GO:0005622;GO:0005215;GO:0006811;GO:0110165;GO:…	GDP-mannose transmembrane transporter activity;GDP-mannose transmembrane transport;Golgi apparatus;purine nucleotide-sugar transmembrane transporter activity;purine nucleotide-sugar transmembrane transport;endomembrane system;nucleotide-sugar transmembrane transporter activity;nucleotide-sugar transmembrane transport;integral component of membrane;nucleobase-containing compound transmembrane tran…
BaRT2v18chr6HG308960	drought.leaf-control.leaf	7.06434e-06	5.18817	up-regulated	Homeodomain-containing transcription factor A1;Homeobox-leucine zipper protein HOX24;Homeobox domain-containing protein	GO:0000981;GO:0006357;GO:0005634;GO:0043565;GO:0006355;GO:0043231;GO:0003700;GO:1903506;GO:0043227;GO:0140110;GO:2001141;GO:0043229;GO:0051252;GO:0003677;GO:0043226;GO:0019219;GO:0003676;GO:0005622;GO:2000112;GO:1901363;GO:0110165;GO:0010556;GO:0097159;GO:0031326;GO:0005488;GO:0009889;GO:0010468;GO:0051171;GO:0080090;GO:0031323;GO:0060255;GO:0019222;GO:0050794;GO:0050789;GO:0065007;GO:0045893;GO:…	DNA-binding transcription factor activity, RNA polymerase II-specific;regulation of transcription by RNA polymerase II;nucleus;sequence-specific DNA binding;regulation of transcription, DNA-templated;intracellular membrane-bounded organelle;DNA-binding transcription factor activity;regulation of nucleic acid-templated transcription;membrane-bounded organelle;transcription regulator activity;regul…
BaRT2v18chr2HG097570	drought.root-control.root	3.523e-06	5.18553	up-regulated	EF-Hand containing protein;Calcium-binding protein 4	GO:0005509;GO:0046872;GO:0043169;GO:0043167;GO:0005488;GO:0005509;GO:0046872;GO:0043169;GO:0043167;GO:0005488	calcium ion binding;metal ion binding;cation binding;ion binding;binding;calcium ion binding;metal ion binding;cation binding;ion binding;binding
BaRT2v18chr5HG245990	drought.leaf-control.leaf	3.83182e-06	5.17731	up-regulated	0	0	0
BaRT2v18chr7HG355050	drought.leaf-control.leaf	3.66888e-07	5.17533	up-regulated	0	0	0
BaRT2v18chrUnG391540	drought.leaf-control.leaf	3.87161e-05	5.17267	up-regulated	0	0	0
BaRT2v18chr3HG169920	drought.leaf-control.leaf	1.08065e-05	5.17037	up-regulated	Glycosyltransferase;Anthocyanidin 3-O-glucosyltransferase	GO:0008194;GO:0080167;GO:0043231;GO:0016757;GO:0009718;GO:0043227;GO:0016740;GO:0046283;GO:0043229;GO:0047213;GO:0009813;GO:0043226;GO:0035251;GO:0009812;GO:0005622;GO:0046527;GO:0009628;GO:0110165;GO:0080043;GO:0046148;GO:0003824;GO:0042440;GO:0016758;GO:0050896;GO:1901576;GO:0009058;GO:0071704;GO:0008152	UDP-glycosyltransferase activity;response to karrikin;intracellular membrane-bounded organelle;transferase activity, transferring glycosyl groups;anthocyanin-containing compound biosynthetic process;membrane-bounded organelle;transferase activity;anthocyanin-containing compound metabolic process;intracellular organelle;anthocyanidin 3-O-glucosyltransferase activity;flavonoid biosynthetic process;…
BaRT2v18chr4HG177670	drought.leaf-control.leaf	1.76453e-08	5.16971	up-regulated	Lipoxygenase;Linoleate 9S-lipoxygenase 1	0	0
BaRT2v18chr6HG298390	drought.leaf-control.leaf	4.75557e-06	5.16638	up-regulated	RING-type E3 ubiquitin transferase;U-box domain containing protein, expressed	GO:0004842;GO:0016567;GO:0019787;GO:0032446;GO:0070647;GO:0140096;GO:0006464;GO:0016740;GO:0036211;GO:0003824;GO:0043412;GO:0044267;GO:0019538;GO:0044260;GO:1901564;GO:0043170;GO:0006807;GO:0044238;GO:0044237;GO:0071704;GO:0008152;GO:0009987	ubiquitin-protein transferase activity;protein ubiquitination;ubiquitin-like protein transferase activity;protein modification by small protein conjugation;protein modification by small protein conjugation or removal;catalytic activity, acting on a protein;cellular protein modification process;transferase activity;protein modification process;catalytic activity;macromolecule modification;cellular…
BaRT2v18chr2HG104370	drought.leaf-control.leaf	4.693e-07	5.1591	up-regulated	DOG1 domain-containing protein;RESPONSE TO ABA AND SALT 1;Transcription factor TGA5-like	GO:0043565;GO:0006351;GO:0097659;GO:0003677;GO:0032774;GO:0003676;GO:0034654;GO:1901363;GO:0016070;GO:0097159;GO:0019438;GO:0005488;GO:0018130;GO:1901362;GO:0090304;GO:0010467;GO:0034645;GO:0009059;GO:0044271;GO:0006139;GO:0046483;GO:0006725;GO:1901360;GO:0044260;GO:0044249;GO:1901576;GO:0009058;GO:0034641;GO:0043170;GO:0006807;GO:0044238;GO:0044237;GO:0071704;GO:0008152;GO:0009987	sequence-specific DNA binding;transcription, DNA-templated;nucleic acid-templated transcription;DNA binding;RNA biosynthetic process;nucleic acid binding;nucleobase-containing compound biosynthetic process;heterocyclic compound binding;RNA metabolic process;organic cyclic compound binding;aromatic compound biosynthetic process;binding;heterocycle biosynthetic process;organic cyclic compound biosy…
BaRT2v18chr2HG067490	drought.leaf-control.leaf	3.49948e-05	5.15871	up-regulated	Transcriptional regulatory protein algP;Histone	GO:0030261;GO:0003677;GO:0016021;GO:0006323;GO:0003676;GO:0031224;GO:0071103;GO:1901363;GO:0016020;GO:0051276;GO:0097159;GO:0110165;GO:0006996;GO:0005488;GO:0016043;GO:0071840;GO:0009987;GO:0006323;GO:0000786;GO:0003677;GO:0006334;GO:0044815;GO:0003676;GO:0031497;GO:0000785;GO:1901363;GO:0006333;GO:0032993;GO:0097159;GO:0034728;GO:0005694;GO:0005488;GO:0065004;GO:0032991;GO:0071824;GO:0043232;GO:…	chromosome condensation;DNA binding;integral component of membrane;DNA packaging;nucleic acid binding;intrinsic component of membrane;DNA conformation change;heterocyclic compound binding;membrane;chromosome organization;organic cyclic compound binding;cellular anatomical entity;organelle organization;binding;cellular component organization;cellular component organization or biogenesis;cellular p…
BaRT2v18chr1HG003390	drought.leaf-control.leaf	1.17959e-07	5.14095	up-regulated	Inorganic diphosphatase	GO:0004427;GO:0006796;GO:0005737;GO:0000287;GO:0006793;GO:0005622;GO:0016462;GO:0005829;GO:0044237;GO:0016818;GO:0008152;GO:0016021;GO:0016817;GO:0009987;GO:0031224;GO:0046872;GO:0016020;GO:0043169;GO:0110165;GO:0016787;GO:0043167;GO:0005488;GO:0003824;GO:0004427;GO:0006796;GO:0005737;GO:0000287;GO:0006793;GO:0005622;GO:0016462;GO:0005829;GO:0044237;GO:0016818;GO:0008152;GO:0016021;GO:0016817;GO:…	inorganic diphosphatase activity;phosphate-containing compound metabolic process;cytoplasm;magnesium ion binding;phosphorus metabolic process;intracellular anatomical structure;pyrophosphatase activity;cytosol;cellular metabolic process;hydrolase activity, acting on acid anhydrides, in phosphorus-containing anhydrides;metabolic process;integral component of membrane;hydrolase activity, acting on …
BaRT2v18chr2HG110670	drought.leaf-control.leaf	0.00990102	5.13936	up-regulated	0	0	0
BaRT2v18chr3HG170540	drought.leaf-control.leaf	2.09658e-06	5.13887	up-regulated	DUF295 domain-containing protein;HTH Mu-type domain-containing protein	GO:0003677;GO:0003676;GO:1901363;GO:0097159;GO:0008757;GO:0005488;GO:0008168;GO:0016741;GO:0016740;GO:0003824	DNA binding;nucleic acid binding;heterocyclic compound binding;organic cyclic compound binding;S-adenosylmethionine-dependent methyltransferase activity;binding;methyltransferase activity;transferase activity, transferring one-carbon groups;transferase activity;catalytic activity
BaRT2v18chr4HG181180	drought.leaf-control.leaf	0.000130633	5.13643	up-regulated	Auxin-repressed protein;Dormancyauxin associated;Auxin-repressed protein-like protein ARP1;dormancy-associated protein 1;Auxin-repressed 12.5 kDa protein	GO:0009536;GO:0043231;GO:0043227;GO:0043229;GO:0043226;GO:0005737;GO:0005622;GO:0110165;GO:0009536;GO:0043231;GO:0043227;GO:0043229;GO:0043226;GO:0005737;GO:0005622;GO:0110165;GO:0009744;GO:0009536;GO:0034285;GO:0043231;GO:0009750;GO:0043227;GO:0009749;GO:0043229;GO:0009746;GO:0043226;GO:0034284;GO:0005737;GO:0009743;GO:0005622;GO:1901700;GO:0110165;GO:0010033;GO:0042221;GO:0050896	plastid;intracellular membrane-bounded organelle;membrane-bounded organelle;intracellular organelle;organelle;cytoplasm;intracellular anatomical structure;cellular anatomical entity;plastid;intracellular membrane-bounded organelle;membrane-bounded organelle;intracellular organelle;organelle;cytoplasm;intracellular anatomical structure;cellular anatomical entity;response to sucrose;plastid;respons…
BaRT2v18chr7HG367410	drought.leaf-control.leaf	3.76861e-05	5.13627	up-regulated	0	0	0
BaRT2v18chr6HG297420	drought.root-control.root	1.15419e-05	5.13466	up-regulated	Pentatricopeptide repeat-containing protein	GO:0008168;GO:0032259;GO:0016741;GO:0008152;GO:0016740;GO:0003824	methyltransferase activity;methylation;transferase activity, transferring one-carbon groups;metabolic process;transferase activity;catalytic activity
BaRT2v18chr2HG051100	drought.root-control.root	0.000112415	5.12928	up-regulated	Plant cadmium resistance 2;cell number regulator 10	GO:0016021;GO:0048235;GO:0031224;GO:0055046;GO:0016020;GO:0009555;GO:0048229;GO:0110165;GO:0048232;GO:0022412;GO:0007276;GO:0048609;GO:0032504;GO:0019953;GO:0044703;GO:0003006;GO:0022414;GO:0000003;GO:0030154;GO:0048869;GO:0007275;GO:0051704;GO:0048856;GO:0032501;GO:0032502;GO:0009987	integral component of membrane;pollen sperm cell differentiation;intrinsic component of membrane;microgametogenesis;membrane;pollen development;gametophyte development;cellular anatomical entity;male gamete generation;cellular process involved in reproduction in multicellular organism;gamete generation;multicellular organismal reproductive process;multicellular organism reproduction;sexual reprod…
BaRT2v18chr2HG064760	drought.leaf-control.leaf	3.63493e-08	5.12537	up-regulated	0	0	0
BaRT2v18chr2HG085990	drought.root-control.root	0.00775985	5.12466	up-regulated	Hepatoma-derived growth factor-related protein 2-like	GO:0046872;GO:0043169;GO:0043167;GO:0005488;GO:0046872;GO:0043169;GO:0043167;GO:0005488;GO:0046872;GO:0043169;GO:0043167;GO:0005488	metal ion binding;cation binding;ion binding;binding;metal ion binding;cation binding;ion binding;binding;metal ion binding;cation binding;ion binding;binding
BaRT2v18chr2HG083010	drought.leaf-control.leaf	0.000197998	5.12427	up-regulated	0	0	0
BaRT2v18chr5HG273130	drought.leaf-control.leaf	1.09715e-06	5.12414	up-regulated	BZIP domain-containing protein;G-box-binding factor 1	GO:0003700;GO:0006355;GO:0005634;GO:0140110;GO:1903506;GO:0043231;GO:2001141;GO:0043565;GO:0043227;GO:0051252;GO:0003677;GO:0043229;GO:0019219;GO:0003676;GO:0043226;GO:2000112;GO:1901363;GO:0005622;GO:0010556;GO:0097159;GO:0110165;GO:0031326;GO:0005488;GO:0009889;GO:0010468;GO:0051171;GO:0080090;GO:0031323;GO:0060255;GO:0019222;GO:0050794;GO:0050789;GO:0065007;GO:0009738;GO:0071215;GO:0097306;GO:…	DNA-binding transcription factor activity;regulation of transcription, DNA-templated;nucleus;transcription regulator activity;regulation of nucleic acid-templated transcription;intracellular membrane-bounded organelle;regulation of RNA biosynthetic process;sequence-specific DNA binding;membrane-bounded organelle;regulation of RNA metabolic process;DNA binding;intracellular organelle;regulation of…
BaRT2v18chr7HG330160	drought.leaf-control.leaf	3.1946e-06	5.11672	up-regulated	RING-H2 zinc finger protein RHA1a;E3 ubiquitin-protein like;Brassinosteroid-responsive ring-H2 family protein;RING-type domain-containing protein	GO:0061630;GO:0016567;GO:0016021;GO:0061659;GO:0032446;GO:0031224;GO:0004842;GO:0070647;GO:0016020;GO:0019787;GO:0006464;GO:0017119;GO:0008270;GO:0036211;GO:0005802;GO:0046914;GO:0043412;GO:0099023;GO:0140096;GO:0044267;GO:0005768;GO:0046872;GO:0019538;GO:0098791;GO:0043169;GO:0044260;GO:0031410;GO:0016740;GO:1901564;GO:0097708;GO:0043167;GO:0043170;GO:0031982;GO:0005488;GO:0006807;GO:0005794;GO:…	ubiquitin protein ligase activity;protein ubiquitination;integral component of membrane;ubiquitin-like protein ligase activity;protein modification by small protein conjugation;intrinsic component of membrane;ubiquitin-protein transferase activity;protein modification by small protein conjugation or removal;membrane;ubiquitin-like protein transferase activity;cellular protein modification process…
BaRT2v18chr5HG260490	drought.leaf-control.leaf	7.15405e-07	5.11653	up-regulated	Putrescine hydroxycinnamoyltransferase;Agmatine coumaroyltransferase;Spermidine hydroxycinnamoyl transferase;Anthranilate N-benzoyltransferase protein 1	GO:0016747;GO:0016746;GO:0050734;GO:0016740;GO:0003824	transferase activity, transferring acyl groups other than amino-acyl groups;transferase activity, transferring acyl groups;hydroxycinnamoyltransferase activity;transferase activity;catalytic activity
BaRT2v18chr6HG295970	drought.leaf-control.leaf	0.00935797	5.11429	up-regulated	GPI inositol-deacylase PGAP1-like protein	0	0
BaRT2v18chr7HG335090	drought.leaf-control.leaf	7.28584e-05	5.11387	up-regulated	0	0	0
BaRT2v18chr2HG071610	drought.leaf-control.leaf	0.000899209	5.11333	up-regulated	0	0	0
BaRT2v18chr2HG067420	drought.root-control.root	4.68369e-05	5.11247	up-regulated	0	0	0
BaRT2v18chr5HG270740	drought.leaf-control.leaf	1.41921e-05	5.10972	up-regulated	Stem-specific protein TSJT1;stem-specific protein TSJT1-like;Stem-specific protein TSJT1, putative, expressed;Stem-specific protein TSJT1, putative;Nucleophile aminohydrolase, N-terminal;Heat stress transcription factor A-6b	GO:0016787;GO:0003824	hydrolase activity;catalytic activity
BaRT2v18chr2HG050850	drought.leaf-control.leaf	0.0044848	5.10703	up-regulated	Laccase	0	0
BaRT2v18chr1HG002730	drought.leaf-control.leaf	0.000898817	5.10303	up-regulated	0	0	0
BaRT2v18chr5HG247430	drought.leaf-control.leaf	0.00120215	5.1016	up-regulated	Serine/threonine-protein kinase RIPK;Protein kinase domain-containing protein;Putative serine/threonine-protein kinase NAK	GO:0004672;GO:0006468;GO:0005634;GO:0016773;GO:0006464;GO:0043231;GO:0016301;GO:0036211;GO:0043227;GO:0140096;GO:0043412;GO:0043229;GO:0016772;GO:0016310;GO:0043226;GO:0005524;GO:0006796;GO:0005622;GO:0032559;GO:0006793;GO:0110165;GO:0030554;GO:0044267;GO:0035639;GO:0019538;GO:0032555;GO:0044260;GO:0017076;GO:1901564;GO:0032553;GO:0043170;GO:0097367;GO:0006807;GO:0043168;GO:0044238;GO:0000166;GO:…	protein kinase activity;protein phosphorylation;nucleus;phosphotransferase activity, alcohol group as acceptor;cellular protein modification process;intracellular membrane-bounded organelle;kinase activity;protein modification process;membrane-bounded organelle;catalytic activity, acting on a protein;macromolecule modification;intracellular organelle;transferase activity, transferring phosphorus-…
BaRT2v18chr7HG349360	drought.leaf-control.leaf	0.00106531	5.09811	up-regulated	0	0	0
BaRT2v18chr7HG373280	drought.leaf-control.leaf	1.63183e-05	5.09611	up-regulated	Protein DETOXIFICATION	0	0
BaRT2v18chr2HG077310	drought.leaf-control.leaf	1.97303e-06	5.0953	up-regulated	0	0	0
BaRT2v18chr6HG308960	drought.root-control.root	0.000292665	5.0849	up-regulated	Homeodomain-containing transcription factor A1;Homeobox-leucine zipper protein HOX24;Homeobox domain-containing protein	GO:0000981;GO:0006357;GO:0005634;GO:0043565;GO:0006355;GO:0043231;GO:0003700;GO:1903506;GO:0043227;GO:0140110;GO:2001141;GO:0043229;GO:0051252;GO:0003677;GO:0043226;GO:0019219;GO:0003676;GO:0005622;GO:2000112;GO:1901363;GO:0110165;GO:0010556;GO:0097159;GO:0031326;GO:0005488;GO:0009889;GO:0010468;GO:0051171;GO:0080090;GO:0031323;GO:0060255;GO:0019222;GO:0050794;GO:0050789;GO:0065007;GO:0045893;GO:…	DNA-binding transcription factor activity, RNA polymerase II-specific;regulation of transcription by RNA polymerase II;nucleus;sequence-specific DNA binding;regulation of transcription, DNA-templated;intracellular membrane-bounded organelle;DNA-binding transcription factor activity;regulation of nucleic acid-templated transcription;membrane-bounded organelle;transcription regulator activity;regul…
BaRT2v18chr6HG306950	drought.leaf-control.leaf	4.54479e-06	5.08458	up-regulated	Transcription factor MYB2;transcription factor MYB92;Myb domain protein 79 isoform 1;Myb-related protein MYBAS2	GO:0005634;GO:0043565;GO:0006355;GO:0043231;GO:1903506;GO:0003677;GO:0043227;GO:2001141;GO:0003676;GO:0043229;GO:0051252;GO:1901363;GO:0019219;GO:0043226;GO:0097159;GO:2000112;GO:0005622;GO:0005488;GO:0010556;GO:0110165;GO:0031326;GO:0016021;GO:0009889;GO:0031224;GO:0010468;GO:0016020;GO:0051171;GO:0080090;GO:0031323;GO:0060255;GO:0019222;GO:0050794;GO:0050789;GO:0065007	nucleus;sequence-specific DNA binding;regulation of transcription, DNA-templated;intracellular membrane-bounded organelle;regulation of nucleic acid-templated transcription;DNA binding;membrane-bounded organelle;regulation of RNA biosynthetic process;nucleic acid binding;intracellular organelle;regulation of RNA metabolic process;heterocyclic compound binding;regulation of nucleobase-containing c…
BaRT2v18chr4HG217240	drought.leaf-control.leaf	0.00944734	5.07548	up-regulated	0	0	0
BaRT2v18chr1HG039750	drought.leaf-control.leaf	0.000173892	5.07182	up-regulated	0	GO:0000786;GO:0046982;GO:0006334;GO:0044815;GO:0046983;GO:0031497;GO:0000785;GO:0005515;GO:0006333;GO:0032993;GO:0003677;GO:0034728;GO:0005694;GO:0003676;GO:0065004;GO:0005634;GO:0071824;GO:1901363;GO:0032991;GO:0006323;GO:0097159;GO:0043232;GO:0006325;GO:0005488;GO:0043228;GO:0034622;GO:0043231;GO:0071103;GO:0043227;GO:0065003;GO:0043229;GO:0043933;GO:0043226;GO:0051276;GO:0005622;GO:0022607;GO:…	nucleosome;protein heterodimerization activity;nucleosome assembly;DNA packaging complex;protein dimerization activity;chromatin assembly;chromatin;protein binding;chromatin assembly or disassembly;protein-DNA complex;DNA binding;nucleosome organization;chromosome;nucleic acid binding;protein-DNA complex assembly;nucleus;protein-DNA complex subunit organization;heterocyclic compound binding;prote…
BaRT2v18chr4HG197580	drought.root-control.root	0.00211272	5.0715	up-regulated	Transcription factor MYB78;Transcription factor MYB108;Transcription factor MYB21;Myb domain protein 112;MYB transcription factor	GO:1901002;GO:0005634;GO:0043565;GO:1902584;GO:0043231;GO:0003677;GO:2000070;GO:0043227;GO:0003676;GO:1901000;GO:0043229;GO:1901363;GO:0047484;GO:0043226;GO:0097159;GO:0009409;GO:0005622;GO:0005488;GO:0048584;GO:0000976;GO:0110165;GO:0009266;GO:0001067;GO:0080134;GO:1990837;GO:0045893;GO:0003690;GO:1903508;GO:1902680;GO:0051254;GO:0009628;GO:0045935;GO:0010557;GO:0031328;GO:0009891;GO:0051173;GO:…	positive regulation of response to salt stress;nucleus;sequence-specific DNA binding;positive regulation of response to water deprivation;intracellular membrane-bounded organelle;DNA binding;regulation of response to water deprivation;membrane-bounded organelle;nucleic acid binding;regulation of response to salt stress;intracellular organelle;heterocyclic compound binding;regulation of response t…
BaRT2v18chr6HG299970	drought.leaf-control.leaf	4.10573e-06	5.06592	up-regulated	0	0	0
BaRT2v18chr5HG251840	drought.leaf-control.leaf	0.000674274	5.05638	up-regulated	Oil body-associated protein 1A;Embryo-specific protein	GO:0005811;GO:0010344;GO:0009793;GO:0043232;GO:0019915;GO:0043228;GO:0048316;GO:0043229;GO:0010154;GO:0043226;GO:0009737;GO:0005622;GO:0097305;GO:0110165;GO:0051235;GO:0009791;GO:0048608;GO:0061458;GO:0033993;GO:0009790;GO:0003006;GO:0009725;GO:0009719;GO:0010876;GO:1901700;GO:0022414;GO:0010033;GO:0000003;GO:0048731;GO:0007275;GO:0048856;GO:0032501;GO:0032502;GO:0065008;GO:0042221;GO:0033036;GO:…	lipid droplet;seed oilbody biogenesis;embryo development ending in seed dormancy;intracellular non-membrane-bounded organelle;lipid storage;non-membrane-bounded organelle;seed development;intracellular organelle;fruit development;organelle;response to abscisic acid;intracellular anatomical structure;response to alcohol;cellular anatomical entity;maintenance of location;post-embryonic development;…
BaRT2v18chr4HG198320	drought.leaf-control.leaf	5.16637e-07	5.05411	up-regulated	BZIP domain-containing protein;Ocs element-binding factor 1	GO:0003700;GO:0006355;GO:0005634;GO:0140110;GO:1903506;GO:0043231;GO:0000976;GO:2001141;GO:0043227;GO:0001067;GO:0045893;GO:0043229;GO:1990837;GO:1903508;GO:0043226;GO:1902680;GO:0003690;GO:0005622;GO:0051252;GO:0043565;GO:0110165;GO:0051254;GO:0003677;GO:0019219;GO:0003676;GO:2000112;GO:1901363;GO:0045935;GO:0097159;GO:0010556;GO:0005488;GO:0031326;GO:0009889;GO:0010557;GO:0031328;GO:0009891;GO:…	DNA-binding transcription factor activity;regulation of transcription, DNA-templated;nucleus;transcription regulator activity;regulation of nucleic acid-templated transcription;intracellular membrane-bounded organelle;transcription regulatory region sequence-specific DNA binding;regulation of RNA biosynthetic process;membrane-bounded organelle;regulatory region nucleic acid binding;positive regul…
BaRT2v18chr3HG172500	drought.leaf-control.leaf	0.00353024	5.05231	up-regulated	0	0	0
BaRT2v18chr2HG065150	drought.leaf-control.leaf	0.000411268	5.05199	up-regulated	0	0	0
BaRT2v18chr6HG298630	drought.leaf-control.leaf	1.95304e-05	5.041	up-regulated	0	0	0
BaRT2v18chr7HG333550	drought.leaf-control.leaf	5.77087e-05	5.03822	up-regulated	0	0	0
BaRT2v18chr2HG067510	drought.leaf-control.leaf	0.00340158	5.03182	up-regulated	Pentatricopeptide repeat-containing protein;PPR domain-containing protein/PPR_1 domain-containing protein/PPR_2 domain-containing protein/PPR_3 domain-containing protein	GO:0042973;GO:0032259;GO:0008422;GO:0090305;GO:0015926;GO:0005975;GO:0004553;GO:0090304;GO:0004519;GO:0006139;GO:0016798;GO:0046483;GO:0008168;GO:0006725;GO:0016741;GO:1901360;GO:0004518;GO:0044238;GO:0016787;GO:0008152;GO:0016788;GO:0034641;GO:0016740;GO:0071704;GO:0003824;GO:0043170;GO:0006807;GO:0044237;GO:0009987	glucan endo-1,3-beta-D-glucosidase activity;methylation;beta-glucosidase activity;nucleic acid phosphodiester bond hydrolysis;glucosidase activity;carbohydrate metabolic process;hydrolase activity, hydrolyzing O-glycosyl compounds;nucleic acid metabolic process;endonuclease activity;nucleobase-containing compound metabolic process;hydrolase activity, acting on glycosyl bonds;heterocycle metabolic…
BaRT2v18chr2HG062000	drought.leaf-control.leaf	3.77816e-05	5.02967	up-regulated	0	0	0
BaRT2v18chr2HG087670	drought.leaf-control.leaf	0.00108913	5.02769	up-regulated	ATP-dependent 6-phosphofructokinase;PFK domain-containing protein	GO:0003872;GO:0061615;GO:0005737;GO:0008443;GO:0006002;GO:0005829;GO:0019200;GO:0006096;GO:0005622;GO:0006757;GO:0016773;GO:0110165;GO:0046031;GO:0016301;GO:0009179;GO:0016772;GO:0009135;GO:0005524;GO:0009185;GO:0032559;GO:0006165;GO:0030554;GO:0046939;GO:0035639;GO:0009132;GO:0032555;GO:0006090;GO:0017076;GO:0016052;GO:0032553;GO:0009150;GO:0097367;GO:0006163;GO:0046872;GO:0032787;GO:0043169;GO:…	6-phosphofructokinase activity;glycolytic process through fructose-6-phosphate;cytoplasm;phosphofructokinase activity;fructose 6-phosphate metabolic process;cytosol;carbohydrate kinase activity;glycolytic process;intracellular anatomical structure;ATP generation from ADP;phosphotransferase activity, alcohol group as acceptor;cellular anatomical entity;ADP metabolic process;kinase activity;purine …
BaRT2v18chr1HG046990	drought.root-control.root	0.00481954	5.02728	up-regulated	probable calcium-binding protein CML14;Putative calcium-binding protein CML12;probable calcium-binding protein CML16;probable calcium-binding protein CML15;EF-hand domain	GO:0005509;GO:0019722;GO:0016021;GO:0046872;GO:0019932;GO:0031224;GO:0043169;GO:0000226;GO:0016020;GO:0043167;GO:0007017;GO:0110165;GO:0007010;GO:0030234;GO:0098772;GO:0050790;GO:0065009;GO:0005488;GO:0006996;GO:0035556;GO:0007165;GO:0023052;GO:0007154;GO:0016043;GO:0071840;GO:0051716;GO:0050896;GO:0050794;GO:0050789;GO:0065007;GO:0009987	calcium ion binding;calcium-mediated signaling;integral component of membrane;metal ion binding;second-messenger-mediated signaling;intrinsic component of membrane;cation binding;microtubule cytoskeleton organization;membrane;ion binding;microtubule-based process;cellular anatomical entity;cytoskeleton organization;enzyme regulator activity;molecular function regulator;regulation of catalytic act…
BaRT2v18chr2HG066190	drought.leaf-control.leaf	4.02841e-05	5.02397	up-regulated	0	0	0
BaRT2v18chr6HG286200	drought.leaf-control.leaf	5.26481e-07	5.02302	up-regulated	Glucan endo-1,3-beta-D-glucosidase	GO:0042973;GO:0005975;GO:0046658;GO:0008422;GO:0031225;GO:0044238;GO:0015926;GO:0031226;GO:0071704;GO:0004553;GO:0008152;GO:0005886;GO:0016798;GO:0071944;GO:0016787;GO:0031224;GO:0003824;GO:0016020;GO:0016021;GO:0110165	glucan endo-1,3-beta-D-glucosidase activity;carbohydrate metabolic process;anchored component of plasma membrane;beta-glucosidase activity;anchored component of membrane;primary metabolic process;glucosidase activity;intrinsic component of plasma membrane;organic substance metabolic process;hydrolase activity, hydrolyzing O-glycosyl compounds;metabolic process;plasma membrane;hydrolase activity, …
BaRT2v18chr1HG040770	drought.leaf-control.leaf	3.50691e-05	5.0132	up-regulated	0	0	0
BaRT2v18chr1HG011900	drought.leaf-control.leaf	4.82626e-05	5.00866	up-regulated	0	0	0
BaRT2v18chr6HG316630	drought.leaf-control.leaf	6.73868e-06	5.00756	up-regulated	PLAT domain-containing protein;PLAT/LH2 domain;Lipoxygenase y domain-containing protein 1 (Fragment)	GO:0016021;GO:0031224;GO:0016020;GO:0110165;GO:0016021;GO:0031224;GO:0016020;GO:0110165;GO:0016021;GO:0031224;GO:0016020;GO:0110165	integral component of membrane;intrinsic component of membrane;membrane;cellular anatomical entity;integral component of membrane;intrinsic component of membrane;membrane;cellular anatomical entity;integral component of membrane;intrinsic component of membrane;membrane;cellular anatomical entity
BaRT2v18chr2HG083620	drought.root-control.root	1.7758e-06	5.00202	up-regulated	AAI domain-containing protein;Type 5 nonspecific lipid transfer protein LTP502;putative lipid-transfer protein DIR1	GO:0009627;GO:0005504;GO:0033293;GO:0098542;GO:0008289;GO:0006952;GO:0031406;GO:0051707;GO:0043207;GO:0043168;GO:0009607;GO:0043167;GO:0009605;GO:0005488;GO:0044419;GO:0006950;GO:0050896;GO:0006869;GO:0010876;GO:0033036;GO:0071702;GO:0006820;GO:0006811;GO:0006810;GO:0051234;GO:0051179;GO:0009627;GO:0005504;GO:0033293;GO:0098542;GO:0008289;GO:0006952;GO:0031406;GO:0051707;GO:0043207;GO:0043168;GO:…	systemic acquired resistance;fatty acid binding;monocarboxylic acid binding;defense response to other organism;lipid binding;defense response;carboxylic acid binding;response to other organism;response to external biotic stimulus;anion binding;response to biotic stimulus;ion binding;response to external stimulus;binding;biological process involved in interspecies interaction between organisms;res…
BaRT2v18chr3HG132390	drought.leaf-control.leaf	6.42423e-05	5.0011	up-regulated	Germin-like protein 5-1;Cupin type-1 domain-containing protein	GO:0048046;GO:0030145;GO:2000280;GO:0005618;GO:0046914;GO:0010497;GO:0030312;GO:0010496;GO:0046872;GO:0005576;GO:0043169;GO:0050793;GO:0009506;GO:0043167;GO:0050789;GO:0055044;GO:0005488;GO:0065007;GO:0071944;GO:0006810;GO:0005911;GO:0051234;GO:0070161;GO:0051179;GO:0030054;GO:0009987;GO:0016021;GO:0031224;GO:0016020;GO:0110165;GO:0016021;GO:0031224;GO:0016020;GO:0110165;GO:0048046;GO:0030145;GO:…	apoplast;manganese ion binding;regulation of root development;cell wall;transition metal ion binding;plasmodesmata-mediated intercellular transport;external encapsulating structure;intercellular transport;metal ion binding;extracellular region;cation binding;regulation of developmental process;plasmodesma;ion binding;regulation of biological process;symplast;binding;biological regulation;cell per…
BaRT2v18chr5HG253680	drought.leaf-control.leaf	2.11632e-05	4.99983	up-regulated	Serine carboxypeptidase family protein, expressed;Serine carboxypeptidase-like 18	GO:0004185;GO:0006508;GO:0016021;GO:0070008;GO:0019538;GO:0031224;GO:0004180;GO:1901564;GO:0016020;GO:0008238;GO:0043170;GO:0110165;GO:0008236;GO:0006807;GO:0017171;GO:0044238;GO:0008233;GO:0071704;GO:0140096;GO:0019748;GO:0016787;GO:0008152;GO:0003824;GO:0016747;GO:0016746;GO:0016740;GO:0004185;GO:0006508;GO:0016021;GO:0070008;GO:0019538;GO:0031224;GO:0004180;GO:1901564;GO:0016020;GO:0008238;GO:…	serine-type carboxypeptidase activity;proteolysis;integral component of membrane;serine-type exopeptidase activity;protein metabolic process;intrinsic component of membrane;carboxypeptidase activity;organonitrogen compound metabolic process;membrane;exopeptidase activity;macromolecule metabolic process;cellular anatomical entity;serine-type peptidase activity;nitrogen compound metabolic process;s…
BaRT2v18chr7HG373410	drought.root-control.root	0.00667043	4.99675	up-regulated	0	0	0
BaRT2v18chr1HG025930	drought.leaf-control.leaf	0.00053633	4.99046	up-regulated	Putative vacuolar protein sorting-associated protein 13B;Pleckstrin domain-containing protein;VPS13 domain-containing protein (Fragment)	GO:0045053;GO:0019898;GO:0034067;GO:0016020;GO:0006623;GO:0016021;GO:0032507;GO:0031224;GO:0045185;GO:0110165;GO:0051651;GO:0072666;GO:0072665;GO:0051235;GO:0007034;GO:0072594;GO:0033365;GO:0006605;GO:0006886;GO:0046907;GO:0034613;GO:0070727;GO:0051649;GO:0051641;GO:0015031;GO:0045184;GO:0008104;GO:0065008;GO:0015833;GO:0042886;GO:0033036;GO:0071705;GO:0071702;GO:0006820;GO:0006811;GO:0065007;GO:…	protein retention in Golgi apparatus;extrinsic component of membrane;protein localization to Golgi apparatus;membrane;protein targeting to vacuole;integral component of membrane;maintenance of protein location in cell;intrinsic component of membrane;maintenance of protein location;cellular anatomical entity;maintenance of location in cell;establishment of protein localization to vacuole;protein l…
BaRT2v18chr5HG229580	drought.leaf-control.leaf	0.00015033	4.98001	up-regulated	0	0	0
BaRT2v18chr1HG008610	drought.leaf-control.leaf	9.81692e-09	4.97983	up-regulated	0	0	0
BaRT2v18chr3HG152120	drought.leaf-control.leaf	0.00750091	4.97713	up-regulated	Pentatricopeptide repeat-containing protein	0	0
BaRT2v18chr2HG100880	drought.leaf-control.leaf	0.000273145	4.97553	up-regulated	0	GO:0005840;GO:0043232;GO:0043228;GO:0043229;GO:0043226;GO:0005622;GO:0110165	ribosome;intracellular non-membrane-bounded organelle;non-membrane-bounded organelle;intracellular organelle;organelle;intracellular anatomical structure;cellular anatomical entity
BaRT2v18chr5HG258110	drought.leaf-control.leaf	0.00024178	4.97139	up-regulated	0	0	0
BaRT2v18chr4HG204260	drought.root-control.root	0.00622269	4.96866	up-regulated	0	0	0
BaRT2v18chr2HG100660	drought.leaf-control.leaf	1.25012e-06	4.96191	up-regulated	Polyphenol oxidase	0	0
BaRT2v18chr2HG070920	drought.leaf-control.leaf	7.40132e-05	4.95736	up-regulated	0	0	0
BaRT2v18chr5HG274910	drought.leaf-control.leaf	2.46358e-05	4.95383	up-regulated	0	0	0
BaRT2v18chr6HG319210	drought.leaf-control.leaf	0.00221101	4.95364	up-regulated	Usp domain-containing protein;universal stress protein PHOS32;Adenine nucleotide alpha hydrolases-like superfamily protein	GO:0043621;GO:0005886;GO:0005515;GO:0071944;GO:0005737;GO:0005488;GO:0005622;GO:0016787;GO:0016020;GO:0003824;GO:0110165	protein self-association;plasma membrane;protein binding;cell periphery;cytoplasm;binding;intracellular anatomical structure;hydrolase activity;membrane;catalytic activity;cellular anatomical entity
BaRT2v18chr7HG372000	drought.root-control.root	0.00158747	4.94848	up-regulated	0	0	0
BaRT2v18chr5HG274940	drought.leaf-control.leaf	4.33368e-06	4.94842	up-regulated	Zinc finger protein ZAT12	0	0
BaRT2v18chr7HG381990	drought.leaf-control.leaf	1.06567e-06	4.92995	up-regulated	0	0	0
BaRT2v18chr3HG145180	drought.root-control.root	0.000534722	4.92584	up-regulated	Receptor-like serine/threonine-protein kinase;Putative receptor protein kinase ZmPK1	GO:0106311;GO:0048544;GO:0016021;GO:0106310;GO:0009875;GO:0031224;GO:0009856;GO:0004674;GO:0016020;GO:0044706;GO:0004672;GO:0110165;GO:0008037;GO:0016773;GO:0006468;GO:0016301;GO:0022414;GO:0016772;GO:0000003;GO:0140096;GO:0051704;GO:0005524;GO:0032501;GO:0032559;GO:0006464;GO:0030554;GO:0036211;GO:0035639;GO:0043412;GO:0032555;GO:0016310;GO:0017076;GO:0006796;GO:0032553;GO:0006793;GO:0097367;GO:…	protein threonine kinase activity;recognition of pollen;integral component of membrane;protein serine kinase activity;pollen-pistil interaction;intrinsic component of membrane;pollination;protein serine/threonine kinase activity;membrane;multi-multicellular organism process;protein kinase activity;cellular anatomical entity;cell recognition;phosphotransferase activity, alcohol group as acceptor;p…
BaRT2v18chr7HG343920	drought.leaf-control.leaf	6.30351e-05	4.92574	up-regulated	Blue copper;Phytocyanin domain-containing protein	GO:0009055;GO:0022900;GO:0046658;GO:0006091;GO:0016491;GO:0031225;GO:0031226;GO:0044237;GO:0003824;GO:0008152;GO:0005886;GO:0071944;GO:0009987;GO:0031224;GO:0016020;GO:0016021;GO:0110165	electron transfer activity;electron transport chain;anchored component of plasma membrane;generation of precursor metabolites and energy;oxidoreductase activity;anchored component of membrane;intrinsic component of plasma membrane;cellular metabolic process;catalytic activity;metabolic process;plasma membrane;cell periphery;cellular process;intrinsic component of membrane;membrane;integral compon…
BaRT2v18chr3HG152820	drought.leaf-control.leaf	4.11792e-07	4.9257	up-regulated	0	0	0
BaRT2v18chr6HG293630	drought.leaf-control.leaf	0.000339707	4.91699	up-regulated	0	GO:0016021;GO:0031224;GO:0016020;GO:0110165;GO:0016021;GO:0031224;GO:0016020;GO:0110165	integral component of membrane;intrinsic component of membrane;membrane;cellular anatomical entity;integral component of membrane;intrinsic component of membrane;membrane;cellular anatomical entity
BaRT2v18chr3HG125370	drought.leaf-control.leaf	0.00130474	4.91419	up-regulated	0	0	0
BaRT2v18chr2HG105190	drought.leaf-control.leaf	2.64437e-06	4.91015	up-regulated	Serine/threonine-protein kinase SRK2H (Fragment);Putative serine/threonine-protein kinase SAPK2 (Fragment);serine/threonine-protein kinase SAPK1 isoform X2;Serine/Threonine-kinase SAPK1-like protein;Protein kinase domain-containing protein	GO:0004674;GO:0006468;GO:0005634;GO:0004672;GO:0006464;GO:0043231;GO:0016773;GO:0036211;GO:0043227;GO:0016301;GO:0043412;GO:0043229;GO:0140096;GO:0016310;GO:0043226;GO:0016772;GO:0006796;GO:0005737;GO:0005524;GO:0006793;GO:0016021;GO:0032559;GO:0044267;GO:0031224;GO:0030554;GO:0019538;GO:0005622;GO:0035639;GO:0044260;GO:0016020;GO:0032555;GO:1901564;GO:0110165;GO:0017076;GO:0043170;GO:0032553;GO:…	protein serine/threonine kinase activity;protein phosphorylation;nucleus;protein kinase activity;cellular protein modification process;intracellular membrane-bounded organelle;phosphotransferase activity, alcohol group as acceptor;protein modification process;membrane-bounded organelle;kinase activity;macromolecule modification;intracellular organelle;catalytic activity, acting on a protein;phosp…
BaRT2v18chr5HG234770	drought.leaf-control.leaf	0.000130781	4.90747	up-regulated	0	0	0
BaRT2v18chr2HG109950	drought.leaf-control.leaf	3.21939e-05	4.89993	up-regulated	Beta-fructofuranosidase, insoluble isoenzyme 7;Fructan 6-exohydrolase;Extracellular invertase	GO:0004553;GO:0005975;GO:0005618;GO:0016798;GO:0044238;GO:0030312;GO:0016787;GO:0071704;GO:0005576;GO:0004564;GO:0008152;GO:0071944;GO:0003824;GO:0048046;GO:0033949;GO:0005886;GO:0016020;GO:0110165;GO:0004553;GO:0005975;GO:0005618;GO:0016798;GO:0044238;GO:0030312;GO:0016787;GO:0071704;GO:0005576;GO:0004564;GO:0008152;GO:0071944;GO:0003824;GO:0048046;GO:0033949;GO:0005886;GO:0016020;GO:0110165;GO:…	hydrolase activity, hydrolyzing O-glycosyl compounds;carbohydrate metabolic process;cell wall;hydrolase activity, acting on glycosyl bonds;primary metabolic process;external encapsulating structure;hydrolase activity;organic substance metabolic process;extracellular region;beta-fructofuranosidase activity;metabolic process;cell periphery;catalytic activity;apoplast;fructan beta-(2,6)-fructosidase…
BaRT2v18chr1HG031930	drought.leaf-control.leaf	0.000971364	4.89978	up-regulated	0	GO:0005524;GO:0006357;GO:0005634;GO:0032559;GO:0006355;GO:0043231;GO:0030554;GO:1903506;GO:0043227;GO:0035639;GO:2001141;GO:0043229;GO:0032555;GO:0051252;GO:0043226;GO:0017076;GO:0019219;GO:0005622;GO:0032553;GO:2000112;GO:0110165;GO:0097367;GO:0010556;GO:0043168;GO:0031326;GO:0000166;GO:0009889;GO:1901265;GO:0010468;GO:0036094;GO:0051171;GO:0043167;GO:0080090;GO:1901363;GO:0031323;GO:0097159;GO:…	ATP binding;regulation of transcription by RNA polymerase II;nucleus;adenyl ribonucleotide binding;regulation of transcription, DNA-templated;intracellular membrane-bounded organelle;adenyl nucleotide binding;regulation of nucleic acid-templated transcription;membrane-bounded organelle;purine ribonucleoside triphosphate binding;regulation of RNA biosynthetic process;intracellular organelle;purine…
BaRT2v18chr1HG036870	drought.leaf-control.leaf	1.65891e-05	4.89735	up-regulated	0	0	0
BaRT2v18chr7HG368560	drought.leaf-control.leaf	0.000476895	4.89501	up-regulated	0	0	0
BaRT2v18chr5HG225620	drought.root-control.root	9.31946e-05	4.88703	up-regulated	0	0	0
BaRT2v18chr5HG254560	drought.root-control.root	0.000563282	4.88493	up-regulated	0	0	0
BaRT2v18chr6HG315750	drought.leaf-control.leaf	8.56038e-08	4.87908	up-regulated	NFU1 iron-sulfur cluster protein;NADH-ubiquinone reductase complex 1 MLRQ subunit	GO:0016021;GO:0031224;GO:0016020;GO:0110165	integral component of membrane;intrinsic component of membrane;membrane;cellular anatomical entity
BaRT2v18chr6HG296980	drought.leaf-control.leaf	0.00917936	4.87535	up-regulated	0	0	0
BaRT2v18chr6HG309340	drought.leaf-control.leaf	0.000492719	4.87315	up-regulated	0	0	0
BaRT2v18chr7HG374750	drought.leaf-control.leaf	5.06889e-08	4.87311	up-regulated	0	0	0
BaRT2v18chr3HG118540	drought.leaf-control.leaf	3.17525e-07	4.86769	up-regulated	0	0	0
BaRT2v18chr1HG027870	drought.leaf-control.leaf	0.000115654	4.86493	up-regulated	Beta-glucosidase 22;4-hydroxy-7-methoxy-3-oxo-3,4-dihydro-2H-1,4-benzoxazin-2-yl glucosidebeta-D-glucosidase;beta-glucosidase 22-like isoform X1;Acyl-glucose-dependent anthocyanin 7-O-glucosyltransferase	GO:0102726;GO:0005975;GO:0009536;GO:0004553;GO:0009507;GO:0044238;GO:0016798;GO:0043231;GO:0071704;GO:0016787;GO:0043227;GO:0002229;GO:0008422;GO:0043229;GO:0002239;GO:0015926;GO:0043226;GO:0008152;GO:0005737;GO:0003824;GO:0007178;GO:0005622;GO:0004675;GO:0042742;GO:0019199;GO:0009617;GO:0005886;GO:0007167;GO:0004674;GO:0071944;GO:0098542;GO:0004888;GO:0016020;GO:0007166;GO:0038023;GO:0016021;GO:…	DIMBOA glucoside beta-D-glucosidase activity;carbohydrate metabolic process;plastid;hydrolase activity, hydrolyzing O-glycosyl compounds;chloroplast;primary metabolic process;hydrolase activity, acting on glycosyl bonds;intracellular membrane-bounded organelle;organic substance metabolic process;hydrolase activity;membrane-bounded organelle;defense response to oomycetes;beta-glucosidase activity;…
BaRT2v18chr1HG035040	drought.leaf-control.leaf	0.000471135	4.86111	up-regulated	0	0	0
BaRT2v18chr1HG031940	drought.root-control.root	0.00854218	4.85797	up-regulated	0	0	0
BaRT2v18chr1HG042560	drought.root-control.root	0.0013788	4.85216	up-regulated	Putative late embryogenesis abundant protein	0	0
BaRT2v18chr3HG157460	drought.leaf-control.leaf	0.000138347	4.85191	up-regulated	0	0	0
BaRT2v18chr7HG375130	drought.root-control.root	0.000655134	4.84762	up-regulated	0	GO:0016021;GO:0031224;GO:0016020;GO:0110165	integral component of membrane;intrinsic component of membrane;membrane;cellular anatomical entity
BaRT2v18chr7HG360720	drought.leaf-control.leaf	6.33812e-08	4.84571	up-regulated	0	0	0
BaRT2v18chr1HG009890	drought.leaf-control.leaf	1.59319e-06	4.84295	up-regulated	DLH domain-containing protein;Endo-1,31,4-beta-D-glucanase, putative, expressed;Dienelactone hydrolase family, putative;Endo-1,31,4-beta-D-glucanase	GO:0016787;GO:0016021;GO:0003824;GO:0031224;GO:0016020;GO:0110165	hydrolase activity;integral component of membrane;catalytic activity;intrinsic component of membrane;membrane;cellular anatomical entity
BaRT2v18chr6HG305400	drought.leaf-control.leaf	7.13086e-07	4.84069	up-regulated	0	0	0
BaRT2v18chr3HG156400	drought.root-control.root	0.000101516	4.82976	up-regulated	Zinc finger protein WIP6;C2H2-type domain-containing protein;Protein TRANSPARENT TESTA 1	GO:0003700;GO:0005634;GO:0006355;GO:0140110;GO:1903506;GO:0043231;GO:2001141;GO:0043227;GO:0016301;GO:0051252;GO:0043229;GO:0016772;GO:0019219;GO:0043226;GO:0016740;GO:2000112;GO:0005622;GO:0003824;GO:0010556;GO:0110165;GO:0031326;GO:0009889;GO:0010468;GO:0051171;GO:0080090;GO:0031323;GO:0060255;GO:0019222;GO:0050794;GO:0050789;GO:0065007;GO:0048856;GO:0032502;GO:0016310;GO:0006796;GO:0006793;GO:…	DNA-binding transcription factor activity;nucleus;regulation of transcription, DNA-templated;transcription regulator activity;regulation of nucleic acid-templated transcription;intracellular membrane-bounded organelle;regulation of RNA biosynthetic process;membrane-bounded organelle;kinase activity;regulation of RNA metabolic process;intracellular organelle;transferase activity, transferring phos…
BaRT2v18chr4HG196510	drought.leaf-control.leaf	0.000749005	4.82917	up-regulated	0	0	0
BaRT2v18chr2HG103580	drought.leaf-control.leaf	0.000754517	4.82768	up-regulated	0	0	0
BaRT2v18chr7HG329080	drought.leaf-control.leaf	1.37132e-05	4.82322	up-regulated	0	0	0
BaRT2v18chr5HG245670	drought.leaf-control.leaf	8.68489e-05	4.81773	up-regulated	0	0	0
BaRT2v18chr1HG031940	drought.leaf-control.leaf	0.00187376	4.81691	up-regulated	0	0	0
BaRT2v18chr5HG251630	drought.leaf-control.leaf	0.0045183	4.8162	up-regulated	Tuliposide A-converting enzyme 1, chloroplastic;Putative carboxylesterase 2;Gibberellin receptor GID1L2	GO:0016787;GO:0003824;GO:0033987;GO:0016836;GO:0016835;GO:0016829;GO:0016787;GO:0003824;GO:0033987;GO:0016836;GO:0016835;GO:0016829	hydrolase activity;catalytic activity;2-hydroxyisoflavanone dehydratase activity;hydro-lyase activity;carbon-oxygen lyase activity;lyase activity;hydrolase activity;catalytic activity;2-hydroxyisoflavanone dehydratase activity;hydro-lyase activity;carbon-oxygen lyase activity;lyase activity
BaRT2v18chr3HG140130	drought.root-control.root	0.00013223	4.80874	up-regulated	Fruit bromelain;Cysteine proteinases superfamily protein, putative;senescence-specific cysteine protease SAG39-like	GO:0008234;GO:0006508;GO:0005764;GO:0008233;GO:0000323;GO:0051603;GO:0140096;GO:0005773;GO:0044257;GO:0004197;GO:0005615;GO:0030163;GO:0044265;GO:0016787;GO:0005576;GO:0019538;GO:0004175;GO:0043231;GO:0009057;GO:0043227;GO:0003824;GO:1901565;GO:0043229;GO:0044248;GO:0043226;GO:1901564;GO:0005737;GO:1901575;GO:0005622;GO:0009056;GO:0110165;GO:0043170;GO:0006807;GO:0044238;GO:0044267;GO:0071704;GO:…	cysteine-type peptidase activity;proteolysis;lysosome;peptidase activity;lytic vacuole;proteolysis involved in cellular protein catabolic process;catalytic activity, acting on a protein;vacuole;cellular protein catabolic process;cysteine-type endopeptidase activity;extracellular space;protein catabolic process;cellular macromolecule catabolic process;hydrolase activity;extracellular region;protei…
BaRT2v18chr2HG097060	drought.leaf-control.leaf	0.000104765	4.80544	up-regulated	0	0	0
BaRT2v18chr4HG208350	drought.root-control.root	0.00717668	4.80414	up-regulated	Vicilin-like seed storage protein;Vicilin-like antimicrobial peptides 2-2;Cupin type-1 domain-containing protein	GO:0016021;GO:0031224;GO:0016020;GO:0110165	integral component of membrane;intrinsic component of membrane;membrane;cellular anatomical entity
BaRT2v18chr5HG226380	drought.leaf-control.leaf	1.73141e-06	4.80041	up-regulated	0	GO:0016021;GO:0031224;GO:0016020;GO:0110165	integral component of membrane;intrinsic component of membrane;membrane;cellular anatomical entity
BaRT2v18chr1HG046610	drought.leaf-control.leaf	6.16331e-06	4.79399	up-regulated	U-box domain-containing protein 7-like;U-box domain-containing protein 7-like isoform X2;ARM repeat superfamily protein;Coatomer beta subunit	GO:0016874;GO:0003824	ligase activity;catalytic activity
BaRT2v18chr3HG124750	drought.leaf-control.leaf	0.00584198	4.79287	up-regulated	Zinc finger CCCH domain-containing protein 2;C3H transcription factor;DNA-binding with one finger protein (Fragment)	GO:0009867;GO:0046872;GO:0005634;GO:0071395;GO:0043169;GO:0043231;GO:0010150;GO:0043167;GO:0043227;GO:0090693;GO:0005488;GO:0043229;GO:0009753;GO:0003677;GO:0043226;GO:0071398;GO:0003676;GO:0005622;GO:0070542;GO:1901363;GO:0110165;GO:0048366;GO:0097159;GO:0048827;GO:0008270;GO:0007568;GO:0046914;GO:0099402;GO:0048367;GO:0071396;GO:0033993;GO:0009755;GO:0032870;GO:0009725;GO:0071495;GO:0009719;GO:…	jasmonic acid mediated signaling pathway;metal ion binding;nucleus;cellular response to jasmonic acid stimulus;cation binding;intracellular membrane-bounded organelle;leaf senescence;ion binding;membrane-bounded organelle;plant organ senescence;binding;intracellular organelle;response to jasmonic acid;DNA binding;organelle;cellular response to fatty acid;nucleic acid binding;intracellular anatomi…
BaRT2v18chr2HG051430	drought.leaf-control.leaf	0.000159602	4.78761	up-regulated	Myrcene synthase, chloroplastic;(+)-delta-cadinene synthase;Tricyclene synthase EBOS, chloroplastic;Isoprene synthase;Valerianol synthase	GO:0010333;GO:0016114;GO:0009570;GO:0016838;GO:0006721;GO:0009532;GO:0016835;GO:0008299;GO:0009507;GO:0006720;GO:0000287;GO:0009536;GO:0016829;GO:0008610;GO:0043231;GO:0044255;GO:0046872;GO:0043227;GO:0006629;GO:0043169;GO:0043229;GO:0043167;GO:0044249;GO:0043226;GO:1901576;GO:0047461;GO:0005737;GO:0009058;GO:0010334;GO:0005622;GO:0005488;GO:0044238;GO:0110165;GO:0044237;GO:0003824;GO:0071704;GO:…	terpene synthase activity;terpenoid biosynthetic process;chloroplast stroma;carbon-oxygen lyase activity, acting on phosphates;terpenoid metabolic process;plastid stroma;carbon-oxygen lyase activity;isoprenoid biosynthetic process;chloroplast;isoprenoid metabolic process;magnesium ion binding;plastid;lyase activity;lipid biosynthetic process;intracellular membrane-bounded organelle;cellular lipid…
BaRT2v18chr5HG257820	drought.leaf-control.leaf	0.00601391	4.78462	up-regulated	Serine carboxypeptidase-like 18	GO:0004185;GO:0006508;GO:0016021;GO:0070008;GO:0019538;GO:0031224;GO:0004180;GO:0019748;GO:0016020;GO:0008238;GO:1901564;GO:0110165;GO:0008236;GO:0043170;GO:0017171;GO:0006807;GO:0008233;GO:0044238;GO:0140096;GO:0071704;GO:0016787;GO:0008152;GO:0016747;GO:0016746;GO:0003824;GO:0016740;GO:0004185;GO:0006508;GO:0016021;GO:0070008;GO:0019538;GO:0031224;GO:0004180;GO:0019748;GO:0016020;GO:0008238;GO:…	serine-type carboxypeptidase activity;proteolysis;integral component of membrane;serine-type exopeptidase activity;protein metabolic process;intrinsic component of membrane;carboxypeptidase activity;secondary metabolic process;membrane;exopeptidase activity;organonitrogen compound metabolic process;cellular anatomical entity;serine-type peptidase activity;macromolecule metabolic process;serine hy…
BaRT2v18chr2HG088420	drought.leaf-control.leaf	2.17475e-07	4.78266	up-regulated	Putative NAD(P)-linked oxidoreductase superfamily protein;Putative perakine reductase	0	0
BaRT2v18chr3HG152480	drought.leaf-control.leaf	1.80601e-08	4.78117	up-regulated	probable nucleoredoxin 2;DC1 domain-containing protein isoform 3;Thioredoxin domain-containing protein	GO:0035556;GO:0016853;GO:0007165;GO:0016301;GO:0023052;GO:0008270;GO:0007154;GO:0046914;GO:0051716;GO:0016772;GO:0050896;GO:0003824;GO:0050794;GO:0016740;GO:0050789;GO:0046872;GO:0065007;GO:0043169;GO:0009987;GO:0043167;GO:0016310;GO:0005488;GO:0006796;GO:0006793;GO:0044237;GO:0008152;GO:0035556;GO:0016853;GO:0007165;GO:0016301;GO:0023052;GO:0008270;GO:0007154;GO:0046914;GO:0051716;GO:0016772;GO:…	intracellular signal transduction;isomerase activity;signal transduction;kinase activity;signaling;zinc ion binding;cell communication;transition metal ion binding;cellular response to stimulus;transferase activity, transferring phosphorus-containing groups;response to stimulus;catalytic activity;regulation of cellular process;transferase activity;regulation of biological process;metal ion bindin…
BaRT2v18chr4HG207040	drought.leaf-control.leaf	4.44153e-08	4.7803	up-regulated	Glucan endo-1,3-beta-D-glucosidase	GO:0042973;GO:0005975;GO:0046658;GO:0008422;GO:0031225;GO:0044238;GO:0015926;GO:0031226;GO:0071704;GO:0004553;GO:0008152;GO:0005886;GO:0016798;GO:0071944;GO:0016787;GO:0031224;GO:0003824;GO:0016020;GO:0016021;GO:0110165;GO:0042973;GO:0005975;GO:0046658;GO:0008422;GO:0031225;GO:0044238;GO:0015926;GO:0031226;GO:0071704;GO:0004553;GO:0008152;GO:0005886;GO:0016798;GO:0071944;GO:0016787;GO:0031224;GO:…	glucan endo-1,3-beta-D-glucosidase activity;carbohydrate metabolic process;anchored component of plasma membrane;beta-glucosidase activity;anchored component of membrane;primary metabolic process;glucosidase activity;intrinsic component of plasma membrane;organic substance metabolic process;hydrolase activity, hydrolyzing O-glycosyl compounds;metabolic process;plasma membrane;hydrolase activity, …
BaRT2v18chr5HG259930	drought.root-control.root	8.79063e-06	4.77607	up-regulated	BZIP domain-containing protein;ABSCISIC ACID-INSENSITIVE 5-like protein 5	GO:0009738;GO:0003700;GO:0005634;GO:0071215;GO:0140110;GO:0043231;GO:0097306;GO:0043227;GO:0009737;GO:0043229;GO:0097305;GO:0043226;GO:0071396;GO:0005622;GO:0033993;GO:0110165;GO:0009755;GO:0032870;GO:0009725;GO:0071495;GO:0009719;GO:1901701;GO:0071310;GO:1901700;GO:0045893;GO:1903508;GO:1902680;GO:0051254;GO:0045935;GO:0010033;GO:0010557;GO:0031328;GO:0009891;GO:0051173;GO:0010604;GO:0031325;GO:…	abscisic acid-activated signaling pathway;DNA-binding transcription factor activity;nucleus;cellular response to abscisic acid stimulus;transcription regulator activity;intracellular membrane-bounded organelle;cellular response to alcohol;membrane-bounded organelle;response to abscisic acid;intracellular organelle;response to alcohol;organelle;cellular response to lipid;intracellular anatomical s…
BaRT2v18chr7HG368570	drought.leaf-control.leaf	2.75544e-06	4.77132	up-regulated	Inositol oxygenase	0	0
BaRT2v18chr2HG070190	drought.leaf-control.leaf	1.75083e-06	4.77072	up-regulated	Heat stress transcription factor A-3	GO:0043565;GO:0005634;GO:0006355;GO:0003700;GO:1903506;GO:0043231;GO:0140110;GO:2001141;GO:0043227;GO:0051252;GO:0003677;GO:0043229;GO:0019219;GO:0003676;GO:0043226;GO:2000112;GO:0000978;GO:0005622;GO:0010556;GO:0000987;GO:0005737;GO:0031326;GO:0000977;GO:0110165;GO:0009889;GO:0000976;GO:0010468;GO:0001067;GO:0051171;GO:1990837;GO:0080090;GO:0003690;GO:0031323;GO:1901363;GO:0060255;GO:0097159;GO:…	sequence-specific DNA binding;nucleus;regulation of transcription, DNA-templated;DNA-binding transcription factor activity;regulation of nucleic acid-templated transcription;intracellular membrane-bounded organelle;transcription regulator activity;regulation of RNA biosynthetic process;membrane-bounded organelle;regulation of RNA metabolic process;DNA binding;intracellular organelle;regulation of…
BaRT2v18chr2HG098680	drought.leaf-control.leaf	2.04832e-05	4.76901	up-regulated	0	0	0
BaRT2v18chr1HG020770	drought.leaf-control.leaf	6.10049e-06	4.76833	up-regulated	0	0	0
BaRT2v18chr3HG173210	drought.leaf-control.leaf	0.000502021	4.76625	up-regulated	Secologanin synthase;Cytochrome P450 monooxygenase	0	0
BaRT2v18chr3HG158320	drought.leaf-control.leaf	0.000211381	4.76452	up-regulated	DNA-3-methyladenine glycosylase, putative;GMP synthase;DNA-3-methyladenine glycosylase I	GO:0008725;GO:0006284;GO:0043733;GO:0006281;GO:0003905;GO:0006974;GO:0019104;GO:0033554;GO:0016799;GO:0006950;GO:0016798;GO:0006259;GO:0140097;GO:0051716;GO:0050896;GO:0016787;GO:0090304;GO:0003824;GO:0006139;GO:0046483;GO:0006725;GO:1901360;GO:0044260;GO:0034641;GO:0043170;GO:0006807;GO:0044238;GO:0044237;GO:0071704;GO:0008152;GO:0009987	DNA-3-methyladenine glycosylase activity;base-excision repair;DNA-3-methylbase glycosylase activity;DNA repair;alkylbase DNA N-glycosylase activity;cellular response to DNA damage stimulus;DNA N-glycosylase activity;cellular response to stress;hydrolase activity, hydrolyzing N-glycosyl compounds;response to stress;hydrolase activity, acting on glycosyl bonds;DNA metabolic process;catalytic activi…
BaRT2v18chr4HG216780	drought.leaf-control.leaf	2.80397e-05	4.76431	up-regulated	0	0	0
BaRT2v18chr4HG205600	drought.leaf-control.leaf	5.02791e-05	4.76143	up-regulated	0	0	0
BaRT2v18chr5HG229740	drought.leaf-control.leaf	4.15488e-05	4.76095	up-regulated	0	0	0
BaRT2v18chr5HG248780	drought.leaf-control.leaf	0.000290389	4.75947	up-regulated	0	0	0
BaRT2v18chr3HG128360	drought.root-control.root	7.41182e-05	4.75482	up-regulated	Beta-glucuronosyltransferase GlcAT14B;beta-glucuronosyltransferase GlcAT14B-like;Xylosyltransferase 2;beta-glucuronosyltransferase GlcAT14A isoform X1;Core-2/I-branching beta-1,6-N-acetylglucosaminyltransferase family protein isoform 1;Beta-glucuronosyltransferase GlcAT14B-like protein;Branching enzyme;Acetylglucosaminyltransferase, putative;Glycosyl transferase, family 14	GO:0016757;GO:0000127;GO:0006383;GO:0016740;GO:0016020;GO:0006351;GO:0003824;GO:0090576;GO:0097659;GO:0005667;GO:0032774;GO:0030158;GO:0016021;GO:0034654;GO:0035252;GO:0031224;GO:0016070;GO:0042285;GO:0032991;GO:0019438;GO:0008194;GO:0018130;GO:0016763;GO:0110165;GO:1901362;GO:0140096;GO:0090304;GO:0010467;GO:0034645;GO:0009059;GO:0044271;GO:0006139;GO:0044260;GO:0046483;GO:0006725;GO:1901360;GO:…	transferase activity, transferring glycosyl groups;transcription factor TFIIIC complex;transcription by RNA polymerase III;transferase activity;membrane;transcription, DNA-templated;catalytic activity;RNA polymerase III transcription regulator complex;nucleic acid-templated transcription;transcription regulator complex;RNA biosynthetic process;protein xylosyltransferase activity;integral componen…
BaRT2v18chr5HG237140	drought.leaf-control.leaf	0.00831914	4.75444	up-regulated	leucine-rich repeat receptor-like protein kinase PXC1;Protein kinase domain-containing protein	GO:0004672;GO:0006468;GO:0016021;GO:0016773;GO:0009834;GO:0031224;GO:0016301;GO:0006464;GO:0005886;GO:0036211;GO:0016772;GO:0071944;GO:0009832;GO:0140096;GO:0016020;GO:0043412;GO:0005524;GO:0110165;GO:0016310;GO:0032559;GO:0071669;GO:0030554;GO:0035639;GO:0006796;GO:0032555;GO:0006793;GO:0017076;GO:0044267;GO:0032553;GO:0019538;GO:0097367;GO:0044260;GO:0043168;GO:0042546;GO:0000166;GO:0071554;GO:…	protein kinase activity;protein phosphorylation;integral component of membrane;phosphotransferase activity, alcohol group as acceptor;plant-type secondary cell wall biogenesis;intrinsic component of membrane;kinase activity;cellular protein modification process;plasma membrane;protein modification process;transferase activity, transferring phosphorus-containing groups;cell periphery;plant-type ce…
BaRT2v18chr5HG263610	drought.leaf-control.leaf	2.09334e-07	4.7514	up-regulated	RING-type E3 ubiquitin transferase	GO:0016567;GO:0046872;GO:0016021;GO:0032446;GO:0043169;GO:0031224;GO:0070647;GO:0043167;GO:0016020;GO:0006464;GO:0005488;GO:0110165;GO:0036211;GO:0016740;GO:0043412;GO:0016746;GO:0044267;GO:0016301;GO:0019538;GO:0016772;GO:0044260;GO:0003824;GO:1901564;GO:0043170;GO:0006807;GO:0044238;GO:0044237;GO:0071704;GO:0008152;GO:0009987;GO:0016310;GO:0006796;GO:0006793;GO:0016567;GO:0046872;GO:0016021;GO:…	protein ubiquitination;metal ion binding;integral component of membrane;protein modification by small protein conjugation;cation binding;intrinsic component of membrane;protein modification by small protein conjugation or removal;ion binding;membrane;cellular protein modification process;binding;cellular anatomical entity;protein modification process;transferase activity;macromolecule modificatio…
BaRT2v18chr1HG045060	drought.leaf-control.leaf	0.000207812	4.75065	up-regulated	0	0	0
BaRT2v18chr2HG073290	drought.root-control.root	0.000100259	4.74681	up-regulated	0	0	0
BaRT2v18chr4HG201620	drought.root-control.root	0.000394267	4.74667	up-regulated	0	0	0
BaRT2v18chr1HG029810	drought.root-control.root	0.00911057	4.74623	up-regulated	0	0	0
BaRT2v18chr3HG169860	drought.root-control.root	0.00182525	4.7434	up-regulated	0	GO:0000347;GO:0006406;GO:0071427;GO:0140513;GO:0071426;GO:0005634;GO:0071166;GO:0032991;GO:0006405;GO:0043231;GO:0006611;GO:0043227;GO:0051168;GO:0043229;GO:0031503;GO:0043226;GO:0051028;GO:0005622;GO:0006913;GO:0110165;GO:0051169;GO:0050658;GO:0051236;GO:0050657;GO:0006403;GO:0015931;GO:0006397;GO:0006886;GO:0016071;GO:0046907;GO:0034613;GO:0070727;GO:0051649;GO:0051641;GO:0015031;GO:0045184;GO:…	THO complex;mRNA export from nucleus;mRNA-containing ribonucleoprotein complex export from nucleus;nuclear protein-containing complex;ribonucleoprotein complex export from nucleus;nucleus;ribonucleoprotein complex localization;protein-containing complex;RNA export from nucleus;intracellular membrane-bounded organelle;protein export from nucleus;membrane-bounded organelle;nuclear export;intracellu…
BaRT2v18chr2HG077240	drought.leaf-control.leaf	0.000606854	4.73761	up-regulated	0	0	0
BaRT2v18chr7HG375470	drought.leaf-control.leaf	2.41763e-06	4.73736	up-regulated	0	0	0
BaRT2v18chr7HG356020	drought.leaf-control.leaf	2.32347e-05	4.73676	up-regulated	0	0	0
BaRT2v18chr5HG229670	drought.leaf-control.leaf	5.00061e-06	4.73527	up-regulated	0	0	0
BaRT2v18chr5HG237190	drought.leaf-control.leaf	0.000173927	4.72926	up-regulated	0	0	0
BaRT2v18chr1HG013410	drought.leaf-control.leaf	0.00178174	4.72684	up-regulated	PIF/Ping-Pong transposase family protein;Transposon protein CACTA, En/Spm sub-class;DDE Tnp4 domain-containing protein;protein ANTAGONIST OF LIKE HETEROCHROMATIN PROTEIN 1-like	GO:0046872;GO:0005774;GO:0043169;GO:0005773;GO:0043167;GO:0098588;GO:0005488;GO:0009507;GO:0009536;GO:0031090;GO:0043231;GO:0043227;GO:0005886;GO:0071944;GO:0043229;GO:0043226;GO:0005737;GO:0005622;GO:0016020;GO:0110165	metal ion binding;vacuolar membrane;cation binding;vacuole;ion binding;bounding membrane of organelle;binding;chloroplast;plastid;organelle membrane;intracellular membrane-bounded organelle;membrane-bounded organelle;plasma membrane;cell periphery;intracellular organelle;organelle;cytoplasm;intracellular anatomical structure;membrane;cellular anatomical entity
BaRT2v18chr7HG374760	drought.root-control.root	0.00600016	4.72588	up-regulated	Xyloglucan endotransglucosylase/hydrolase	GO:0016762;GO:0010411;GO:0048046;GO:0010410;GO:0046527;GO:0005618;GO:0010383;GO:0016758;GO:0030312;GO:0006073;GO:0004553;GO:0005576;GO:0044042;GO:0016798;GO:0071944;GO:0044264;GO:0016757;GO:0110165;GO:0005976;GO:0016787;GO:0042546;GO:0016740;GO:0044036;GO:0003824;GO:0071555;GO:0071554;GO:0045229;GO:0044262;GO:0044085;GO:0005975;GO:0016043;GO:0071840;GO:0044260;GO:0043170;GO:0044238;GO:0071704;GO:…	xyloglucan:xyloglucosyl transferase activity;xyloglucan metabolic process;apoplast;hemicellulose metabolic process;glucosyltransferase activity;cell wall;cell wall polysaccharide metabolic process;transferase activity, transferring hexosyl groups;external encapsulating structure;cellular glucan metabolic process;hydrolase activity, hydrolyzing O-glycosyl compounds;extracellular region;glucan meta…
BaRT2v18chr7HG343860	drought.leaf-control.leaf	0.000210489	4.72433	up-regulated	0	0	0
BaRT2v18chr5HG223780	drought.root-control.root	0.00937867	4.71781	up-regulated	9-cis-epoxycarotenoid dioxygenase;9-cis-epoxy carotenoid dioxygenase;Viviparous 14;Nine-cis-epoxycarotenoid dioxygenase2;Nine-cis-epoxycarotenoid dioxygenase3	0	0
BaRT2v18chr1HG033080	drought.leaf-control.leaf	7.04164e-05	4.7178	up-regulated	0	0	0
BaRT2v18chr2HG058170	drought.root-control.root	0.00259559	4.71639	up-regulated	0	0	0
BaRT2v18chr2HG067080	drought.leaf-control.leaf	3.80966e-06	4.71489	up-regulated	0	0	0
BaRT2v18chr2HG089730	drought.root-control.root	0.00117341	4.71386	up-regulated	0	0	0
BaRT2v18chr5HG232880	drought.leaf-control.leaf	3.90481e-07	4.71255	up-regulated	Heptahelical transmembrane protein 4;Haemolysin-III related family protein, expressed;Adiponectin receptor	GO:0009725;GO:0038023;GO:0016021;GO:0009719;GO:0060089;GO:0031224;GO:0010033;GO:0016020;GO:0042221;GO:0110165;GO:0050896	response to hormone;signaling receptor activity;integral component of membrane;response to endogenous stimulus;molecular transducer activity;intrinsic component of membrane;response to organic substance;membrane;response to chemical;cellular anatomical entity;response to stimulus
BaRT2v18chr3HG115350	drought.leaf-control.leaf	0.00100045	4.70661	up-regulated	lysine-rich arabinogalactan protein 18-like	0	0
BaRT2v18chr2HG053230	drought.leaf-control.leaf	0.000562598	4.70653	up-regulated	0	0	0
BaRT2v18chr7HG363240	drought.root-control.root	4.93668e-06	4.70364	up-regulated	Ferredoxin-1, chloroplastic;Ferredoxin	0	0
BaRT2v18chr5HG265130	drought.leaf-control.leaf	0.000430979	4.70227	up-regulated	Transmembrane BAX inhibitor motif-containing protein 4	GO:0016021;GO:0031224;GO:0016020;GO:0110165	integral component of membrane;intrinsic component of membrane;membrane;cellular anatomical entity
BaRT2v18chr3HG128410	drought.leaf-control.leaf	3.6017e-05	4.69876	up-regulated	Dehydration-responsive element-binding protein 3;Ethylene-responsive transcription factor TINY;AP2/ERF domain-containing protein;Ethylene-responsive transcription factor ERF035;Ethylene-responsive transcription factor ERF043;Putative dehydration-responsive element-binding protein 3-like	GO:0003700;GO:0005634;GO:0006355;GO:0140110;GO:1903506;GO:0043231;GO:2001141;GO:0003677;GO:0043227;GO:0051252;GO:0003676;GO:0043229;GO:0019219;GO:0043226;GO:1901363;GO:2000112;GO:0005622;GO:0097159;GO:0010556;GO:0005488;GO:0110165;GO:0031326;GO:0000976;GO:0016021;GO:0009889;GO:0001067;GO:0031224;GO:0010468;GO:1990837;GO:0016020;GO:0051171;GO:0003690;GO:0080090;GO:0043565;GO:0031323;GO:0060255;GO:…	DNA-binding transcription factor activity;nucleus;regulation of transcription, DNA-templated;transcription regulator activity;regulation of nucleic acid-templated transcription;intracellular membrane-bounded organelle;regulation of RNA biosynthetic process;DNA binding;membrane-bounded organelle;regulation of RNA metabolic process;nucleic acid binding;intracellular organelle;regulation of nucleoba…
BaRT2v18chr3HG131470	drought.leaf-control.leaf	0.000174924	4.69855	up-regulated	2'-hydroxyisoflavone reductase (Fragment);NmrA domain-containing protein;Isoflavone reductase-like protein	0	0
BaRT2v18chr2HG090940	drought.leaf-control.leaf	1.70817e-07	4.69621	up-regulated	0	0	0
BaRT2v18chr7HG360880	drought.leaf-control.leaf	2.02955e-05	4.69259	up-regulated	0	GO:0016021;GO:0031224;GO:0016020;GO:0110165;GO:0016021;GO:0031224;GO:0016020;GO:0110165	integral component of membrane;intrinsic component of membrane;membrane;cellular anatomical entity;integral component of membrane;intrinsic component of membrane;membrane;cellular anatomical entity
BaRT2v18chr2HG095140	drought.leaf-control.leaf	5.81016e-05	4.68913	up-regulated	H15 domain-containing protein	GO:0006334;GO:0000786;GO:0031492;GO:0031497;GO:0044815;GO:0003677;GO:0006333;GO:0000785;GO:0031490;GO:0034728;GO:0032993;GO:0031491;GO:0065004;GO:0005694;GO:0003682;GO:0071824;GO:0005634;GO:0003676;GO:0006323;GO:0032991;GO:0003690;GO:0006325;GO:0043232;GO:0044877;GO:0034622;GO:0043228;GO:1901363;GO:0071103;GO:0043231;GO:0097159;GO:0065003;GO:0043227;GO:0005488;GO:0043933;GO:0043229;GO:0051276;GO:…	nucleosome assembly;nucleosome;nucleosomal DNA binding;chromatin assembly;DNA packaging complex;DNA binding;chromatin assembly or disassembly;chromatin;chromatin DNA binding;nucleosome organization;protein-DNA complex;nucleosome binding;protein-DNA complex assembly;chromosome;chromatin binding;protein-DNA complex subunit organization;nucleus;nucleic acid binding;DNA packaging;protein-containing c…
BaRT2v18chr2HG101490	drought.leaf-control.leaf	1.53841e-06	4.68869	up-regulated	0	0	0
BaRT2v18chr5HG224840	drought.root-control.root	0.00332835	4.68391	up-regulated	Outer envelope pore protein 16-2, chloroplastic;Mitochondrial inner membrane translocase subunit Tim17/Tim22/Tim23/peroxisomal protein PMP24	GO:0031358;GO:0003333;GO:0015171;GO:0031359;GO:1905039;GO:0046943;GO:0031354;GO:1903825;GO:0005342;GO:0031355;GO:0006865;GO:0008509;GO:0031350;GO:0015849;GO:0015318;GO:0031351;GO:0098656;GO:0015075;GO:0009707;GO:0071705;GO:0022857;GO:0009527;GO:0071702;GO:0005215;GO:0031969;GO:0006820;GO:0042170;GO:0034220;GO:0009941;GO:0006811;GO:0009526;GO:0055085;GO:0031968;GO:0006810;GO:0031301;GO:0051234;GO:…	intrinsic component of chloroplast outer membrane;amino acid transmembrane transport;amino acid transmembrane transporter activity;integral component of chloroplast outer membrane;carboxylic acid transmembrane transport;carboxylic acid transmembrane transporter activity;intrinsic component of plastid outer membrane;organic acid transmembrane transport;organic acid transmembrane transporter activi…
BaRT2v18chr1HG025280	drought.leaf-control.leaf	0.000298743	4.68173	up-regulated	0	0	0
BaRT2v18chr3HG158870	drought.leaf-control.leaf	0.000764371	4.68051	up-regulated	Laccase	0	0
BaRT2v18chr2HG112620	drought.root-control.root	0.000281959	4.67717	up-regulated	0	0	0
BaRT2v18chr4HG217060	drought.leaf-control.leaf	0.00227548	4.66571	up-regulated	Aquaporin TIP4-1;Tonoplast intrinsic protein4	GO:0015267;GO:0006833;GO:0016021;GO:0022803;GO:0042044;GO:0031224;GO:0022857;GO:0055085;GO:0016020;GO:0005215;GO:0006810;GO:0005774;GO:0015250;GO:0051234;GO:0005773;GO:0005372;GO:0051179;GO:0098588;GO:0015318;GO:0009987;GO:0043231;GO:0043227;GO:0015840;GO:0031090;GO:0019755;GO:0043229;GO:0042886;GO:0043226;GO:0071705;GO:0005737;GO:0071702;GO:0005739;GO:0006820;GO:0042807;GO:0006811;GO:0005622;GO:…	channel activity;water transport;integral component of membrane;passive transmembrane transporter activity;fluid transport;intrinsic component of membrane;transmembrane transporter activity;transmembrane transport;membrane;transporter activity;transport;vacuolar membrane;water channel activity;establishment of localization;vacuole;water transmembrane transporter activity;localization;bounding mem…
BaRT2v18chr3HG162110	drought.leaf-control.leaf	2.10573e-05	4.66435	up-regulated	DLH domain-containing protein;Endo-1,31,4-beta-D-glucanase, putative, expressed;Dienelactone hydrolase family, putative	GO:0016787;GO:0016021;GO:0003824;GO:0031224;GO:0016020;GO:0110165	hydrolase activity;integral component of membrane;catalytic activity;intrinsic component of membrane;membrane;cellular anatomical entity
BaRT2v18chr3HG135450	drought.leaf-control.leaf	0.000177449	4.66197	up-regulated	Rab9 effector protein with kelch motifs;Galactose oxidase/kelch repeat superfamily protein;Acyl-CoA-binding domain-containing protein 4;acyl-CoA-binding domain-containing protein 4-like	GO:0008168;GO:0032259;GO:0016741;GO:0008152;GO:0016740;GO:0003824;GO:0008168;GO:0032259;GO:0016741;GO:0008152;GO:0016740;GO:0003824;GO:0008168;GO:0032259;GO:0016741;GO:0008152;GO:0016740;GO:0003824	methyltransferase activity;methylation;transferase activity, transferring one-carbon groups;metabolic process;transferase activity;catalytic activity;methyltransferase activity;methylation;transferase activity, transferring one-carbon groups;metabolic process;transferase activity;catalytic activity;methyltransferase activity;methylation;transferase activity, transferring one-carbon groups;metabol…
BaRT2v18chr3HG139280	drought.root-control.root	0.00409687	4.65112	up-regulated	Leucine-rich repeat extensin-like protein 3	GO:0106311;GO:0009506;GO:0006468;GO:0106310;GO:0055044;GO:0006464;GO:0004674;GO:0005911;GO:0036211;GO:0004672;GO:0070161;GO:0043412;GO:0016772;GO:0016310;GO:0030054;GO:0016773;GO:0006796;GO:0016021;GO:0016301;GO:0006793;GO:0031224;GO:0003899;GO:0044267;GO:0016020;GO:0140096;GO:0032774;GO:0110165;GO:0034062;GO:0019538;GO:0097747;GO:0043170;GO:0016740;GO:0044260;GO:0016779;GO:0034654;GO:0140098;GO:…	protein threonine kinase activity;plasmodesma;protein phosphorylation;protein serine kinase activity;symplast;cellular protein modification process;protein serine/threonine kinase activity;cell-cell junction;protein modification process;protein kinase activity;anchoring junction;macromolecule modification;transferase activity, transferring phosphorus-containing groups;phosphorylation;cell junctio…
BaRT2v18chr6HG303570	drought.leaf-control.leaf	2.27827e-08	4.64943	up-regulated	0	0	0
BaRT2v18chr2HG110680	drought.leaf-control.leaf	0.00679516	4.64464	up-regulated	J domain-containing protein;Electron transport complex rnfB	GO:0016021;GO:0031224;GO:0016020;GO:0009507;GO:0009536;GO:0043231;GO:0043227;GO:0043229;GO:0043226;GO:0005737;GO:0005622;GO:0110165	integral component of membrane;intrinsic component of membrane;membrane;chloroplast;plastid;intracellular membrane-bounded organelle;membrane-bounded organelle;intracellular organelle;organelle;cytoplasm;intracellular anatomical structure;cellular anatomical entity
BaRT2v18chr2HG052280-BaRT2v18chr2HG052290	drought.leaf-control.leaf	5.84799e-06	4.64454	up-regulated	0	0	0
BaRT2v18chr7HG349540	drought.leaf-control.leaf	1.19639e-07	4.64229	up-regulated	Protein MOTHER of FT and TFL1;Phosphatidylethanolamine-binding protein PEBP	GO:0010030;GO:0005737;GO:0010029;GO:0005622;GO:1900140;GO:0005634;GO:0048582;GO:0043231;GO:0048580;GO:0043227;GO:0009737;GO:0043229;GO:0097305;GO:0043226;GO:0033993;GO:0016021;GO:0051094;GO:0031224;GO:0051240;GO:0016020;GO:2000026;GO:0110165;GO:0009725;GO:0051239;GO:0009719;GO:1901700;GO:0010033;GO:0048518;GO:0050793;GO:0042221;GO:0050896;GO:0050789;GO:0065007	positive regulation of seed germination;cytoplasm;regulation of seed germination;intracellular anatomical structure;regulation of seedling development;nucleus;positive regulation of post-embryonic development;intracellular membrane-bounded organelle;regulation of post-embryonic development;membrane-bounded organelle;response to abscisic acid;intracellular organelle;response to alcohol;organelle;r…
BaRT2v18chr2HG080370	drought.leaf-control.leaf	4.31507e-05	4.64007	up-regulated	0	0	0
BaRT2v18chr7HG373590	drought.leaf-control.leaf	2.16945e-05	4.63662	up-regulated	0	0	0
BaRT2v18chr5HG279180	drought.leaf-control.leaf	0.00026402	4.6356	up-regulated	Glycosyltransferase;Nucleotide-diphospho-sugar transferase family protein	GO:0000139;GO:0071555;GO:0016757;GO:0098791;GO:0045229;GO:0016740;GO:0005794;GO:0071554;GO:0004675;GO:0098588;GO:0016043;GO:0019199;GO:0031984;GO:0071840;GO:0004674;GO:0012505;GO:0002229;GO:0004888;GO:0031090;GO:0002239;GO:0038023;GO:0043231;GO:0007178;GO:0060089;GO:0043227;GO:0042742;GO:0003824;GO:0043229;GO:0009617;GO:0004672;GO:0043226;GO:0007167;GO:0016773;GO:0005737;GO:0098542;GO:0016301;GO:…	Golgi membrane;cell wall organization;transferase activity, transferring glycosyl groups;Golgi apparatus subcompartment;external encapsulating structure organization;transferase activity;Golgi apparatus;cell wall organization or biogenesis;transmembrane receptor protein serine/threonine kinase activity;bounding membrane of organelle;cellular component organization;transmembrane receptor protein k…
BaRT2v18chr5HG267530	drought.leaf-control.leaf	0.000374406	4.63417	up-regulated	0	0	0
BaRT2v18chr3HG131480	drought.leaf-control.leaf	0.0010042	4.63169	up-regulated	NmrA domain-containing protein	0	0
BaRT2v18chr3HG170020	drought.leaf-control.leaf	0.00391533	4.63111	up-regulated	0	0	0
BaRT2v18chr6HG328380	drought.leaf-control.leaf	1.73247e-05	4.62753	up-regulated	0	0	0
BaRT2v18chr2HG071640	drought.leaf-control.leaf	4.41125e-06	4.62097	up-regulated	0	0	0
BaRT2v18chr2HG064770	drought.leaf-control.leaf	4.27357e-05	4.61708	up-regulated	0	0	0
BaRT2v18chr7HG348920	drought.leaf-control.leaf	4.8174e-08	4.61391	up-regulated	0	GO:0009737;GO:0016021;GO:0097305;GO:0031224;GO:0033993;GO:0016020;GO:0009725;GO:0005794;GO:0009719;GO:0005783;GO:1901700;GO:0012505;GO:0010033;GO:0043231;GO:0042221;GO:0043227;GO:0050896;GO:0043229;GO:0043226;GO:0005737;GO:0110165;GO:0005622;GO:0009737;GO:0016021;GO:0097305;GO:0031224;GO:0033993;GO:0016020;GO:0009725;GO:0005794;GO:0009719;GO:0005783;GO:1901700;GO:0012505;GO:0010033;GO:0043231;GO:…	response to abscisic acid;integral component of membrane;response to alcohol;intrinsic component of membrane;response to lipid;membrane;response to hormone;Golgi apparatus;response to endogenous stimulus;endoplasmic reticulum;response to oxygen-containing compound;endomembrane system;response to organic substance;intracellular membrane-bounded organelle;response to chemical;membrane-bounded organ…
BaRT2v18chr3HG157810	drought.leaf-control.leaf	1.7587e-07	4.61102	up-regulated	0	0	0
BaRT2v18chr6HG320740	drought.root-control.root	0.00465037	4.60745	up-regulated	0	0	0
BaRT2v18chr7HG346720	drought.leaf-control.leaf	0.000186166	4.60556	up-regulated	0	0	0
BaRT2v18chr5HG281320	drought.leaf-control.leaf	0.000203301	4.60442	up-regulated	0	0	0
BaRT2v18chr2HG053310	drought.leaf-control.leaf	4.41375e-07	4.5998	up-regulated	Putative ferulate 5-hydroxylase;Indolin-2-one monooxygenase;Indole-2-monooxygenase-like	0	0
BaRT2v18chr1HG026400	drought.root-control.root	0.000295198	4.5972	up-regulated	Homeobox-leucine zipper protein HAT4;Homeobox domain-containing protein	GO:0000981;GO:0006357;GO:0005634;GO:0043565;GO:0006355;GO:0043231;GO:0003700;GO:1903506;GO:0043227;GO:0140110;GO:2001141;GO:0043229;GO:0051252;GO:0003677;GO:0043226;GO:0019219;GO:0003676;GO:0005622;GO:2000112;GO:1901363;GO:0110165;GO:0010556;GO:0097159;GO:0031326;GO:0005488;GO:0009889;GO:0010468;GO:0051171;GO:0080090;GO:0031323;GO:0060255;GO:0019222;GO:0050794;GO:0050789;GO:0065007;GO:0000981;GO:…	DNA-binding transcription factor activity, RNA polymerase II-specific;regulation of transcription by RNA polymerase II;nucleus;sequence-specific DNA binding;regulation of transcription, DNA-templated;intracellular membrane-bounded organelle;DNA-binding transcription factor activity;regulation of nucleic acid-templated transcription;membrane-bounded organelle;transcription regulator activity;regul…
BaRT2v18chr7HG376710	drought.root-control.root	0.00626455	4.596	up-regulated	0	0	0
BaRT2v18chr1HG031420	drought.leaf-control.leaf	0.000181892	4.5931	up-regulated	0	0	0
BaRT2v18chr2HG089130	drought.leaf-control.leaf	0.00141643	4.58878	up-regulated	Malate synthase	GO:0009514;GO:0004474;GO:0006097;GO:0046487;GO:0005777;GO:0046912;GO:0042579;GO:0006081;GO:0016746;GO:0006099;GO:0043231;GO:0016740;GO:0044262;GO:0043227;GO:0003824;GO:0009060;GO:0043229;GO:0004674;GO:0032787;GO:0043226;GO:0004672;GO:0045333;GO:0005737;GO:0016773;GO:0015980;GO:0005622;GO:0016301;GO:0006091;GO:0140096;GO:0005886;GO:0005975;GO:0016772;GO:0071944;GO:0019752;GO:0016829;GO:0016020;GO:…	glyoxysome;malate synthase activity;glyoxylate cycle;glyoxylate metabolic process;peroxisome;transferase activity, transferring acyl groups, acyl groups converted into alkyl on transfer;microbody;cellular aldehyde metabolic process;transferase activity, transferring acyl groups;tricarboxylic acid cycle;intracellular membrane-bounded organelle;transferase activity;cellular carbohydrate metabolic p…
BaRT2v18chr6HG308970	drought.leaf-control.leaf	2.64383e-06	4.58512	up-regulated	0	0	0
BaRT2v18chr4HG203760	drought.leaf-control.leaf	1.76478e-05	4.58401	up-regulated	High molecular mass early light-inducible protein HV58, chloroplastic	GO:0009507;GO:0015979;GO:0009536;GO:0044237;GO:0043231;GO:0008152;GO:0043227;GO:0009987;GO:0043229;GO:0043226;GO:0005737;GO:0009579;GO:0009535;GO:0055035;GO:0009534;GO:0031976;GO:0042651;GO:0034357;GO:0031984;GO:0005622;GO:0016021;GO:0031224;GO:0016020;GO:0031969;GO:0042170;GO:0009941;GO:0009526;GO:0031967;GO:0031090;GO:0031975;GO:0110165	chloroplast;photosynthesis;plastid;cellular metabolic process;intracellular membrane-bounded organelle;metabolic process;membrane-bounded organelle;cellular process;intracellular organelle;organelle;cytoplasm;thylakoid;chloroplast thylakoid membrane;plastid thylakoid membrane;chloroplast thylakoid;plastid thylakoid;thylakoid membrane;photosynthetic membrane;organelle subcompartment;intracellular …
BaRT2v18chr7HG362260	drought.leaf-control.leaf	0.000251295	4.58121	up-regulated	L-gulonolactone oxidase	0	0
BaRT2v18chr3HG143440	drought.leaf-control.leaf	0.00131372	4.57486	up-regulated	0	0	0
BaRT2v18chr3HG128570	drought.leaf-control.leaf	0.00332566	4.57184	up-regulated	0	0	0
BaRT2v18chr1HG036030	drought.leaf-control.leaf	1.72628e-05	4.5673	up-regulated	Laccase	0	0
BaRT2v18chr4HG201960	drought.leaf-control.leaf	5.17771e-08	4.56522	up-regulated	Protein-serine/threonine phosphatase	GO:0106306;GO:0006470;GO:0005634;GO:0106307;GO:0016311;GO:0005829;GO:0004722;GO:0009845;GO:0043231;GO:0004721;GO:0090351;GO:0043227;GO:0016791;GO:0006464;GO:0043229;GO:0042578;GO:0036211;GO:0043226;GO:0016788;GO:0009738;GO:0005622;GO:0071215;GO:0140096;GO:0005737;GO:0097306;GO:0046872;GO:0016021;GO:0043412;GO:0043169;GO:0031224;GO:0009737;GO:0016787;GO:0016020;GO:0097305;GO:0043167;GO:0110165;GO:…	protein serine phosphatase activity;protein dephosphorylation;nucleus;protein threonine phosphatase activity;dephosphorylation;cytosol;protein serine/threonine phosphatase activity;seed germination;intracellular membrane-bounded organelle;phosphoprotein phosphatase activity;seedling development;membrane-bounded organelle;phosphatase activity;cellular protein modification process;intracellular org…
BaRT2v18chr1HG006020	drought.leaf-control.leaf	0.00552416	4.55811	up-regulated	0	0	0
BaRT2v18chr6HG315580	drought.leaf-control.leaf	0.000298669	4.55157	up-regulated	NAC domain-containing protein	GO:0006355;GO:0003677;GO:1903506;GO:0003676;GO:2001141;GO:1901363;GO:0051252;GO:0097159;GO:0019219;GO:0005488;GO:2000112;GO:0010556;GO:0031326;GO:0009889;GO:0010468;GO:0051171;GO:0080090;GO:0031323;GO:0060255;GO:0019222;GO:0050794;GO:0050789;GO:0065007;GO:0006355;GO:0003677;GO:1903506;GO:0003676;GO:2001141;GO:1901363;GO:0051252;GO:0097159;GO:0019219;GO:0005488;GO:2000112;GO:0010556;GO:0031326;GO:…	regulation of transcription, DNA-templated;DNA binding;regulation of nucleic acid-templated transcription;nucleic acid binding;regulation of RNA biosynthetic process;heterocyclic compound binding;regulation of RNA metabolic process;organic cyclic compound binding;regulation of nucleobase-containing compound metabolic process;binding;regulation of cellular macromolecule biosynthetic process;regula…
BaRT2v18chr6HG306950	drought.root-control.root	4.52192e-05	4.54755	up-regulated	Transcription factor MYB2;transcription factor MYB92;Myb domain protein 79 isoform 1;Myb-related protein MYBAS2	GO:0005634;GO:0043565;GO:0006355;GO:0043231;GO:1903506;GO:0003677;GO:0043227;GO:2001141;GO:0003676;GO:0043229;GO:0051252;GO:1901363;GO:0019219;GO:0043226;GO:0097159;GO:2000112;GO:0005622;GO:0005488;GO:0010556;GO:0110165;GO:0031326;GO:0016021;GO:0009889;GO:0031224;GO:0010468;GO:0016020;GO:0051171;GO:0080090;GO:0031323;GO:0060255;GO:0019222;GO:0050794;GO:0050789;GO:0065007	nucleus;sequence-specific DNA binding;regulation of transcription, DNA-templated;intracellular membrane-bounded organelle;regulation of nucleic acid-templated transcription;DNA binding;membrane-bounded organelle;regulation of RNA biosynthetic process;nucleic acid binding;intracellular organelle;regulation of RNA metabolic process;heterocyclic compound binding;regulation of nucleobase-containing c…
BaRT2v18chr7HG344410	drought.leaf-control.leaf	1.81396e-10	4.54545	up-regulated	Annexin	GO:0005544;GO:0005737;GO:0005543;GO:0005622;GO:0008289;GO:0110165;GO:0005509;GO:0046872;GO:0043169;GO:0043167;GO:0005488;GO:0005544;GO:0005737;GO:0005543;GO:0005622;GO:0008289;GO:0110165;GO:0005509;GO:0046872;GO:0043169;GO:0043167;GO:0005488;GO:0005544;GO:0005737;GO:0005543;GO:0005622;GO:0008289;GO:0110165;GO:0005509;GO:0046872;GO:0043169;GO:0043167;GO:0005488;GO:0005544;GO:0005737;GO:0005543;GO:…	calcium-dependent phospholipid binding;cytoplasm;phospholipid binding;intracellular anatomical structure;lipid binding;cellular anatomical entity;calcium ion binding;metal ion binding;cation binding;ion binding;binding;calcium-dependent phospholipid binding;cytoplasm;phospholipid binding;intracellular anatomical structure;lipid binding;cellular anatomical entity;calcium ion binding;metal ion bind…
BaRT2v18chr2HG067400	drought.leaf-control.leaf	2.41007e-05	4.54487	up-regulated	0	GO:0046658;GO:0031225;GO:0016021;GO:0031224;GO:0016020;GO:0031226;GO:0005886;GO:0071944;GO:0110165	anchored component of plasma membrane;anchored component of membrane;integral component of membrane;intrinsic component of membrane;membrane;intrinsic component of plasma membrane;plasma membrane;cell periphery;cellular anatomical entity
BaRT2v18chr2HG089350	drought.root-control.root	0.000643992	4.54384	up-regulated	Serine/threonine-protein kinase OXI1;Protein kinase domain-containing protein	GO:0004674;GO:0006468;GO:0005634;GO:0004672;GO:0006464;GO:0043231;GO:0016773;GO:0036211;GO:0043227;GO:0016301;GO:0016310;GO:0005886;GO:0016772;GO:0043412;GO:0071944;GO:0140096;GO:0006796;GO:0043229;GO:0005524;GO:0006793;GO:0043226;GO:0032559;GO:0044267;GO:0005737;GO:0030554;GO:0019538;GO:0005622;GO:0035639;GO:0044260;GO:0016020;GO:0032555;GO:1901564;GO:0110165;GO:0017076;GO:0043170;GO:0032553;GO:…	protein serine/threonine kinase activity;protein phosphorylation;nucleus;protein kinase activity;cellular protein modification process;intracellular membrane-bounded organelle;phosphotransferase activity, alcohol group as acceptor;protein modification process;membrane-bounded organelle;kinase activity;phosphorylation;plasma membrane;transferase activity, transferring phosphorus-containing groups;…
BaRT2v18chr7HG362620	drought.leaf-control.leaf	3.12744e-06	4.54299	up-regulated	0	0	0
BaRT2v18chr3HG121770	drought.leaf-control.leaf	2.02528e-05	4.5426	up-regulated	NAC domain-containing protein	GO:0006355;GO:0003677;GO:1903506;GO:0003676;GO:2001141;GO:1901363;GO:0051252;GO:0097159;GO:0019219;GO:0005488;GO:2000112;GO:0010556;GO:0031326;GO:0009889;GO:0010468;GO:0051171;GO:0080090;GO:0031323;GO:0060255;GO:0019222;GO:0050794;GO:0050789;GO:0065007	regulation of transcription, DNA-templated;DNA binding;regulation of nucleic acid-templated transcription;nucleic acid binding;regulation of RNA biosynthetic process;heterocyclic compound binding;regulation of RNA metabolic process;organic cyclic compound binding;regulation of nucleobase-containing compound metabolic process;binding;regulation of cellular macromolecule biosynthetic process;regula…
BaRT2v18chr7HG374800	drought.leaf-control.leaf	0.000161799	4.54089	up-regulated	0	0	0
BaRT2v18chr2HG078160	drought.leaf-control.leaf	5.58534e-06	4.53566	up-regulated	0	0	0
BaRT2v18chr4HG180170	drought.leaf-control.leaf	6.60603e-07	4.5348	up-regulated	Serine carboxypeptidase-like 18;Carboxypeptidase	GO:0004185;GO:0006508;GO:0016021;GO:0070008;GO:0019538;GO:0031224;GO:0004180;GO:1901564;GO:0016020;GO:0008238;GO:0019748;GO:0110165;GO:0008236;GO:0043170;GO:0017171;GO:0006807;GO:0008233;GO:0044238;GO:0140096;GO:0071704;GO:0016787;GO:0008152;GO:0016747;GO:0016746;GO:0003824;GO:0016740;GO:0004185;GO:0006508;GO:0016021;GO:0070008;GO:0019538;GO:0031224;GO:0004180;GO:0019748;GO:0016020;GO:0008238;GO:…	serine-type carboxypeptidase activity;proteolysis;integral component of membrane;serine-type exopeptidase activity;protein metabolic process;intrinsic component of membrane;carboxypeptidase activity;organonitrogen compound metabolic process;membrane;exopeptidase activity;secondary metabolic process;cellular anatomical entity;serine-type peptidase activity;macromolecule metabolic process;serine hy…
BaRT2v18chr1HG008710	drought.leaf-control.leaf	0.00172954	4.53438	up-regulated	Transcription factor APG;Transcription factor APG-like;BHLH domain-containing protein;Transcription factor PIF3	GO:0046983;GO:0080113;GO:0043231;GO:0005515;GO:0048638;GO:0005634;GO:2000241;GO:0010333;GO:0043227;GO:0040008;GO:0016838;GO:0043229;GO:0009686;GO:0005488;GO:0043226;GO:0009685;GO:0016835;GO:0009507;GO:0016102;GO:0009536;GO:0000287;GO:0016101;GO:0016829;GO:0005622;GO:0050793;GO:0046872;GO:0005737;GO:0016114;GO:0043169;GO:0016021;GO:0006721;GO:0043167;GO:0031224;GO:0008299;GO:0003824;GO:0016020;GO:…	protein dimerization activity;regulation of seed growth;intracellular membrane-bounded organelle;protein binding;regulation of developmental growth;nucleus;regulation of reproductive process;terpene synthase activity;membrane-bounded organelle;regulation of growth;carbon-oxygen lyase activity, acting on phosphates;intracellular organelle;gibberellin biosynthetic process;binding;organelle;gibberel…
BaRT2v18chr4HG186070	drought.root-control.root	0.00493339	4.52367	up-regulated	0	0	0
BaRT2v18chr7HG343000	drought.leaf-control.leaf	0.000537126	4.52264	up-regulated	Cyclic phosphodiesterase	GO:0004112;GO:0009187;GO:0016021;GO:0008081;GO:0009117;GO:0031224;GO:0042578;GO:0006753;GO:0016020;GO:0016788;GO:0055086;GO:0110165;GO:0004113;GO:0019637;GO:0016787;GO:0006796;GO:0016874;GO:0006793;GO:0003824;GO:0044281;GO:0006139;GO:0046483;GO:0006725;GO:1901360;GO:0034641;GO:0006807;GO:0044238;GO:0044237;GO:0071704;GO:0008152;GO:0009987;GO:0004112;GO:0009187;GO:0016021;GO:0008081;GO:0009117;GO:…	cyclic-nucleotide phosphodiesterase activity;cyclic nucleotide metabolic process;integral component of membrane;phosphoric diester hydrolase activity;nucleotide metabolic process;intrinsic component of membrane;phosphoric ester hydrolase activity;nucleoside phosphate metabolic process;membrane;hydrolase activity, acting on ester bonds;nucleobase-containing small molecule metabolic process;cellula…
BaRT2v18chr1HG029850	drought.root-control.root	0.00185199	4.52264	up-regulated	0	GO:0016021;GO:0031224;GO:0016020;GO:0110165;GO:0016021;GO:0031224;GO:0016020;GO:0110165	integral component of membrane;intrinsic component of membrane;membrane;cellular anatomical entity;integral component of membrane;intrinsic component of membrane;membrane;cellular anatomical entity
BaRT2v18chr7HG335760	drought.leaf-control.leaf	5.05643e-05	4.52144	up-regulated	probable sulfate transporter 3.4;STAS domain-containing protein;Solute carrier family 26	GO:0008271;GO:1902358;GO:0009506;GO:0015116;GO:0008272;GO:0055044;GO:1901682;GO:0072348;GO:0005911;GO:0098661;GO:0015103;GO:0070161;GO:0015698;GO:0015291;GO:0030054;GO:0022853;GO:0098656;GO:0005887;GO:0008509;GO:0098660;GO:0031226;GO:0022804;GO:0006820;GO:0005886;GO:0015318;GO:0034220;GO:0071944;GO:0015075;GO:0006811;GO:0016021;GO:0022857;GO:0055085;GO:0031224;GO:0005215;GO:0006810;GO:0016020;GO:…	secondary active sulfate transmembrane transporter activity;sulfate transmembrane transport;plasmodesma;sulfate transmembrane transporter activity;sulfate transport;symplast;sulfur compound transmembrane transporter activity;sulfur compound transport;cell-cell junction;inorganic anion transmembrane transport;inorganic anion transmembrane transporter activity;anchoring junction;inorganic anion tra…
BaRT2v18chr7HG355430	drought.leaf-control.leaf	1.07221e-06	4.52034	up-regulated	Rhamnogalacturonan endolyase	GO:0102210;GO:0005576;GO:0005975;GO:0016837;GO:0044238;GO:0110165;GO:0030246;GO:0071704;GO:0016021;GO:0016835;GO:0008152;GO:0031224;GO:0016829;GO:0016020;GO:0005488;GO:0003824;GO:0102210;GO:0005576;GO:0005975;GO:0016837;GO:0044238;GO:0110165;GO:0030246;GO:0071704;GO:0016021;GO:0016835;GO:0008152;GO:0031224;GO:0016829;GO:0016020;GO:0005488;GO:0003824;GO:0102210;GO:0005576;GO:0005975;GO:0016837;GO:…	rhamnogalacturonan endolyase activity;extracellular region;carbohydrate metabolic process;carbon-oxygen lyase activity, acting on polysaccharides;primary metabolic process;cellular anatomical entity;carbohydrate binding;organic substance metabolic process;integral component of membrane;carbon-oxygen lyase activity;metabolic process;intrinsic component of membrane;lyase activity;membrane;binding;c…
BaRT2v18chr5HG255310	drought.leaf-control.leaf	1.19567e-06	4.50655	up-regulated	0	0	0
BaRT2v18chr2HG097310	drought.root-control.root	3.71897e-05	4.5031	up-regulated	Ethylene-responsive transcription factor 2;Ethylene responsive transcription factor 1a;AP2/ERF domain-containing protein	GO:0003700;GO:0005634;GO:0006355;GO:0140110;GO:1903506;GO:0043231;GO:2001141;GO:0003677;GO:0043227;GO:0051252;GO:0003676;GO:0043229;GO:0019219;GO:0043226;GO:1901363;GO:2000112;GO:0005622;GO:0097159;GO:0010556;GO:0005488;GO:0110165;GO:0031326;GO:0009889;GO:0010468;GO:0051171;GO:0080090;GO:0031323;GO:0060255;GO:0019222;GO:0050794;GO:0050789;GO:0065007;GO:0009620;GO:0051707;GO:0043207;GO:0009607;GO:…	DNA-binding transcription factor activity;nucleus;regulation of transcription, DNA-templated;transcription regulator activity;regulation of nucleic acid-templated transcription;intracellular membrane-bounded organelle;regulation of RNA biosynthetic process;DNA binding;membrane-bounded organelle;regulation of RNA metabolic process;nucleic acid binding;intracellular organelle;regulation of nucleoba…
BaRT2v18chr2HG075130	drought.leaf-control.leaf	2.09402e-05	4.49562	up-regulated	0	0	0
BaRT2v18chr1HG009080	drought.leaf-control.leaf	3.4267e-05	4.49548	up-regulated	0	0	0
BaRT2v18chr2HG072770	drought.leaf-control.leaf	0.0010772	4.49346	up-regulated	0	0	0
BaRT2v18chr6HG309580	drought.leaf-control.leaf	0.000710489	4.49154	up-regulated	beta-xylosidase/alpha-L-arabinofuranosidase 1-like;probable beta-D-xylosidase 5;Putative beta-D-xylosidase 2;Putative beta-D-xylosidase 7	GO:0004553;GO:0005576;GO:0005975;GO:0016798;GO:0031222;GO:0009505;GO:0016787;GO:0031221;GO:0005618;GO:0009044;GO:0045493;GO:0030312;GO:0097599;GO:0044347;GO:0071944;GO:0046556;GO:0045491;GO:0110165;GO:0010410;GO:0003824;GO:0010383;GO:0044238;GO:0016998;GO:0071704;GO:0000272;GO:0044264;GO:0044265;GO:0044036;GO:0005976;GO:0016052;GO:0071554;GO:0008152;GO:0044262;GO:0009057;GO:0044248;GO:1901575;GO:…	hydrolase activity, hydrolyzing O-glycosyl compounds;extracellular region;carbohydrate metabolic process;hydrolase activity, acting on glycosyl bonds;arabinan catabolic process;plant-type cell wall;hydrolase activity;arabinan metabolic process;cell wall;xylan 1,4-beta-xylosidase activity;xylan catabolic process;external encapsulating structure;xylanase activity;cell wall polysaccharide catabolic …
BaRT2v18chr2HG066340	drought.leaf-control.leaf	4.93798e-05	4.49	up-regulated	Ras GTPase-activating protein-binding protein 1-like	GO:0003723;GO:0005829;GO:0003676;GO:1990904;GO:1901363;GO:0032991;GO:0097159;GO:0005737;GO:0003729;GO:0005622;GO:0005488;GO:0016021;GO:0031224;GO:0016020;GO:0110165;GO:0003723;GO:0005829;GO:0003676;GO:1990904;GO:1901363;GO:0032991;GO:0097159;GO:0005737;GO:0003729;GO:0005622;GO:0005488;GO:0016021;GO:0031224;GO:0016020;GO:0110165	RNA binding;cytosol;nucleic acid binding;ribonucleoprotein complex;heterocyclic compound binding;protein-containing complex;organic cyclic compound binding;cytoplasm;mRNA binding;intracellular anatomical structure;binding;integral component of membrane;intrinsic component of membrane;membrane;cellular anatomical entity;RNA binding;cytosol;nucleic acid binding;ribonucleoprotein complex;heterocycli…
BaRT2v18chr1HG038050	drought.leaf-control.leaf	0.000125007	4.48906	up-regulated	Peroxidase	0	0
BaRT2v18chr7HG365490	drought.leaf-control.leaf	4.91862e-05	4.48794	up-regulated	0	GO:0016021;GO:0031224;GO:0016020;GO:0110165	integral component of membrane;intrinsic component of membrane;membrane;cellular anatomical entity
BaRT2v18chr5HG235430	drought.root-control.root	0.00076014	4.48661	up-regulated	0	GO:0043565;GO:0006355;GO:0005634;GO:0008270;GO:1903506;GO:0043231;GO:0046914;GO:2001141;GO:0043227;GO:0051252;GO:0003677;GO:0043229;GO:0019219;GO:0046872;GO:0043226;GO:2000112;GO:0043169;GO:0005622;GO:0010556;GO:0003676;GO:0110165;GO:0031326;GO:0043167;GO:0009889;GO:1901363;GO:0010468;GO:0097159;GO:0051171;GO:0005488;GO:0080090;GO:0031323;GO:0060255;GO:0019222;GO:0050794;GO:0050789;GO:0065007;GO:…	sequence-specific DNA binding;regulation of transcription, DNA-templated;nucleus;zinc ion binding;regulation of nucleic acid-templated transcription;intracellular membrane-bounded organelle;transition metal ion binding;regulation of RNA biosynthetic process;membrane-bounded organelle;regulation of RNA metabolic process;DNA binding;intracellular organelle;regulation of nucleobase-containing compou…
BaRT2v18chr6HG296090	drought.leaf-control.leaf	2.29508e-05	4.48469	up-regulated	gamma-glutamyl peptidase 5-like;Glutamine amidotransferase type-1 domain-containing protein	GO:0006541;GO:0005829;GO:0016740;GO:0009064;GO:0005737;GO:0003824;GO:1901605;GO:0005622;GO:0006520;GO:0016021;GO:0019752;GO:0031224;GO:0043436;GO:0016020;GO:0006082;GO:0110165;GO:0044281;GO:1901564;GO:0006807;GO:0044238;GO:0044237;GO:0071704;GO:0008152;GO:0009987	glutamine metabolic process;cytosol;transferase activity;glutamine family amino acid metabolic process;cytoplasm;catalytic activity;alpha-amino acid metabolic process;intracellular anatomical structure;cellular amino acid metabolic process;integral component of membrane;carboxylic acid metabolic process;intrinsic component of membrane;oxoacid metabolic process;membrane;organic acid metabolic proc…
BaRT2v18chr4HG186790	drought.leaf-control.leaf	0.00152554	4.48249	up-regulated	0	0	0
BaRT2v18chr7HG356210	drought.leaf-control.leaf	0.000210658	4.48051	up-regulated	Fe2OG dioxygenase domain-containing protein;Feruloyl CoA ortho-hydroxylase 2 (Fragment);Carotene epsilon-monooxygenase	0	0
BaRT2v18chr7HG382280	drought.root-control.root	0.000136643	4.48047	up-regulated	0	0	0
BaRT2v18chr3HG153800	drought.leaf-control.leaf	5.72346e-06	4.47834	up-regulated	0	0	0
BaRT2v18chr4HG175570	drought.leaf-control.leaf	1.07994e-05	4.47528	up-regulated	0	0	0
BaRT2v18chr7HG368800	drought.leaf-control.leaf	1.41997e-07	4.47026	up-regulated	Dentin sialophosphoprotein-like	GO:0016021;GO:0031224;GO:0016020;GO:0110165;GO:0016021;GO:0031224;GO:0016020;GO:0110165;GO:0016021;GO:0031224;GO:0016020;GO:0110165;GO:0016021;GO:0031224;GO:0016020;GO:0110165;GO:0016021;GO:0031224;GO:0016020;GO:0110165;GO:0016021;GO:0031224;GO:0016020;GO:0110165	integral component of membrane;intrinsic component of membrane;membrane;cellular anatomical entity;integral component of membrane;intrinsic component of membrane;membrane;cellular anatomical entity;integral component of membrane;intrinsic component of membrane;membrane;cellular anatomical entity;integral component of membrane;intrinsic component of membrane;membrane;cellular anatomical entity;int…
BaRT2v18chr6HG291380	drought.leaf-control.leaf	0.000570463	4.46381	up-regulated	Vacuolar cation/proton exchanger	GO:0015369;GO:0070588;GO:0005774;GO:0015368;GO:0006816;GO:0005773;GO:0051139;GO:0030001;GO:0098588;GO:0005451;GO:0098662;GO:0031090;GO:0015491;GO:0098660;GO:0043231;GO:0015085;GO:0098655;GO:0043227;GO:0015299;GO:0006812;GO:0043229;GO:0015298;GO:0034220;GO:0043226;GO:0015297;GO:0006811;GO:0009705;GO:0046873;GO:0055085;GO:0005737;GO:0015291;GO:0006810;GO:0000325;GO:0022853;GO:0051234;GO:0005622;GO:…	calcium:proton antiporter activity;calcium ion transmembrane transport;vacuolar membrane;calcium:cation antiporter activity;calcium ion transport;vacuole;metal ion:proton antiporter activity;metal ion transport;bounding membrane of organelle;monovalent cation:proton antiporter activity;inorganic cation transmembrane transport;organelle membrane;cation:cation antiporter activity;inorganic ion tran…
BaRT2v18chr1HG026770	drought.leaf-control.leaf	0.000538237	4.45437	up-regulated	Late embryogenesis abundant protein 3;ABA inducible protein;ABA-inducible protein PHV A1	GO:0015276;GO:1902584;GO:0005886;GO:0022834;GO:2000070;GO:0071944;GO:0022836;GO:0048584;GO:0005634;GO:0038023;GO:0080134;GO:0043231;GO:0060089;GO:0034220;GO:0043227;GO:0005216;GO:0048583;GO:0043229;GO:0015267;GO:0048518;GO:0043226;GO:0022803;GO:0006811;GO:0016020;GO:0015318;GO:0055085;GO:0005622;GO:0015075;GO:0006810;GO:0110165;GO:0022857;GO:0051234;GO:0005215;GO:0051179;GO:0050789;GO:0065007;GO:…	ligand-gated ion channel activity;positive regulation of response to water deprivation;plasma membrane;ligand-gated channel activity;regulation of response to water deprivation;cell periphery;gated channel activity;positive regulation of response to stimulus;nucleus;signaling receptor activity;regulation of response to stress;intracellular membrane-bounded organelle;molecular transducer activity;…
BaRT2v18chr7HG348000	drought.leaf-control.leaf	0.00368274	4.45224	up-regulated	SERPIN domain-containing protein	GO:0005615;GO:0004867;GO:0010951;GO:0005576;GO:0004866;GO:0010466;GO:0061135;GO:0052548;GO:0110165;GO:0030414;GO:0045861;GO:0016021;GO:0061134;GO:0052547;GO:0031224;GO:0004857;GO:0051346;GO:0016020;GO:0030162;GO:0030234;GO:0043086;GO:0098772;GO:0032269;GO:0051248;GO:0051336;GO:0044092;GO:0051172;GO:0032268;GO:0051246;GO:0031324;GO:0050790;GO:0048523;GO:0010605;GO:0065009;GO:0009892;GO:0048519;GO:…	extracellular space;serine-type endopeptidase inhibitor activity;negative regulation of endopeptidase activity;extracellular region;endopeptidase inhibitor activity;negative regulation of peptidase activity;endopeptidase regulator activity;regulation of endopeptidase activity;cellular anatomical entity;peptidase inhibitor activity;negative regulation of proteolysis;integral component of membrane;…
BaRT2v18chr3HG134760	drought.leaf-control.leaf	0.000230506	4.44669	up-regulated	Mitochondrial import receptor subunit TOM40-1	GO:0030150;GO:0005741;GO:0008320;GO:0044743;GO:0031968;GO:0140318;GO:0006626;GO:1904680;GO:0098588;GO:0072655;GO:0022884;GO:0019867;GO:1990542;GO:0042887;GO:0031966;GO:0070585;GO:0008509;GO:0005740;GO:0006839;GO:0031967;GO:0015075;GO:0007005;GO:0005739;GO:0022857;GO:0017038;GO:0031090;GO:0005215;GO:0065002;GO:0031975;GO:0072594;GO:0005742;GO:0033365;GO:0098799;GO:0006605;GO:0043231;GO:0071806;GO:…	protein import into mitochondrial matrix;mitochondrial outer membrane;protein transmembrane transporter activity;protein transmembrane import into intracellular organelle;organelle outer membrane;protein transporter activity;protein targeting to mitochondrion;peptide transmembrane transporter activity;bounding membrane of organelle;establishment of protein localization to mitochondrion;macromolec…
BaRT2v18chr5HG224070	drought.leaf-control.leaf	6.11334e-07	4.44115	up-regulated	0	0	0
BaRT2v18chr1HG011070	drought.leaf-control.leaf	7.52916e-05	4.44006	up-regulated	Factor of DNA methylation 1;Protein INVOLVED IN DE NOVO 2;Protein SUPPRESSOR OF GENE SILENCING 3	GO:0031047;GO:0016458;GO:0010629;GO:0010605;GO:0009892;GO:0048519;GO:0010468;GO:0060255;GO:0019222;GO:0050789;GO:0065007;GO:0009987;GO:0031047;GO:0016458;GO:0010629;GO:0010605;GO:0009892;GO:0048519;GO:0010468;GO:0060255;GO:0019222;GO:0050789;GO:0065007;GO:0009987;GO:0031047;GO:0016458;GO:0010629;GO:0010605;GO:0009892;GO:0048519;GO:0010468;GO:0060255;GO:0019222;GO:0050789;GO:0065007;GO:0009987;GO:…	gene silencing by RNA;gene silencing;negative regulation of gene expression;negative regulation of macromolecule metabolic process;negative regulation of metabolic process;negative regulation of biological process;regulation of gene expression;regulation of macromolecule metabolic process;regulation of metabolic process;regulation of biological process;biological regulation;cellular process;gene …
BaRT2v18chr7HG341240	drought.leaf-control.leaf	0.00335743	4.44005	up-regulated	0	0	0
BaRT2v18chr2HG096780	drought.leaf-control.leaf	4.55451e-05	4.43843	up-regulated	Serine carboxypeptidase-like 19;Serine carboxypeptidase 1	GO:0004185;GO:0006508;GO:0016021;GO:0070008;GO:0019538;GO:0031224;GO:0004180;GO:0019748;GO:0016020;GO:0008238;GO:1901564;GO:0110165;GO:0008236;GO:0043170;GO:0017171;GO:0006807;GO:0008233;GO:0044238;GO:0140096;GO:0071704;GO:0016787;GO:0008152;GO:0016747;GO:0016746;GO:0003824;GO:0016740;GO:0004185;GO:0006508;GO:0016021;GO:0070008;GO:0019538;GO:0031224;GO:0004180;GO:0019748;GO:0016020;GO:0008238;GO:…	serine-type carboxypeptidase activity;proteolysis;integral component of membrane;serine-type exopeptidase activity;protein metabolic process;intrinsic component of membrane;carboxypeptidase activity;secondary metabolic process;membrane;exopeptidase activity;organonitrogen compound metabolic process;cellular anatomical entity;serine-type peptidase activity;macromolecule metabolic process;serine hy…
BaRT2v18chr7HG366190	drought.leaf-control.leaf	0.00658346	4.43632	up-regulated	Putative disease resistance protein RGA4;NB-ARC domain containing protein	GO:0032559;GO:0030554;GO:0005524;GO:0032555;GO:0017076;GO:0032553;GO:0097367;GO:0035639;GO:0043168;GO:0000166;GO:1901265;GO:0036094;GO:0043531;GO:0043167;GO:1901363;GO:0097159;GO:0005488;GO:0032559;GO:0030554;GO:0005524;GO:0032555;GO:0017076;GO:0032553;GO:0097367;GO:0035639;GO:0043168;GO:0000166;GO:1901265;GO:0036094;GO:0043531;GO:0043167;GO:1901363;GO:0097159;GO:0005488	adenyl ribonucleotide binding;adenyl nucleotide binding;ATP binding;purine ribonucleotide binding;purine nucleotide binding;ribonucleotide binding;carbohydrate derivative binding;purine ribonucleoside triphosphate binding;anion binding;nucleotide binding;nucleoside phosphate binding;small molecule binding;ADP binding;ion binding;heterocyclic compound binding;organic cyclic compound binding;bindin…
BaRT2v18chr1HG044090	drought.leaf-control.leaf	3.14467e-05	4.43412	up-regulated	Aspartic proteinase nepenthesin-2;Peptidase A1 domain-containing protein;Eukaryotic aspartyl protease family protein	GO:0004190;GO:0006508;GO:0005576;GO:0070001;GO:0019538;GO:0009507;GO:0004175;GO:1901564;GO:0009536;GO:0008233;GO:0043170;GO:0043231;GO:0140096;GO:0006807;GO:0043227;GO:0016787;GO:0044238;GO:0016021;GO:0071704;GO:0003824;GO:0031224;GO:0008152;GO:0043229;GO:0010019;GO:0043226;GO:0009744;GO:0005737;GO:0034285;GO:0016020;GO:0009743;GO:0005622;GO:0007623;GO:0110165;GO:0048511;GO:1901700;GO:0010033;GO:…	aspartic-type endopeptidase activity;proteolysis;extracellular region;aspartic-type peptidase activity;protein metabolic process;chloroplast;endopeptidase activity;organonitrogen compound metabolic process;plastid;peptidase activity;macromolecule metabolic process;intracellular membrane-bounded organelle;catalytic activity, acting on a protein;nitrogen compound metabolic process;membrane-bounded …
BaRT2v18chr6HG285690	drought.leaf-control.leaf	8.3729e-05	4.43299	up-regulated	SERPIN domain-containing protein	GO:0005615;GO:0004867;GO:0010951;GO:0005576;GO:0004866;GO:0010466;GO:0061135;GO:0052548;GO:0110165;GO:0030414;GO:0045861;GO:0061134;GO:0052547;GO:0004857;GO:0051346;GO:0030162;GO:0030234;GO:0043086;GO:0098772;GO:0032269;GO:0051248;GO:0051336;GO:0044092;GO:0051172;GO:0032268;GO:0051246;GO:0031324;GO:0050790;GO:0048523;GO:0010605;GO:0065009;GO:0009892;GO:0048519;GO:0051171;GO:0080090;GO:0031323;GO:…	extracellular space;serine-type endopeptidase inhibitor activity;negative regulation of endopeptidase activity;extracellular region;endopeptidase inhibitor activity;negative regulation of peptidase activity;endopeptidase regulator activity;regulation of endopeptidase activity;cellular anatomical entity;peptidase inhibitor activity;negative regulation of proteolysis;peptidase regulator activity;re…
BaRT2v18chr7HG375560	drought.root-control.root	3.1847e-05	4.4318	up-regulated	Ethylene-responsive transcription factor 3;Ethylene responsive transcription factor 4;AP2/ERF domain-containing protein	GO:0003700;GO:0005634;GO:0006355;GO:0140110;GO:1903506;GO:0043231;GO:2001141;GO:0003677;GO:0043227;GO:0051252;GO:0003676;GO:0043229;GO:0019219;GO:0043226;GO:1901363;GO:2000112;GO:0005622;GO:0097159;GO:0010556;GO:0005488;GO:0110165;GO:0031326;GO:0009889;GO:0010468;GO:0051171;GO:0080090;GO:0031323;GO:0060255;GO:0019222;GO:0050794;GO:0050789;GO:0065007;GO:0006952;GO:0006950;GO:0050896	DNA-binding transcription factor activity;nucleus;regulation of transcription, DNA-templated;transcription regulator activity;regulation of nucleic acid-templated transcription;intracellular membrane-bounded organelle;regulation of RNA biosynthetic process;DNA binding;membrane-bounded organelle;regulation of RNA metabolic process;nucleic acid binding;intracellular organelle;regulation of nucleoba…
BaRT2v18chr1HG036680	drought.root-control.root	0.000639466	4.43013	up-regulated	Intraflagellar transport protein like;Tetratricopeptide repeat (TPR)-like superfamily protein	GO:0006396;GO:0043130;GO:0016021;GO:0016070;GO:0032182;GO:0031224;GO:0090304;GO:0005515;GO:0016020;GO:0010467;GO:0004601;GO:0110165;GO:0006139;GO:0016684;GO:0046483;GO:0016209;GO:0006725;GO:0005488;GO:1901360;GO:0016491;GO:0034641;GO:0003824;GO:0043170;GO:0006807;GO:0044238;GO:0044237;GO:0071704;GO:0008152;GO:0009987;GO:0098869;GO:1990748;GO:0097237;GO:0098754;GO:0009636;GO:0070887;GO:0042221;GO:…	RNA processing;ubiquitin binding;integral component of membrane;RNA metabolic process;ubiquitin-like protein binding;intrinsic component of membrane;nucleic acid metabolic process;protein binding;membrane;gene expression;peroxidase activity;cellular anatomical entity;nucleobase-containing compound metabolic process;oxidoreductase activity, acting on peroxide as acceptor;heterocycle metabolic proc…
BaRT2v18chr5HG251840	drought.root-control.root	0.0094982	4.42528	up-regulated	Oil body-associated protein 1A;Embryo-specific protein	GO:0005811;GO:0010344;GO:0009793;GO:0043232;GO:0019915;GO:0043228;GO:0048316;GO:0043229;GO:0010154;GO:0043226;GO:0009737;GO:0005622;GO:0097305;GO:0110165;GO:0051235;GO:0009791;GO:0048608;GO:0061458;GO:0033993;GO:0009790;GO:0003006;GO:0009725;GO:0009719;GO:0010876;GO:1901700;GO:0022414;GO:0010033;GO:0000003;GO:0048731;GO:0007275;GO:0048856;GO:0032501;GO:0032502;GO:0065008;GO:0042221;GO:0033036;GO:…	lipid droplet;seed oilbody biogenesis;embryo development ending in seed dormancy;intracellular non-membrane-bounded organelle;lipid storage;non-membrane-bounded organelle;seed development;intracellular organelle;fruit development;organelle;response to abscisic acid;intracellular anatomical structure;response to alcohol;cellular anatomical entity;maintenance of location;post-embryonic development;…
BaRT2v18chr2HG089710	drought.root-control.root	2.84753e-05	4.42364	up-regulated	Chitinase	GO:0004568;GO:0006032;GO:1901072;GO:0008061;GO:0006030;GO:0004553;GO:0046348;GO:0016798;GO:1901071;GO:0097367;GO:0016998;GO:0016787;GO:0006026;GO:0005488;GO:0006040;GO:0003824;GO:0000272;GO:1901136;GO:0044265;GO:0044036;GO:0005976;GO:0016052;GO:0006022;GO:0071554;GO:0009057;GO:1901565;GO:0044248;GO:1901575;GO:0009056;GO:0005975;GO:1901135;GO:0044260;GO:1901564;GO:0043170;GO:0006807;GO:0044238;GO:…	chitinase activity;chitin catabolic process;glucosamine-containing compound catabolic process;chitin binding;chitin metabolic process;hydrolase activity, hydrolyzing O-glycosyl compounds;amino sugar catabolic process;hydrolase activity, acting on glycosyl bonds;glucosamine-containing compound metabolic process;carbohydrate derivative binding;cell wall macromolecule catabolic process;hydrolase act…
BaRT2v18chr2HG086270	drought.leaf-control.leaf	0.000502497	4.42302	up-regulated	Synaptonemal complex protein ZYP1;Synaptonemal complex protein 1	GO:0000802;GO:0007131;GO:0016787;GO:0140527;GO:0000795;GO:0005515;GO:0035825;GO:0099086;GO:0003824;GO:0007129;GO:0000794;GO:0005488;GO:0007127;GO:0000793;GO:0061982;GO:0000228;GO:0045143;GO:0005694;GO:0140013;GO:0031981;GO:0070192;GO:0070013;GO:1903046;GO:0043233;GO:0045132;GO:0031974;GO:0051321;GO:0005634;GO:0000280;GO:0043232;GO:0048285;GO:0043228;GO:0098813;GO:0043231;GO:0022414;GO:0043227;GO:…	transverse filament;reciprocal meiotic recombination;hydrolase activity;reciprocal homologous recombination;synaptonemal complex;protein binding;homologous recombination;synaptonemal structure;catalytic activity;homologous chromosome pairing at meiosis;condensed nuclear chromosome;binding;meiosis I;condensed chromosome;meiosis I cell cycle process;nuclear chromosome;homologous chromosome segregat…
BaRT2v18chr2HG079090	drought.leaf-control.leaf	2.66161e-05	4.42095	up-regulated	0	0	0
BaRT2v18chr4HG217080	drought.leaf-control.leaf	0.000530643	4.42046	up-regulated	Putative polyamine transporter;Solute carrier family 7 member 13;Cystine/glutamate transporter (Fragment)	GO:0022857;GO:0055085;GO:0016021;GO:0005215;GO:0006810;GO:0031224;GO:0051234;GO:0016020;GO:0015203;GO:0051179;GO:0008509;GO:0110165;GO:0009987;GO:0015075;GO:1902047;GO:0015846;GO:0098656;GO:0071705;GO:0071702;GO:0006820;GO:0034220;GO:0006811	transmembrane transporter activity;transmembrane transport;integral component of membrane;transporter activity;transport;intrinsic component of membrane;establishment of localization;membrane;polyamine transmembrane transporter activity;localization;anion transmembrane transporter activity;cellular anatomical entity;cellular process;ion transmembrane transporter activity;polyamine transmembrane t…
BaRT2v18chr3HG124240	drought.root-control.root	1.93005e-05	4.41504	up-regulated	Pyruvate decarboxylase	GO:0004737;GO:0005829;GO:0001666;GO:0030976;GO:0005737;GO:0036293;GO:1901681;GO:0070482;GO:0005622;GO:0016831;GO:0009628;GO:0110165;GO:0016830;GO:0006950;GO:0019842;GO:0050896;GO:0000287;GO:0016829;GO:0046872;GO:0043169;GO:0043168;GO:0036094;GO:0043167;GO:1901363;GO:0097159;GO:0005488;GO:0003824;GO:0016874;GO:0004737;GO:0005829;GO:0030976;GO:0005737;GO:1901681;GO:0005622;GO:0016831;GO:0110165;GO:…	pyruvate decarboxylase activity;cytosol;response to hypoxia;thiamine pyrophosphate binding;cytoplasm;response to decreased oxygen levels;sulfur compound binding;response to oxygen levels;intracellular anatomical structure;carboxy-lyase activity;response to abiotic stimulus;cellular anatomical entity;carbon-carbon lyase activity;response to stress;vitamin binding;response to stimulus;magnesium ion…
BaRT2v18chr3HG169730	drought.leaf-control.leaf	2.8392e-05	4.40892	up-regulated	Protein RETICULATA-RELATED 4, chloroplastic	GO:0031969;GO:0042170;GO:0009941;GO:0009526;GO:0009507;GO:0009536;GO:0031967;GO:0031090;GO:0031975;GO:0043231;GO:0043227;GO:0043229;GO:0043226;GO:0005737;GO:0005622;GO:0009706;GO:0009528;GO:0016020;GO:0019866;GO:0005739;GO:0016021;GO:0031224;GO:0110165	chloroplast membrane;plastid membrane;chloroplast envelope;plastid envelope;chloroplast;plastid;organelle envelope;organelle membrane;envelope;intracellular membrane-bounded organelle;membrane-bounded organelle;intracellular organelle;organelle;cytoplasm;intracellular anatomical structure;chloroplast inner membrane;plastid inner membrane;membrane;organelle inner membrane;mitochondrion;integral co…
BaRT2v18chr6HG296710	drought.leaf-control.leaf	1.44622e-05	4.40016	up-regulated	Myb-like domain-containing protein;Trihelix transcription factor ASR3	0	0
BaRT2v18chr2HG070430	drought.leaf-control.leaf	0.00243773	4.39941	up-regulated	0	0	0
BaRT2v18chr3HG152260	drought.leaf-control.leaf	0.000152077	4.39799	up-regulated	Salicylic acid-binding protein 2;AB hydrolase-1 domain-containing protein;Methyl esterase 2;Methylesterase 3	GO:0080032;GO:0009694;GO:0080031;GO:0009696;GO:0080030;GO:0018958;GO:0042537;GO:0052689;GO:1901615;GO:0016788;GO:0032787;GO:0016787;GO:0006629;GO:0003824;GO:0019752;GO:0043436;GO:0006082;GO:0044281;GO:0006725;GO:1901360;GO:0044238;GO:0044237;GO:0071704;GO:0008152;GO:0009987	methyl jasmonate esterase activity;jasmonic acid metabolic process;methyl salicylate esterase activity;salicylic acid metabolic process;methyl indole-3-acetate esterase activity;phenol-containing compound metabolic process;benzene-containing compound metabolic process;carboxylic ester hydrolase activity;organic hydroxy compound metabolic process;hydrolase activity, acting on ester bonds;monocarbo…
BaRT2v18chr1HG020280	drought.leaf-control.leaf	0.000177913	4.39739	up-regulated	Dof zinc finger protein PBF;Dof-type domain-containing protein;C2C2-DOF transcription factor (Fragment)	GO:0005634;GO:0006355;GO:0003677;GO:1903506;GO:0043231;GO:0003676;GO:2001141;GO:0043227;GO:1901363;GO:0051252;GO:0043229;GO:0097159;GO:0019219;GO:0043226;GO:0005488;GO:2000112;GO:0005622;GO:0010556;GO:0110165;GO:0031326;GO:0009889;GO:0010468;GO:0051171;GO:0080090;GO:0031323;GO:0060255;GO:0019222;GO:0050794;GO:0050789;GO:0065007;GO:0005634;GO:0006355;GO:0003677;GO:1903506;GO:0043231;GO:0003676;GO:…	nucleus;regulation of transcription, DNA-templated;DNA binding;regulation of nucleic acid-templated transcription;intracellular membrane-bounded organelle;nucleic acid binding;regulation of RNA biosynthetic process;membrane-bounded organelle;heterocyclic compound binding;regulation of RNA metabolic process;intracellular organelle;organic cyclic compound binding;regulation of nucleobase-containing…
BaRT2v18chr2HG053100	drought.leaf-control.leaf	0.000478189	4.39545	up-regulated	0	0	0
BaRT2v18chr1HG042020	drought.root-control.root	0.00418216	4.39203	up-regulated	Glycosyltransferase;Anthocyanidin 5,3-O-glucosyltransferase	GO:0008194;GO:0016757;GO:0016740;GO:0003824	UDP-glycosyltransferase activity;transferase activity, transferring glycosyl groups;transferase activity;catalytic activity
BaRT2v18chr7HG346970	drought.leaf-control.leaf	0.000341673	4.38994	up-regulated	0	0	0
BaRT2v18chr5HG237630	drought.leaf-control.leaf	3.69358e-06	4.38962	up-regulated	Ribonuclease	GO:0004523;GO:0090502;GO:0032299;GO:0016891;GO:0090501;GO:0140535;GO:0004521;GO:0090305;GO:0032991;GO:0016893;GO:0016070;GO:0004540;GO:0043137;GO:0004519;GO:0090304;GO:0004518;GO:0006139;GO:0140098;GO:0006298;GO:0016788;GO:0046483;GO:0003723;GO:0006725;GO:0046872;GO:1901360;GO:0043169;GO:0006401;GO:0003676;GO:0034641;GO:0016787;GO:0034655;GO:0043167;GO:0046700;GO:0044265;GO:1901363;GO:0044270;GO:…	RNA-DNA hybrid ribonuclease activity;RNA phosphodiester bond hydrolysis, endonucleolytic;ribonuclease H2 complex;endoribonuclease activity, producing 5'-phosphomonoesters;RNA phosphodiester bond hydrolysis;intracellular protein-containing complex;endoribonuclease activity;nucleic acid phosphodiester bond hydrolysis;protein-containing complex;endonuclease activity, active with either ribo- or deox…
BaRT2v18chr5HG252840	drought.leaf-control.leaf	0.000660702	4.38675	up-regulated	0	0	0
BaRT2v18chr5HG251270	drought.leaf-control.leaf	6.94965e-07	4.38258	up-regulated	putative leucine-rich repeat receptor-like serine/threonine-protein kinase At2g14440;Putative LRR receptor-like serine/threonine-protein kinase;Protein disulfide-isomerase SCO2	GO:0016301;GO:0016310;GO:0005634;GO:0016772;GO:0006796;GO:0043231;GO:0006793;GO:0016740;GO:0043227;GO:0044237;GO:0004674;GO:0043229;GO:0003824;GO:0008152;GO:0043226;GO:0004672;GO:0006468;GO:0016021;GO:0016773;GO:0006464;GO:0031224;GO:0036211;GO:0004714;GO:0016020;GO:0019199;GO:0043412;GO:0005622;GO:0140096;GO:0009987;GO:0110165;GO:0004713;GO:0018108;GO:0018212;GO:0106311;GO:0106310;GO:0044267;GO:…	kinase activity;phosphorylation;nucleus;transferase activity, transferring phosphorus-containing groups;phosphate-containing compound metabolic process;intracellular membrane-bounded organelle;phosphorus metabolic process;transferase activity;membrane-bounded organelle;cellular metabolic process;protein serine/threonine kinase activity;intracellular organelle;catalytic activity;metabolic process;…
BaRT2v18chr3HG117290	drought.leaf-control.leaf	0.00120873	4.38162	up-regulated	Bowman-Birk type trypsin inhibitor	GO:0004867;GO:0010951;GO:0005576;GO:0004866;GO:0010466;GO:0110165;GO:0061135;GO:0052548;GO:0030414;GO:0045861;GO:0061134;GO:0052547;GO:0004857;GO:0051346;GO:0030162;GO:0030234;GO:0043086;GO:0098772;GO:0032269;GO:0051248;GO:0051336;GO:0044092;GO:0051172;GO:0032268;GO:0051246;GO:0031324;GO:0050790;GO:0048523;GO:0010605;GO:0065009;GO:0009892;GO:0048519;GO:0051171;GO:0080090;GO:0031323;GO:0060255;GO:…	serine-type endopeptidase inhibitor activity;negative regulation of endopeptidase activity;extracellular region;endopeptidase inhibitor activity;negative regulation of peptidase activity;cellular anatomical entity;endopeptidase regulator activity;regulation of endopeptidase activity;peptidase inhibitor activity;negative regulation of proteolysis;peptidase regulator activity;regulation of peptidas…
BaRT2v18chr3HG151580	drought.root-control.root	5.86196e-05	4.3808	up-regulated	0	0	0
BaRT2v18chr5HG273660	drought.leaf-control.leaf	0.00490992	4.38023	up-regulated	0	0	0
BaRT2v18chr5HG251250	drought.root-control.root	0.000181152	4.3745	up-regulated	0	0	0
BaRT2v18chr7HG344230	drought.leaf-control.leaf	0.000427964	4.37398	up-regulated	0	GO:0005615;GO:0005576;GO:0110165;GO:0005615;GO:0005576;GO:0016021;GO:0031224;GO:0110165;GO:0016020	extracellular space;extracellular region;cellular anatomical entity;extracellular space;extracellular region;integral component of membrane;intrinsic component of membrane;cellular anatomical entity;membrane
BaRT2v18chr6HG319400	drought.root-control.root	0.00166474	4.37121	up-regulated	0	0	0
BaRT2v18chr4HG217000	drought.leaf-control.leaf	0.000146456	4.36792	up-regulated	Heavy metal-associated isoprenylated plant protein 26;HMA domain-containing protein;Copper transport protein ATOX1;Heavy metal transport/detoxification superfamily protein	GO:0030001;GO:0046872;GO:0006812;GO:0043169;GO:0006811;GO:0043167;GO:0006810;GO:0005488;GO:0051234;GO:0051179	metal ion transport;metal ion binding;cation transport;cation binding;ion transport;ion binding;transport;binding;establishment of localization;localization
BaRT2v18chr5HG226960	drought.leaf-control.leaf	5.48658e-05	4.36423	up-regulated	Epimerase domain-containing protein	GO:0003824	catalytic activity
BaRT2v18chr7HG349200	drought.leaf-control.leaf	6.46565e-05	4.36265	up-regulated	0	0	0
BaRT2v18chr2HG059630	drought.leaf-control.leaf	0.000131692	4.3571	up-regulated	Flowering-promoting factor 1-like protein 5	GO:0009909;GO:0048831;GO:0048580;GO:2000241;GO:2000026;GO:0051239;GO:0050793;GO:0050789;GO:0065007	regulation of flower development;regulation of shoot system development;regulation of post-embryonic development;regulation of reproductive process;regulation of multicellular organismal development;regulation of multicellular organismal process;regulation of developmental process;regulation of biological process;biological regulation
BaRT2v18chr7HG347230	drought.root-control.root	0.000120148	4.35643	up-regulated	Acylphosphatase	GO:0003998;GO:0016818;GO:0016817;GO:0016787;GO:0003824;GO:0003998;GO:0016818;GO:0016817;GO:0016787;GO:0003824;GO:0003998;GO:0016818;GO:0016817;GO:0016787;GO:0003824;GO:0003998;GO:0016818;GO:0016817;GO:0016787;GO:0003824;GO:0003998;GO:0016818;GO:0016817;GO:0016787;GO:0003824	acylphosphatase activity;hydrolase activity, acting on acid anhydrides, in phosphorus-containing anhydrides;hydrolase activity, acting on acid anhydrides;hydrolase activity;catalytic activity;acylphosphatase activity;hydrolase activity, acting on acid anhydrides, in phosphorus-containing anhydrides;hydrolase activity, acting on acid anhydrides;hydrolase activity;catalytic activity;acylphosphatase…
BaRT2v18chr1HG022550	drought.leaf-control.leaf	2.56914e-05	4.35635	up-regulated	0	0	0
BaRT2v18chr2HG059990	drought.root-control.root	6.22872e-05	4.35574	up-regulated	0	0	0
BaRT2v18chr7HG364310	drought.leaf-control.leaf	3.01005e-07	4.35439	up-regulated	0	0	0
BaRT2v18chr4HG196510	drought.root-control.root	0.00545452	4.35428	up-regulated	0	0	0
BaRT2v18chr4HG216110	drought.leaf-control.leaf	0.00669999	4.34621	up-regulated	GDSL esterase/lipase	GO:0016788;GO:0055085;GO:0016020;GO:0016787;GO:0006810;GO:0110165;GO:0003824;GO:0051234;GO:0022857;GO:0051179;GO:0005215;GO:0009987	hydrolase activity, acting on ester bonds;transmembrane transport;membrane;hydrolase activity;transport;cellular anatomical entity;catalytic activity;establishment of localization;transmembrane transporter activity;localization;transporter activity;cellular process
BaRT2v18chr4HG207970	drought.root-control.root	0.000438545	4.34394	up-regulated	Bifunctional protein HldE (Fragment)	GO:0016021;GO:0031224;GO:0016020;GO:0110165	integral component of membrane;intrinsic component of membrane;membrane;cellular anatomical entity
BaRT2v18chr1HG010390	drought.leaf-control.leaf	0.000662495	4.34228	up-regulated	0	GO:0005667;GO:0051726;GO:0003700;GO:0140110;GO:0006355;GO:0032991;GO:1903506;GO:0000977;GO:0005634;GO:2001141;GO:0000976;GO:0043231;GO:0051252;GO:0001067;GO:0043227;GO:0019219;GO:1990837;GO:0043229;GO:2000112;GO:0000981;GO:0043226;GO:0010556;GO:0003690;GO:0005622;GO:0031326;GO:0043565;GO:0016021;GO:0009889;GO:0003677;GO:0031224;GO:0010468;GO:0003676;GO:0016020;GO:0051171;GO:1901363;GO:0110165;GO:…	transcription regulator complex;regulation of cell cycle;DNA-binding transcription factor activity;transcription regulator activity;regulation of transcription, DNA-templated;protein-containing complex;regulation of nucleic acid-templated transcription;RNA polymerase II transcription regulatory region sequence-specific DNA binding;nucleus;regulation of RNA biosynthetic process;transcription regul…
BaRT2v18chr4HG208270	drought.leaf-control.leaf	9.65975e-07	4.33944	up-regulated	0	0	0
BaRT2v18chr4HG186830	drought.leaf-control.leaf	7.53375e-06	4.33652	up-regulated	Peroxidase	GO:0004601;GO:0006979;GO:0016684;GO:0098869;GO:0016209;GO:1990748;GO:0097237;GO:0020037;GO:0098754;GO:0046906;GO:0009636;GO:0016491;GO:0070887;GO:0046872;GO:0042221;GO:0043169;GO:0006950;GO:0043167;GO:0051716;GO:1901363;GO:0050896;GO:0097159;GO:0005488;GO:0009987;GO:0003824	peroxidase activity;response to oxidative stress;oxidoreductase activity, acting on peroxide as acceptor;cellular oxidant detoxification;antioxidant activity;cellular detoxification;cellular response to toxic substance;heme binding;detoxification;tetrapyrrole binding;response to toxic substance;oxidoreductase activity;cellular response to chemical stimulus;metal ion binding;response to chemical;c…
BaRT2v18chr5HG253270	drought.leaf-control.leaf	4.66613e-05	4.33556	up-regulated	Late embryogenesis abundant	0	0
BaRT2v18chr4HG199680	drought.leaf-control.leaf	5.78302e-05	4.33411	up-regulated	0	0	0
BaRT2v18chr7HG333570	drought.leaf-control.leaf	1.04325e-06	4.32954	up-regulated	Starch synthase, chloroplastic/amyloplastic	GO:0009501;GO:0019252;GO:0004373;GO:0005982;GO:0035251;GO:0009507;GO:0046527;GO:0009250;GO:0009536;GO:0008194;GO:0006073;GO:0043231;GO:0044042;GO:0016758;GO:0043227;GO:0033692;GO:0016757;GO:0043229;GO:0034637;GO:0016740;GO:0043226;GO:0000271;GO:0005737;GO:0003824;GO:0044264;GO:0005622;GO:0019863;GO:0005976;GO:0019865;GO:0110165;GO:0016051;GO:0043531;GO:0044262;GO:0044877;GO:0005975;GO:0033840;GO:…	amyloplast;starch biosynthetic process;glycogen (starch) synthase activity;starch metabolic process;UDP-glucosyltransferase activity;chloroplast;glucosyltransferase activity;glucan biosynthetic process;plastid;UDP-glycosyltransferase activity;cellular glucan metabolic process;intracellular membrane-bounded organelle;glucan metabolic process;transferase activity, transferring hexosyl groups;membra…
BaRT2v18chr7HG377850	drought.leaf-control.leaf	7.30982e-05	4.32686	up-regulated	Chaperone protein ClpB1-like;ATP-dependent Clp protease ATP-binding subunit clpC	GO:0016887;GO:0034605;GO:0005737;GO:0017111;GO:0009408;GO:0005622;GO:0016462;GO:0009266;GO:0005744;GO:0016818;GO:0009628;GO:0098800;GO:0016817;GO:0033554;GO:0098798;GO:0005524;GO:0006950;GO:0005743;GO:0032559;GO:0051716;GO:0019866;GO:0030554;GO:0050896;GO:0031966;GO:0035639;GO:0030150;GO:0005740;GO:0032555;GO:0044743;GO:0098796;GO:0017076;GO:0006626;GO:0031967;GO:0032553;GO:0072655;GO:0005739;GO:…	ATPase activity;cellular response to heat;cytoplasm;nucleoside-triphosphatase activity;response to heat;intracellular anatomical structure;pyrophosphatase activity;response to temperature stimulus;TIM23 mitochondrial import inner membrane translocase complex;hydrolase activity, acting on acid anhydrides, in phosphorus-containing anhydrides;response to abiotic stimulus;inner mitochondrial membrane…
BaRT2v18chr7HG343260	drought.leaf-control.leaf	2.67481e-06	4.32133	up-regulated	UDP-glycosyltransferase 73D1;Glycosyltransferase;Cytokinin-O-glucosyltransferase 3	GO:0008194;GO:0016757;GO:0016740;GO:0003824	UDP-glycosyltransferase activity;transferase activity, transferring glycosyl groups;transferase activity;catalytic activity
BaRT2v18chr2HG106150	drought.leaf-control.leaf	5.24531e-05	4.31876	up-regulated	Protein kinase domain-containing protein;rust resistance kinase Lr10-like	GO:0004674;GO:0006468;GO:0016021;GO:0004672;GO:0006464;GO:0031224;GO:0016773;GO:0036211;GO:0016020;GO:0016301;GO:0043412;GO:0110165;GO:0140096;GO:0016310;GO:0016772;GO:0006796;GO:0005524;GO:0006793;GO:0032559;GO:0044267;GO:0030554;GO:0019538;GO:0035639;GO:0044260;GO:0032555;GO:1901564;GO:0017076;GO:0043170;GO:0032553;GO:0006807;GO:0097367;GO:0044238;GO:0043168;GO:0044237;GO:0000166;GO:0071704;GO:…	protein serine/threonine kinase activity;protein phosphorylation;integral component of membrane;protein kinase activity;cellular protein modification process;intrinsic component of membrane;phosphotransferase activity, alcohol group as acceptor;protein modification process;membrane;kinase activity;macromolecule modification;cellular anatomical entity;catalytic activity, acting on a protein;phosph…
BaRT2v18chr1HG009160	drought.leaf-control.leaf	1.72092e-07	4.31852	up-regulated	0	0	0
BaRT2v18chr1HG041710	drought.root-control.root	0.000525976	4.31434	up-regulated	UBD domain-containing protein;ubiquitin domain-containing protein 1-like	GO:0016021;GO:0031224;GO:0016020;GO:0110165;GO:0016021;GO:0031224;GO:0016020;GO:0110165;GO:0016021;GO:0031224;GO:0016020;GO:0110165	integral component of membrane;intrinsic component of membrane;membrane;cellular anatomical entity;integral component of membrane;intrinsic component of membrane;membrane;cellular anatomical entity;integral component of membrane;intrinsic component of membrane;membrane;cellular anatomical entity
BaRT2v18chr2HG112220	drought.leaf-control.leaf	1.29324e-05	4.3135	up-regulated	F-box domain-containing protein	0	0
BaRT2v18chr7HG329020	drought.leaf-control.leaf	6.37782e-06	4.31174	up-regulated	Fructan-fructan 1-fructosyltransferase;Fructosyltransferase FTa;Beta-fructofuranosidase 1	GO:0004575;GO:0005773;GO:0005975;GO:0004564;GO:0043231;GO:0044238;GO:0090599;GO:0043227;GO:0071704;GO:0015926;GO:0043229;GO:0008152;GO:0004553;GO:0043226;GO:0016798;GO:0005737;GO:0016787;GO:0005622;GO:0050738;GO:0016021;GO:0050306;GO:0031224;GO:0016740;GO:0016020;GO:0016758;GO:0110165;GO:0003824;GO:0016757;GO:0047207;GO:0004575;GO:0016021;GO:0004564;GO:0031224;GO:0090599;GO:0016020;GO:0015926;GO:…	sucrose alpha-glucosidase activity;vacuole;carbohydrate metabolic process;beta-fructofuranosidase activity;intracellular membrane-bounded organelle;primary metabolic process;alpha-glucosidase activity;membrane-bounded organelle;organic substance metabolic process;glucosidase activity;intracellular organelle;metabolic process;hydrolase activity, hydrolyzing O-glycosyl compounds;organelle;hydrolase…
BaRT2v18chr2HG078360	drought.leaf-control.leaf	3.05054e-07	4.30793	up-regulated	F-box domain-containing protein	GO:0016021;GO:0031224;GO:0016020;GO:0110165;GO:0016021;GO:0031224;GO:0016020;GO:0110165	integral component of membrane;intrinsic component of membrane;membrane;cellular anatomical entity;integral component of membrane;intrinsic component of membrane;membrane;cellular anatomical entity
BaRT2v18chr7HG376570	drought.leaf-control.leaf	0.000197902	4.30397	up-regulated	Synaptotagmin-3;synaptotagmin-3 isoform X1;Calcium-dependent lipid-binding family protein;DNA-directed RNA polymerase II subunit RPB11	GO:0006869;GO:0008289;GO:0005783;GO:0010876;GO:0012505;GO:0005488;GO:0033036;GO:0043231;GO:0003899;GO:0071702;GO:0016021;GO:0034062;GO:0006820;GO:0043227;GO:0097747;GO:0006811;GO:0031224;GO:0016779;GO:0006810;GO:0016020;GO:0140098;GO:0051234;GO:0043229;GO:0016772;GO:0051179;GO:0043226;GO:0016740;GO:0005737;GO:0032774;GO:0003824;GO:0005622;GO:0034654;GO:0016070;GO:0110165;GO:0019438;GO:0018130;GO:…	lipid transport;lipid binding;endoplasmic reticulum;lipid localization;endomembrane system;binding;macromolecule localization;intracellular membrane-bounded organelle;DNA-directed 5'-3' RNA polymerase activity;organic substance transport;integral component of membrane;5'-3' RNA polymerase activity;anion transport;membrane-bounded organelle;RNA polymerase activity;ion transport;intrinsic component…
BaRT2v18chr4HG210970	drought.leaf-control.leaf	0.00221921	4.30279	up-regulated	0	0	0
BaRT2v18chr1HG010940	drought.root-control.root	0.00859296	4.2912	up-regulated	0	0	0
BaRT2v18chr4HG181980	drought.leaf-control.leaf	0.000202983	4.29054	up-regulated	Glycosyltransferase family 92 protein	GO:0016757;GO:0016020;GO:0016740;GO:0016021;GO:0003824;GO:0031224;GO:0110165	transferase activity, transferring glycosyl groups;membrane;transferase activity;integral component of membrane;catalytic activity;intrinsic component of membrane;cellular anatomical entity
BaRT2v18chr1HG049390	drought.leaf-control.leaf	0.000611475	4.28774	up-regulated	Flavonoid 3'-hydroxylase;Red aleurone1;Flavonoid-3'-hydroxylase 1 (Fragment)	0	0
BaRT2v18chr2HG068010	drought.leaf-control.leaf	0.000114619	4.28602	up-regulated	omega-hydroxypalmitate O-feruloyl transferase isoform X1;Omega-hydroxypalmitate O-feruloyl transferase;Hydroxycinnamoyltransferase	GO:0016747;GO:0052325;GO:0016746;GO:0052546;GO:0050734;GO:0010345;GO:0016740;GO:0009699;GO:0045489;GO:0003824;GO:0070592;GO:0102406;GO:0009832;GO:0009664;GO:0009698;GO:0071669;GO:0045488;GO:0010393;GO:0010383;GO:0044550;GO:0019748;GO:0033692;GO:0034637;GO:0000271;GO:0044264;GO:0071555;GO:0044038;GO:0070589;GO:0042546;GO:0045229;GO:0044036;GO:0005976;GO:0071554;GO:0016051;GO:0044262;GO:0044085;GO:…	transferase activity, transferring acyl groups other than amino-acyl groups;cell wall pectin biosynthetic process;transferase activity, transferring acyl groups;cell wall pectin metabolic process;hydroxycinnamoyltransferase activity;suberin biosynthetic process;transferase activity;phenylpropanoid biosynthetic process;pectin biosynthetic process;catalytic activity;cell wall polysaccharide biosynt…
BaRT2v18chr4HG189570	drought.leaf-control.leaf	0.00716831	4.28324	up-regulated	0	0	0
BaRT2v18chr1HG031510	drought.leaf-control.leaf	5.91895e-06	4.28052	up-regulated	Beta-galactosidase	GO:0004565;GO:0005975;GO:0005773;GO:0015925;GO:0005618;GO:0044238;GO:0004553;GO:0030312;GO:0071704;GO:0030246;GO:0048046;GO:0008152;GO:0016798;GO:0043231;GO:0016787;GO:0043227;GO:0005488;GO:0071944;GO:0003824;GO:0005576;GO:0043229;GO:0043226;GO:0005737;GO:0005622;GO:0110165;GO:0004565;GO:0005975;GO:0005773;GO:0015925;GO:0005618;GO:0044238;GO:0004553;GO:0030312;GO:0071704;GO:0030246;GO:0048046;GO:…	beta-galactosidase activity;carbohydrate metabolic process;vacuole;galactosidase activity;cell wall;primary metabolic process;hydrolase activity, hydrolyzing O-glycosyl compounds;external encapsulating structure;organic substance metabolic process;carbohydrate binding;apoplast;metabolic process;hydrolase activity, acting on glycosyl bonds;intracellular membrane-bounded organelle;hydrolase activit…
BaRT2v18chr5HG247640	drought.leaf-control.leaf	4.87165e-06	4.28001	up-regulated	Aldehyde dehydrogenase 7B4;Aldedh domain-containing protein;Aldehyde dehydrogenase family 7 member A1	0	0
BaRT2v18chr7HG370080	drought.root-control.root	0.000158676	4.27634	up-regulated	Cinnamyl alcohol dehydrogenase;Cinnamyl-alcohol dehydrogenase	0	0
BaRT2v18chr3HG159340	drought.leaf-control.leaf	0.000436809	4.27539	up-regulated	0	0	0
BaRT2v18chr3HG152160	drought.leaf-control.leaf	0.00388922	4.27444	up-regulated	0	0	0
BaRT2v18chr3HG126910	drought.leaf-control.leaf	2.01219e-05	4.27168	up-regulated	0	0	0
BaRT2v18chr4HG198620	drought.leaf-control.leaf	9.1179e-07	4.27139	up-regulated	0	0	0
BaRT2v18chr5HG238930	drought.leaf-control.leaf	0.00238065	4.27136	up-regulated	Ethylene-responsive transcription factor WRI1;ethylene-responsive transcription factor WRI1-like;AP2 domain containing protein, expressed;Wrinkled 1;Integrase-type DNA-binding superfamily protein, putative	GO:0003700;GO:0005634;GO:0006355;GO:0140110;GO:1903506;GO:0043231;GO:2001141;GO:0003677;GO:0043227;GO:0051252;GO:0003676;GO:0043229;GO:0019219;GO:0043226;GO:1901363;GO:2000112;GO:0005622;GO:0097159;GO:0010556;GO:0005488;GO:0110165;GO:0031326;GO:0009889;GO:0010468;GO:0051171;GO:0080090;GO:0031323;GO:0060255;GO:0019222;GO:0050794;GO:0050789;GO:0065007;GO:0006952;GO:0006950;GO:0050896	DNA-binding transcription factor activity;nucleus;regulation of transcription, DNA-templated;transcription regulator activity;regulation of nucleic acid-templated transcription;intracellular membrane-bounded organelle;regulation of RNA biosynthetic process;DNA binding;membrane-bounded organelle;regulation of RNA metabolic process;nucleic acid binding;intracellular organelle;regulation of nucleoba…
BaRT2v18chr1HG004810	drought.leaf-control.leaf	0.00106962	4.26869	up-regulated	0	0	0
BaRT2v18chr6HG314850-BaRT2v18chr6HG314860	drought.leaf-control.leaf	0.00145521	4.26631	up-regulated	Cellulose synthase-like protein E1;(Rice Genome Annotation Project) CSLE2 - cellulose synthase-like family E	GO:0016760;GO:0030244;GO:0005802;GO:0016759;GO:0051274;GO:0098791;GO:0035251;GO:0030243;GO:0005794;GO:0046527;GO:0051273;GO:0031984;GO:0009250;GO:0008194;GO:0012505;GO:0006073;GO:0016758;GO:0016021;GO:0044042;GO:0016757;GO:0031224;GO:0033692;GO:0051753;GO:0043231;GO:0034637;GO:0019187;GO:0043227;GO:0000271;GO:0000030;GO:0005886;GO:0044264;GO:0016740;GO:0016020;GO:0005976;GO:0071944;GO:0003824;GO:…	cellulose synthase (UDP-forming) activity;cellulose biosynthetic process;trans-Golgi network;cellulose synthase activity;beta-glucan biosynthetic process;Golgi apparatus subcompartment;UDP-glucosyltransferase activity;cellulose metabolic process;Golgi apparatus;glucosyltransferase activity;beta-glucan metabolic process;organelle subcompartment;glucan biosynthetic process;UDP-glycosyltransferase a…
BaRT2v18chr7HG346590	drought.leaf-control.leaf	0.000173927	4.26297	up-regulated	Tify domain-containing protein	GO:2000022;GO:0005634;GO:0009611;GO:0043231;GO:0031347;GO:0043227;GO:0080134;GO:0043229;GO:0009966;GO:0043226;GO:0010646;GO:0005622;GO:0023051;GO:0110165;GO:0048583;GO:0006950;GO:0050896;GO:0050794;GO:0050789;GO:0065007	regulation of jasmonic acid mediated signaling pathway;nucleus;response to wounding;intracellular membrane-bounded organelle;regulation of defense response;membrane-bounded organelle;regulation of response to stress;intracellular organelle;regulation of signal transduction;organelle;regulation of cell communication;intracellular anatomical structure;regulation of signaling;cellular anatomical ent…
BaRT2v18chr7HG366080	drought.leaf-control.leaf	0.00100926	4.26129	up-regulated	Alpha-D-phosphohexomutase superfamily;phosphomannomutase/phosphoglucomutase isoform X2;Phosphoglucomutase, putative;Phosphomannomutase/phosphoglucomutase	GO:0016868;GO:0005975;GO:0009570;GO:0016866;GO:0009532;GO:0044238;GO:0016853;GO:0009507;GO:0071704;GO:0004615;GO:0009536;GO:0008152;GO:0046872;GO:0043231;GO:0043169;GO:0043227;GO:0043167;GO:0043229;GO:0005488;GO:0043226;GO:0005737;GO:0003824;GO:0005622;GO:0008966;GO:0110165;GO:0016868;GO:0005975;GO:0009570;GO:0016866;GO:0009532;GO:0044238;GO:0016853;GO:0009507;GO:0071704;GO:0004615;GO:0009536;GO:…	intramolecular transferase activity, phosphotransferases;carbohydrate metabolic process;chloroplast stroma;intramolecular transferase activity;plastid stroma;primary metabolic process;isomerase activity;chloroplast;organic substance metabolic process;phosphomannomutase activity;plastid;metabolic process;metal ion binding;intracellular membrane-bounded organelle;cation binding;membrane-bounded org…
BaRT2v18chr4HG179900	drought.leaf-control.leaf	0.00178584	4.25328	up-regulated	1-aminocyclopropane-1-carboxylate synthase;1-aminocyclopropane-1-carboxylate synthase CMA101;1-aminocyclopropane-1-carboxylate	GO:0030170;GO:0009058;GO:0070279;GO:0042218;GO:0019842;GO:0018871;GO:0043168;GO:0009835;GO:0036094;GO:0009693;GO:0016847;GO:0043450;GO:0043167;GO:0009692;GO:1901363;GO:1900674;GO:0097159;GO:0043449;GO:0016846;GO:1900673;GO:0005488;GO:0008152;GO:0003824;GO:0120255;GO:0010154;GO:0016829;GO:0120254;GO:0042802;GO:0007568;GO:0005515;GO:0071695;GO:0016740;GO:1901607;GO:0021700;GO:0008652;GO:0048608;GO:…	pyridoxal phosphate binding;biosynthetic process;vitamin B6 binding;1-aminocyclopropane-1-carboxylate biosynthetic process;vitamin binding;1-aminocyclopropane-1-carboxylate metabolic process;anion binding;fruit ripening;small molecule binding;ethylene biosynthetic process;1-aminocyclopropane-1-carboxylate synthase activity;alkene biosynthetic process;ion binding;ethylene metabolic process;heteroc…
BaRT2v18chr4HG178440	drought.leaf-control.leaf	1.09248e-05	4.25146	up-regulated	Chemocyanin;Phytocyanin domain-containing protein;Chemocyanin, putative, expressed;basic blue protein-like;Copper binding protein 6	GO:0009055;GO:0022900;GO:0046658;GO:0006091;GO:0031225;GO:0016491;GO:0031226;GO:0044237;GO:0003824;GO:0005886;GO:0008152;GO:0046872;GO:0071944;GO:0009987;GO:0043169;GO:0031224;GO:0043167;GO:0016020;GO:0005488;GO:0110165	electron transfer activity;electron transport chain;anchored component of plasma membrane;generation of precursor metabolites and energy;anchored component of membrane;oxidoreductase activity;intrinsic component of plasma membrane;cellular metabolic process;catalytic activity;plasma membrane;metabolic process;metal ion binding;cell periphery;cellular process;cation binding;intrinsic component of …
BaRT2v18chr3HG155350	drought.root-control.root	0.000205342	4.2502	up-regulated	0	GO:0022857;GO:0055085;GO:0016021;GO:0005215;GO:0006810;GO:0031224;GO:0051234;GO:0016020;GO:0051179;GO:0110165;GO:0009987;GO:0022857;GO:0055085;GO:0016021;GO:0005215;GO:0006810;GO:0031224;GO:0051234;GO:0016020;GO:0051179;GO:0110165;GO:0006857;GO:0015833;GO:0042886;GO:0071705;GO:0006820;GO:0071702;GO:0009987;GO:0006811;GO:0006817;GO:0015698;GO:0022857;GO:0055085;GO:0016021;GO:0005215;GO:0006810;GO:…	transmembrane transporter activity;transmembrane transport;integral component of membrane;transporter activity;transport;intrinsic component of membrane;establishment of localization;membrane;localization;cellular anatomical entity;cellular process;transmembrane transporter activity;transmembrane transport;integral component of membrane;transporter activity;transport;intrinsic component of membra…
BaRT2v18chr3HG155700	drought.leaf-control.leaf	0.00388076	4.2484	up-regulated	0	0	0
BaRT2v18chr2HG086420	drought.leaf-control.leaf	5.81686e-10	4.24177	up-regulated	PLAT domain-containing protein;Lipoxygenase y domain-containing protein 1 (Fragment);PLAT/LH2 domain	GO:0016021;GO:0031224;GO:0016020;GO:0110165	integral component of membrane;intrinsic component of membrane;membrane;cellular anatomical entity
BaRT2v18chr2HG083370	drought.leaf-control.leaf	0.000443664	4.23839	up-regulated	Beta-fructofuranosidase, insoluble isoenzyme 2;Cell wall invertase	GO:0004553;GO:0005975;GO:0005618;GO:0016798;GO:0052575;GO:0030312;GO:0004564;GO:0052576;GO:0005576;GO:0016787;GO:0050832;GO:0071944;GO:0009620;GO:0003824;GO:0048046;GO:0044238;GO:0110165;GO:0042742;GO:0009617;GO:0071704;GO:0098542;GO:0006952;GO:0051707;GO:0043207;GO:0009607;GO:0008152;GO:0009605;GO:0033036;GO:0044419;GO:0006950;GO:0050896;GO:0051179;GO:0004553;GO:0005975;GO:0005618;GO:0016798;GO:…	hydrolase activity, hydrolyzing O-glycosyl compounds;carbohydrate metabolic process;cell wall;hydrolase activity, acting on glycosyl bonds;carbohydrate localization;external encapsulating structure;beta-fructofuranosidase activity;carbohydrate storage;extracellular region;hydrolase activity;defense response to fungus;cell periphery;response to fungus;catalytic activity;apoplast;primary metabolic …
BaRT2v18chr7HG365880	drought.leaf-control.leaf	1.03216e-05	4.23712	up-regulated	0	0	0
BaRT2v18chr4HG214820	drought.leaf-control.leaf	0.000495625	4.23137	up-regulated	0	0	0
BaRT2v18chr3HG139280	drought.leaf-control.leaf	0.0036974	4.22812	up-regulated	Leucine-rich repeat extensin-like protein 3	GO:0106311;GO:0009506;GO:0006468;GO:0106310;GO:0055044;GO:0006464;GO:0004674;GO:0005911;GO:0036211;GO:0004672;GO:0070161;GO:0043412;GO:0016772;GO:0016310;GO:0030054;GO:0016773;GO:0006796;GO:0016021;GO:0016301;GO:0006793;GO:0031224;GO:0003899;GO:0044267;GO:0016020;GO:0140096;GO:0032774;GO:0110165;GO:0034062;GO:0019538;GO:0097747;GO:0043170;GO:0016740;GO:0044260;GO:0016779;GO:0034654;GO:0140098;GO:…	protein threonine kinase activity;plasmodesma;protein phosphorylation;protein serine kinase activity;symplast;cellular protein modification process;protein serine/threonine kinase activity;cell-cell junction;protein modification process;protein kinase activity;anchoring junction;macromolecule modification;transferase activity, transferring phosphorus-containing groups;phosphorylation;cell junctio…
BaRT2v18chr6HG315680	drought.root-control.root	0.000204719	4.22733	up-regulated	Myb transcription factor;Typical P-type R2R3 Myb protein (Fragment)	GO:0000976;GO:0005634;GO:0030154;GO:0001067;GO:0048869;GO:0043231;GO:1990837;GO:0032502;GO:0043227;GO:0003690;GO:0043229;GO:0010597;GO:0043565;GO:0043226;GO:0031540;GO:0003677;GO:0005622;GO:0009962;GO:0003676;GO:0031537;GO:0110165;GO:1901363;GO:0019372;GO:0097159;GO:0006690;GO:0005488;GO:0007623;GO:0048511;GO:0009423;GO:0046417;GO:0043650;GO:0009987;GO:0006631;GO:0043648;GO:0032787;GO:0044255;GO:…	transcription regulatory region sequence-specific DNA binding;nucleus;cell differentiation;regulatory region nucleic acid binding;cellular developmental process;intracellular membrane-bounded organelle;sequence-specific double-stranded DNA binding;developmental process;membrane-bounded organelle;double-stranded DNA binding;intracellular organelle;green leaf volatile biosynthetic process;sequence-…
BaRT2v18chr7HG359370	drought.leaf-control.leaf	4.42184e-07	4.22463	up-regulated	Probable mixed-linked glucan synthase 6;Cellulose synthase-like F6	GO:0016760;GO:0030244;GO:0005802;GO:0016759;GO:0051274;GO:0098791;GO:0035251;GO:0030243;GO:0005794;GO:0046527;GO:0051273;GO:0031984;GO:0009250;GO:0008194;GO:0016021;GO:0006073;GO:0016758;GO:0012505;GO:0044042;GO:0016757;GO:0031224;GO:0033692;GO:0051753;GO:0016020;GO:0034637;GO:0016740;GO:0043231;GO:0000271;GO:0019187;GO:0043227;GO:0044264;GO:0000030;GO:0005886;GO:0005976;GO:0003824;GO:0071944;GO:…	cellulose synthase (UDP-forming) activity;cellulose biosynthetic process;trans-Golgi network;cellulose synthase activity;beta-glucan biosynthetic process;Golgi apparatus subcompartment;UDP-glucosyltransferase activity;cellulose metabolic process;Golgi apparatus;glucosyltransferase activity;beta-glucan metabolic process;organelle subcompartment;glucan biosynthetic process;UDP-glycosyltransferase a…
BaRT2v18chr7HG353660	drought.leaf-control.leaf	0.00010354	4.22309	up-regulated	0	0	0
BaRT2v18chr5HG238330	drought.root-control.root	0.000174878	4.22257	up-regulated	0	0	0
BaRT2v18chr1HG034670	drought.root-control.root	9.36704e-05	4.21639	up-regulated	NAD(P)-linked oxidoreductase superfamily protein;Aldose reductase;Putative aldehyde reductase	0	0
BaRT2v18chr4HG190610	drought.leaf-control.leaf	0.000504693	4.21405	up-regulated	0	0	0
BaRT2v18chr1HG020090	drought.leaf-control.leaf	0.00130126	4.21131	up-regulated	0	0	0
BaRT2v18chr4HG186500	drought.leaf-control.leaf	0.00593239	4.20612	up-regulated	0	0	0
BaRT2v18chr4HG187180	drought.leaf-control.leaf	0.00257832	4.20447	up-regulated	0	0	0
BaRT2v18chr4HG217600	drought.leaf-control.leaf	0.000969155	4.20384	up-regulated	0	0	0
BaRT2v18chr1HG029310	drought.leaf-control.leaf	2.44039e-05	4.20273	up-regulated	0	0	0
BaRT2v18chr3HG145640	drought.leaf-control.leaf	7.53493e-06	4.20201	up-regulated	Membrane protein PM19L;Plasma membrane associated protein;MAM and LDL-receptor class A domain-containing protein	GO:0016021;GO:0016301;GO:0016310;GO:0031224;GO:0016772;GO:0006796;GO:0016020;GO:0006793;GO:0016740;GO:0110165;GO:0044237;GO:0003824;GO:0008152;GO:0009987;GO:0016021;GO:0031224;GO:0016020;GO:0110165	integral component of membrane;kinase activity;phosphorylation;intrinsic component of membrane;transferase activity, transferring phosphorus-containing groups;phosphate-containing compound metabolic process;membrane;phosphorus metabolic process;transferase activity;cellular anatomical entity;cellular metabolic process;catalytic activity;metabolic process;cellular process;integral component of mem…
BaRT2v18chr1HG017980	drought.leaf-control.leaf	0.00373742	4.20112	up-regulated	Cellulose synthase	GO:0016760;GO:0030244;GO:0005886;GO:0016759;GO:0051274;GO:0071944;GO:0035251;GO:0030243;GO:0016021;GO:0046527;GO:0051273;GO:0031224;GO:0009250;GO:0008194;GO:0016020;GO:0006073;GO:0016758;GO:0110165;GO:0044042;GO:0016757;GO:0033692;GO:0046872;GO:0034637;GO:0043169;GO:0000271;GO:0016740;GO:0044264;GO:0043167;GO:0071555;GO:0005488;GO:0045229;GO:0003824;GO:0005976;GO:0071554;GO:0016051;GO:0044262;GO:…	cellulose synthase (UDP-forming) activity;cellulose biosynthetic process;plasma membrane;cellulose synthase activity;beta-glucan biosynthetic process;cell periphery;UDP-glucosyltransferase activity;cellulose metabolic process;integral component of membrane;glucosyltransferase activity;beta-glucan metabolic process;intrinsic component of membrane;glucan biosynthetic process;UDP-glycosyltransferase…
BaRT2v18chr7HG365100	drought.leaf-control.leaf	6.93175e-05	4.19987	up-regulated	0	0	0
BaRT2v18chr6HG308430	drought.root-control.root	0.000154663	4.19854	up-regulated	Membrane steroid-binding protein 2;Cytochrome b5 heme-binding domain-containing protein	GO:0005783;GO:0005496;GO:0012505;GO:0008289;GO:0016021;GO:0097159;GO:0031224;GO:0005488;GO:0043231;GO:0043227;GO:0016020;GO:0043229;GO:0043226;GO:0005737;GO:0005622;GO:0005886;GO:0071944;GO:0110165	endoplasmic reticulum;steroid binding;endomembrane system;lipid binding;integral component of membrane;organic cyclic compound binding;intrinsic component of membrane;binding;intracellular membrane-bounded organelle;membrane-bounded organelle;membrane;intracellular organelle;organelle;cytoplasm;intracellular anatomical structure;plasma membrane;cell periphery;cellular anatomical entity
BaRT2v18chr2HG058180	drought.root-control.root	0.0031693	4.19791	up-regulated	Ricin B, lectin domain-containing protein;Stress responsive protein 1;Hydroxyproline-rich glycoprotein family protein	GO:0030246;GO:0005488	carbohydrate binding;binding
BaRT2v18chr5HG222660	drought.leaf-control.leaf	9.75786e-06	4.19782	up-regulated	0	0	0
BaRT2v18chr7HG346600	drought.leaf-control.leaf	0.000267054	4.19676	up-regulated	Tify domain-containing protein	GO:2000022;GO:0005634;GO:0009611;GO:0043231;GO:0031347;GO:0043227;GO:0080134;GO:0043229;GO:0009966;GO:0043226;GO:0010646;GO:0005622;GO:0023051;GO:0110165;GO:0048583;GO:0006950;GO:0050896;GO:0050794;GO:0050789;GO:0065007	regulation of jasmonic acid mediated signaling pathway;nucleus;response to wounding;intracellular membrane-bounded organelle;regulation of defense response;membrane-bounded organelle;regulation of response to stress;intracellular organelle;regulation of signal transduction;organelle;regulation of cell communication;intracellular anatomical structure;regulation of signaling;cellular anatomical ent…
BaRT2v18chr5HG270230	drought.root-control.root	0.000505719	4.19484	up-regulated	0	GO:0008194;GO:0016021;GO:0016757;GO:0031224;GO:0016740;GO:0016020;GO:0003824;GO:0110165;GO:0008194;GO:0016021;GO:0016757;GO:0031224;GO:0016740;GO:0016020;GO:0003824;GO:0110165	UDP-glycosyltransferase activity;integral component of membrane;transferase activity, transferring glycosyl groups;intrinsic component of membrane;transferase activity;membrane;catalytic activity;cellular anatomical entity;UDP-glycosyltransferase activity;integral component of membrane;transferase activity, transferring glycosyl groups;intrinsic component of membrane;transferase activity;membrane…
BaRT2v18chr3HG170200	drought.leaf-control.leaf	0.00121825	4.1945	up-regulated	0	0	0
BaRT2v18chr3HG146810	drought.leaf-control.leaf	5.25766e-05	4.18376	up-regulated	0	0	0
BaRT2v18chr3HG141820	drought.leaf-control.leaf	0.000131074	4.18365	up-regulated	0	GO:0012511;GO:0009658;GO:0009707;GO:0009657;GO:0009527;GO:0006996;GO:0005811;GO:0016043;GO:0009941;GO:0071840;GO:0009526;GO:0009987;GO:0031969;GO:0042170;GO:0031968;GO:0009507;GO:0098588;GO:0009536;GO:0019867;GO:0031967;GO:0031975;GO:0043229;GO:0043226;GO:0043232;GO:0031090;GO:0043228;GO:0043231;GO:0043227;GO:0005622;GO:0005737;GO:0016020;GO:0016021;GO:0031224;GO:0110165;GO:0012511;GO:0009658;GO:…	monolayer-surrounded lipid storage body;chloroplast organization;chloroplast outer membrane;plastid organization;plastid outer membrane;organelle organization;lipid droplet;cellular component organization;chloroplast envelope;cellular component organization or biogenesis;plastid envelope;cellular process;chloroplast membrane;plastid membrane;organelle outer membrane;chloroplast;bounding membrane …
BaRT2v18chr5HG239530	drought.leaf-control.leaf	4.16282e-05	4.18171	up-regulated	0	0	0
BaRT2v18chr5HG276220	drought.leaf-control.leaf	0.00594707	4.18034	up-regulated	Mannan endo-1,4-beta-mannosidase	GO:0016985;GO:0005576;GO:0005975;GO:0004567;GO:0071704;GO:0016021;GO:0015923;GO:0008152;GO:0031224;GO:0004553;GO:0044238;GO:0016020;GO:0016798;GO:0110165;GO:0016787;GO:0003824	mannan endo-1,4-beta-mannosidase activity;extracellular region;carbohydrate metabolic process;beta-mannosidase activity;organic substance metabolic process;integral component of membrane;mannosidase activity;metabolic process;intrinsic component of membrane;hydrolase activity, hydrolyzing O-glycosyl compounds;primary metabolic process;membrane;hydrolase activity, acting on glycosyl bonds;cellular…
BaRT2v18chr4HG192030	drought.leaf-control.leaf	0.00636387	4.17851	up-regulated	0	0	0
BaRT2v18chr7HG358100	drought.leaf-control.leaf	1.93373e-07	4.17848	up-regulated	0	0	0
BaRT2v18chr1HG026480	drought.leaf-control.leaf	2.10734e-05	4.17666	up-regulated	0	0	0
BaRT2v18chr1HG013980	drought.leaf-control.leaf	0.000604436	4.17551	up-regulated	Harpin-induced protein;Late embryogenesis abundant (LEA) hydroxyproline-rich glycoprotein family;Harpin-induced 1	GO:0016021;GO:0031224;GO:0016020;GO:0005886;GO:0071944;GO:0110165	integral component of membrane;intrinsic component of membrane;membrane;plasma membrane;cell periphery;cellular anatomical entity
BaRT2v18chr2HG070190	drought.root-control.root	6.42428e-05	4.1752	up-regulated	Heat stress transcription factor A-3	GO:0043565;GO:0005634;GO:0006355;GO:0003700;GO:1903506;GO:0043231;GO:0140110;GO:2001141;GO:0043227;GO:0051252;GO:0003677;GO:0043229;GO:0019219;GO:0003676;GO:0043226;GO:2000112;GO:0000978;GO:0005622;GO:0010556;GO:0000987;GO:0005737;GO:0031326;GO:0000977;GO:0110165;GO:0009889;GO:0000976;GO:0010468;GO:0001067;GO:0051171;GO:1990837;GO:0080090;GO:0003690;GO:0031323;GO:1901363;GO:0060255;GO:0097159;GO:…	sequence-specific DNA binding;nucleus;regulation of transcription, DNA-templated;DNA-binding transcription factor activity;regulation of nucleic acid-templated transcription;intracellular membrane-bounded organelle;transcription regulator activity;regulation of RNA biosynthetic process;membrane-bounded organelle;regulation of RNA metabolic process;DNA binding;intracellular organelle;regulation of…
BaRT2v18chr2HG059880	drought.leaf-control.leaf	0.000150261	4.17096	up-regulated	0	0	0
BaRT2v18chr7HG381910	drought.leaf-control.leaf	2.33354e-06	4.16516	up-regulated	0	GO:0000786;GO:0046982;GO:0006342;GO:0044815;GO:0046983;GO:0045814;GO:0000785;GO:0005515;GO:0097549;GO:0032993;GO:0003677;GO:0034401;GO:0005694;GO:0040029;GO:0003676;GO:0005634;GO:0016458;GO:1901363;GO:0032991;GO:0006325;GO:0097159;GO:0043232;GO:0045892;GO:0005488;GO:0043228;GO:1903507;GO:0043231;GO:1902679;GO:0043227;GO:0051253;GO:0043229;GO:0045934;GO:0043226;GO:2000113;GO:0010558;GO:0005622;GO:…	nucleosome;protein heterodimerization activity;chromatin silencing;DNA packaging complex;protein dimerization activity;negative regulation of gene expression, epigenetic;chromatin;protein binding;chromatin organization involved in negative regulation of transcription;protein-DNA complex;DNA binding;chromatin organization involved in regulation of transcription;chromosome;regulation of gene expres…
BaRT2v18chr3HG151630	drought.leaf-control.leaf	2.02376e-05	4.16005	up-regulated	0	0	0
BaRT2v18chr4HG202150	drought.root-control.root	0.00217483	4.15697	up-regulated	WD domain, G-beta repeat containing protein	0	0
BaRT2v18chr1HG013970	drought.leaf-control.leaf	0.00193285	4.15692	up-regulated	0	0	0
BaRT2v18chr5HG242730	drought.root-control.root	0.00245714	4.15523	up-regulated	0	0	0
BaRT2v18chr2HG103600	drought.leaf-control.leaf	1.2387e-05	4.14004	up-regulated	RING-H2 finger protein ATL1N;E3 ubiquitin-protein ligase ATL41;RING-H2 finger protein ATL2K;Putative RING-H2 finger protein ATL12;RING-H2 finger protein ATL2L;RING-H2 finger protein ATL44;RING-H2 finger protein ATL79;Putative RING zinc finger domain superfamily protein;RING-type domain-containing protein	GO:0016021;GO:0006896;GO:0061630;GO:0031224;GO:0016567;GO:0061659;GO:0016020;GO:0032446;GO:0004842;GO:0070647;GO:0017119;GO:0019787;GO:0006623;GO:0005802;GO:0140096;GO:0072666;GO:0099023;GO:0016740;GO:0072665;GO:0005768;GO:0016874;GO:0006892;GO:0098791;GO:0016746;GO:0007034;GO:0031410;GO:0003824;GO:0006511;GO:0097708;GO:0019941;GO:0031982;GO:0043632;GO:0005794;GO:0051603;GO:0031984;GO:0044257;GO:…	integral component of membrane;Golgi to vacuole transport;ubiquitin protein ligase activity;intrinsic component of membrane;protein ubiquitination;ubiquitin-like protein ligase activity;membrane;protein modification by small protein conjugation;ubiquitin-protein transferase activity;protein modification by small protein conjugation or removal;Golgi transport complex;ubiquitin-like protein transfe…
BaRT2v18chr5HG279410	drought.root-control.root	0.000107743	4.13845	up-regulated	Chemocyanin;Phytocyanin domain-containing protein;Chemocyanin, putative, expressed;basic blue protein-like	GO:0009055;GO:0022900;GO:0046658;GO:0006091;GO:0016491;GO:0031225;GO:0031226;GO:0044237;GO:0003824;GO:0005886;GO:0008152;GO:0004766;GO:0071944;GO:0009987;GO:0016765;GO:0031224;GO:0006596;GO:0046872;GO:0016020;GO:0006595;GO:0043169;GO:0042401;GO:0016740;GO:0110165;GO:0009309;GO:0043167;GO:0006576;GO:0005488;GO:0044106;GO:0009308;GO:0044271;GO:1901566;GO:0044249;GO:1901576;GO:0009058;GO:0034641;GO:…	electron transfer activity;electron transport chain;anchored component of plasma membrane;generation of precursor metabolites and energy;oxidoreductase activity;anchored component of membrane;intrinsic component of plasma membrane;cellular metabolic process;catalytic activity;plasma membrane;metabolic process;spermidine synthase activity;cell periphery;cellular process;transferase activity, trans…
BaRT2v18chr3HG116350	drought.leaf-control.leaf	3.31644e-09	4.13724	up-regulated	UDP-glucose-fructose-phosphate glucosyltransferase;Sucrose-phosphate synthase	GO:0046524;GO:0005986;GO:0009506;GO:0016157;GO:0005985;GO:0055044;GO:0035251;GO:0046351;GO:0005911;GO:0046527;GO:0005984;GO:0070161;GO:0008194;GO:0009311;GO:0030054;GO:0009312;GO:0016758;GO:0005829;GO:0034637;GO:0016757;GO:0005886;GO:0044262;GO:0016740;GO:0071944;GO:0016051;GO:0003824;GO:0005737;GO:0005975;GO:0005622;GO:0044249;GO:0016020;GO:1901576;GO:0110165;GO:0009058;GO:0044238;GO:0044237;GO:…	sucrose-phosphate synthase activity;sucrose biosynthetic process;plasmodesma;sucrose synthase activity;sucrose metabolic process;symplast;UDP-glucosyltransferase activity;disaccharide biosynthetic process;cell-cell junction;glucosyltransferase activity;disaccharide metabolic process;anchoring junction;UDP-glycosyltransferase activity;oligosaccharide metabolic process;cell junction;oligosaccharide…
BaRT2v18chr5HG269400	drought.leaf-control.leaf	0.00193485	4.13701	up-regulated	0	0	0
BaRT2v18chr5HG253270	drought.root-control.root	0.000334295	4.13694	up-regulated	Late embryogenesis abundant	0	0
BaRT2v18chr3HG127760	drought.root-control.root	0.000333936	4.13631	up-regulated	Galactose-binding like;Phloem protein 2-like;F-box protein PP2-B10;Lectin	GO:0030246;GO:0005488;GO:0030246;GO:0005488	carbohydrate binding;binding;carbohydrate binding;binding
BaRT2v18chr3HG147490	drought.root-control.root	0.00934989	4.13407	up-regulated	Oil body-associated protein 2B;DUF1264 domain-containing protein (Fragment);Cyclic phosphodiesterase	GO:0016740;GO:0003824	transferase activity;catalytic activity
BaRT2v18chr4HG200560	drought.leaf-control.leaf	0.00189502	4.1322	up-regulated	ABC transporter domain-containing protein;ATPase, coupled to transmembrane movement of substances;Putative polar-amino-acid-transporting ATPase	GO:0042626;GO:0048225;GO:0055085;GO:0015399;GO:0006810;GO:0048226;GO:0022804;GO:0051234;GO:0009531;GO:0016887;GO:0051179;GO:0009505;GO:0017111;GO:1901002;GO:0005618;GO:0016462;GO:2000032;GO:0016021;GO:0016818;GO:0010345;GO:0031224;GO:0016817;GO:1905428;GO:0030312;GO:0005524;GO:1902074;GO:0016020;GO:0032559;GO:1901000;GO:0005886;GO:0030554;GO:0009751;GO:0071944;GO:0022857;GO:0047484;GO:0110165;GO:…	ATPase-coupled transmembrane transporter activity;suberin network;transmembrane transport;primary active transmembrane transporter activity;transport;Casparian strip;active transmembrane transporter activity;establishment of localization;secondary cell wall;ATPase activity;localization;plant-type cell wall;nucleoside-triphosphatase activity;positive regulation of response to salt stress;cell wall…
BaRT2v18chr1HG004530	drought.root-control.root	0.00558287	4.12861	up-regulated	0	GO:0045168;GO:0033612;GO:0016021;GO:0045165;GO:0031224;GO:0005102;GO:0007267;GO:0016020;GO:0005515;GO:0030154;GO:0005488;GO:0110165;GO:0048869;GO:0032502;GO:0023052;GO:0007154;GO:0009987	cell-cell signaling involved in cell fate commitment;receptor serine/threonine kinase binding;integral component of membrane;cell fate commitment;intrinsic component of membrane;signaling receptor binding;cell-cell signaling;membrane;protein binding;cell differentiation;binding;cellular anatomical entity;cellular developmental process;developmental process;signaling;cell communication;cellular pr…
BaRT2v18chr1HG019120	drought.leaf-control.leaf	0.000503219	4.12495	up-regulated	0	0	0
BaRT2v18chr4HG181570	drought.leaf-control.leaf	0.000976138	4.1247	up-regulated	Putative beta-D-xylosidase 7;Beta-D-xylosidase, putative, expressed;Beta-D-xylosidase	GO:0004553;GO:0005576;GO:0005975;GO:0016798;GO:0031222;GO:0009505;GO:0009044;GO:0031221;GO:0005618;GO:0097599;GO:0045493;GO:0030312;GO:0046556;GO:0044347;GO:0071944;GO:0045491;GO:0016787;GO:0016021;GO:0010410;GO:0003824;GO:0031224;GO:0010383;GO:0016020;GO:0016998;GO:0110165;GO:0000272;GO:0044264;GO:0044265;GO:0044036;GO:0005976;GO:0016052;GO:0071554;GO:0044262;GO:0009057;GO:0044248;GO:1901575;GO:…	hydrolase activity, hydrolyzing O-glycosyl compounds;extracellular region;carbohydrate metabolic process;hydrolase activity, acting on glycosyl bonds;arabinan catabolic process;plant-type cell wall;xylan 1,4-beta-xylosidase activity;arabinan metabolic process;cell wall;xylanase activity;xylan catabolic process;external encapsulating structure;alpha-L-arabinofuranosidase activity;cell wall polysac…
BaRT2v18chr1HG038770	drought.leaf-control.leaf	0.00447524	4.12459	up-regulated	Cyclic dof factor 4;Dof-type zinc finger protein 13;Dof-type domain-containing protein;C2C2-DOF transcription factor (Fragment)	GO:0005634;GO:0006355;GO:0003677;GO:1903506;GO:0043231;GO:0003676;GO:2001141;GO:0043227;GO:0003700;GO:0051252;GO:0043229;GO:0140110;GO:0019219;GO:0043226;GO:1901363;GO:2000112;GO:0005622;GO:0097159;GO:0010556;GO:0005488;GO:0110165;GO:0031326;GO:0000976;GO:0009889;GO:0001067;GO:0010468;GO:1990837;GO:0051171;GO:0003690;GO:0080090;GO:0043565;GO:0031323;GO:0060255;GO:0019222;GO:0050794;GO:0050789;GO:…	nucleus;regulation of transcription, DNA-templated;DNA binding;regulation of nucleic acid-templated transcription;intracellular membrane-bounded organelle;nucleic acid binding;regulation of RNA biosynthetic process;membrane-bounded organelle;DNA-binding transcription factor activity;regulation of RNA metabolic process;intracellular organelle;transcription regulator activity;regulation of nucleoba…
BaRT2v18chr4HG197550	drought.leaf-control.leaf	7.02704e-06	4.12364	up-regulated	Hexosyltransferase	GO:0016757;GO:0006012;GO:0005737;GO:0047216;GO:0019318;GO:0005622;GO:0035250;GO:0005996;GO:0016020;GO:0008378;GO:0005975;GO:0110165;GO:0016740;GO:0044281;GO:0008194;GO:0044238;GO:0016758;GO:0071704;GO:0003824;GO:0008152;GO:0022857;GO:0055085;GO:0005215;GO:0006810;GO:0051234;GO:0051179;GO:0009987;GO:0016757;GO:0006012;GO:0005737;GO:0047216;GO:0019318;GO:0005622;GO:0016740;GO:0005996;GO:0016020;GO:…	transferase activity, transferring glycosyl groups;galactose metabolic process;cytoplasm;inositol 3-alpha-galactosyltransferase activity;hexose metabolic process;intracellular anatomical structure;UDP-galactosyltransferase activity;monosaccharide metabolic process;membrane;galactosyltransferase activity;carbohydrate metabolic process;cellular anatomical entity;transferase activity;small molecule …
BaRT2v18chr3HG121870	drought.leaf-control.leaf	1.72865e-07	4.12339	up-regulated	Antigenic determinant of rec-A protein;DNA/RNA-binding protein KIN17;DNA/RNA-binding protein KIN17-like;Protein containing a U1-type Zn-finger and implicated in RNA splicing or processing	GO:0003690;GO:0006260;GO:0005634;GO:0006974;GO:0003677;GO:0043231;GO:0033554;GO:0043227;GO:0003676;GO:0006950;GO:0043229;GO:1901363;GO:0051716;GO:0043226;GO:0097159;GO:0050896;GO:0005622;GO:0005488;GO:0034645;GO:0016607;GO:0005515;GO:0009059;GO:0016604;GO:0046872;GO:0044260;GO:0005654;GO:0043169;GO:0044249;GO:0031981;GO:0043167;GO:1901576;GO:0070013;GO:0009058;GO:0043233;GO:0043170;GO:0031974;GO:…	double-stranded DNA binding;DNA replication;nucleus;cellular response to DNA damage stimulus;DNA binding;intracellular membrane-bounded organelle;cellular response to stress;membrane-bounded organelle;nucleic acid binding;response to stress;intracellular organelle;heterocyclic compound binding;cellular response to stimulus;organelle;organic cyclic compound binding;response to stimulus;intracellul…
BaRT2v18chr7HG363890	drought.root-control.root	0.00252988	4.1153	up-regulated	0	0	0
BaRT2v18chr2HG071620	drought.leaf-control.leaf	1.70844e-06	4.11448	up-regulated	Xylanase inhibitor protein 1;Acidic endochitinase	GO:0005975;GO:0004568;GO:0005576;GO:0016798;GO:0045493;GO:0110165;GO:0004553;GO:0044347;GO:0045491;GO:0016787;GO:0010410;GO:0004857;GO:0010383;GO:0030234;GO:0016998;GO:0098772;GO:0000272;GO:0003824;GO:0044238;GO:0005515;GO:0050832;GO:0005488;GO:0044264;GO:0009620;GO:0044265;GO:0044036;GO:0005976;GO:0016052;GO:0071704;GO:0071554;GO:0044262;GO:0009057;GO:0044248;GO:0043086;GO:0008152;GO:1901575;GO:…	carbohydrate metabolic process;chitinase activity;extracellular region;hydrolase activity, acting on glycosyl bonds;xylan catabolic process;cellular anatomical entity;hydrolase activity, hydrolyzing O-glycosyl compounds;cell wall polysaccharide catabolic process;xylan metabolic process;hydrolase activity;hemicellulose metabolic process;enzyme inhibitor activity;cell wall polysaccharide metabolic …
BaRT2v18chr2HG086410	drought.leaf-control.leaf	0.00232208	4.11252	up-regulated	0	0	0
BaRT2v18chr4HG198380	drought.leaf-control.leaf	3.42727e-08	4.11218	up-regulated	0	0	0
BaRT2v18chr3HG167530	drought.root-control.root	0.00104789	4.10449	up-regulated	0	0	0
BaRT2v18chr3HG157480	drought.root-control.root	0.0086377	4.10414	up-regulated	Nodulin-like domain-containing protein;Nitrate and chloride transporter;Nodulin family protein, putative, expressed;Protein NUCLEAR FUSION DEFECTIVE 4	GO:0022857;GO:0016021;GO:0055085;GO:0005215;GO:0031224;GO:0006810;GO:0016020;GO:0051234;GO:0051179;GO:0110165;GO:0009987;GO:0022857;GO:0016021;GO:0055085;GO:0005215;GO:0031224;GO:0006810;GO:0016020;GO:0051234;GO:0051179;GO:0110165;GO:0009987	transmembrane transporter activity;integral component of membrane;transmembrane transport;transporter activity;intrinsic component of membrane;transport;membrane;establishment of localization;localization;cellular anatomical entity;cellular process;transmembrane transporter activity;integral component of membrane;transmembrane transport;transporter activity;intrinsic component of membrane;transpo…
BaRT2v18chr7HG382090	drought.leaf-control.leaf	1.63067e-05	4.10261	up-regulated	Heptahelical transmembrane protein 2;Adiponectin receptor protein 1	GO:0009725;GO:0038023;GO:0016021;GO:0009719;GO:0060089;GO:0031224;GO:0010033;GO:0016020;GO:0042221;GO:0110165;GO:0050896;GO:0009725;GO:0038023;GO:0016021;GO:0009719;GO:0060089;GO:0031224;GO:0010033;GO:0016020;GO:0042221;GO:0110165;GO:0050896	response to hormone;signaling receptor activity;integral component of membrane;response to endogenous stimulus;molecular transducer activity;intrinsic component of membrane;response to organic substance;membrane;response to chemical;cellular anatomical entity;response to stimulus;response to hormone;signaling receptor activity;integral component of membrane;response to endogenous stimulus;molecul…
BaRT2v18chr3HG124220	drought.leaf-control.leaf	2.71361e-08	4.10257	up-regulated	Putative receptor kinase Lecrk;Protein kinase domain-containing protein	GO:0030246;GO:0006468;GO:0005886;GO:0004672;GO:0002229;GO:0071944;GO:0016773;GO:0002239;GO:0016021;GO:0016301;GO:0006464;GO:0031224;GO:0036211;GO:0140096;GO:0016020;GO:0016772;GO:0043412;GO:0110165;GO:0004675;GO:0016310;GO:0007178;GO:0005524;GO:0019199;GO:0042742;GO:0032559;GO:0006796;GO:0030554;GO:0006793;GO:0035639;GO:0009617;GO:0032555;GO:0044267;GO:0017076;GO:0007167;GO:0032553;GO:0019538;GO:…	carbohydrate binding;protein phosphorylation;plasma membrane;protein kinase activity;defense response to oomycetes;cell periphery;phosphotransferase activity, alcohol group as acceptor;response to oomycetes;integral component of membrane;kinase activity;cellular protein modification process;intrinsic component of membrane;protein modification process;catalytic activity, acting on a protein;membra…
BaRT2v18chr4HG189690	drought.leaf-control.leaf	1.50401e-05	4.10231	up-regulated	0	0	0
BaRT2v18chr4HG175640	drought.root-control.root	0.00387944	4.09717	up-regulated	VOC domain-containing protein;Glyoxalase family protein, expressed	GO:0016829;GO:0005783;GO:0003824;GO:0005829;GO:0012505;GO:0043231;GO:0043227;GO:0043229;GO:0043226;GO:0005737;GO:0005622;GO:0110165	lyase activity;endoplasmic reticulum;catalytic activity;cytosol;endomembrane system;intracellular membrane-bounded organelle;membrane-bounded organelle;intracellular organelle;organelle;cytoplasm;intracellular anatomical structure;cellular anatomical entity
BaRT2v18chr7HG370550	drought.leaf-control.leaf	4.1879e-07	4.0963	up-regulated	Alpha-amylase;Alpha-amylase type A isozyme	GO:0103025;GO:0005975;GO:0005615;GO:0004556;GO:0044238;GO:0005576;GO:0016160;GO:0071704;GO:0110165;GO:0005509;GO:0008152;GO:0004553;GO:0016798;GO:0046872;GO:0043169;GO:0016787;GO:0043167;GO:0005488;GO:0003824;GO:0103025;GO:0005975;GO:0005615;GO:0004556;GO:0044238;GO:0005576;GO:0016160;GO:0071704;GO:0110165;GO:0004553;GO:0008152;GO:0016798;GO:0005509;GO:0043169;GO:0016787;GO:0043167;GO:0046872;GO:…	alpha-amylase activity (releasing maltohexaose);carbohydrate metabolic process;extracellular space;alpha-amylase activity;primary metabolic process;extracellular region;amylase activity;organic substance metabolic process;cellular anatomical entity;calcium ion binding;metabolic process;hydrolase activity, hydrolyzing O-glycosyl compounds;hydrolase activity, acting on glycosyl bonds;metal ion bind…
BaRT2v18chr1HG027420	drought.leaf-control.leaf	1.13118e-07	4.09583	up-regulated	Diacylglycerol kinase	GO:0007205;GO:0004143;GO:0016021;GO:0003951;GO:0006952;GO:0031224;GO:0007186;GO:0016773;GO:0016020;GO:0035556;GO:0016301;GO:0110165;GO:0006950;GO:0016772;GO:0007165;GO:0005524;GO:0023052;GO:0032559;GO:0007154;GO:0030554;GO:0016310;GO:0035639;GO:0051716;GO:0032555;GO:0050896;GO:0017076;GO:0006796;GO:0032553;GO:0006793;GO:0097367;GO:0050794;GO:0043168;GO:0050789;GO:0000166;GO:0065007;GO:1901265;GO:…	protein kinase C-activating G protein-coupled receptor signaling pathway;diacylglycerol kinase activity;integral component of membrane;NAD+ kinase activity;defense response;intrinsic component of membrane;G protein-coupled receptor signaling pathway;phosphotransferase activity, alcohol group as acceptor;membrane;intracellular signal transduction;kinase activity;cellular anatomical entity;response…
BaRT2v18chr4HG203490	drought.leaf-control.leaf	5.02175e-06	4.09393	up-regulated	Transcription initiation factor IIF subunit alpha	GO:0032968;GO:0005634;GO:0003677;GO:0034243;GO:0043231;GO:0001096;GO:0032786;GO:0043227;GO:0003676;GO:0006367;GO:0001091;GO:0043229;GO:0006366;GO:0043226;GO:0016251;GO:0032784;GO:0005674;GO:0001099;GO:0045944;GO:0001098;GO:0016591;GO:0045893;GO:0140223;GO:0005622;GO:1903508;GO:0140296;GO:0090575;GO:1902680;GO:1901363;GO:0055029;GO:0051254;GO:0097159;GO:0000428;GO:0045935;GO:0030880;GO:0008134;GO:…	positive regulation of transcription elongation from RNA polymerase II promoter;nucleus;DNA binding;regulation of transcription elongation from RNA polymerase II promoter;intracellular membrane-bounded organelle;TFIIF-class transcription factor complex binding;positive regulation of DNA-templated transcription, elongation;membrane-bounded organelle;nucleic acid binding;transcription initiation fr…
BaRT2v18chr7HG334580	drought.leaf-control.leaf	1.50238e-06	4.09299	up-regulated	Pleiotropic drug resistance 3;Putative iron-chelate-transporting ATPase;ABC transporter domain-containing protein	GO:0042626;GO:0055085;GO:0070505;GO:0015399;GO:0006810;GO:0016021;GO:0022804;GO:0051234;GO:0031224;GO:0016887;GO:0051179;GO:0016020;GO:0017111;GO:0080168;GO:0009506;GO:0016462;GO:0010208;GO:0055044;GO:0016818;GO:0010496;GO:0031012;GO:0016817;GO:0046864;GO:0005911;GO:0022857;GO:0046865;GO:0070161;GO:0005215;GO:0048581;GO:0030054;GO:0005524;GO:0009555;GO:0030312;GO:0032559;GO:0048229;GO:0005886;GO:…	ATPase-coupled transmembrane transporter activity;transmembrane transport;pollen coat;primary active transmembrane transporter activity;transport;integral component of membrane;active transmembrane transporter activity;establishment of localization;intrinsic component of membrane;ATPase activity;localization;membrane;nucleoside-triphosphatase activity;abscisic acid transport;plasmodesma;pyrophosp…
BaRT2v18chr3HG162550	drought.leaf-control.leaf	0.000168223	4.08987	up-regulated	0	0	0
BaRT2v18chr1HG009040	drought.leaf-control.leaf	1.91009e-06	4.07529	up-regulated	0	0	0
BaRT2v18chr7HG367650	drought.leaf-control.leaf	0.000261758	4.07464	up-regulated	0	0	0
BaRT2v18chr5HG228830	drought.leaf-control.leaf	2.56528e-08	4.0745	up-regulated	Putative polyamine transporter;Putative transporter;Amino acid/polyamine transporter I	GO:0022857;GO:0055085;GO:0016021;GO:0005215;GO:0006810;GO:0031224;GO:0051234;GO:0016020;GO:0015203;GO:0051179;GO:0008509;GO:0110165;GO:0009987;GO:0015075;GO:1902047;GO:0015846;GO:0098656;GO:0071705;GO:0071702;GO:0006820;GO:0034220;GO:0006811	transmembrane transporter activity;transmembrane transport;integral component of membrane;transporter activity;transport;intrinsic component of membrane;establishment of localization;membrane;polyamine transmembrane transporter activity;localization;anion transmembrane transporter activity;cellular anatomical entity;cellular process;ion transmembrane transporter activity;polyamine transmembrane t…
BaRT2v18chr4HG198660	drought.leaf-control.leaf	0.000104054	4.06855	up-regulated	0	0	0
BaRT2v18chr3HG165470	drought.leaf-control.leaf	8.96432e-06	4.06592	up-regulated	0	GO:0016021;GO:0031224;GO:0016020;GO:0110165	integral component of membrane;intrinsic component of membrane;membrane;cellular anatomical entity
BaRT2v18chr2HG091290	drought.root-control.root	2.02308e-05	4.06548	up-regulated	Transcription factor MYB48;Transcription factor MYB62;MYB transcription factor	GO:0043565;GO:0005634;GO:0006355;GO:0043231;GO:1903506;GO:0003677;GO:0043227;GO:2001141;GO:0003676;GO:0051252;GO:0043229;GO:1901363;GO:0019219;GO:0043226;GO:0097159;GO:2000112;GO:0005622;GO:0005488;GO:0010556;GO:0003700;GO:0110165;GO:0031326;GO:0140110;GO:0009889;GO:0005515;GO:0010468;GO:0051171;GO:0080090;GO:0031323;GO:0060255;GO:0019222;GO:0050794;GO:0050789;GO:0065007	sequence-specific DNA binding;nucleus;regulation of transcription, DNA-templated;intracellular membrane-bounded organelle;regulation of nucleic acid-templated transcription;DNA binding;membrane-bounded organelle;regulation of RNA biosynthetic process;nucleic acid binding;regulation of RNA metabolic process;intracellular organelle;heterocyclic compound binding;regulation of nucleobase-containing c…
BaRT2v18chr7HG367640	drought.leaf-control.leaf	2.86839e-06	4.06529	up-regulated	0	0	0
BaRT2v18chr5HG267630	drought.leaf-control.leaf	0.00426707	4.05792	up-regulated	Premnaspirodiene oxygenase;Cytochrome P450 family protein, expressed	0	0
BaRT2v18chr3HG122980	drought.root-control.root	0.000185676	4.05511	up-regulated	Usp domain-containing protein;Adenine nucleotide alpha hydrolase-like superfamily protein	GO:0034337;GO:0009506;GO:0016787;GO:0009409;GO:0055044;GO:0003676;GO:0009266;GO:0005911;GO:1901363;GO:0009628;GO:0070161;GO:0097159;GO:0061077;GO:0030054;GO:0005488;GO:0009408;GO:0005634;GO:0003824;GO:0006979;GO:0005886;GO:0006950;GO:0071944;GO:0006457;GO:0043231;GO:0050896;GO:0043227;GO:0043229;GO:0009987;GO:0043226;GO:0005737;GO:0016020;GO:0005622;GO:0016021;GO:0031224;GO:0110165	RNA folding;plasmodesma;hydrolase activity;response to cold;symplast;nucleic acid binding;response to temperature stimulus;cell-cell junction;heterocyclic compound binding;response to abiotic stimulus;anchoring junction;organic cyclic compound binding;chaperone-mediated protein folding;cell junction;binding;response to heat;nucleus;catalytic activity;response to oxidative stress;plasma membrane;r…
BaRT2v18chr3HG172490	drought.root-control.root	0.00285367	4.04877	up-regulated	protein SODIUM POTASSIUM ROOT DEFECTIVE 1;Chloroplast-targeted copper chaperone protein;HMA domain-containing protein	GO:0030001;GO:0046872;GO:0006812;GO:0043169;GO:0006811;GO:0043167;GO:0006810;GO:0005488;GO:0051234;GO:0016301;GO:0051179;GO:0016772;GO:0016310;GO:0016740;GO:0006796;GO:0003824;GO:0006793;GO:0044237;GO:0008152;GO:0009987	metal ion transport;metal ion binding;cation transport;cation binding;ion transport;ion binding;transport;binding;establishment of localization;kinase activity;localization;transferase activity, transferring phosphorus-containing groups;phosphorylation;transferase activity;phosphate-containing compound metabolic process;catalytic activity;phosphorus metabolic process;cellular metabolic process;me…
BaRT2v18chr1HG004230	drought.root-control.root	0.00138798	4.04599	up-regulated	7,8-dihydroneopterin aldolase	GO:0004150;GO:0046656;GO:0005737;GO:0046655;GO:0016832;GO:0005622;GO:0046654;GO:0016830;GO:0110165;GO:0009396;GO:0016829;GO:0042559;GO:0003824;GO:0046653;GO:0016853;GO:0006760;GO:0042398;GO:0042558;GO:0043650;GO:0006575;GO:0043648;GO:0042364;GO:0009110;GO:0006767;GO:0006766;GO:0046394;GO:0016053;GO:0044283;GO:0043604;GO:0019752;GO:0043436;GO:0019438;GO:0006082;GO:0043603;GO:0018130;GO:1901362;GO:…	dihydroneopterin aldolase activity;folic acid biosynthetic process;cytoplasm;folic acid metabolic process;aldehyde-lyase activity;intracellular anatomical structure;tetrahydrofolate biosynthetic process;carbon-carbon lyase activity;cellular anatomical entity;folic acid-containing compound biosynthetic process;lyase activity;pteridine-containing compound biosynthetic process;catalytic activity;tet…
BaRT2v18chr2HG066850	drought.leaf-control.leaf	0.00593239	4.03903	up-regulated	Proteoglycan 4-like;Hydroxyproline-rich glycoprotein family protein	0	0
BaRT2v18chr1HG035910	drought.root-control.root	0.00806542	4.03858	up-regulated	Heat-shock protein hsp70, putative;NAD-specific glutamate dehydrogenase;Putative NAD-specific glutamate dehydrogenase encoded in antisense gene pair with dnaKJ;Heat shock cognate 71 kDa protein (Fragment)	GO:0016021;GO:0031224;GO:0016020;GO:0110165	integral component of membrane;intrinsic component of membrane;membrane;cellular anatomical entity
BaRT2v18chr3HG162190	drought.leaf-control.leaf	7.6571e-05	4.03827	up-regulated	0	0	0
BaRT2v18chr2HG066670	drought.leaf-control.leaf	0.000725347	4.03759	up-regulated	IgA FC receptor (Fragment)	GO:0016021;GO:0031224;GO:0016020;GO:0110165	integral component of membrane;intrinsic component of membrane;membrane;cellular anatomical entity
BaRT2v18chr5HG254550	drought.leaf-control.leaf	0.00222113	4.03699	up-regulated	0	0	0
BaRT2v18chr3HG144900	drought.root-control.root	0.000607673	4.03636	up-regulated	Putative glutathione S-transferase GSTU6	GO:0006749;GO:0004364;GO:0005737;GO:0006575;GO:0016765;GO:0005622;GO:0006790;GO:0016740;GO:0110165;GO:0006518;GO:0003824;GO:0043603;GO:0034641;GO:1901564;GO:0006807;GO:0044237;GO:0071704;GO:0008152;GO:0009987	glutathione metabolic process;glutathione transferase activity;cytoplasm;cellular modified amino acid metabolic process;transferase activity, transferring alkyl or aryl (other than methyl) groups;intracellular anatomical structure;sulfur compound metabolic process;transferase activity;cellular anatomical entity;peptide metabolic process;catalytic activity;cellular amide metabolic process;cellular…
BaRT2v18chr7HG348220	drought.root-control.root	0.00404666	4.03629	up-regulated	0	0	0
BaRT2v18chr2HG108860	drought.leaf-control.leaf	0.00266624	4.03596	up-regulated	0	0	0
BaRT2v18chr5HG238360	drought.leaf-control.leaf	0.00145047	4.03139	up-regulated	0	0	0
BaRT2v18chr3HG139790	drought.leaf-control.leaf	4.99802e-05	4.02264	up-regulated	soluble starch synthase 2-3, chloroplastic/amyloplastic-like	0	0
BaRT2v18chr5HG242140	drought.root-control.root	0.00553332	4.01572	up-regulated	Auxin transport protein BIG;E3 ubiquitin-protein ligase UBR4	GO:0008270;GO:0009926;GO:0009506;GO:0046914;GO:0060918;GO:0055044;GO:0009914;GO:0046872;GO:0005911;GO:0043169;GO:0010817;GO:0070161;GO:0030054;GO:0043167;GO:0065008;GO:0005829;GO:0005488;GO:0065007;GO:0006810;GO:0005737;GO:0016874;GO:0051234;GO:0005622;GO:0004839;GO:0051179;GO:0008641;GO:0016021;GO:0009826;GO:0016877;GO:0031224;GO:0016049;GO:0016746;GO:0016020;GO:0060560;GO:0140096;GO:0110165;GO:…	zinc ion binding;auxin polar transport;plasmodesma;transition metal ion binding;auxin transport;symplast;hormone transport;metal ion binding;cell-cell junction;cation binding;regulation of hormone levels;anchoring junction;cell junction;ion binding;regulation of biological quality;cytosol;binding;biological regulation;transport;cytoplasm;ligase activity;establishment of localization;intracellular…
BaRT2v18chr7HG378260	drought.leaf-control.leaf	9.90834e-06	4.00649	up-regulated	Peptide transporter PTR3-A;Nitrate transporter 1/peptide transporter family protein;Proton-dependent oligopeptide transporter;Major facilitator superfamily protein isoform 1	GO:0022857;GO:0055085;GO:0016021;GO:0005215;GO:0006810;GO:0031224;GO:0051234;GO:0016020;GO:0051179;GO:0110165;GO:0009987;GO:0006817;GO:0015698;GO:0006820;GO:0006811	transmembrane transporter activity;transmembrane transport;integral component of membrane;transporter activity;transport;intrinsic component of membrane;establishment of localization;membrane;localization;cellular anatomical entity;cellular process;phosphate ion transport;inorganic anion transport;anion transport;ion transport
BaRT2v18chr5HG268070	drought.root-control.root	0.00672611	4.00552	up-regulated	Transcription factor JUNGBRUNNEN 1;NAC domain-containing protein	GO:0006355;GO:0003677;GO:1903506;GO:0003676;GO:2001141;GO:1901363;GO:0051252;GO:0097159;GO:0019219;GO:0005488;GO:2000112;GO:0010556;GO:0031326;GO:0009889;GO:0010468;GO:0051171;GO:0080090;GO:0031323;GO:0060255;GO:0019222;GO:0050794;GO:0050789;GO:0065007;GO:0006355;GO:0003677;GO:1903506;GO:0003676;GO:2001141;GO:1901363;GO:0051252;GO:0097159;GO:0019219;GO:0005488;GO:2000112;GO:0010556;GO:0031326;GO:…	regulation of transcription, DNA-templated;DNA binding;regulation of nucleic acid-templated transcription;nucleic acid binding;regulation of RNA biosynthetic process;heterocyclic compound binding;regulation of RNA metabolic process;organic cyclic compound binding;regulation of nucleobase-containing compound metabolic process;binding;regulation of cellular macromolecule biosynthetic process;regula…
BaRT2v18chr7HG333880	drought.leaf-control.leaf	1.38722e-07	4.00519	up-regulated	0	GO:0006334;GO:0000786;GO:0003677;GO:0031497;GO:0044815;GO:0003676;GO:0006333;GO:0000785;GO:1901363;GO:0034728;GO:0032993;GO:0097159;GO:0065004;GO:0005694;GO:0005488;GO:0071824;GO:0032991;GO:0006323;GO:0043232;GO:0006325;GO:0043228;GO:0034622;GO:0043229;GO:0071103;GO:0043226;GO:0065003;GO:0005622;GO:0043933;GO:0110165;GO:0051276;GO:0022607;GO:0006996;GO:0044085;GO:0016043;GO:0071840;GO:0009987;GO:…	nucleosome assembly;nucleosome;DNA binding;chromatin assembly;DNA packaging complex;nucleic acid binding;chromatin assembly or disassembly;chromatin;heterocyclic compound binding;nucleosome organization;protein-DNA complex;organic cyclic compound binding;protein-DNA complex assembly;chromosome;binding;protein-DNA complex subunit organization;protein-containing complex;DNA packaging;intracellular …
BaRT2v18chr2HG107950	drought.leaf-control.leaf	1.04392e-06	4.00504	up-regulated	0	0	0
BaRT2v18chr5HG262850	drought.root-control.root	0.00088385	3.99452	up-regulated	0	GO:0005886;GO:0071944;GO:0016021;GO:0031224;GO:0016020;GO:0110165	plasma membrane;cell periphery;integral component of membrane;intrinsic component of membrane;membrane;cellular anatomical entity
BaRT2v18chr1HG022700	drought.leaf-control.leaf	0.00291508	3.99257	up-regulated	Putative glutathione S-transferase GSTU6;Glutathione-S-transferase Cla47	GO:0006749;GO:0004364;GO:0005737;GO:0006575;GO:0016765;GO:0005622;GO:0006790;GO:0016740;GO:0110165;GO:0006518;GO:0003824;GO:0043603;GO:0034641;GO:1901564;GO:0006807;GO:0044237;GO:0071704;GO:0008152;GO:0009987;GO:0010119;GO:0050794;GO:0050789;GO:0065007	glutathione metabolic process;glutathione transferase activity;cytoplasm;cellular modified amino acid metabolic process;transferase activity, transferring alkyl or aryl (other than methyl) groups;intracellular anatomical structure;sulfur compound metabolic process;transferase activity;cellular anatomical entity;peptide metabolic process;catalytic activity;cellular amide metabolic process;cellular…
BaRT2v18chr6HG308770	drought.leaf-control.leaf	6.84285e-05	3.99216	up-regulated	vacuolar iron transporter homolog 2-like	GO:0030026;GO:0005384;GO:0016021;GO:0055071;GO:0046915;GO:0031224;GO:0071421;GO:0046873;GO:0016020;GO:0006828;GO:0022890;GO:0005774;GO:0046916;GO:0008324;GO:0005773;GO:0006875;GO:0015318;GO:0098588;GO:0030003;GO:0015075;GO:0031090;GO:0055076;GO:0005381;GO:0043231;GO:0055072;GO:0022857;GO:0043227;GO:0006873;GO:0005215;GO:0043229;GO:0055082;GO:0043226;GO:0055065;GO:0005737;GO:0055080;GO:0005622;GO:…	cellular manganese ion homeostasis;manganese ion transmembrane transporter activity;integral component of membrane;manganese ion homeostasis;transition metal ion transmembrane transporter activity;intrinsic component of membrane;manganese ion transmembrane transport;metal ion transmembrane transporter activity;membrane;manganese ion transport;inorganic cation transmembrane transporter activity;va…
BaRT2v18chr1HG022730	drought.leaf-control.leaf	9.44718e-05	3.99103	up-regulated	Glutathione S-transferase GST 38;Putative glutathione S-transferase GSTU6	GO:0006749;GO:0004364;GO:0005737;GO:0006575;GO:0016765;GO:0005622;GO:0006790;GO:0016740;GO:0110165;GO:0006518;GO:0003824;GO:0043603;GO:0034641;GO:1901564;GO:0006807;GO:0044237;GO:0071704;GO:0008152;GO:0009987	glutathione metabolic process;glutathione transferase activity;cytoplasm;cellular modified amino acid metabolic process;transferase activity, transferring alkyl or aryl (other than methyl) groups;intracellular anatomical structure;sulfur compound metabolic process;transferase activity;cellular anatomical entity;peptide metabolic process;catalytic activity;cellular amide metabolic process;cellular…
BaRT2v18chr5HG228460	drought.leaf-control.leaf	0.00482388	3.97952	up-regulated	Zinc finger protein ZAT10;Zinc-finger DNA binding protein, putative;C2H2L domain class transcription factor	GO:0010200;GO:0000976;GO:0010243;GO:0001067;GO:1901698;GO:1990837;GO:1901700;GO:0003690;GO:0010033;GO:0043565;GO:0042221;GO:0003677;GO:0050896;GO:0003676;GO:1901363;GO:0097159;GO:0005488	response to chitin;transcription regulatory region sequence-specific DNA binding;response to organonitrogen compound;regulatory region nucleic acid binding;response to nitrogen compound;sequence-specific double-stranded DNA binding;response to oxygen-containing compound;double-stranded DNA binding;response to organic substance;sequence-specific DNA binding;response to chemical;DNA binding;respons…
BaRT2v18chr1HG019780	drought.root-control.root	0.000184163	3.97775	up-regulated	MATH domain-containing protein	GO:0016021;GO:0031224;GO:0016020;GO:0110165;GO:0016021;GO:0031224;GO:0016020;GO:0110165;GO:0016021;GO:0031224;GO:0016020;GO:0110165;GO:0016021;GO:0031224;GO:0016020;GO:0110165;GO:0016021;GO:0031224;GO:0016020;GO:0110165;GO:0016021;GO:0031224;GO:0016020;GO:0110165;GO:0016021;GO:0031224;GO:0016020;GO:0110165;GO:0016021;GO:0031224;GO:0016020;GO:0110165;GO:0016021;GO:0031224;GO:0016020;GO:0110165;GO:…	integral component of membrane;intrinsic component of membrane;membrane;cellular anatomical entity;integral component of membrane;intrinsic component of membrane;membrane;cellular anatomical entity;integral component of membrane;intrinsic component of membrane;membrane;cellular anatomical entity;integral component of membrane;intrinsic component of membrane;membrane;cellular anatomical entity;int…
BaRT2v18chr2HG090240	drought.leaf-control.leaf	0.00027046	3.97677	up-regulated	DNA mismatch repair protein;MUTSd domain-containing protein	GO:0030983;GO:0006298;GO:0032302;GO:0003690;GO:0006281;GO:0032300;GO:0006974;GO:0032135;GO:1990391;GO:0033554;GO:0003677;GO:0140513;GO:0006950;GO:0005524;GO:0005634;GO:0000735;GO:0032559;GO:0032991;GO:0006259;GO:0030554;GO:0043231;GO:0043111;GO:0035639;GO:0043227;GO:0051096;GO:0032555;GO:0043229;GO:0000710;GO:0017076;GO:0043226;GO:0051716;GO:0032553;GO:0005622;GO:0006312;GO:0097367;GO:0110165;GO:…	mismatched DNA binding;mismatch repair;MutSbeta complex;double-stranded DNA binding;DNA repair;mismatch repair complex;cellular response to DNA damage stimulus;DNA insertion or deletion binding;DNA repair complex;cellular response to stress;DNA binding;nuclear protein-containing complex;response to stress;ATP binding;nucleus;removal of nonhomologous ends;adenyl ribonucleotide binding;protein-cont…
BaRT2v18chr1HG030150	drought.leaf-control.leaf	0.000179149	3.97615	up-regulated	0	0	0
BaRT2v18chr3HG159570	drought.root-control.root	0.00158472	3.97404	up-regulated	0	0	0
BaRT2v18chr5HG224540	drought.leaf-control.leaf	4.32991e-07	3.97117	up-regulated	Bidirectional sugar transporter SWEET;Sugars will eventually be exported transporter17a	GO:0008643;GO:0005886;GO:0051119;GO:0071702;GO:0071944;GO:0015144;GO:0006820;GO:0008509;GO:0016021;GO:0006811;GO:0031224;GO:0015075;GO:0006810;GO:0016020;GO:0022857;GO:0051234;GO:0005215;GO:0110165;GO:0051179;GO:0034219;GO:0098656;GO:0034220;GO:0055085;GO:0009987	carbohydrate transport;plasma membrane;sugar transmembrane transporter activity;organic substance transport;cell periphery;carbohydrate transmembrane transporter activity;anion transport;anion transmembrane transporter activity;integral component of membrane;ion transport;intrinsic component of membrane;ion transmembrane transporter activity;transport;membrane;transmembrane transporter activity;e…
BaRT2v18chr5HG259120	drought.leaf-control.leaf	0.00322346	3.96887	up-regulated	Serine/threonine-protein kinase NAK;probable serine/threonine-protein kinase PBL19;Receptor-like kinase plant;Protein kinase domain-containing protein	GO:0004674;GO:0006468;GO:0004672;GO:0006464;GO:0016773;GO:0036211;GO:0016301;GO:0043412;GO:0016772;GO:0016310;GO:0140096;GO:0006796;GO:0005524;GO:0006793;GO:0032559;GO:0044267;GO:0030554;GO:0019538;GO:0035639;GO:0044260;GO:0032555;GO:1901564;GO:0017076;GO:0043170;GO:0032553;GO:0006807;GO:0097367;GO:0044238;GO:0043168;GO:0044237;GO:0000166;GO:0071704;GO:1901265;GO:0018108;GO:0036094;GO:0018212;GO:…	protein serine/threonine kinase activity;protein phosphorylation;protein kinase activity;cellular protein modification process;phosphotransferase activity, alcohol group as acceptor;protein modification process;kinase activity;macromolecule modification;transferase activity, transferring phosphorus-containing groups;phosphorylation;catalytic activity, acting on a protein;phosphate-containing comp…
BaRT2v18chr6HG309430	drought.leaf-control.leaf	0.000154756	3.96702	up-regulated	0	0	0
BaRT2v18chr5HG247780	drought.leaf-control.leaf	9.77601e-07	3.96622	up-regulated	DNA cross-link repair protein SNM1;Sterile alpha motif (SAM) domain-containing protein;SAM domain-containing protein;Putative hydrolase involved in interstrand cross-link repair	GO:0005634;GO:0031848;GO:0035312;GO:0043247;GO:0043231;GO:0008409;GO:0016233;GO:0043227;GO:0016895;GO:0036297;GO:0004529;GO:0043229;GO:0006303;GO:0003684;GO:0043226;GO:0000726;GO:0016796;GO:0005622;GO:0000723;GO:0004536;GO:0110165;GO:0032200;GO:0004527;GO:0060249;GO:0004518;GO:0006302;GO:0140097;GO:0042592;GO:0016788;GO:0051276;GO:0003677;GO:0006281;GO:0016787;GO:0006974;GO:0003676;GO:0065008;GO:…	nucleus;protection from non-homologous end joining at telomere;5'-3' exodeoxyribonuclease activity;telomere maintenance in response to DNA damage;intracellular membrane-bounded organelle;5'-3' exonuclease activity;telomere capping;membrane-bounded organelle;exodeoxyribonuclease activity, producing 5'-phosphomonoesters;interstrand cross-link repair;exodeoxyribonuclease activity;intracellular organ…
BaRT2v18chr7HG336300	drought.leaf-control.leaf	2.89151e-05	3.9635	up-regulated	0	GO:0016021;GO:0031224;GO:0016020;GO:0110165;GO:0016021;GO:0031224;GO:0016020;GO:0110165	integral component of membrane;intrinsic component of membrane;membrane;cellular anatomical entity;integral component of membrane;intrinsic component of membrane;membrane;cellular anatomical entity
BaRT2v18chr3HG167000	drought.leaf-control.leaf	2.62274e-06	3.95942	up-regulated	Fe2OG dioxygenase domain-containing protein;S-norcoclaurine synthase 1;Oxidoreductase, 2OG-Fe oxygenase family protein, expressed	0	0
BaRT2v18chr2HG081630	drought.leaf-control.leaf	0.000232512	3.95516	up-regulated	K+ efflux antiporter 1	0	0
BaRT2v18chr4HG177040	drought.leaf-control.leaf	1.3857e-05	3.95335	up-regulated	0	0	0
BaRT2v18chr2HG099050	drought.leaf-control.leaf	7.92166e-05	3.95215	up-regulated	Xyloglucan endotransglucosylase/hydrolase;Brassinosteroid-regulated protein BRU1	GO:0016762;GO:0010411;GO:0048046;GO:0010410;GO:0046527;GO:0005618;GO:0010383;GO:0016758;GO:0030312;GO:0006073;GO:0004553;GO:0005576;GO:0044042;GO:0016798;GO:0071944;GO:0044264;GO:0016757;GO:0016021;GO:0042546;GO:0016740;GO:0031224;GO:0044036;GO:0016787;GO:0016020;GO:0005976;GO:0003824;GO:0110165;GO:0071555;GO:0045229;GO:0071554;GO:0044262;GO:0044085;GO:0005975;GO:0016043;GO:0071840;GO:0044260;GO:…	xyloglucan:xyloglucosyl transferase activity;xyloglucan metabolic process;apoplast;hemicellulose metabolic process;glucosyltransferase activity;cell wall;cell wall polysaccharide metabolic process;transferase activity, transferring hexosyl groups;external encapsulating structure;cellular glucan metabolic process;hydrolase activity, hydrolyzing O-glycosyl compounds;extracellular region;glucan meta…
BaRT2v18chr7HG367660	drought.leaf-control.leaf	0.000197818	3.95116	up-regulated	0	0	0
BaRT2v18chr3HG126150	drought.leaf-control.leaf	0.000529893	3.94196	up-regulated	Acyl transferase 7;3'-N-debenzoyl-2'-deoxytaxol N-benzoyltransferase;10-deacetylbaccatin III 10-O-acetyltransferase;HXXXD-type acyl-transferase family protein	GO:0016747;GO:0016746;GO:0016740;GO:0016410;GO:0003824;GO:0016747;GO:0016746;GO:0016740;GO:0016410;GO:0003824	transferase activity, transferring acyl groups other than amino-acyl groups;transferase activity, transferring acyl groups;transferase activity;N-acyltransferase activity;catalytic activity;transferase activity, transferring acyl groups other than amino-acyl groups;transferase activity, transferring acyl groups;transferase activity;N-acyltransferase activity;catalytic activity
BaRT2v18chr5HG281210	drought.leaf-control.leaf	5.98674e-06	3.94104	up-regulated	Serine--tRNA ligase (Fragment);DUF547 domain-containing protein	GO:0002181;GO:0008175;GO:0009507;GO:0030488;GO:0008173;GO:0009536;GO:0001510;GO:0140101;GO:0005737;GO:0006400;GO:0008168;GO:0043231;GO:0043414;GO:0016741;GO:0043227;GO:0008033;GO:0140098;GO:0005622;GO:0009451;GO:0043229;GO:0016740;GO:0034470;GO:0043226;GO:0016874;GO:0006399;GO:0003824;GO:0016021;GO:0032259;GO:0031224;GO:0006396;GO:0016020;GO:0034660;GO:0110165;GO:0016070;GO:0043412;GO:0006412;GO:…	cytoplasmic translation;tRNA methyltransferase activity;chloroplast;tRNA methylation;RNA methyltransferase activity;plastid;RNA methylation;catalytic activity, acting on a tRNA;cytoplasm;tRNA modification;methyltransferase activity;intracellular membrane-bounded organelle;macromolecule methylation;transferase activity, transferring one-carbon groups;membrane-bounded organelle;tRNA processing;cata…
BaRT2v18chr7HG375510	drought.root-control.root	0.000535384	3.94082	up-regulated	0	GO:0016787;GO:0003824	hydrolase activity;catalytic activity
BaRT2v18chr1HG002470	drought.root-control.root	0.00291044	3.94027	up-regulated	0	0	0
BaRT2v18chr4HG189000	drought.leaf-control.leaf	0.00846235	3.93362	up-regulated	Laccase	0	0
BaRT2v18chr3HG150640	drought.root-control.root	0.00228101	3.92798	up-regulated	0	0	0
BaRT2v18chr7HG331390	drought.leaf-control.leaf	2.05528e-05	3.925	up-regulated	Sucrose synthase	GO:0016157;GO:0005985;GO:0035251;GO:0005984;GO:0046527;GO:0009311;GO:0008194;GO:0044262;GO:0016758;GO:0005975;GO:0016757;GO:0010037;GO:0016740;GO:1901700;GO:0010033;GO:0003824;GO:0044238;GO:0046872;GO:0042221;GO:0043169;GO:0044237;GO:0043167;GO:0071704;GO:0005488;GO:0008152;GO:0050896;GO:0009987;GO:0016157;GO:0005985;GO:0035251;GO:0005984;GO:0046527;GO:0009311;GO:0008194;GO:0044262;GO:0016758;GO:…	sucrose synthase activity;sucrose metabolic process;UDP-glucosyltransferase activity;disaccharide metabolic process;glucosyltransferase activity;oligosaccharide metabolic process;UDP-glycosyltransferase activity;cellular carbohydrate metabolic process;transferase activity, transferring hexosyl groups;carbohydrate metabolic process;transferase activity, transferring glycosyl groups;response to car…
BaRT2v18chr4HG200110	drought.root-control.root	0.000554826	3.92289	up-regulated	0	0	0
BaRT2v18chr4HG186840	drought.leaf-control.leaf	0.00185392	3.91682	up-regulated	Peroxidase	GO:0004601;GO:0006979;GO:0016684;GO:0098869;GO:0016209;GO:1990748;GO:0097237;GO:0020037;GO:0098754;GO:0046906;GO:0009636;GO:0016491;GO:0070887;GO:0046872;GO:0042221;GO:0043169;GO:0006950;GO:0043167;GO:0051716;GO:1901363;GO:0050896;GO:0097159;GO:0005488;GO:0009987;GO:0003824	peroxidase activity;response to oxidative stress;oxidoreductase activity, acting on peroxide as acceptor;cellular oxidant detoxification;antioxidant activity;cellular detoxification;cellular response to toxic substance;heme binding;detoxification;tetrapyrrole binding;response to toxic substance;oxidoreductase activity;cellular response to chemical stimulus;metal ion binding;response to chemical;c…
BaRT2v18chr5HG276730	drought.leaf-control.leaf	0.00302984	3.91482	up-regulated	0	0	0
BaRT2v18chr2HG089550	drought.leaf-control.leaf	0.00535928	3.9098	up-regulated	0	0	0
BaRT2v18chr7HG345100	drought.leaf-control.leaf	0.000684837	3.90508	up-regulated	GDSL esterase/lipase	GO:0016788;GO:0016021;GO:0016787;GO:0031224;GO:0003824;GO:0016020;GO:0004806;GO:0110165;GO:0016298;GO:0052689;GO:0016788;GO:0016787;GO:0003824	hydrolase activity, acting on ester bonds;integral component of membrane;hydrolase activity;intrinsic component of membrane;catalytic activity;membrane;triglyceride lipase activity;cellular anatomical entity;lipase activity;carboxylic ester hydrolase activity;hydrolase activity, acting on ester bonds;hydrolase activity;catalytic activity
BaRT2v18chr5HG275640	drought.root-control.root	0.00637386	3.90168	up-regulated	MFS domain-containing protein;Peptide transporter PTR1;Putative proton-dependent oligopeptide transporter family, major facilitator superfamily;Proton-dependent oligopeptide transporter family	GO:0006857;GO:0022857;GO:0016021;GO:0015833;GO:0005215;GO:0031224;GO:0042886;GO:0016020;GO:0071705;GO:0110165;GO:0071702;GO:0006820;GO:0055085;GO:0006811;GO:0006810;GO:0051234;GO:0051179;GO:0006817;GO:0009987;GO:0015698	oligopeptide transport;transmembrane transporter activity;integral component of membrane;peptide transport;transporter activity;intrinsic component of membrane;amide transport;membrane;nitrogen compound transport;cellular anatomical entity;organic substance transport;anion transport;transmembrane transport;ion transport;transport;establishment of localization;localization;phosphate ion transport;…
BaRT2v18chr4HG194280	drought.leaf-control.leaf	0.000718372	3.90047	up-regulated	0	0	0
BaRT2v18chr1HG008100	drought.leaf-control.leaf	3.96074e-05	3.89999	up-regulated	Peroxidase	0	0
BaRT2v18chr4HG196040	drought.leaf-control.leaf	1.03354e-06	3.89935	up-regulated	Sucrose synthase	GO:0016157;GO:0005985;GO:0016021;GO:0035251;GO:0005984;GO:0031224;GO:0046527;GO:0009311;GO:0016020;GO:0008194;GO:0044262;GO:0110165;GO:0016758;GO:0005975;GO:0016757;GO:0044238;GO:0016740;GO:0044237;GO:0071704;GO:0003824;GO:0008152;GO:0009987;GO:0016157;GO:0005985;GO:0016021;GO:0035251;GO:0005984;GO:0031224;GO:0046527;GO:0009311;GO:0016020;GO:0008194;GO:0044262;GO:0110165;GO:0016758;GO:0005975;GO:…	sucrose synthase activity;sucrose metabolic process;integral component of membrane;UDP-glucosyltransferase activity;disaccharide metabolic process;intrinsic component of membrane;glucosyltransferase activity;oligosaccharide metabolic process;membrane;UDP-glycosyltransferase activity;cellular carbohydrate metabolic process;cellular anatomical entity;transferase activity, transferring hexosyl group…
BaRT2v18chr2HG083700	drought.leaf-control.leaf	6.83813e-08	3.89841	up-regulated	Ferredoxin-thioredoxin reductase catalytic chain, chloroplastic	0	0
BaRT2v18chr3HG147240	drought.leaf-control.leaf	9.44929e-07	3.89697	up-regulated	B3 domain-containing protein;TF-B3 domain-containing protein	GO:0005634;GO:0003677;GO:0043231;GO:0003676;GO:0043227;GO:1901363;GO:0043229;GO:0097159;GO:0043226;GO:0005488;GO:0005622;GO:0110165;GO:0016021;GO:0031224;GO:0016020	nucleus;DNA binding;intracellular membrane-bounded organelle;nucleic acid binding;membrane-bounded organelle;heterocyclic compound binding;intracellular organelle;organic cyclic compound binding;organelle;binding;intracellular anatomical structure;cellular anatomical entity;integral component of membrane;intrinsic component of membrane;membrane
BaRT2v18chr7HG351800	drought.leaf-control.leaf	0.00216873	3.89497	up-regulated	0	0	0
BaRT2v18chr7HG349490	drought.leaf-control.leaf	8.52638e-05	3.89133	up-regulated	F-box domain containing protein, expressed;DUF295 domain-containing protein	GO:0016021;GO:0031224;GO:0016020;GO:0110165	integral component of membrane;intrinsic component of membrane;membrane;cellular anatomical entity
BaRT2v18chr1HG021100	drought.leaf-control.leaf	2.8902e-08	3.88952	up-regulated	C2 NT-type domain-containing protein;Myosin heavy chain-related protein;Paramyosin isoform X1	0	0
BaRT2v18chr5HG257860	drought.leaf-control.leaf	0.000738252	3.8851	up-regulated	Serine carboxypeptidase-like 18;Serine carboxypeptidase 1;Serine carboxypeptidase-like 19	GO:0004185;GO:0006508;GO:0016021;GO:0070008;GO:0019748;GO:0031224;GO:0004180;GO:0019538;GO:0016020;GO:0008238;GO:1901564;GO:0110165;GO:0008236;GO:0043170;GO:0017171;GO:0006807;GO:0008233;GO:0044238;GO:0140096;GO:0071704;GO:0016787;GO:0008152;GO:0016747;GO:0016746;GO:0003824;GO:0016740	serine-type carboxypeptidase activity;proteolysis;integral component of membrane;serine-type exopeptidase activity;secondary metabolic process;intrinsic component of membrane;carboxypeptidase activity;protein metabolic process;membrane;exopeptidase activity;organonitrogen compound metabolic process;cellular anatomical entity;serine-type peptidase activity;macromolecule metabolic process;serine hy…
BaRT2v18chr7HG381420	drought.root-control.root	0.0001051	3.8844	up-regulated	Protein GLUTAMINE DUMPER 3	GO:0080143;GO:0016021;GO:1903789;GO:0031224;GO:0051955;GO:0016020;GO:0032890;GO:0110165;GO:0051952;GO:1903959;GO:0044070;GO:0034765;GO:0034762;GO:0043269;GO:0051049;GO:0032879;GO:0050794;GO:0050789;GO:0065007;GO:0080143;GO:0016021;GO:1903789;GO:0031224;GO:0051955;GO:0016020;GO:0032890;GO:0110165;GO:0051952;GO:1903959;GO:0044070;GO:0034765;GO:0034762;GO:0043269;GO:0051049;GO:0032879;GO:0050794;GO:…	regulation of amino acid export;integral component of membrane;regulation of amino acid transmembrane transport;intrinsic component of membrane;regulation of amino acid transport;membrane;regulation of organic acid transport;cellular anatomical entity;regulation of amine transport;regulation of anion transmembrane transport;regulation of anion transport;regulation of ion transmembrane transport;r…
BaRT2v18chr5HG242810	drought.leaf-control.leaf	0.00304297	3.88244	up-regulated	Putative enoyl-ACP-reductase protein (Fragment);Enoyl-[acyl-carrier-protein] reductase [NADH], chloroplastic;Glucose/ribitol dehydrogenase	0	0
BaRT2v18chr1HG034980	drought.leaf-control.leaf	0.000119651	3.88145	up-regulated	YbhB/YbcL;Phosphatidyl ethanolamine binding protein-like protein;Phosphatidylethanolamine-binding protein PEBP	GO:0016021;GO:0031224;GO:0016020;GO:0110165;GO:0016021;GO:0031224;GO:0016020;GO:0110165	integral component of membrane;intrinsic component of membrane;membrane;cellular anatomical entity;integral component of membrane;intrinsic component of membrane;membrane;cellular anatomical entity
BaRT2v18chr5HG269350	drought.root-control.root	1.37908e-05	3.87997	up-regulated	Putative glutathione S-transferase GSTU1;Glutathione transferase6;Glutathione S-transferase GST 19;Glutathione S-transferase	GO:0006749;GO:0004364;GO:0005737;GO:0006575;GO:0016765;GO:0005622;GO:0006790;GO:0016740;GO:0032991;GO:0006518;GO:0003824;GO:0110165;GO:0043603;GO:0042803;GO:0034641;GO:0046982;GO:1901564;GO:0042802;GO:0006807;GO:0046983;GO:0044237;GO:0005515;GO:0071704;GO:0005488;GO:0008152;GO:0009987;GO:0009635;GO:0009636;GO:0042221;GO:0006950;GO:0050896;GO:0006749;GO:0004364;GO:0005737;GO:0006575;GO:0016765;GO:…	glutathione metabolic process;glutathione transferase activity;cytoplasm;cellular modified amino acid metabolic process;transferase activity, transferring alkyl or aryl (other than methyl) groups;intracellular anatomical structure;sulfur compound metabolic process;transferase activity;protein-containing complex;peptide metabolic process;catalytic activity;cellular anatomical entity;cellular amide…
BaRT2v18chr3HG124210	drought.leaf-control.leaf	0.000142944	3.87971	up-regulated	Putative receptor-type protein kinase LRK1;Protein kinase domain-containing protein	GO:0030246;GO:0006468;GO:0005886;GO:0004672;GO:0002229;GO:0071944;GO:0016773;GO:0002239;GO:0016021;GO:0016301;GO:0006464;GO:0031224;GO:0036211;GO:0004675;GO:0016020;GO:0140096;GO:0043412;GO:0110165;GO:0016772;GO:0016310;GO:0007178;GO:0019199;GO:0042742;GO:0005524;GO:0032559;GO:0009617;GO:0030554;GO:0007167;GO:0035639;GO:0006796;GO:0032555;GO:0006793;GO:0017076;GO:0044267;GO:0032553;GO:0019538;GO:…	carbohydrate binding;protein phosphorylation;plasma membrane;protein kinase activity;defense response to oomycetes;cell periphery;phosphotransferase activity, alcohol group as acceptor;response to oomycetes;integral component of membrane;kinase activity;cellular protein modification process;intrinsic component of membrane;protein modification process;transmembrane receptor protein serine/threonin…
BaRT2v18chr7HG331510	drought.leaf-control.leaf	0.00015304	3.87833	up-regulated	Anthranilate O-methyltransferase 1;Benzoate carboxyl methyltransferase;Salicylate O-methyltransferase	GO:0008168;GO:0032259;GO:0016741;GO:0008152;GO:0016740;GO:0006952;GO:0008757;GO:0006950;GO:0003824;GO:0050896;GO:0008168;GO:0032259;GO:0016741;GO:0008152;GO:0016740;GO:0006952;GO:0008757;GO:0006950;GO:0003824;GO:0050896;GO:0008168;GO:0032259;GO:0016741;GO:0008152;GO:0016740;GO:0008757;GO:0003824	methyltransferase activity;methylation;transferase activity, transferring one-carbon groups;metabolic process;transferase activity;defense response;S-adenosylmethionine-dependent methyltransferase activity;response to stress;catalytic activity;response to stimulus;methyltransferase activity;methylation;transferase activity, transferring one-carbon groups;metabolic process;transferase activity;def…
BaRT2v18chr2HG067920	drought.root-control.root	0.000712331	3.87807	up-regulated	Triacylglycerol lipase;GDSL esterase/lipase	GO:0006629;GO:0044238;GO:0071704;GO:0008152;GO:0006629;GO:0044238;GO:0071704;GO:0008152	lipid metabolic process;primary metabolic process;organic substance metabolic process;metabolic process;lipid metabolic process;primary metabolic process;organic substance metabolic process;metabolic process
BaRT2v18chr5HG264300	drought.leaf-control.leaf	0.00390342	3.87241	up-regulated	Leucine-rich repeat extensin-like protein 6;Systemin receptor SR160	GO:0016301;GO:0016310;GO:0016772;GO:0006796;GO:0006793;GO:0016740;GO:0106311;GO:0006468;GO:0106310;GO:0006464;GO:0004674;GO:0036211;GO:0004672;GO:0044237;GO:0016773;GO:0043412;GO:0140096;GO:0044267;GO:0003824;GO:0008152;GO:0019538;GO:0044260;GO:1901564;GO:0009987;GO:0043170;GO:0006807;GO:0044238;GO:0071704;GO:0016301;GO:0016310;GO:0016772;GO:0006796;GO:0006793;GO:0016740;GO:0106311;GO:0006468;GO:…	kinase activity;phosphorylation;transferase activity, transferring phosphorus-containing groups;phosphate-containing compound metabolic process;phosphorus metabolic process;transferase activity;protein threonine kinase activity;protein phosphorylation;protein serine kinase activity;cellular protein modification process;protein serine/threonine kinase activity;protein modification process;protein …
BaRT2v18chr4HG215850	drought.root-control.root	0.00436228	3.87185	up-regulated	0	0	0
BaRT2v18chr5HG254880	drought.leaf-control.leaf	1.14253e-06	3.86735	up-regulated	DAO domain-containing protein;Sarcosine oxidase	0	0
BaRT2v18chr7HG340380	drought.leaf-control.leaf	0.000305846	3.86595	up-regulated	Fe2OG dioxygenase domain-containing protein;Codeine O-demethylase	0	0
BaRT2v18chr1HG002930	drought.leaf-control.leaf	0.00298762	3.86167	up-regulated	4Fe-4S ferredoxin-type domain-containing protein	GO:0051536;GO:0051540;GO:0046872;GO:0043169;GO:0043167;GO:0005488;GO:0051536;GO:0051540;GO:0046872;GO:0043169;GO:0043167;GO:0005488	iron-sulfur cluster binding;metal cluster binding;metal ion binding;cation binding;ion binding;binding;iron-sulfur cluster binding;metal cluster binding;metal ion binding;cation binding;ion binding;binding
BaRT2v18chr3HG135470	drought.leaf-control.leaf	3.69586e-05	3.86109	up-regulated	0	0	0
BaRT2v18chr2HG084080	drought.leaf-control.leaf	4.91749e-10	3.85301	up-regulated	Abscisic stress-ripening protein 2;glycine-rich cell wall structural protein 2-like isoform X3;ABA/WDS induced protein;keratin, type I cytoskeletal 10;TATA-binding protein-associated factor 2N-like;glycine-rich protein 2-like	0	0
BaRT2v18chr7HG374810	drought.leaf-control.leaf	0.000510244	3.85244	up-regulated	Xyloglucan endotransglucosylase/hydrolase	GO:0016762;GO:0010411;GO:0048046;GO:0010410;GO:0046527;GO:0005618;GO:0010383;GO:0016758;GO:0030312;GO:0006073;GO:0004553;GO:0005576;GO:0044042;GO:0016798;GO:0071944;GO:0044264;GO:0016757;GO:0110165;GO:0005976;GO:0016740;GO:0042546;GO:0016787;GO:0071555;GO:0003824;GO:0044036;GO:0071554;GO:0045229;GO:0044262;GO:0044085;GO:0005975;GO:0016043;GO:0071840;GO:0044260;GO:0043170;GO:0044238;GO:0044237;GO:…	xyloglucan:xyloglucosyl transferase activity;xyloglucan metabolic process;apoplast;hemicellulose metabolic process;glucosyltransferase activity;cell wall;cell wall polysaccharide metabolic process;transferase activity, transferring hexosyl groups;external encapsulating structure;cellular glucan metabolic process;hydrolase activity, hydrolyzing O-glycosyl compounds;extracellular region;glucan meta…
BaRT2v18chr5HG241940	drought.leaf-control.leaf	0.00292464	3.84921	up-regulated	0	GO:0016791;GO:0016311;GO:0042578;GO:0006796;GO:0016788;GO:0006793;GO:0016787;GO:0044237;GO:0003824;GO:0008152;GO:0009987;GO:0004725;GO:0035335;GO:0005737;GO:0004721;GO:0006470;GO:0005622;GO:0016791;GO:0016311;GO:0110165;GO:0042578;GO:0006464;GO:0016788;GO:0036211;GO:0140096;GO:0043412;GO:0006796;GO:0016787;GO:0006793;GO:0003824;GO:0044267;GO:0019538;GO:0044260;GO:1901564;GO:0043170;GO:0006807;GO:…	phosphatase activity;dephosphorylation;phosphoric ester hydrolase activity;phosphate-containing compound metabolic process;hydrolase activity, acting on ester bonds;phosphorus metabolic process;hydrolase activity;cellular metabolic process;catalytic activity;metabolic process;cellular process;protein tyrosine phosphatase activity;peptidyl-tyrosine dephosphorylation;cytoplasm;phosphoprotein phosph…
BaRT2v18chr3HG135640	drought.root-control.root	0.00763191	3.84448	up-regulated	Exocyst complex component	GO:0006904;GO:0000145;GO:0140029;GO:0099023;GO:0048278;GO:0005938;GO:0140056;GO:0032991;GO:0022406;GO:0070062;GO:0006887;GO:1903561;GO:0051640;GO:0071944;GO:0032940;GO:0043230;GO:0046903;GO:0009506;GO:0140352;GO:0055044;GO:0016192;GO:0005737;GO:0051641;GO:0005911;GO:0060321;GO:0070161;GO:0009846;GO:0005615;GO:0009860;GO:0030054;GO:0006893;GO:0005622;GO:0009932;GO:0031982;GO:0098876;GO:0005829;GO:…	vesicle docking involved in exocytosis;exocyst;exocytic process;vesicle tethering complex;vesicle docking;cell cortex;organelle localization by membrane tethering;protein-containing complex;membrane docking;extracellular exosome;exocytosis;extracellular vesicle;organelle localization;cell periphery;secretion by cell;extracellular organelle;secretion;plasmodesma;export from cell;symplast;vesicle-m…
BaRT2v18chr2HG065340	drought.root-control.root	4.23129e-06	3.84256	up-regulated	Sucrose synthase	GO:0016157;GO:0005985;GO:0035251;GO:0005984;GO:0046527;GO:0009311;GO:0008194;GO:0044262;GO:0016758;GO:0005975;GO:0016757;GO:0010037;GO:0016740;GO:1901700;GO:0010033;GO:0003824;GO:0044238;GO:0046872;GO:0044237;GO:0043169;GO:0071704;GO:0043167;GO:0042221;GO:0005488;GO:0008152;GO:0050896;GO:0009987;GO:0016157;GO:0005985;GO:0035251;GO:0005984;GO:0046527;GO:0009311;GO:0008194;GO:0044262;GO:0016758;GO:…	sucrose synthase activity;sucrose metabolic process;UDP-glucosyltransferase activity;disaccharide metabolic process;glucosyltransferase activity;oligosaccharide metabolic process;UDP-glycosyltransferase activity;cellular carbohydrate metabolic process;transferase activity, transferring hexosyl groups;carbohydrate metabolic process;transferase activity, transferring glycosyl groups;response to car…
BaRT2v18chr6HG282950	drought.leaf-control.leaf	0.000237741	3.84101	up-regulated	Protein kinase domain-containing protein	GO:0030247;GO:0006468;GO:0005886;GO:0005509;GO:0006464;GO:0071944;GO:0030246;GO:0036211;GO:0016021;GO:0004672;GO:0043412;GO:0031224;GO:0016773;GO:0016310;GO:0016020;GO:0016301;GO:0006796;GO:0110165;GO:0140096;GO:0006793;GO:0016772;GO:0044267;GO:0005524;GO:0007166;GO:0032559;GO:0019538;GO:0030554;GO:0044260;GO:0004674;GO:1901564;GO:0035639;GO:0043170;GO:0032555;GO:0007165;GO:0017076;GO:0023052;GO:…	polysaccharide binding;protein phosphorylation;plasma membrane;calcium ion binding;cellular protein modification process;cell periphery;carbohydrate binding;protein modification process;integral component of membrane;protein kinase activity;macromolecule modification;intrinsic component of membrane;phosphotransferase activity, alcohol group as acceptor;phosphorylation;membrane;kinase activity;pho…
BaRT2v18chr5HG280710	drought.leaf-control.leaf	0.000233358	3.83644	up-regulated	Acyl carrier protein	GO:0006633;GO:0031177;GO:0009507;GO:0072330;GO:0072341;GO:0009536;GO:0006631;GO:0033218;GO:0043231;GO:0008610;GO:0019842;GO:0043227;GO:0032787;GO:0036094;GO:0043229;GO:0044255;GO:0043226;GO:0005488;GO:0006629;GO:0005737;GO:0046394;GO:0005622;GO:0016053;GO:0110165;GO:0044283;GO:0019752;GO:0043436;GO:0006082;GO:0044281;GO:0044249;GO:1901576;GO:0009058;GO:0044238;GO:0044237;GO:0071704;GO:0008152;GO:…	fatty acid biosynthetic process;phosphopantetheine binding;chloroplast;monocarboxylic acid biosynthetic process;modified amino acid binding;plastid;fatty acid metabolic process;amide binding;intracellular membrane-bounded organelle;lipid biosynthetic process;vitamin binding;membrane-bounded organelle;monocarboxylic acid metabolic process;small molecule binding;intracellular organelle;cellular lip…
BaRT2v18chr4HG205880	drought.leaf-control.leaf	1.14322e-05	3.83559	up-regulated	0	GO:0016021;GO:0031224;GO:0016020;GO:0110165;GO:0016021;GO:0031224;GO:0016020;GO:0110165;GO:0016021;GO:0031224;GO:0016020;GO:0110165;GO:0016021;GO:0031224;GO:0016020;GO:0110165;GO:0016021;GO:0031224;GO:0016020;GO:0110165	integral component of membrane;intrinsic component of membrane;membrane;cellular anatomical entity;integral component of membrane;intrinsic component of membrane;membrane;cellular anatomical entity;integral component of membrane;intrinsic component of membrane;membrane;cellular anatomical entity;integral component of membrane;intrinsic component of membrane;membrane;cellular anatomical entity;int…
BaRT2v18chr7HG354830	drought.leaf-control.leaf	3.45348e-05	3.83414	up-regulated	0	0	0
BaRT2v18chr2HG053050	drought.root-control.root	0.00867597	3.83398	up-regulated	Phosphoglycerate mutase-like protein 1	GO:0016868;GO:0005737;GO:0031204;GO:0016866;GO:0005622;GO:0006620;GO:0016853;GO:0006487;GO:0000139;GO:0035252;GO:0045047;GO:0098791;GO:0042285;GO:0072599;GO:0005794;GO:0006612;GO:0008194;GO:0098588;GO:0070972;GO:0016763;GO:0031984;GO:0065002;GO:0003824;GO:0012505;GO:0006486;GO:0016757;GO:0031090;GO:0043413;GO:0043231;GO:0016740;GO:0009101;GO:0043227;GO:0009100;GO:0043229;GO:0072594;GO:0043226;GO:…	intramolecular transferase activity, phosphotransferases;cytoplasm;posttranslational protein targeting to membrane, translocation;intramolecular transferase activity;intracellular anatomical structure;posttranslational protein targeting to endoplasmic reticulum membrane;isomerase activity;protein N-linked glycosylation;Golgi membrane;UDP-xylosyltransferase activity;protein targeting to ER;Golgi a…
BaRT2v18chr6HG320720	drought.leaf-control.leaf	0.00328368	3.83306	up-regulated	Subtilisin-like protease	GO:0004252;GO:0006508;GO:0016021;GO:0008236;GO:0019538;GO:0031224;GO:0017171;GO:1901564;GO:0016020;GO:0004175;GO:0043170;GO:0110165;GO:0008233;GO:0006807;GO:0140096;GO:0044238;GO:0016787;GO:0071704;GO:0003824;GO:0008152	serine-type endopeptidase activity;proteolysis;integral component of membrane;serine-type peptidase activity;protein metabolic process;intrinsic component of membrane;serine hydrolase activity;organonitrogen compound metabolic process;membrane;endopeptidase activity;macromolecule metabolic process;cellular anatomical entity;peptidase activity;nitrogen compound metabolic process;catalytic activity…
[truncated: 6,314 more rows]

## Sheet: GOterms
L_UP
[truncated: 283 more rows]
