# Supplementary material for: Hormonal and transcriptomic regulation of drought adaptation in barley roots and leaves
Source: Sci Rep. 2025 May 11;15:16368. doi: 10.1038/s41598-025-01590-2 (PMC12066718; doi:10.1038/s41598-025-01590-2)
Supplement: Supplementary file 8 — Supplementary Material 8 [file 41598_2025_1590_MOESM8_ESM.xlsx]

## Sheet: LR_DEgenes_TFs
target	contrast	adj.pval	log2FC	up.down	Pannzer annotation	GO IDs	GO terms	MLOC	HORVU	MOREX3	TF_family	BaRTannotation	GO terms
BaRT2v18chr5HG251050	drought.leaf-control.leaf	1.41921e-05	8.3618	up-regulated	Transcription factor HEC1;BHLH domain-containing protein	GO:0046983;GO:0005634;GO:0006006;GO:0005515;GO:0019318;GO:0043231;GO:0080048;GO:0043227;GO:0005996;GO:0005488;GO:0043229;GO:0005975;GO:0004645;GO:0043226;GO:0006357;GO:0016758;GO:0005622;GO:0044281;GO:0016757;GO:0006355;GO:0005737;GO:0000978;GO:1903506;GO:0110165;GO:0000987;GO:2001141;GO:0000977;GO:0051252;GO:0000976;GO:0019219;GO:0001067;GO:2000112;GO:1990837;GO:0010556;GO:0000981;GO:0031326;GO:…	protein dimerization activity;nucleus;glucose metabolic process;protein binding;hexose metabolic process;intracellular membrane-bounded organelle;GDP-D-glucose phosphorylase activity;membrane-bounded organelle;monosaccharide metabolic process;binding;intracellular organelle;carbohydrate metabolic process;1,4-alpha-oligoglucan phosphorylase activity;organelle;regulation of transcription by RNA pol…	MLOC_16429.1	HORVU1Hr1G079450	HORVU.MOREX.r3.5HG0486320	bHLH	Transcription factor HEC1;BHLH domain-containing protein	protein dimerization activity;nucleus;glucose metabolic process;protein binding;hexose metabolic process;intracellular membrane-bounded organelle;GDP-D-glucose phosphorylase activity;membrane-bounded organelle;monosaccharide metabolic process;binding;intracellular organelle;carbohydrate metabolic process;1,4-alpha-oligoglucan phosphorylase activity;organelle;regulation of transcription by RNA pol…
BaRT2v18chr7HG342790	drought.leaf-control.leaf	3.6927e-06	7.51212	up-regulated	Anthocyanin regulatory C1 protein;Myb-related protein 1;MYB transcription factor;Transcriptional activator	GO:0000976;GO:0030154;GO:0005634;GO:0001067;GO:0048869;GO:0043231;GO:1990837;GO:0032502;GO:0043227;GO:0003690;GO:0043229;GO:0009987;GO:0043565;GO:0043226;GO:0003677;GO:0005622;GO:0003676;GO:0110165;GO:1901363;GO:0097159;GO:0005488	transcription regulatory region sequence-specific DNA binding;cell differentiation;nucleus;regulatory region nucleic acid binding;cellular developmental process;intracellular membrane-bounded organelle;sequence-specific double-stranded DNA binding;developmental process;membrane-bounded organelle;double-stranded DNA binding;intracellular organelle;cellular process;sequence-specific DNA binding;org…	MLOC_62436.1	HORVU3Hr1G100500	HORVU.MOREX.r3.7HG0662710	MYB	Anthocyanin regulatory C1 protein;Myb-related protein 1;MYB transcription factor;Transcriptional activator	transcription regulatory region sequence-specific DNA binding;cell differentiation;nucleus;regulatory region nucleic acid binding;cellular developmental process;intracellular membrane-bounded organelle;sequence-specific double-stranded DNA binding;developmental process;membrane-bounded organelle;double-stranded DNA binding;intracellular organelle;cellular process;sequence-specific DNA binding;org…
BaRT2v18chr5HG235500	drought.root-control.root	1.4453e-06	7.32179	up-regulated	Ethylene-responsive transcription factor ERF110;AP2/ERF domain-containing protein;ethylene-responsive transcription factor ERF110-like	GO:0003700;GO:0005634;GO:0006355;GO:0140110;GO:1903506;GO:0043231;GO:2001141;GO:0003677;GO:0043227;GO:0051252;GO:0003676;GO:0043229;GO:0019219;GO:0043226;GO:1901363;GO:2000112;GO:0005622;GO:0097159;GO:0010556;GO:0005488;GO:0110165;GO:0031326;GO:0009889;GO:0010468;GO:0051171;GO:0080090;GO:0031323;GO:0060255;GO:0019222;GO:0050794;GO:0050789;GO:0065007;GO:0006952;GO:0006950;GO:0050896	DNA-binding transcription factor activity;nucleus;regulation of transcription, DNA-templated;transcription regulator activity;regulation of nucleic acid-templated transcription;intracellular membrane-bounded organelle;regulation of RNA biosynthetic process;DNA binding;membrane-bounded organelle;regulation of RNA metabolic process;nucleic acid binding;intracellular organelle;regulation of nucleoba…	MLOC_68290.2	HORVU1Hr1G075040	HORVU.MOREX.r3.5HG0455020	ERF	Ethylene-responsive transcription factor ERF110;AP2/ERF domain-containing protein;ethylene-responsive transcription factor ERF110-like	DNA-binding transcription factor activity;nucleus;regulation of transcription, DNA-templated;transcription regulator activity;regulation of nucleic acid-templated transcription;intracellular membrane-bounded organelle;regulation of RNA biosynthetic process;DNA binding;membrane-bounded organelle;regulation of RNA metabolic process;nucleic acid binding;intracellular organelle;regulation of nucleoba…
BaRT2v18chr7HG332910	drought.root-control.root	1.79991e-07	6.90012	up-regulated	Dehydration-responsive element-binding protein 1G;Dehydration-responsive element-binding protein 1C;Dehydration-responsive element-binding protein 1E;C-repeat binding factor 5;AP2/ERF domain-containing protein;Dehydration-responsive element-binding protein 1A	GO:0003700;GO:0005634;GO:0006355;GO:0140110;GO:1903506;GO:0043231;GO:2001141;GO:0003677;GO:0043227;GO:0051252;GO:0003676;GO:0043229;GO:0019219;GO:0043226;GO:1901363;GO:2000112;GO:0005622;GO:0097159;GO:0010556;GO:0005488;GO:0110165;GO:0031326;GO:0009889;GO:0010468;GO:0051171;GO:0080090;GO:0031323;GO:0060255;GO:0019222;GO:0050794;GO:0050789;GO:0065007;GO:0000492;GO:0000491;GO:0022618;GO:0071826;GO:…	DNA-binding transcription factor activity;nucleus;regulation of transcription, DNA-templated;transcription regulator activity;regulation of nucleic acid-templated transcription;intracellular membrane-bounded organelle;regulation of RNA biosynthetic process;DNA binding;membrane-bounded organelle;regulation of RNA metabolic process;nucleic acid binding;intracellular organelle;regulation of nucleoba…	MLOC_75886.1	HORVU5Hr1G080300	HORVU.MOREX.r3.7HG0642690	ERF	Dehydration-responsive element-binding protein 1G;Dehydration-responsive element-binding protein 1C;Dehydration-responsive element-binding protein 1E;C-repeat binding factor 5;AP2/ERF domain-containing protein;Dehydration-responsive element-binding protein 1A	DNA-binding transcription factor activity;nucleus;regulation of transcription, DNA-templated;transcription regulator activity;regulation of nucleic acid-templated transcription;intracellular membrane-bounded organelle;regulation of RNA biosynthetic process;DNA binding;membrane-bounded organelle;regulation of RNA metabolic process;nucleic acid binding;intracellular organelle;regulation of nucleoba…
BaRT2v18chr5HG235500	drought.leaf-control.leaf	7.98428e-08	6.78241	up-regulated	Ethylene-responsive transcription factor ERF110;AP2/ERF domain-containing protein;ethylene-responsive transcription factor ERF110-like	GO:0003700;GO:0005634;GO:0006355;GO:0140110;GO:1903506;GO:0043231;GO:2001141;GO:0003677;GO:0043227;GO:0051252;GO:0003676;GO:0043229;GO:0019219;GO:0043226;GO:1901363;GO:2000112;GO:0005622;GO:0097159;GO:0010556;GO:0005488;GO:0110165;GO:0031326;GO:0009889;GO:0010468;GO:0051171;GO:0080090;GO:0031323;GO:0060255;GO:0019222;GO:0050794;GO:0050789;GO:0065007;GO:0006952;GO:0006950;GO:0050896	DNA-binding transcription factor activity;nucleus;regulation of transcription, DNA-templated;transcription regulator activity;regulation of nucleic acid-templated transcription;intracellular membrane-bounded organelle;regulation of RNA biosynthetic process;DNA binding;membrane-bounded organelle;regulation of RNA metabolic process;nucleic acid binding;intracellular organelle;regulation of nucleoba…	MLOC_68290.2	HORVU1Hr1G075040	HORVU.MOREX.r3.5HG0455020	ERF	Ethylene-responsive transcription factor ERF110;AP2/ERF domain-containing protein;ethylene-responsive transcription factor ERF110-like	DNA-binding transcription factor activity;nucleus;regulation of transcription, DNA-templated;transcription regulator activity;regulation of nucleic acid-templated transcription;intracellular membrane-bounded organelle;regulation of RNA biosynthetic process;DNA binding;membrane-bounded organelle;regulation of RNA metabolic process;nucleic acid binding;intracellular organelle;regulation of nucleoba…
BaRT2v18chr5HG239100	drought.leaf-control.leaf	0.000460653	6.63975	up-regulated	NAC domain-containing protein	GO:0006355;GO:0003677;GO:0005634;GO:1903506;GO:0003676;GO:0043231;GO:2001141;GO:1901363;GO:0043227;GO:0051252;GO:0097159;GO:0043229;GO:0019219;GO:0005488;GO:0043226;GO:2000112;GO:0005622;GO:0010556;GO:0110165;GO:0031326;GO:0009889;GO:0010468;GO:0051171;GO:0080090;GO:0031323;GO:0060255;GO:0019222;GO:0050794;GO:0050789;GO:0065007;GO:0010365;GO:1900910;GO:1900913;GO:0031337;GO:0009413;GO:0010364;GO:…	regulation of transcription, DNA-templated;DNA binding;nucleus;regulation of nucleic acid-templated transcription;nucleic acid binding;intracellular membrane-bounded organelle;regulation of RNA biosynthetic process;heterocyclic compound binding;membrane-bounded organelle;regulation of RNA metabolic process;organic cyclic compound binding;intracellular organelle;regulation of nucleobase-containing…	MLOC_8116.1	HORVU5Hr1G045650	HORVU.MOREX.r3.5HG0463450	NAC	NAC domain-containing protein	regulation of transcription, DNA-templated;DNA binding;nucleus;regulation of nucleic acid-templated transcription;nucleic acid binding;intracellular membrane-bounded organelle;regulation of RNA biosynthetic process;heterocyclic compound binding;membrane-bounded organelle;regulation of RNA metabolic process;organic cyclic compound binding;intracellular organelle;regulation of nucleobase-containing…
BaRT2v18chr1HG033940	drought.leaf-control.leaf	2.58409e-07	6.61919	up-regulated	GRAS domain-containing protein;Protein SCARECROW like	GO:0043565;GO:0005634;GO:0006355;GO:0003700;GO:0043231;GO:1903506;GO:0140110;GO:0043227;GO:2001141;GO:0051252;GO:0003677;GO:0043229;GO:0019219;GO:0043226;GO:0003676;GO:2000112;GO:0005622;GO:1901363;GO:0010556;GO:0097159;GO:0110165;GO:0031326;GO:0005488;GO:0009889;GO:0010468;GO:0051171;GO:0080090;GO:0031323;GO:0060255;GO:0019222;GO:0050794;GO:0050789;GO:0065007	sequence-specific DNA binding;nucleus;regulation of transcription, DNA-templated;DNA-binding transcription factor activity;intracellular membrane-bounded organelle;regulation of nucleic acid-templated transcription;transcription regulator activity;membrane-bounded organelle;regulation of RNA biosynthetic process;regulation of RNA metabolic process;DNA binding;intracellular organelle;regulation of…	MLOC_62589.3	HORVU4Hr1G006930	HORVU.MOREX.r3.1HG0070370	GRAS	GRAS domain-containing protein;Protein SCARECROW like	sequence-specific DNA binding;nucleus;regulation of transcription, DNA-templated;DNA-binding transcription factor activity;intracellular membrane-bounded organelle;regulation of nucleic acid-templated transcription;transcription regulator activity;membrane-bounded organelle;regulation of RNA biosynthetic process;regulation of RNA metabolic process;DNA binding;intracellular organelle;regulation of…
BaRT2v18chr5HG258100	drought.leaf-control.leaf	0.000138994	6.14365	up-regulated	C-repeat binding factor;Dehydration-responsive element-binding protein 1H;CBF protein 3;AP2/ERF domain-containing protein;Dehydration-responsive element-binding protein 1A	GO:0003700;GO:0005634;GO:0006355;GO:0140110;GO:1903506;GO:0043231;GO:2001141;GO:0003677;GO:0043227;GO:0051252;GO:0003676;GO:0043229;GO:0019219;GO:0043226;GO:1901363;GO:2000112;GO:0005622;GO:0097159;GO:0010556;GO:0005488;GO:0110165;GO:0031326;GO:0009889;GO:0010468;GO:0051171;GO:0080090;GO:0031323;GO:0060255;GO:0019222;GO:0050794;GO:0050789;GO:0065007	DNA-binding transcription factor activity;nucleus;regulation of transcription, DNA-templated;transcription regulator activity;regulation of nucleic acid-templated transcription;intracellular membrane-bounded organelle;regulation of RNA biosynthetic process;DNA binding;membrane-bounded organelle;regulation of RNA metabolic process;nucleic acid binding;intracellular organelle;regulation of nucleoba…	MLOC_54227.1	HORVU5Hr1G080300	HORVU.MOREX.r3.5HG0497580	ERF	C-repeat binding factor;Dehydration-responsive element-binding protein 1H;CBF protein 3;AP2/ERF domain-containing protein;Dehydration-responsive element-binding protein 1A	DNA-binding transcription factor activity;nucleus;regulation of transcription, DNA-templated;transcription regulator activity;regulation of nucleic acid-templated transcription;intracellular membrane-bounded organelle;regulation of RNA biosynthetic process;DNA binding;membrane-bounded organelle;regulation of RNA metabolic process;nucleic acid binding;intracellular organelle;regulation of nucleoba…
BaRT2v18chr6HG311090	drought.leaf-control.leaf	6.07591e-05	6.05194	up-regulated	ethylene-responsive transcription factor ERF027;Ethylene-responsive transcription factor ERF025;AP2/ERF domain-containing protein;Ethylene-responsive transcription factor ERF026;Ethylene-responsive transcription factor	GO:0003700;GO:0005634;GO:0006355;GO:0140110;GO:1903506;GO:0043231;GO:2001141;GO:0003677;GO:0043227;GO:0051252;GO:0003676;GO:0043229;GO:0019219;GO:0043226;GO:1901363;GO:2000112;GO:0005622;GO:0097159;GO:0010556;GO:0005488;GO:0110165;GO:0031326;GO:0009889;GO:0010468;GO:0051171;GO:0080090;GO:0031323;GO:0060255;GO:0019222;GO:0050794;GO:0050789;GO:0065007;GO:0006952;GO:0006950;GO:0050896	DNA-binding transcription factor activity;nucleus;regulation of transcription, DNA-templated;transcription regulator activity;regulation of nucleic acid-templated transcription;intracellular membrane-bounded organelle;regulation of RNA biosynthetic process;DNA binding;membrane-bounded organelle;regulation of RNA metabolic process;nucleic acid binding;intracellular organelle;regulation of nucleoba…	MLOC_75886.1	HORVU1Hr1G056090	HORVU.MOREX.r3.6HG0603620	ERF	ethylene-responsive transcription factor ERF027;Ethylene-responsive transcription factor ERF025;AP2/ERF domain-containing protein;Ethylene-responsive transcription factor ERF026;Ethylene-responsive transcription factor	DNA-binding transcription factor activity;nucleus;regulation of transcription, DNA-templated;transcription regulator activity;regulation of nucleic acid-templated transcription;intracellular membrane-bounded organelle;regulation of RNA biosynthetic process;DNA binding;membrane-bounded organelle;regulation of RNA metabolic process;nucleic acid binding;intracellular organelle;regulation of nucleoba…
BaRT2v18chr6HG308520	drought.leaf-control.leaf	8.75059e-07	5.90124	up-regulated	0	0	0	MLOC_16981.3	HORVU6Hr1G060610	HORVU.MOREX.r3.6HG0598590	MYB	0	0
BaRT2v18chr5HG230500	drought.leaf-control.leaf	4.18348e-05	5.45666	up-regulated	Transcription factor MYB108;Transcription factor MYB57;MYB transcription factor;Myb-like DNA-binding domain containing protein, expressed;Myb-like DNA-binding domain	GO:0005634;GO:0043565;GO:0006355;GO:0043231;GO:1903506;GO:0003677;GO:0043227;GO:2001141;GO:0003676;GO:0043229;GO:0051252;GO:1901363;GO:0043226;GO:0019219;GO:0097159;GO:2000112;GO:0005622;GO:0005488;GO:0010556;GO:0000978;GO:0110165;GO:0031326;GO:0000987;GO:0009889;GO:0005516;GO:0010468;GO:0000977;GO:0051171;GO:0000976;GO:0080090;GO:0001067;GO:0031323;GO:1990837;GO:0060255;GO:0003690;GO:0019222;GO:…	nucleus;sequence-specific DNA binding;regulation of transcription, DNA-templated;intracellular membrane-bounded organelle;regulation of nucleic acid-templated transcription;DNA binding;membrane-bounded organelle;regulation of RNA biosynthetic process;nucleic acid binding;intracellular organelle;regulation of RNA metabolic process;heterocyclic compound binding;organelle;regulation of nucleobase-co…	MLOC_6821.2	HORVU2Hr1G016380	HORVU.MOREX.r3.5HG0443240	MYB	Transcription factor MYB108;Transcription factor MYB57;MYB transcription factor;Myb-like DNA-binding domain containing protein, expressed;Myb-like DNA-binding domain	nucleus;sequence-specific DNA binding;regulation of transcription, DNA-templated;intracellular membrane-bounded organelle;regulation of nucleic acid-templated transcription;DNA binding;membrane-bounded organelle;regulation of RNA biosynthetic process;nucleic acid binding;intracellular organelle;regulation of RNA metabolic process;heterocyclic compound binding;organelle;regulation of nucleobase-co…
BaRT2v18chr1HG042620	drought.leaf-control.leaf	2.87259e-05	5.39111	up-regulated	Homeobox-leucine zipper protein HOX7;Homeobox, conserved site-containing protein;Homeobox domain-containing protein	GO:0000981;GO:0006357;GO:0005634;GO:0043565;GO:0006355;GO:0043231;GO:0003700;GO:1903506;GO:0043227;GO:0140110;GO:2001141;GO:0043229;GO:0051252;GO:0003677;GO:0043226;GO:0019219;GO:0003676;GO:0005622;GO:2000112;GO:1901363;GO:0110165;GO:0010556;GO:0097159;GO:0031326;GO:0005488;GO:0009889;GO:0010468;GO:0051171;GO:0080090;GO:0031323;GO:0060255;GO:0019222;GO:0050794;GO:0050789;GO:0065007;GO:0000981;GO:…	DNA-binding transcription factor activity, RNA polymerase II-specific;regulation of transcription by RNA polymerase II;nucleus;sequence-specific DNA binding;regulation of transcription, DNA-templated;intracellular membrane-bounded organelle;DNA-binding transcription factor activity;regulation of nucleic acid-templated transcription;membrane-bounded organelle;transcription regulator activity;regul…	MLOC_5727.1	HORVU5Hr1G067010	HORVU.MOREX.r3.1HG0083610	HD-ZIP	Homeobox-leucine zipper protein HOX7;Homeobox, conserved site-containing protein;Homeobox domain-containing protein	DNA-binding transcription factor activity, RNA polymerase II-specific;regulation of transcription by RNA polymerase II;nucleus;sequence-specific DNA binding;regulation of transcription, DNA-templated;intracellular membrane-bounded organelle;DNA-binding transcription factor activity;regulation of nucleic acid-templated transcription;membrane-bounded organelle;transcription regulator activity;regul…
BaRT2v18chr1HG030650	drought.leaf-control.leaf	7.47566e-07	5.35527	up-regulated	NAC domain-containing protein;Putative no apical meristem (NAM) protein	GO:0006355;GO:0003677;GO:0005634;GO:1903506;GO:0003676;GO:0043231;GO:2001141;GO:1901363;GO:0043227;GO:0051252;GO:0097159;GO:0043229;GO:0019219;GO:0043565;GO:0043226;GO:2000112;GO:0005488;GO:0005622;GO:0010556;GO:0005515;GO:0110165;GO:0031326;GO:0009889;GO:0010468;GO:0051171;GO:0080090;GO:0031323;GO:0060255;GO:0019222;GO:1901002;GO:1902584;GO:2000070;GO:0050794;GO:1901000;GO:0050789;GO:0065007;GO:…	regulation of transcription, DNA-templated;DNA binding;nucleus;regulation of nucleic acid-templated transcription;nucleic acid binding;intracellular membrane-bounded organelle;regulation of RNA biosynthetic process;heterocyclic compound binding;membrane-bounded organelle;regulation of RNA metabolic process;organic cyclic compound binding;intracellular organelle;regulation of nucleobase-containing…	MLOC_8116.1	HORVU1Hr1G063740	HORVU.MOREX.r3.1HG0065130	NAC	NAC domain-containing protein;Putative no apical meristem (NAM) protein	regulation of transcription, DNA-templated;DNA binding;nucleus;regulation of nucleic acid-templated transcription;nucleic acid binding;intracellular membrane-bounded organelle;regulation of RNA biosynthetic process;heterocyclic compound binding;membrane-bounded organelle;regulation of RNA metabolic process;organic cyclic compound binding;intracellular organelle;regulation of nucleobase-containing…
BaRT2v18chr6HG328270	drought.leaf-control.leaf	1.90851e-08	5.33903	up-regulated	SAWADEE domain-containing protein;Homeobox domain-containing protein	GO:0003682;GO:0005634;GO:0003677;GO:0043231;GO:0043227;GO:0003676;GO:0043229;GO:0005488;GO:0043226;GO:1901363;GO:0005622;GO:0097159;GO:0016021;GO:0031224;GO:0110165;GO:0016020;GO:0003682;GO:0005634;GO:0003677;GO:0043231;GO:0043227;GO:0003676;GO:0043229;GO:0005488;GO:0043226;GO:1901363;GO:0005622;GO:0097159;GO:0016021;GO:0031224;GO:0110165;GO:0016020;GO:0003682;GO:0005634;GO:0003677;GO:0043231;GO:…	chromatin binding;nucleus;DNA binding;intracellular membrane-bounded organelle;membrane-bounded organelle;nucleic acid binding;intracellular organelle;binding;organelle;heterocyclic compound binding;intracellular anatomical structure;organic cyclic compound binding;integral component of membrane;intrinsic component of membrane;cellular anatomical entity;membrane;chromatin binding;nucleus;DNA bind…	MLOC_6831.3	HORVU6Hr1G095070	HORVU.MOREX.r3.6HG0633910	HB-other	SAWADEE domain-containing protein;Homeobox domain-containing protein	chromatin binding;nucleus;DNA binding;intracellular membrane-bounded organelle;membrane-bounded organelle;nucleic acid binding;intracellular organelle;binding;organelle;heterocyclic compound binding;intracellular anatomical structure;organic cyclic compound binding;integral component of membrane;intrinsic component of membrane;cellular anatomical entity;membrane;chromatin binding;nucleus;DNA bind…
BaRT2v18chr7HG332910	drought.leaf-control.leaf	1.46686e-07	5.2016	up-regulated	Dehydration-responsive element-binding protein 1G;Dehydration-responsive element-binding protein 1C;Dehydration-responsive element-binding protein 1E;C-repeat binding factor 5;AP2/ERF domain-containing protein;Dehydration-responsive element-binding protein 1A	GO:0003700;GO:0005634;GO:0006355;GO:0140110;GO:1903506;GO:0043231;GO:2001141;GO:0003677;GO:0043227;GO:0051252;GO:0003676;GO:0043229;GO:0019219;GO:0043226;GO:1901363;GO:2000112;GO:0005622;GO:0097159;GO:0010556;GO:0005488;GO:0110165;GO:0031326;GO:0009889;GO:0010468;GO:0051171;GO:0080090;GO:0031323;GO:0060255;GO:0019222;GO:0050794;GO:0050789;GO:0065007;GO:0000492;GO:0000491;GO:0022618;GO:0071826;GO:…	DNA-binding transcription factor activity;nucleus;regulation of transcription, DNA-templated;transcription regulator activity;regulation of nucleic acid-templated transcription;intracellular membrane-bounded organelle;regulation of RNA biosynthetic process;DNA binding;membrane-bounded organelle;regulation of RNA metabolic process;nucleic acid binding;intracellular organelle;regulation of nucleoba…	MLOC_75886.1	HORVU5Hr1G080300	HORVU.MOREX.r3.7HG0642690	ERF	Dehydration-responsive element-binding protein 1G;Dehydration-responsive element-binding protein 1C;Dehydration-responsive element-binding protein 1E;C-repeat binding factor 5;AP2/ERF domain-containing protein;Dehydration-responsive element-binding protein 1A	DNA-binding transcription factor activity;nucleus;regulation of transcription, DNA-templated;transcription regulator activity;regulation of nucleic acid-templated transcription;intracellular membrane-bounded organelle;regulation of RNA biosynthetic process;DNA binding;membrane-bounded organelle;regulation of RNA metabolic process;nucleic acid binding;intracellular organelle;regulation of nucleoba…
BaRT2v18chr6HG308960	drought.leaf-control.leaf	7.06434e-06	5.18817	up-regulated	Homeodomain-containing transcription factor A1;Homeobox-leucine zipper protein HOX24;Homeobox domain-containing protein	GO:0000981;GO:0006357;GO:0005634;GO:0043565;GO:0006355;GO:0043231;GO:0003700;GO:1903506;GO:0043227;GO:0140110;GO:2001141;GO:0043229;GO:0051252;GO:0003677;GO:0043226;GO:0019219;GO:0003676;GO:0005622;GO:2000112;GO:1901363;GO:0110165;GO:0010556;GO:0097159;GO:0031326;GO:0005488;GO:0009889;GO:0010468;GO:0051171;GO:0080090;GO:0031323;GO:0060255;GO:0019222;GO:0050794;GO:0050789;GO:0065007;GO:0045893;GO:…	DNA-binding transcription factor activity, RNA polymerase II-specific;regulation of transcription by RNA polymerase II;nucleus;sequence-specific DNA binding;regulation of transcription, DNA-templated;intracellular membrane-bounded organelle;DNA-binding transcription factor activity;regulation of nucleic acid-templated transcription;membrane-bounded organelle;transcription regulator activity;regul…	MLOC_66350.2	HORVU5Hr1G081090	HORVU.MOREX.r3.6HG0599390	HD-ZIP	Homeodomain-containing transcription factor A1;Homeobox-leucine zipper protein HOX24;Homeobox domain-containing protein	DNA-binding transcription factor activity, RNA polymerase II-specific;regulation of transcription by RNA polymerase II;nucleus;sequence-specific DNA binding;regulation of transcription, DNA-templated;intracellular membrane-bounded organelle;DNA-binding transcription factor activity;regulation of nucleic acid-templated transcription;membrane-bounded organelle;transcription regulator activity;regul…
BaRT2v18chr5HG273130	drought.leaf-control.leaf	1.09715e-06	5.12414	up-regulated	BZIP domain-containing protein;G-box-binding factor 1	GO:0003700;GO:0006355;GO:0005634;GO:0140110;GO:1903506;GO:0043231;GO:2001141;GO:0043565;GO:0043227;GO:0051252;GO:0003677;GO:0043229;GO:0019219;GO:0003676;GO:0043226;GO:2000112;GO:1901363;GO:0005622;GO:0010556;GO:0097159;GO:0110165;GO:0031326;GO:0005488;GO:0009889;GO:0010468;GO:0051171;GO:0080090;GO:0031323;GO:0060255;GO:0019222;GO:0050794;GO:0050789;GO:0065007;GO:0009738;GO:0071215;GO:0097306;GO:…	DNA-binding transcription factor activity;regulation of transcription, DNA-templated;nucleus;transcription regulator activity;regulation of nucleic acid-templated transcription;intracellular membrane-bounded organelle;regulation of RNA biosynthetic process;sequence-specific DNA binding;membrane-bounded organelle;regulation of RNA metabolic process;DNA binding;intracellular organelle;regulation of…	MLOC_79342.2	HORVU0Hr1G013950	HORVU.MOREX.r3.5HG0523210	bZIP	BZIP domain-containing protein;G-box-binding factor 1	DNA-binding transcription factor activity;regulation of transcription, DNA-templated;nucleus;transcription regulator activity;regulation of nucleic acid-templated transcription;intracellular membrane-bounded organelle;regulation of RNA biosynthetic process;sequence-specific DNA binding;membrane-bounded organelle;regulation of RNA metabolic process;DNA binding;intracellular organelle;regulation of…
BaRT2v18chr6HG308960	drought.root-control.root	0.000292665	5.0849	up-regulated	Homeodomain-containing transcription factor A1;Homeobox-leucine zipper protein HOX24;Homeobox domain-containing protein	GO:0000981;GO:0006357;GO:0005634;GO:0043565;GO:0006355;GO:0043231;GO:0003700;GO:1903506;GO:0043227;GO:0140110;GO:2001141;GO:0043229;GO:0051252;GO:0003677;GO:0043226;GO:0019219;GO:0003676;GO:0005622;GO:2000112;GO:1901363;GO:0110165;GO:0010556;GO:0097159;GO:0031326;GO:0005488;GO:0009889;GO:0010468;GO:0051171;GO:0080090;GO:0031323;GO:0060255;GO:0019222;GO:0050794;GO:0050789;GO:0065007;GO:0045893;GO:…	DNA-binding transcription factor activity, RNA polymerase II-specific;regulation of transcription by RNA polymerase II;nucleus;sequence-specific DNA binding;regulation of transcription, DNA-templated;intracellular membrane-bounded organelle;DNA-binding transcription factor activity;regulation of nucleic acid-templated transcription;membrane-bounded organelle;transcription regulator activity;regul…	MLOC_66350.2	HORVU5Hr1G081090	HORVU.MOREX.r3.6HG0599390	HD-ZIP	Homeodomain-containing transcription factor A1;Homeobox-leucine zipper protein HOX24;Homeobox domain-containing protein	DNA-binding transcription factor activity, RNA polymerase II-specific;regulation of transcription by RNA polymerase II;nucleus;sequence-specific DNA binding;regulation of transcription, DNA-templated;intracellular membrane-bounded organelle;DNA-binding transcription factor activity;regulation of nucleic acid-templated transcription;membrane-bounded organelle;transcription regulator activity;regul…
BaRT2v18chr6HG306950	drought.leaf-control.leaf	4.54479e-06	5.08458	up-regulated	Transcription factor MYB2;transcription factor MYB92;Myb domain protein 79 isoform 1;Myb-related protein MYBAS2	GO:0005634;GO:0043565;GO:0006355;GO:0043231;GO:1903506;GO:0003677;GO:0043227;GO:2001141;GO:0003676;GO:0043229;GO:0051252;GO:1901363;GO:0019219;GO:0043226;GO:0097159;GO:2000112;GO:0005622;GO:0005488;GO:0010556;GO:0110165;GO:0031326;GO:0016021;GO:0009889;GO:0031224;GO:0010468;GO:0016020;GO:0051171;GO:0080090;GO:0031323;GO:0060255;GO:0019222;GO:0050794;GO:0050789;GO:0065007	nucleus;sequence-specific DNA binding;regulation of transcription, DNA-templated;intracellular membrane-bounded organelle;regulation of nucleic acid-templated transcription;DNA binding;membrane-bounded organelle;regulation of RNA biosynthetic process;nucleic acid binding;intracellular organelle;regulation of RNA metabolic process;heterocyclic compound binding;regulation of nucleobase-containing c…	MLOC_62436.1	HORVU5Hr1G021750	HORVU.MOREX.r3.6HG0595270	MYB	Transcription factor MYB2;transcription factor MYB92;Myb domain protein 79 isoform 1;Myb-related protein MYBAS2	nucleus;sequence-specific DNA binding;regulation of transcription, DNA-templated;intracellular membrane-bounded organelle;regulation of nucleic acid-templated transcription;DNA binding;membrane-bounded organelle;regulation of RNA biosynthetic process;nucleic acid binding;intracellular organelle;regulation of RNA metabolic process;heterocyclic compound binding;regulation of nucleobase-containing c…
BaRT2v18chr4HG197580	drought.root-control.root	0.00211272	5.0715	up-regulated	Transcription factor MYB78;Transcription factor MYB108;Transcription factor MYB21;Myb domain protein 112;MYB transcription factor	GO:1901002;GO:0005634;GO:0043565;GO:1902584;GO:0043231;GO:0003677;GO:2000070;GO:0043227;GO:0003676;GO:1901000;GO:0043229;GO:1901363;GO:0047484;GO:0043226;GO:0097159;GO:0009409;GO:0005622;GO:0005488;GO:0048584;GO:0000976;GO:0110165;GO:0009266;GO:0001067;GO:0080134;GO:1990837;GO:0045893;GO:0003690;GO:1903508;GO:1902680;GO:0051254;GO:0009628;GO:0045935;GO:0010557;GO:0031328;GO:0009891;GO:0051173;GO:…	positive regulation of response to salt stress;nucleus;sequence-specific DNA binding;positive regulation of response to water deprivation;intracellular membrane-bounded organelle;DNA binding;regulation of response to water deprivation;membrane-bounded organelle;nucleic acid binding;regulation of response to salt stress;intracellular organelle;heterocyclic compound binding;regulation of response t…	MLOC_16037.1	HORVU2Hr1G016380	HORVU.MOREX.r3.4HG0380990	MYB	Transcription factor MYB78;Transcription factor MYB108;Transcription factor MYB21;Myb domain protein 112;MYB transcription factor	positive regulation of response to salt stress;nucleus;sequence-specific DNA binding;positive regulation of response to water deprivation;intracellular membrane-bounded organelle;DNA binding;regulation of response to water deprivation;membrane-bounded organelle;nucleic acid binding;regulation of response to salt stress;intracellular organelle;heterocyclic compound binding;regulation of response t…
BaRT2v18chr4HG198320	drought.leaf-control.leaf	5.16637e-07	5.05411	up-regulated	BZIP domain-containing protein;Ocs element-binding factor 1	GO:0003700;GO:0006355;GO:0005634;GO:0140110;GO:1903506;GO:0043231;GO:0000976;GO:2001141;GO:0043227;GO:0001067;GO:0045893;GO:0043229;GO:1990837;GO:1903508;GO:0043226;GO:1902680;GO:0003690;GO:0005622;GO:0051252;GO:0043565;GO:0110165;GO:0051254;GO:0003677;GO:0019219;GO:0003676;GO:2000112;GO:1901363;GO:0045935;GO:0097159;GO:0010556;GO:0005488;GO:0031326;GO:0009889;GO:0010557;GO:0031328;GO:0009891;GO:…	DNA-binding transcription factor activity;regulation of transcription, DNA-templated;nucleus;transcription regulator activity;regulation of nucleic acid-templated transcription;intracellular membrane-bounded organelle;transcription regulatory region sequence-specific DNA binding;regulation of RNA biosynthetic process;membrane-bounded organelle;regulatory region nucleic acid binding;positive regul…	MLOC_70302.1	HORVU2Hr1G021080	HORVU.MOREX.r3.4HG0382520	bZIP	BZIP domain-containing protein;Ocs element-binding factor 1	DNA-binding transcription factor activity;regulation of transcription, DNA-templated;nucleus;transcription regulator activity;regulation of nucleic acid-templated transcription;intracellular membrane-bounded organelle;transcription regulatory region sequence-specific DNA binding;regulation of RNA biosynthetic process;membrane-bounded organelle;regulatory region nucleic acid binding;positive regul…
BaRT2v18chr5HG274940	drought.leaf-control.leaf	4.33368e-06	4.94842	up-regulated	Zinc finger protein ZAT12	0	0	MLOC_19822.1	HORVU5Hr1G112930	HORVU.MOREX.r3.5HG0526050	C2H2	Zinc finger protein ZAT12	0
BaRT2v18chr3HG156400	drought.root-control.root	0.000101516	4.82976	up-regulated	Zinc finger protein WIP6;C2H2-type domain-containing protein;Protein TRANSPARENT TESTA 1	GO:0003700;GO:0005634;GO:0006355;GO:0140110;GO:1903506;GO:0043231;GO:2001141;GO:0043227;GO:0016301;GO:0051252;GO:0043229;GO:0016772;GO:0019219;GO:0043226;GO:0016740;GO:2000112;GO:0005622;GO:0003824;GO:0010556;GO:0110165;GO:0031326;GO:0009889;GO:0010468;GO:0051171;GO:0080090;GO:0031323;GO:0060255;GO:0019222;GO:0050794;GO:0050789;GO:0065007;GO:0048856;GO:0032502;GO:0016310;GO:0006796;GO:0006793;GO:…	DNA-binding transcription factor activity;nucleus;regulation of transcription, DNA-templated;transcription regulator activity;regulation of nucleic acid-templated transcription;intracellular membrane-bounded organelle;regulation of RNA biosynthetic process;membrane-bounded organelle;kinase activity;regulation of RNA metabolic process;intracellular organelle;transferase activity, transferring phos…	MLOC_10987.1	HORVU3Hr1G049810	HORVU.MOREX.r3.3HG0300790	C2H2	Zinc finger protein WIP6;C2H2-type domain-containing protein;Protein TRANSPARENT TESTA 1	DNA-binding transcription factor activity;nucleus;regulation of transcription, DNA-templated;transcription regulator activity;regulation of nucleic acid-templated transcription;intracellular membrane-bounded organelle;regulation of RNA biosynthetic process;membrane-bounded organelle;kinase activity;regulation of RNA metabolic process;intracellular organelle;transferase activity, transferring phos…
BaRT2v18chr3HG124750	drought.leaf-control.leaf	0.00584198	4.79287	up-regulated	Zinc finger CCCH domain-containing protein 2;C3H transcription factor;DNA-binding with one finger protein (Fragment)	GO:0009867;GO:0046872;GO:0005634;GO:0071395;GO:0043169;GO:0043231;GO:0010150;GO:0043167;GO:0043227;GO:0090693;GO:0005488;GO:0043229;GO:0009753;GO:0003677;GO:0043226;GO:0071398;GO:0003676;GO:0005622;GO:0070542;GO:1901363;GO:0110165;GO:0048366;GO:0097159;GO:0048827;GO:0008270;GO:0007568;GO:0046914;GO:0099402;GO:0048367;GO:0071396;GO:0033993;GO:0009755;GO:0032870;GO:0009725;GO:0071495;GO:0009719;GO:…	jasmonic acid mediated signaling pathway;metal ion binding;nucleus;cellular response to jasmonic acid stimulus;cation binding;intracellular membrane-bounded organelle;leaf senescence;ion binding;membrane-bounded organelle;plant organ senescence;binding;intracellular organelle;response to jasmonic acid;DNA binding;organelle;cellular response to fatty acid;nucleic acid binding;intracellular anatomi…	MLOC_63525.2	HORVU3Hr1G019510	HORVU.MOREX.r3.3HG0236540	C3H	Zinc finger CCCH domain-containing protein 2;C3H transcription factor;DNA-binding with one finger protein (Fragment)	jasmonic acid mediated signaling pathway;metal ion binding;nucleus;cellular response to jasmonic acid stimulus;cation binding;intracellular membrane-bounded organelle;leaf senescence;ion binding;membrane-bounded organelle;plant organ senescence;binding;intracellular organelle;response to jasmonic acid;DNA binding;organelle;cellular response to fatty acid;nucleic acid binding;intracellular anatomi…
BaRT2v18chr5HG259930	drought.root-control.root	8.79063e-06	4.77607	up-regulated	BZIP domain-containing protein;ABSCISIC ACID-INSENSITIVE 5-like protein 5	GO:0009738;GO:0003700;GO:0005634;GO:0071215;GO:0140110;GO:0043231;GO:0097306;GO:0043227;GO:0009737;GO:0043229;GO:0097305;GO:0043226;GO:0071396;GO:0005622;GO:0033993;GO:0110165;GO:0009755;GO:0032870;GO:0009725;GO:0071495;GO:0009719;GO:1901701;GO:0071310;GO:1901700;GO:0045893;GO:1903508;GO:1902680;GO:0051254;GO:0045935;GO:0010033;GO:0010557;GO:0031328;GO:0009891;GO:0051173;GO:0010604;GO:0031325;GO:…	abscisic acid-activated signaling pathway;DNA-binding transcription factor activity;nucleus;cellular response to abscisic acid stimulus;transcription regulator activity;intracellular membrane-bounded organelle;cellular response to alcohol;membrane-bounded organelle;response to abscisic acid;intracellular organelle;response to alcohol;organelle;cellular response to lipid;intracellular anatomical s…	MLOC_66648.1	HORVU5Hr1G068230	HORVU.MOREX.r3.5HG0500770	bZIP	BZIP domain-containing protein;ABSCISIC ACID-INSENSITIVE 5-like protein 5	abscisic acid-activated signaling pathway;DNA-binding transcription factor activity;nucleus;cellular response to abscisic acid stimulus;transcription regulator activity;intracellular membrane-bounded organelle;cellular response to alcohol;membrane-bounded organelle;response to abscisic acid;intracellular organelle;response to alcohol;organelle;cellular response to lipid;intracellular anatomical s…
BaRT2v18chr2HG070190	drought.leaf-control.leaf	1.75083e-06	4.77072	up-regulated	Heat stress transcription factor A-3	GO:0043565;GO:0005634;GO:0006355;GO:0003700;GO:1903506;GO:0043231;GO:0140110;GO:2001141;GO:0043227;GO:0051252;GO:0003677;GO:0043229;GO:0019219;GO:0003676;GO:0043226;GO:2000112;GO:0000978;GO:0005622;GO:0010556;GO:0000987;GO:0005737;GO:0031326;GO:0000977;GO:0110165;GO:0009889;GO:0000976;GO:0010468;GO:0001067;GO:0051171;GO:1990837;GO:0080090;GO:0003690;GO:0031323;GO:1901363;GO:0060255;GO:0097159;GO:…	sequence-specific DNA binding;nucleus;regulation of transcription, DNA-templated;DNA-binding transcription factor activity;regulation of nucleic acid-templated transcription;intracellular membrane-bounded organelle;transcription regulator activity;regulation of RNA biosynthetic process;membrane-bounded organelle;regulation of RNA metabolic process;DNA binding;intracellular organelle;regulation of…	MLOC_69675.2	HORVU2Hr1G014590	HORVU.MOREX.r3.2HG0134940	HSF	Heat stress transcription factor A-3	sequence-specific DNA binding;nucleus;regulation of transcription, DNA-templated;DNA-binding transcription factor activity;regulation of nucleic acid-templated transcription;intracellular membrane-bounded organelle;transcription regulator activity;regulation of RNA biosynthetic process;membrane-bounded organelle;regulation of RNA metabolic process;DNA binding;intracellular organelle;regulation of…
BaRT2v18chr3HG128410	drought.leaf-control.leaf	3.6017e-05	4.69876	up-regulated	Dehydration-responsive element-binding protein 3;Ethylene-responsive transcription factor TINY;AP2/ERF domain-containing protein;Ethylene-responsive transcription factor ERF035;Ethylene-responsive transcription factor ERF043;Putative dehydration-responsive element-binding protein 3-like	GO:0003700;GO:0005634;GO:0006355;GO:0140110;GO:1903506;GO:0043231;GO:2001141;GO:0003677;GO:0043227;GO:0051252;GO:0003676;GO:0043229;GO:0019219;GO:0043226;GO:1901363;GO:2000112;GO:0005622;GO:0097159;GO:0010556;GO:0005488;GO:0110165;GO:0031326;GO:0000976;GO:0016021;GO:0009889;GO:0001067;GO:0031224;GO:0010468;GO:1990837;GO:0016020;GO:0051171;GO:0003690;GO:0080090;GO:0043565;GO:0031323;GO:0060255;GO:…	DNA-binding transcription factor activity;nucleus;regulation of transcription, DNA-templated;transcription regulator activity;regulation of nucleic acid-templated transcription;intracellular membrane-bounded organelle;regulation of RNA biosynthetic process;DNA binding;membrane-bounded organelle;regulation of RNA metabolic process;nucleic acid binding;intracellular organelle;regulation of nucleoba…	MLOC_75601.1	HORVU1Hr1G056090	HORVU.MOREX.r3.3HG0244040	ERF	Dehydration-responsive element-binding protein 3;Ethylene-responsive transcription factor TINY;AP2/ERF domain-containing protein;Ethylene-responsive transcription factor ERF035;Ethylene-responsive transcription factor ERF043;Putative dehydration-responsive element-binding protein 3-like	DNA-binding transcription factor activity;nucleus;regulation of transcription, DNA-templated;transcription regulator activity;regulation of nucleic acid-templated transcription;intracellular membrane-bounded organelle;regulation of RNA biosynthetic process;DNA binding;membrane-bounded organelle;regulation of RNA metabolic process;nucleic acid binding;intracellular organelle;regulation of nucleoba…
BaRT2v18chr1HG026400	drought.root-control.root	0.000295198	4.5972	up-regulated	Homeobox-leucine zipper protein HAT4;Homeobox domain-containing protein	GO:0000981;GO:0006357;GO:0005634;GO:0043565;GO:0006355;GO:0043231;GO:0003700;GO:1903506;GO:0043227;GO:0140110;GO:2001141;GO:0043229;GO:0051252;GO:0003677;GO:0043226;GO:0019219;GO:0003676;GO:0005622;GO:2000112;GO:1901363;GO:0110165;GO:0010556;GO:0097159;GO:0031326;GO:0005488;GO:0009889;GO:0010468;GO:0051171;GO:0080090;GO:0031323;GO:0060255;GO:0019222;GO:0050794;GO:0050789;GO:0065007;GO:0000981;GO:…	DNA-binding transcription factor activity, RNA polymerase II-specific;regulation of transcription by RNA polymerase II;nucleus;sequence-specific DNA binding;regulation of transcription, DNA-templated;intracellular membrane-bounded organelle;DNA-binding transcription factor activity;regulation of nucleic acid-templated transcription;membrane-bounded organelle;transcription regulator activity;regul…	MLOC_54921.1	HORVU1Hr1G055930	HORVU.MOREX.r3.1HG0057960	HD-ZIP	Homeobox-leucine zipper protein HAT4;Homeobox domain-containing protein	DNA-binding transcription factor activity, RNA polymerase II-specific;regulation of transcription by RNA polymerase II;nucleus;sequence-specific DNA binding;regulation of transcription, DNA-templated;intracellular membrane-bounded organelle;DNA-binding transcription factor activity;regulation of nucleic acid-templated transcription;membrane-bounded organelle;transcription regulator activity;regul…
BaRT2v18chr6HG315580	drought.leaf-control.leaf	0.000298669	4.55157	up-regulated	NAC domain-containing protein	GO:0006355;GO:0003677;GO:1903506;GO:0003676;GO:2001141;GO:1901363;GO:0051252;GO:0097159;GO:0019219;GO:0005488;GO:2000112;GO:0010556;GO:0031326;GO:0009889;GO:0010468;GO:0051171;GO:0080090;GO:0031323;GO:0060255;GO:0019222;GO:0050794;GO:0050789;GO:0065007;GO:0006355;GO:0003677;GO:1903506;GO:0003676;GO:2001141;GO:1901363;GO:0051252;GO:0097159;GO:0019219;GO:0005488;GO:2000112;GO:0010556;GO:0031326;GO:…	regulation of transcription, DNA-templated;DNA binding;regulation of nucleic acid-templated transcription;nucleic acid binding;regulation of RNA biosynthetic process;heterocyclic compound binding;regulation of RNA metabolic process;organic cyclic compound binding;regulation of nucleobase-containing compound metabolic process;binding;regulation of cellular macromolecule biosynthetic process;regula…	MLOC_8116.1	HORVU3Hr1G106070	HORVU.MOREX.r3.6HG0629840	NAC	NAC domain-containing protein	regulation of transcription, DNA-templated;DNA binding;regulation of nucleic acid-templated transcription;nucleic acid binding;regulation of RNA biosynthetic process;heterocyclic compound binding;regulation of RNA metabolic process;organic cyclic compound binding;regulation of nucleobase-containing compound metabolic process;binding;regulation of cellular macromolecule biosynthetic process;regula…
BaRT2v18chr6HG306950	drought.root-control.root	4.52192e-05	4.54755	up-regulated	Transcription factor MYB2;transcription factor MYB92;Myb domain protein 79 isoform 1;Myb-related protein MYBAS2	GO:0005634;GO:0043565;GO:0006355;GO:0043231;GO:1903506;GO:0003677;GO:0043227;GO:2001141;GO:0003676;GO:0043229;GO:0051252;GO:1901363;GO:0019219;GO:0043226;GO:0097159;GO:2000112;GO:0005622;GO:0005488;GO:0010556;GO:0110165;GO:0031326;GO:0016021;GO:0009889;GO:0031224;GO:0010468;GO:0016020;GO:0051171;GO:0080090;GO:0031323;GO:0060255;GO:0019222;GO:0050794;GO:0050789;GO:0065007	nucleus;sequence-specific DNA binding;regulation of transcription, DNA-templated;intracellular membrane-bounded organelle;regulation of nucleic acid-templated transcription;DNA binding;membrane-bounded organelle;regulation of RNA biosynthetic process;nucleic acid binding;intracellular organelle;regulation of RNA metabolic process;heterocyclic compound binding;regulation of nucleobase-containing c…	MLOC_62436.1	HORVU5Hr1G021750	HORVU.MOREX.r3.6HG0595270	MYB	Transcription factor MYB2;transcription factor MYB92;Myb domain protein 79 isoform 1;Myb-related protein MYBAS2	nucleus;sequence-specific DNA binding;regulation of transcription, DNA-templated;intracellular membrane-bounded organelle;regulation of nucleic acid-templated transcription;DNA binding;membrane-bounded organelle;regulation of RNA biosynthetic process;nucleic acid binding;intracellular organelle;regulation of RNA metabolic process;heterocyclic compound binding;regulation of nucleobase-containing c…
BaRT2v18chr3HG121770	drought.leaf-control.leaf	2.02528e-05	4.5426	up-regulated	NAC domain-containing protein	GO:0006355;GO:0003677;GO:1903506;GO:0003676;GO:2001141;GO:1901363;GO:0051252;GO:0097159;GO:0019219;GO:0005488;GO:2000112;GO:0010556;GO:0031326;GO:0009889;GO:0010468;GO:0051171;GO:0080090;GO:0031323;GO:0060255;GO:0019222;GO:0050794;GO:0050789;GO:0065007	regulation of transcription, DNA-templated;DNA binding;regulation of nucleic acid-templated transcription;nucleic acid binding;regulation of RNA biosynthetic process;heterocyclic compound binding;regulation of RNA metabolic process;organic cyclic compound binding;regulation of nucleobase-containing compound metabolic process;binding;regulation of cellular macromolecule biosynthetic process;regula…	MLOC_65101.1	HORVU4Hr1G051290	HORVU.MOREX.r3.3HG0231420	NAC	NAC domain-containing protein	regulation of transcription, DNA-templated;DNA binding;regulation of nucleic acid-templated transcription;nucleic acid binding;regulation of RNA biosynthetic process;heterocyclic compound binding;regulation of RNA metabolic process;organic cyclic compound binding;regulation of nucleobase-containing compound metabolic process;binding;regulation of cellular macromolecule biosynthetic process;regula…
BaRT2v18chr1HG008710	drought.leaf-control.leaf	0.00172954	4.53438	up-regulated	Transcription factor APG;Transcription factor APG-like;BHLH domain-containing protein;Transcription factor PIF3	GO:0046983;GO:0080113;GO:0043231;GO:0005515;GO:0048638;GO:0005634;GO:2000241;GO:0010333;GO:0043227;GO:0040008;GO:0016838;GO:0043229;GO:0009686;GO:0005488;GO:0043226;GO:0009685;GO:0016835;GO:0009507;GO:0016102;GO:0009536;GO:0000287;GO:0016101;GO:0016829;GO:0005622;GO:0050793;GO:0046872;GO:0005737;GO:0016114;GO:0043169;GO:0016021;GO:0006721;GO:0043167;GO:0031224;GO:0008299;GO:0003824;GO:0016020;GO:…	protein dimerization activity;regulation of seed growth;intracellular membrane-bounded organelle;protein binding;regulation of developmental growth;nucleus;regulation of reproductive process;terpene synthase activity;membrane-bounded organelle;regulation of growth;carbon-oxygen lyase activity, acting on phosphates;intracellular organelle;gibberellin biosynthetic process;binding;organelle;gibberel…	MLOC_68598.2	HORVU1Hr1G017900	HORVU.MOREX.r3.1HG0018510	bHLH	Transcription factor APG;Transcription factor APG-like;BHLH domain-containing protein;Transcription factor PIF3	protein dimerization activity;regulation of seed growth;intracellular membrane-bounded organelle;protein binding;regulation of developmental growth;nucleus;regulation of reproductive process;terpene synthase activity;membrane-bounded organelle;regulation of growth;carbon-oxygen lyase activity, acting on phosphates;intracellular organelle;gibberellin biosynthetic process;binding;organelle;gibberel…
BaRT2v18chr2HG097310	drought.root-control.root	3.71897e-05	4.5031	up-regulated	Ethylene-responsive transcription factor 2;Ethylene responsive transcription factor 1a;AP2/ERF domain-containing protein	GO:0003700;GO:0005634;GO:0006355;GO:0140110;GO:1903506;GO:0043231;GO:2001141;GO:0003677;GO:0043227;GO:0051252;GO:0003676;GO:0043229;GO:0019219;GO:0043226;GO:1901363;GO:2000112;GO:0005622;GO:0097159;GO:0010556;GO:0005488;GO:0110165;GO:0031326;GO:0009889;GO:0010468;GO:0051171;GO:0080090;GO:0031323;GO:0060255;GO:0019222;GO:0050794;GO:0050789;GO:0065007;GO:0009620;GO:0051707;GO:0043207;GO:0009607;GO:…	DNA-binding transcription factor activity;nucleus;regulation of transcription, DNA-templated;transcription regulator activity;regulation of nucleic acid-templated transcription;intracellular membrane-bounded organelle;regulation of RNA biosynthetic process;DNA binding;membrane-bounded organelle;regulation of RNA metabolic process;nucleic acid binding;intracellular organelle;regulation of nucleoba…	MLOC_70692.1	HORVU6Hr1G062380	HORVU.MOREX.r3.6HG0600160	ERF	Ethylene-responsive transcription factor 2;Ethylene responsive transcription factor 1a;AP2/ERF domain-containing protein	DNA-binding transcription factor activity;nucleus;regulation of transcription, DNA-templated;transcription regulator activity;regulation of nucleic acid-templated transcription;intracellular membrane-bounded organelle;regulation of RNA biosynthetic process;DNA binding;membrane-bounded organelle;regulation of RNA metabolic process;nucleic acid binding;intracellular organelle;regulation of nucleoba…
BaRT2v18chr5HG235430	drought.root-control.root	0.00076014	4.48661	up-regulated	0	GO:0043565;GO:0006355;GO:0005634;GO:0008270;GO:1903506;GO:0043231;GO:0046914;GO:2001141;GO:0043227;GO:0051252;GO:0003677;GO:0043229;GO:0019219;GO:0046872;GO:0043226;GO:2000112;GO:0043169;GO:0005622;GO:0010556;GO:0003676;GO:0110165;GO:0031326;GO:0043167;GO:0009889;GO:1901363;GO:0010468;GO:0097159;GO:0051171;GO:0005488;GO:0080090;GO:0031323;GO:0060255;GO:0019222;GO:0050794;GO:0050789;GO:0065007;GO:…	sequence-specific DNA binding;regulation of transcription, DNA-templated;nucleus;zinc ion binding;regulation of nucleic acid-templated transcription;intracellular membrane-bounded organelle;transition metal ion binding;regulation of RNA biosynthetic process;membrane-bounded organelle;regulation of RNA metabolic process;DNA binding;intracellular organelle;regulation of nucleobase-containing compou…	MLOC_71376.2	HORVU5Hr1G036330	HORVU.MOREX.r3.5HG0454780	GATA	0	sequence-specific DNA binding;regulation of transcription, DNA-templated;nucleus;zinc ion binding;regulation of nucleic acid-templated transcription;intracellular membrane-bounded organelle;transition metal ion binding;regulation of RNA biosynthetic process;membrane-bounded organelle;regulation of RNA metabolic process;DNA binding;intracellular organelle;regulation of nucleobase-containing compou…
BaRT2v18chr7HG375560	drought.root-control.root	3.1847e-05	4.4318	up-regulated	Ethylene-responsive transcription factor 3;Ethylene responsive transcription factor 4;AP2/ERF domain-containing protein	GO:0003700;GO:0005634;GO:0006355;GO:0140110;GO:1903506;GO:0043231;GO:2001141;GO:0003677;GO:0043227;GO:0051252;GO:0003676;GO:0043229;GO:0019219;GO:0043226;GO:1901363;GO:2000112;GO:0005622;GO:0097159;GO:0010556;GO:0005488;GO:0110165;GO:0031326;GO:0009889;GO:0010468;GO:0051171;GO:0080090;GO:0031323;GO:0060255;GO:0019222;GO:0050794;GO:0050789;GO:0065007;GO:0006952;GO:0006950;GO:0050896	DNA-binding transcription factor activity;nucleus;regulation of transcription, DNA-templated;transcription regulator activity;regulation of nucleic acid-templated transcription;intracellular membrane-bounded organelle;regulation of RNA biosynthetic process;DNA binding;membrane-bounded organelle;regulation of RNA metabolic process;nucleic acid binding;intracellular organelle;regulation of nucleoba…	MLOC_66843.1	HORVU3Hr1G059250	HORVU.MOREX.r3.6HG0564460	ERF	Ethylene-responsive transcription factor 3;Ethylene responsive transcription factor 4;AP2/ERF domain-containing protein	DNA-binding transcription factor activity;nucleus;regulation of transcription, DNA-templated;transcription regulator activity;regulation of nucleic acid-templated transcription;intracellular membrane-bounded organelle;regulation of RNA biosynthetic process;DNA binding;membrane-bounded organelle;regulation of RNA metabolic process;nucleic acid binding;intracellular organelle;regulation of nucleoba…
BaRT2v18chr6HG296710	drought.leaf-control.leaf	1.44622e-05	4.40016	up-regulated	Myb-like domain-containing protein;Trihelix transcription factor ASR3	0	0	MLOC_38633.1	HORVU6Hr1G031430	HORVU.MOREX.r3.6HG0570820	Trihelix	Myb-like domain-containing protein;Trihelix transcription factor ASR3	0
BaRT2v18chr1HG020280	drought.leaf-control.leaf	0.000177913	4.39739	up-regulated	Dof zinc finger protein PBF;Dof-type domain-containing protein;C2C2-DOF transcription factor (Fragment)	GO:0005634;GO:0006355;GO:0003677;GO:1903506;GO:0043231;GO:0003676;GO:2001141;GO:0043227;GO:1901363;GO:0051252;GO:0043229;GO:0097159;GO:0019219;GO:0043226;GO:0005488;GO:2000112;GO:0005622;GO:0010556;GO:0110165;GO:0031326;GO:0009889;GO:0010468;GO:0051171;GO:0080090;GO:0031323;GO:0060255;GO:0019222;GO:0050794;GO:0050789;GO:0065007;GO:0005634;GO:0006355;GO:0003677;GO:1903506;GO:0043231;GO:0003676;GO:…	nucleus;regulation of transcription, DNA-templated;DNA binding;regulation of nucleic acid-templated transcription;intracellular membrane-bounded organelle;nucleic acid binding;regulation of RNA biosynthetic process;membrane-bounded organelle;heterocyclic compound binding;regulation of RNA metabolic process;intracellular organelle;organic cyclic compound binding;regulation of nucleobase-containing…	MLOC_72949.1	HORVU5Hr1G048700	HORVU.MOREX.r3.1HG0046890	Dof	Dof zinc finger protein PBF;Dof-type domain-containing protein;C2C2-DOF transcription factor (Fragment)	nucleus;regulation of transcription, DNA-templated;DNA binding;regulation of nucleic acid-templated transcription;intracellular membrane-bounded organelle;nucleic acid binding;regulation of RNA biosynthetic process;membrane-bounded organelle;heterocyclic compound binding;regulation of RNA metabolic process;intracellular organelle;organic cyclic compound binding;regulation of nucleobase-containing…
BaRT2v18chr5HG238930	drought.leaf-control.leaf	0.00238065	4.27136	up-regulated	Ethylene-responsive transcription factor WRI1;ethylene-responsive transcription factor WRI1-like;AP2 domain containing protein, expressed;Wrinkled 1;Integrase-type DNA-binding superfamily protein, putative	GO:0003700;GO:0005634;GO:0006355;GO:0140110;GO:1903506;GO:0043231;GO:2001141;GO:0003677;GO:0043227;GO:0051252;GO:0003676;GO:0043229;GO:0019219;GO:0043226;GO:1901363;GO:2000112;GO:0005622;GO:0097159;GO:0010556;GO:0005488;GO:0110165;GO:0031326;GO:0009889;GO:0010468;GO:0051171;GO:0080090;GO:0031323;GO:0060255;GO:0019222;GO:0050794;GO:0050789;GO:0065007;GO:0006952;GO:0006950;GO:0050896	DNA-binding transcription factor activity;nucleus;regulation of transcription, DNA-templated;transcription regulator activity;regulation of nucleic acid-templated transcription;intracellular membrane-bounded organelle;regulation of RNA biosynthetic process;DNA binding;membrane-bounded organelle;regulation of RNA metabolic process;nucleic acid binding;intracellular organelle;regulation of nucleoba…	MLOC_7325.1	HORVU5Hr1G045290	HORVU.MOREX.r3.5HG0463120	AP2	Ethylene-responsive transcription factor WRI1;ethylene-responsive transcription factor WRI1-like;AP2 domain containing protein, expressed;Wrinkled 1;Integrase-type DNA-binding superfamily protein, putative	DNA-binding transcription factor activity;nucleus;regulation of transcription, DNA-templated;transcription regulator activity;regulation of nucleic acid-templated transcription;intracellular membrane-bounded organelle;regulation of RNA biosynthetic process;DNA binding;membrane-bounded organelle;regulation of RNA metabolic process;nucleic acid binding;intracellular organelle;regulation of nucleoba…
BaRT2v18chr6HG315680	drought.root-control.root	0.000204719	4.22733	up-regulated	Myb transcription factor;Typical P-type R2R3 Myb protein (Fragment)	GO:0000976;GO:0005634;GO:0030154;GO:0001067;GO:0048869;GO:0043231;GO:1990837;GO:0032502;GO:0043227;GO:0003690;GO:0043229;GO:0010597;GO:0043565;GO:0043226;GO:0031540;GO:0003677;GO:0005622;GO:0009962;GO:0003676;GO:0031537;GO:0110165;GO:1901363;GO:0019372;GO:0097159;GO:0006690;GO:0005488;GO:0007623;GO:0048511;GO:0009423;GO:0046417;GO:0043650;GO:0009987;GO:0006631;GO:0043648;GO:0032787;GO:0044255;GO:…	transcription regulatory region sequence-specific DNA binding;nucleus;cell differentiation;regulatory region nucleic acid binding;cellular developmental process;intracellular membrane-bounded organelle;sequence-specific double-stranded DNA binding;developmental process;membrane-bounded organelle;double-stranded DNA binding;intracellular organelle;green leaf volatile biosynthetic process;sequence-…	MLOC_62436.1	HORVU5Hr1G081770	HORVU.MOREX.r3.6HG0612680	MYB	Myb transcription factor;Typical P-type R2R3 Myb protein (Fragment)	transcription regulatory region sequence-specific DNA binding;nucleus;cell differentiation;regulatory region nucleic acid binding;cellular developmental process;intracellular membrane-bounded organelle;sequence-specific double-stranded DNA binding;developmental process;membrane-bounded organelle;double-stranded DNA binding;intracellular organelle;green leaf volatile biosynthetic process;sequence-…
BaRT2v18chr2HG070190	drought.root-control.root	6.42428e-05	4.1752	up-regulated	Heat stress transcription factor A-3	GO:0043565;GO:0005634;GO:0006355;GO:0003700;GO:1903506;GO:0043231;GO:0140110;GO:2001141;GO:0043227;GO:0051252;GO:0003677;GO:0043229;GO:0019219;GO:0003676;GO:0043226;GO:2000112;GO:0000978;GO:0005622;GO:0010556;GO:0000987;GO:0005737;GO:0031326;GO:0000977;GO:0110165;GO:0009889;GO:0000976;GO:0010468;GO:0001067;GO:0051171;GO:1990837;GO:0080090;GO:0003690;GO:0031323;GO:1901363;GO:0060255;GO:0097159;GO:…	sequence-specific DNA binding;nucleus;regulation of transcription, DNA-templated;DNA-binding transcription factor activity;regulation of nucleic acid-templated transcription;intracellular membrane-bounded organelle;transcription regulator activity;regulation of RNA biosynthetic process;membrane-bounded organelle;regulation of RNA metabolic process;DNA binding;intracellular organelle;regulation of…	MLOC_69675.2	HORVU2Hr1G014590	HORVU.MOREX.r3.2HG0134940	HSF	Heat stress transcription factor A-3	sequence-specific DNA binding;nucleus;regulation of transcription, DNA-templated;DNA-binding transcription factor activity;regulation of nucleic acid-templated transcription;intracellular membrane-bounded organelle;transcription regulator activity;regulation of RNA biosynthetic process;membrane-bounded organelle;regulation of RNA metabolic process;DNA binding;intracellular organelle;regulation of…
BaRT2v18chr1HG038770	drought.leaf-control.leaf	0.00447524	4.12459	up-regulated	Cyclic dof factor 4;Dof-type zinc finger protein 13;Dof-type domain-containing protein;C2C2-DOF transcription factor (Fragment)	GO:0005634;GO:0006355;GO:0003677;GO:1903506;GO:0043231;GO:0003676;GO:2001141;GO:0043227;GO:0003700;GO:0051252;GO:0043229;GO:0140110;GO:0019219;GO:0043226;GO:1901363;GO:2000112;GO:0005622;GO:0097159;GO:0010556;GO:0005488;GO:0110165;GO:0031326;GO:0000976;GO:0009889;GO:0001067;GO:0010468;GO:1990837;GO:0051171;GO:0003690;GO:0080090;GO:0043565;GO:0031323;GO:0060255;GO:0019222;GO:0050794;GO:0050789;GO:…	nucleus;regulation of transcription, DNA-templated;DNA binding;regulation of nucleic acid-templated transcription;intracellular membrane-bounded organelle;nucleic acid binding;regulation of RNA biosynthetic process;membrane-bounded organelle;DNA-binding transcription factor activity;regulation of RNA metabolic process;intracellular organelle;transcription regulator activity;regulation of nucleoba…	MLOC_69156.1	HORVU4Hr1G074990	HORVU.MOREX.r3.1HG0077610	Dof	Cyclic dof factor 4;Dof-type zinc finger protein 13;Dof-type domain-containing protein;C2C2-DOF transcription factor (Fragment)	nucleus;regulation of transcription, DNA-templated;DNA binding;regulation of nucleic acid-templated transcription;intracellular membrane-bounded organelle;nucleic acid binding;regulation of RNA biosynthetic process;membrane-bounded organelle;DNA-binding transcription factor activity;regulation of RNA metabolic process;intracellular organelle;transcription regulator activity;regulation of nucleoba…
BaRT2v18chr2HG091290	drought.root-control.root	2.02308e-05	4.06548	up-regulated	Transcription factor MYB48;Transcription factor MYB62;MYB transcription factor	GO:0043565;GO:0005634;GO:0006355;GO:0043231;GO:1903506;GO:0003677;GO:0043227;GO:2001141;GO:0003676;GO:0051252;GO:0043229;GO:1901363;GO:0019219;GO:0043226;GO:0097159;GO:2000112;GO:0005622;GO:0005488;GO:0010556;GO:0003700;GO:0110165;GO:0031326;GO:0140110;GO:0009889;GO:0005515;GO:0010468;GO:0051171;GO:0080090;GO:0031323;GO:0060255;GO:0019222;GO:0050794;GO:0050789;GO:0065007	sequence-specific DNA binding;nucleus;regulation of transcription, DNA-templated;intracellular membrane-bounded organelle;regulation of nucleic acid-templated transcription;DNA binding;membrane-bounded organelle;regulation of RNA biosynthetic process;nucleic acid binding;regulation of RNA metabolic process;intracellular organelle;heterocyclic compound binding;regulation of nucleobase-containing c…	MLOC_6786.1	HORVU5Hr1G021750	HORVU.MOREX.r3.2HG0180530	MYB	Transcription factor MYB48;Transcription factor MYB62;MYB transcription factor	sequence-specific DNA binding;nucleus;regulation of transcription, DNA-templated;intracellular membrane-bounded organelle;regulation of nucleic acid-templated transcription;DNA binding;membrane-bounded organelle;regulation of RNA biosynthetic process;nucleic acid binding;regulation of RNA metabolic process;intracellular organelle;heterocyclic compound binding;regulation of nucleobase-containing c…
BaRT2v18chr5HG268070	drought.root-control.root	0.00672611	4.00552	up-regulated	Transcription factor JUNGBRUNNEN 1;NAC domain-containing protein	GO:0006355;GO:0003677;GO:1903506;GO:0003676;GO:2001141;GO:1901363;GO:0051252;GO:0097159;GO:0019219;GO:0005488;GO:2000112;GO:0010556;GO:0031326;GO:0009889;GO:0010468;GO:0051171;GO:0080090;GO:0031323;GO:0060255;GO:0019222;GO:0050794;GO:0050789;GO:0065007;GO:0006355;GO:0003677;GO:1903506;GO:0003676;GO:2001141;GO:1901363;GO:0051252;GO:0097159;GO:0019219;GO:0005488;GO:2000112;GO:0010556;GO:0031326;GO:…	regulation of transcription, DNA-templated;DNA binding;regulation of nucleic acid-templated transcription;nucleic acid binding;regulation of RNA biosynthetic process;heterocyclic compound binding;regulation of RNA metabolic process;organic cyclic compound binding;regulation of nucleobase-containing compound metabolic process;binding;regulation of cellular macromolecule biosynthetic process;regula…	MLOC_60079.1	HORVU5Hr1G085220	HORVU.MOREX.r3.5HG0514310	NAC	Transcription factor JUNGBRUNNEN 1;NAC domain-containing protein	regulation of transcription, DNA-templated;DNA binding;regulation of nucleic acid-templated transcription;nucleic acid binding;regulation of RNA biosynthetic process;heterocyclic compound binding;regulation of RNA metabolic process;organic cyclic compound binding;regulation of nucleobase-containing compound metabolic process;binding;regulation of cellular macromolecule biosynthetic process;regula…
BaRT2v18chr5HG228460	drought.leaf-control.leaf	0.00482388	3.97952	up-regulated	Zinc finger protein ZAT10;Zinc-finger DNA binding protein, putative;C2H2L domain class transcription factor	GO:0010200;GO:0000976;GO:0010243;GO:0001067;GO:1901698;GO:1990837;GO:1901700;GO:0003690;GO:0010033;GO:0043565;GO:0042221;GO:0003677;GO:0050896;GO:0003676;GO:1901363;GO:0097159;GO:0005488	response to chitin;transcription regulatory region sequence-specific DNA binding;response to organonitrogen compound;regulatory region nucleic acid binding;response to nitrogen compound;sequence-specific double-stranded DNA binding;response to oxygen-containing compound;double-stranded DNA binding;response to organic substance;sequence-specific DNA binding;response to chemical;DNA binding;respons…	MLOC_54674.1	HORVU4Hr1G013460	HORVU.MOREX.r3.5HG0438880	C2H2	Zinc finger protein ZAT10;Zinc-finger DNA binding protein, putative;C2H2L domain class transcription factor	response to chitin;transcription regulatory region sequence-specific DNA binding;response to organonitrogen compound;regulatory region nucleic acid binding;response to nitrogen compound;sequence-specific double-stranded DNA binding;response to oxygen-containing compound;double-stranded DNA binding;response to organic substance;sequence-specific DNA binding;response to chemical;DNA binding;respons…
BaRT2v18chr3HG147240	drought.leaf-control.leaf	9.44929e-07	3.89697	up-regulated	B3 domain-containing protein;TF-B3 domain-containing protein	GO:0005634;GO:0003677;GO:0043231;GO:0003676;GO:0043227;GO:1901363;GO:0043229;GO:0097159;GO:0043226;GO:0005488;GO:0005622;GO:0110165;GO:0016021;GO:0031224;GO:0016020	nucleus;DNA binding;intracellular membrane-bounded organelle;nucleic acid binding;membrane-bounded organelle;heterocyclic compound binding;intracellular organelle;organic cyclic compound binding;organelle;binding;intracellular anatomical structure;cellular anatomical entity;integral component of membrane;intrinsic component of membrane;membrane	MLOC_5109.1	HORVU5Hr1G017830	HORVU.MOREX.r3.3HG0285930	B3	B3 domain-containing protein;TF-B3 domain-containing protein	nucleus;DNA binding;intracellular membrane-bounded organelle;nucleic acid binding;membrane-bounded organelle;heterocyclic compound binding;intracellular organelle;organic cyclic compound binding;organelle;binding;intracellular anatomical structure;cellular anatomical entity;integral component of membrane;intrinsic component of membrane;membrane
BaRT2v18chr3HG156400	drought.leaf-control.leaf	0.000496143	3.71003	up-regulated	Zinc finger protein WIP6;C2H2-type domain-containing protein;Protein TRANSPARENT TESTA 1	GO:0003700;GO:0005634;GO:0006355;GO:0140110;GO:1903506;GO:0043231;GO:2001141;GO:0043227;GO:0016301;GO:0051252;GO:0043229;GO:0016772;GO:0019219;GO:0043226;GO:0016740;GO:2000112;GO:0005622;GO:0003824;GO:0010556;GO:0110165;GO:0031326;GO:0009889;GO:0010468;GO:0051171;GO:0080090;GO:0031323;GO:0060255;GO:0019222;GO:0050794;GO:0050789;GO:0065007;GO:0048856;GO:0032502;GO:0016310;GO:0006796;GO:0006793;GO:…	DNA-binding transcription factor activity;nucleus;regulation of transcription, DNA-templated;transcription regulator activity;regulation of nucleic acid-templated transcription;intracellular membrane-bounded organelle;regulation of RNA biosynthetic process;membrane-bounded organelle;kinase activity;regulation of RNA metabolic process;intracellular organelle;transferase activity, transferring phos…	MLOC_10987.1	HORVU3Hr1G049810	HORVU.MOREX.r3.3HG0300790	C2H2	Zinc finger protein WIP6;C2H2-type domain-containing protein;Protein TRANSPARENT TESTA 1	DNA-binding transcription factor activity;nucleus;regulation of transcription, DNA-templated;transcription regulator activity;regulation of nucleic acid-templated transcription;intracellular membrane-bounded organelle;regulation of RNA biosynthetic process;membrane-bounded organelle;kinase activity;regulation of RNA metabolic process;intracellular organelle;transferase activity, transferring phos…
BaRT2v18chr1HG042280	drought.leaf-control.leaf	0.000745412	3.67285	up-regulated	ethylene-responsive transcription factor ERF109-like;Ethylene responsive transcription factor 6;AP2/ERF domain-containing protein;AP2 domain containing protein (Fragment)	GO:0003700;GO:0005634;GO:0006355;GO:0140110;GO:1903506;GO:0043231;GO:2001141;GO:0003677;GO:0043227;GO:0051252;GO:0003676;GO:0043229;GO:0019219;GO:0043226;GO:1901363;GO:2000112;GO:0005622;GO:0097159;GO:0010556;GO:0005488;GO:0110165;GO:0031326;GO:0009889;GO:0010468;GO:0051171;GO:0080090;GO:0031323;GO:0060255;GO:0019222;GO:0050794;GO:0050789;GO:0065007	DNA-binding transcription factor activity;nucleus;regulation of transcription, DNA-templated;transcription regulator activity;regulation of nucleic acid-templated transcription;intracellular membrane-bounded organelle;regulation of RNA biosynthetic process;DNA binding;membrane-bounded organelle;regulation of RNA metabolic process;nucleic acid binding;intracellular organelle;regulation of nucleoba…	MLOC_79001.1	HORVU1Hr1G082470	HORVU.MOREX.r3.1HG0083140	ERF	ethylene-responsive transcription factor ERF109-like;Ethylene responsive transcription factor 6;AP2/ERF domain-containing protein;AP2 domain containing protein (Fragment)	DNA-binding transcription factor activity;nucleus;regulation of transcription, DNA-templated;transcription regulator activity;regulation of nucleic acid-templated transcription;intracellular membrane-bounded organelle;regulation of RNA biosynthetic process;DNA binding;membrane-bounded organelle;regulation of RNA metabolic process;nucleic acid binding;intracellular organelle;regulation of nucleoba…
BaRT2v18chr4HG212550	drought.leaf-control.leaf	0.000224089	3.6146	up-regulated	B3 domain-containing protein;TF-B3 domain-containing protein;ABIVP1 transcription factor (Fragment)	GO:0005634;GO:0003677;GO:0043231;GO:0003676;GO:0043227;GO:1901363;GO:0043229;GO:0097159;GO:0043226;GO:0005488;GO:0005622;GO:0110165	nucleus;DNA binding;intracellular membrane-bounded organelle;nucleic acid binding;membrane-bounded organelle;heterocyclic compound binding;intracellular organelle;organic cyclic compound binding;organelle;binding;intracellular anatomical structure;cellular anatomical entity	MLOC_71395.2	HORVU7Hr1G037040	HORVU.MOREX.r3.4HG0405940	B3	B3 domain-containing protein;TF-B3 domain-containing protein;ABIVP1 transcription factor (Fragment)	nucleus;DNA binding;intracellular membrane-bounded organelle;nucleic acid binding;membrane-bounded organelle;heterocyclic compound binding;intracellular organelle;organic cyclic compound binding;organelle;binding;intracellular anatomical structure;cellular anatomical entity
BaRT2v18chr3HG156090	drought.leaf-control.leaf	0.000224456	3.55745	up-regulated	Transcription factor DIVARICATA;Duplicated homeodomain-like superfamily protein isoform 1;MYBR domain class transcription factor;MYB transcription factor;Myb-like protein J	GO:0005634;GO:0003677;GO:0090359;GO:0043231;GO:0003676;GO:0045827;GO:0043227;GO:1901363;GO:0010115;GO:0043229;GO:0097159;GO:1902931;GO:0043226;GO:0005488;GO:1902074;GO:0005622;GO:0019747;GO:1902930;GO:0110165;GO:0043455;GO:0051055;GO:0045833;GO:0009737;GO:0062014;GO:0046890;GO:0097305;GO:0019216;GO:0010565;GO:0062012;GO:0033993;GO:0009725;GO:0009719;GO:1901700;GO:0010033;GO:0031327;GO:0009890;GO:…	nucleus;DNA binding;negative regulation of abscisic acid biosynthetic process;intracellular membrane-bounded organelle;nucleic acid binding;negative regulation of isoprenoid metabolic process;membrane-bounded organelle;heterocyclic compound binding;regulation of abscisic acid biosynthetic process;intracellular organelle;organic cyclic compound binding;negative regulation of alcohol biosynthetic p…	MLOC_72275.2	HORVU3Hr1G083740	HORVU.MOREX.r3.3HG0300210	MYB	Transcription factor DIVARICATA;Duplicated homeodomain-like superfamily protein isoform 1;MYBR domain class transcription factor;MYB transcription factor;Myb-like protein J	nucleus;DNA binding;negative regulation of abscisic acid biosynthetic process;intracellular membrane-bounded organelle;nucleic acid binding;negative regulation of isoprenoid metabolic process;membrane-bounded organelle;heterocyclic compound binding;regulation of abscisic acid biosynthetic process;intracellular organelle;organic cyclic compound binding;negative regulation of alcohol biosynthetic p…
BaRT2v18chr6HG313230	drought.leaf-control.leaf	0.000268768	3.54614	up-regulated	Dof zinc finger protein DOF5.6;Dof-type domain-containing protein	GO:0005634;GO:0006355;GO:0003677;GO:1903506;GO:0043231;GO:0003676;GO:2001141;GO:0043227;GO:1901363;GO:0051252;GO:0043229;GO:0097159;GO:0019219;GO:0043226;GO:0005488;GO:2000112;GO:0005622;GO:0010556;GO:0110165;GO:0031326;GO:0016021;GO:0009889;GO:0031224;GO:0010468;GO:0016020;GO:0051171;GO:0080090;GO:0031323;GO:0060255;GO:0019222;GO:0050794;GO:0050789;GO:0065007	nucleus;regulation of transcription, DNA-templated;DNA binding;regulation of nucleic acid-templated transcription;intracellular membrane-bounded organelle;nucleic acid binding;regulation of RNA biosynthetic process;membrane-bounded organelle;heterocyclic compound binding;regulation of RNA metabolic process;intracellular organelle;organic cyclic compound binding;regulation of nucleobase-containing…	MLOC_73724.1	HORVU5Hr1G048700	HORVU.MOREX.r3.6HG0607840	Dof	Dof zinc finger protein DOF5.6;Dof-type domain-containing protein	nucleus;regulation of transcription, DNA-templated;DNA binding;regulation of nucleic acid-templated transcription;intracellular membrane-bounded organelle;nucleic acid binding;regulation of RNA biosynthetic process;membrane-bounded organelle;heterocyclic compound binding;regulation of RNA metabolic process;intracellular organelle;organic cyclic compound binding;regulation of nucleobase-containing…
BaRT2v18chr7HG346980	drought.leaf-control.leaf	0.000400649	3.52757	up-regulated	Myb transcription factor;Typical P-type R2R3 Myb protein (Fragment);Transcription repressor MYB4	GO:0000976;GO:0030154;GO:0005634;GO:0001067;GO:0048869;GO:0043231;GO:1990837;GO:0032502;GO:0043227;GO:0003690;GO:0043229;GO:0009987;GO:0043565;GO:0043226;GO:0003677;GO:0005622;GO:0003676;GO:0110165;GO:1901363;GO:0097159;GO:0005488	transcription regulatory region sequence-specific DNA binding;cell differentiation;nucleus;regulatory region nucleic acid binding;cellular developmental process;intracellular membrane-bounded organelle;sequence-specific double-stranded DNA binding;developmental process;membrane-bounded organelle;double-stranded DNA binding;intracellular organelle;cellular process;sequence-specific DNA binding;org…	MLOC_62436.1	HORVU5Hr1G081770	HORVU.MOREX.r3.7HG0670160	MYB	Myb transcription factor;Typical P-type R2R3 Myb protein (Fragment);Transcription repressor MYB4	transcription regulatory region sequence-specific DNA binding;cell differentiation;nucleus;regulatory region nucleic acid binding;cellular developmental process;intracellular membrane-bounded organelle;sequence-specific double-stranded DNA binding;developmental process;membrane-bounded organelle;double-stranded DNA binding;intracellular organelle;cellular process;sequence-specific DNA binding;org…
BaRT2v18chr7HG346980	drought.root-control.root	0.00221595	3.51261	up-regulated	Myb transcription factor;Typical P-type R2R3 Myb protein (Fragment);Transcription repressor MYB4	GO:0000976;GO:0030154;GO:0005634;GO:0001067;GO:0048869;GO:0043231;GO:1990837;GO:0032502;GO:0043227;GO:0003690;GO:0043229;GO:0009987;GO:0043565;GO:0043226;GO:0003677;GO:0005622;GO:0003676;GO:0110165;GO:1901363;GO:0097159;GO:0005488	transcription regulatory region sequence-specific DNA binding;cell differentiation;nucleus;regulatory region nucleic acid binding;cellular developmental process;intracellular membrane-bounded organelle;sequence-specific double-stranded DNA binding;developmental process;membrane-bounded organelle;double-stranded DNA binding;intracellular organelle;cellular process;sequence-specific DNA binding;org…	MLOC_62436.1	HORVU5Hr1G081770	HORVU.MOREX.r3.7HG0670160	MYB	Myb transcription factor;Typical P-type R2R3 Myb protein (Fragment);Transcription repressor MYB4	transcription regulatory region sequence-specific DNA binding;cell differentiation;nucleus;regulatory region nucleic acid binding;cellular developmental process;intracellular membrane-bounded organelle;sequence-specific double-stranded DNA binding;developmental process;membrane-bounded organelle;double-stranded DNA binding;intracellular organelle;cellular process;sequence-specific DNA binding;org…
BaRT2v18chr2HG089530	drought.root-control.root	0.00323537	3.44006	up-regulated	COL domain class transcription factor;Orphans transcription factor (Fragment);B-box zinc finger protein 24;Salt tolerance protein	GO:0008270;GO:0009640;GO:0005634;GO:0046914;GO:0009639;GO:0043231;GO:0046872;GO:0009791;GO:0043227;GO:0043169;GO:0009416;GO:0043229;GO:0009314;GO:0043167;GO:0043226;GO:0009628;GO:0005488;GO:0005622;GO:0007275;GO:0110165;GO:0048856;GO:0032501;GO:0032502;GO:0006355;GO:1903506;GO:2001141;GO:0051252;GO:0019219;GO:2000112;GO:0010556;GO:0031326;GO:0009889;GO:0010468;GO:0051171;GO:0080090;GO:0031323;GO:…	zinc ion binding;photomorphogenesis;nucleus;transition metal ion binding;response to red or far red light;intracellular membrane-bounded organelle;metal ion binding;post-embryonic development;membrane-bounded organelle;cation binding;response to light stimulus;intracellular organelle;response to radiation;ion binding;organelle;response to abiotic stimulus;binding;intracellular anatomical structur…	MLOC_64887.1	HORVU3Hr1G026500	HORVU.MOREX.r3.2HG0177640	DBB	COL domain class transcription factor;Orphans transcription factor (Fragment);B-box zinc finger protein 24;Salt tolerance protein	zinc ion binding;photomorphogenesis;nucleus;transition metal ion binding;response to red or far red light;intracellular membrane-bounded organelle;metal ion binding;post-embryonic development;membrane-bounded organelle;cation binding;response to light stimulus;intracellular organelle;response to radiation;ion binding;organelle;response to abiotic stimulus;binding;intracellular anatomical structur…
BaRT2v18chr3HG143160	drought.root-control.root	0.00437868	3.43285	up-regulated	WRKY domain-containing protein	GO:0043565;GO:0005634;GO:0006355;GO:0003700;GO:1903506;GO:0043231;GO:0140110;GO:2001141;GO:0043227;GO:0051252;GO:0003677;GO:0043229;GO:0019219;GO:0003676;GO:0043226;GO:2000112;GO:0005622;GO:1901363;GO:0010556;GO:0097159;GO:0110165;GO:0031326;GO:0005488;GO:0009889;GO:0010468;GO:0051171;GO:0080090;GO:0031323;GO:0060255;GO:0019222;GO:0050794;GO:0050789;GO:0065007	sequence-specific DNA binding;nucleus;regulation of transcription, DNA-templated;DNA-binding transcription factor activity;regulation of nucleic acid-templated transcription;intracellular membrane-bounded organelle;transcription regulator activity;regulation of RNA biosynthetic process;membrane-bounded organelle;regulation of RNA metabolic process;DNA binding;intracellular organelle;regulation of…	MLOC_54606.2	---NA---	HORVU.MOREX.r3.3HG0278140	WRKY	WRKY domain-containing protein	sequence-specific DNA binding;nucleus;regulation of transcription, DNA-templated;DNA-binding transcription factor activity;regulation of nucleic acid-templated transcription;intracellular membrane-bounded organelle;transcription regulator activity;regulation of RNA biosynthetic process;membrane-bounded organelle;regulation of RNA metabolic process;DNA binding;intracellular organelle;regulation of…
BaRT2v18chr1HG037600	drought.leaf-control.leaf	0.00222196	3.42348	up-regulated	Ethylene-responsive transcription factor ERF112;Ethylene-responsive transcription factor ABR1;AP2/ERF domain-containing protein	GO:0003700;GO:0005634;GO:0006355;GO:0140110;GO:1903506;GO:0043231;GO:2001141;GO:0003677;GO:0043227;GO:0051252;GO:0003676;GO:0043229;GO:0019219;GO:0043226;GO:1901363;GO:2000112;GO:0005622;GO:0097159;GO:0010556;GO:0005488;GO:0110165;GO:0031326;GO:0009889;GO:0010468;GO:0051171;GO:0080090;GO:0031323;GO:0060255;GO:0019222;GO:0050794;GO:0050789;GO:0065007;GO:0006952;GO:0006950;GO:0050896;GO:0003700;GO:…	DNA-binding transcription factor activity;nucleus;regulation of transcription, DNA-templated;transcription regulator activity;regulation of nucleic acid-templated transcription;intracellular membrane-bounded organelle;regulation of RNA biosynthetic process;DNA binding;membrane-bounded organelle;regulation of RNA metabolic process;nucleic acid binding;intracellular organelle;regulation of nucleoba…	MLOC_7891.1	HORVU1Hr1G075040	HORVU.MOREX.r3.2HG0164340	ERF	Ethylene-responsive transcription factor ERF112;Ethylene-responsive transcription factor ABR1;AP2/ERF domain-containing protein	DNA-binding transcription factor activity;nucleus;regulation of transcription, DNA-templated;transcription regulator activity;regulation of nucleic acid-templated transcription;intracellular membrane-bounded organelle;regulation of RNA biosynthetic process;DNA binding;membrane-bounded organelle;regulation of RNA metabolic process;nucleic acid binding;intracellular organelle;regulation of nucleoba…
BaRT2v18chr3HG144000	drought.leaf-control.leaf	0.000929696	3.41434	up-regulated	Transcription factor-like protein DPB;Transcription factor-like protein DPA;DP transcription factor;Transcription factor Dp-1	GO:0005667;GO:0051726;GO:0003700;GO:0007049;GO:0140110;GO:0005634;GO:0006355;GO:0032991;GO:0003677;GO:1903506;GO:0043231;GO:0003676;GO:2001141;GO:0043227;GO:0000977;GO:0051252;GO:0043229;GO:0000976;GO:0019219;GO:0043226;GO:0001067;GO:2000112;GO:1990837;GO:0005622;GO:0010556;GO:0000981;GO:0110165;GO:0031326;GO:0003690;GO:0009889;GO:1901363;GO:0010468;GO:0097159;GO:0051171;GO:0043565;GO:0080090;GO:…	transcription regulator complex;regulation of cell cycle;DNA-binding transcription factor activity;cell cycle;transcription regulator activity;nucleus;regulation of transcription, DNA-templated;protein-containing complex;DNA binding;regulation of nucleic acid-templated transcription;intracellular membrane-bounded organelle;nucleic acid binding;regulation of RNA biosynthetic process;membrane-bound…	MLOC_79152.2	HORVU3Hr1G062470	HORVU.MOREX.r3.3HG0280050	E2F/DP	Transcription factor-like protein DPB;Transcription factor-like protein DPA;DP transcription factor;Transcription factor Dp-1	transcription regulator complex;regulation of cell cycle;DNA-binding transcription factor activity;cell cycle;transcription regulator activity;nucleus;regulation of transcription, DNA-templated;protein-containing complex;DNA binding;regulation of nucleic acid-templated transcription;intracellular membrane-bounded organelle;nucleic acid binding;regulation of RNA biosynthetic process;membrane-bound…
BaRT2v18chr1HG040070	drought.leaf-control.leaf	0.00118493	3.39055	up-regulated	0	0	0	MLOC_16981.3	HORVU1Hr1G079030	HORVU.MOREX.r3.1HG0079760	MYB	0	0
BaRT2v18chr4HG212350	drought.leaf-control.leaf	2.08736e-06	3.38692	up-regulated	Ethylene response factor;AP2/ERF domain-containing protein;Ethylene-responsive transcription factor 1	GO:0003700;GO:0005634;GO:0006355;GO:0140110;GO:1903506;GO:0043231;GO:2001141;GO:0003677;GO:0043227;GO:0051252;GO:0003676;GO:0043229;GO:0019219;GO:0043226;GO:1901363;GO:2000112;GO:0005622;GO:0097159;GO:0010556;GO:0005488;GO:0110165;GO:0031326;GO:0009889;GO:0010468;GO:0051171;GO:0080090;GO:0031323;GO:0060255;GO:0019222;GO:0050794;GO:0050789;GO:0065007;GO:0003700;GO:0005634;GO:0006355;GO:0140110;GO:…	DNA-binding transcription factor activity;nucleus;regulation of transcription, DNA-templated;transcription regulator activity;regulation of nucleic acid-templated transcription;intracellular membrane-bounded organelle;regulation of RNA biosynthetic process;DNA binding;membrane-bounded organelle;regulation of RNA metabolic process;nucleic acid binding;intracellular organelle;regulation of nucleoba…	MLOC_13305.1	HORVU4Hr1G077310	HORVU.MOREX.r3.4HG0405650	ERF	Ethylene response factor;AP2/ERF domain-containing protein;Ethylene-responsive transcription factor 1	DNA-binding transcription factor activity;nucleus;regulation of transcription, DNA-templated;transcription regulator activity;regulation of nucleic acid-templated transcription;intracellular membrane-bounded organelle;regulation of RNA biosynthetic process;DNA binding;membrane-bounded organelle;regulation of RNA metabolic process;nucleic acid binding;intracellular organelle;regulation of nucleoba…
BaRT2v18chr3HG142550	drought.root-control.root	0.000512624	3.37697	up-regulated	WRKY domain-containing protein;Transcription factor WRKY19	GO:0043565;GO:0005634;GO:0006355;GO:0003700;GO:1903506;GO:0043231;GO:0140110;GO:2001141;GO:0043227;GO:0051252;GO:0003677;GO:0043229;GO:0019219;GO:0003676;GO:0043226;GO:2000112;GO:0000976;GO:0005622;GO:0010556;GO:0001067;GO:0110165;GO:0031326;GO:1990837;GO:0016021;GO:0009889;GO:0003690;GO:0031224;GO:0010468;GO:1901363;GO:0016020;GO:0051171;GO:0097159;GO:0080090;GO:0005488;GO:0031323;GO:0060255;GO:…	sequence-specific DNA binding;nucleus;regulation of transcription, DNA-templated;DNA-binding transcription factor activity;regulation of nucleic acid-templated transcription;intracellular membrane-bounded organelle;transcription regulator activity;regulation of RNA biosynthetic process;membrane-bounded organelle;regulation of RNA metabolic process;DNA binding;intracellular organelle;regulation of…	MLOC_44455.1	HORVU3Hr1G059220	HORVU.MOREX.r3.3HG0276810	WRKY	WRKY domain-containing protein;Transcription factor WRKY19	sequence-specific DNA binding;nucleus;regulation of transcription, DNA-templated;DNA-binding transcription factor activity;regulation of nucleic acid-templated transcription;intracellular membrane-bounded organelle;transcription regulator activity;regulation of RNA biosynthetic process;membrane-bounded organelle;regulation of RNA metabolic process;DNA binding;intracellular organelle;regulation of…
BaRT2v18chr2HG091960	drought.leaf-control.leaf	0.000116024	3.3675	up-regulated	NAC domain-containing protein;Protein CUP-SHAPED COTYLEDON 1;NAC-type transcription factor (Fragment)	GO:0006355;GO:0003677;GO:1903506;GO:0003676;GO:2001141;GO:1901363;GO:0051252;GO:0097159;GO:0019219;GO:0005488;GO:2000112;GO:0010556;GO:0031326;GO:0009889;GO:0010468;GO:0051171;GO:0080090;GO:0031323;GO:0060255;GO:0019222;GO:0050794;GO:0050789;GO:0065007;GO:0006355;GO:0003677;GO:0016021;GO:1903506;GO:0003676;GO:0031224;GO:2001141;GO:1901363;GO:0016020;GO:0051252;GO:0097159;GO:0110165;GO:0019219;GO:…	regulation of transcription, DNA-templated;DNA binding;regulation of nucleic acid-templated transcription;nucleic acid binding;regulation of RNA biosynthetic process;heterocyclic compound binding;regulation of RNA metabolic process;organic cyclic compound binding;regulation of nucleobase-containing compound metabolic process;binding;regulation of cellular macromolecule biosynthetic process;regula…	MLOC_68185.2	HORVU2Hr1G089210	HORVU.MOREX.r3.2HG0181770	NAC	NAC domain-containing protein;Protein CUP-SHAPED COTYLEDON 1;NAC-type transcription factor (Fragment)	regulation of transcription, DNA-templated;DNA binding;regulation of nucleic acid-templated transcription;nucleic acid binding;regulation of RNA biosynthetic process;heterocyclic compound binding;regulation of RNA metabolic process;organic cyclic compound binding;regulation of nucleobase-containing compound metabolic process;binding;regulation of cellular macromolecule biosynthetic process;regula…
BaRT2v18chr2HG097170	drought.leaf-control.leaf	0.000909213	3.25699	up-regulated	Homeobox-leucine zipper protein HAT2;Homeobox domain-containing protein;HB transcription factor	GO:0000981;GO:0006357;GO:0005634;GO:0043565;GO:0006355;GO:0043231;GO:0003700;GO:1903506;GO:0043227;GO:0140110;GO:2001141;GO:0043229;GO:0051252;GO:0003677;GO:0043226;GO:0019219;GO:0003676;GO:0005622;GO:2000112;GO:1901363;GO:0009507;GO:0010556;GO:0097159;GO:0009536;GO:0031326;GO:0005488;GO:0110165;GO:0009889;GO:0042803;GO:0005737;GO:0010468;GO:0042802;GO:0016021;GO:0051171;GO:0046983;GO:0031224;GO:…	DNA-binding transcription factor activity, RNA polymerase II-specific;regulation of transcription by RNA polymerase II;nucleus;sequence-specific DNA binding;regulation of transcription, DNA-templated;intracellular membrane-bounded organelle;DNA-binding transcription factor activity;regulation of nucleic acid-templated transcription;membrane-bounded organelle;transcription regulator activity;regul…	MLOC_80844.1	HORVU1Hr1G055930	HORVU.MOREX.r3.2HG0189890	HD-ZIP	Homeobox-leucine zipper protein HAT2;Homeobox domain-containing protein;HB transcription factor	DNA-binding transcription factor activity, RNA polymerase II-specific;regulation of transcription by RNA polymerase II;nucleus;sequence-specific DNA binding;regulation of transcription, DNA-templated;intracellular membrane-bounded organelle;DNA-binding transcription factor activity;regulation of nucleic acid-templated transcription;membrane-bounded organelle;transcription regulator activity;regul…
BaRT2v18chr1HG003020	drought.root-control.root	0.00449556	3.2538	up-regulated	DNA binding with one finger3;Dof-type domain-containing protein;Dof zinc finger protein DOF3.6	GO:0005634;GO:0006355;GO:0003677;GO:1903506;GO:0043231;GO:0003676;GO:2001141;GO:0043227;GO:1901363;GO:0051252;GO:0043229;GO:0097159;GO:0019219;GO:0043226;GO:0005488;GO:2000112;GO:0005622;GO:0010556;GO:0110165;GO:0031326;GO:0009889;GO:0010468;GO:0051171;GO:0080090;GO:0031323;GO:0060255;GO:0019222;GO:0050794;GO:0050789;GO:0065007;GO:0090057;GO:0009944;GO:0009943;GO:0009955;GO:0009956;GO:0065001;GO:…	nucleus;regulation of transcription, DNA-templated;DNA binding;regulation of nucleic acid-templated transcription;intracellular membrane-bounded organelle;nucleic acid binding;regulation of RNA biosynthetic process;membrane-bounded organelle;heterocyclic compound binding;regulation of RNA metabolic process;intracellular organelle;organic cyclic compound binding;regulation of nucleobase-containing…	MLOC_15655.1	HORVU1Hr1G005390	HORVU.MOREX.r3.1HG0005830	Dof	DNA binding with one finger3;Dof-type domain-containing protein;Dof zinc finger protein DOF3.6	nucleus;regulation of transcription, DNA-templated;DNA binding;regulation of nucleic acid-templated transcription;intracellular membrane-bounded organelle;nucleic acid binding;regulation of RNA biosynthetic process;membrane-bounded organelle;heterocyclic compound binding;regulation of RNA metabolic process;intracellular organelle;organic cyclic compound binding;regulation of nucleobase-containing…
BaRT2v18chr2HG058130	drought.leaf-control.leaf	0.00022906	3.24746	up-regulated	NAC domain-containing protein	GO:0006355;GO:0003677;GO:0009536;GO:1903506;GO:0003676;GO:0043231;GO:2001141;GO:1901363;GO:0043227;GO:0051252;GO:0097159;GO:0043229;GO:0019219;GO:0005488;GO:0043226;GO:2000112;GO:0005737;GO:0010556;GO:0005622;GO:0031326;GO:0016021;GO:0009889;GO:0031224;GO:0010468;GO:0016020;GO:0051171;GO:0110165;GO:0080090;GO:0031323;GO:0060255;GO:0019222;GO:0050794;GO:0050789;GO:0065007	regulation of transcription, DNA-templated;DNA binding;plastid;regulation of nucleic acid-templated transcription;nucleic acid binding;intracellular membrane-bounded organelle;regulation of RNA biosynthetic process;heterocyclic compound binding;membrane-bounded organelle;regulation of RNA metabolic process;organic cyclic compound binding;intracellular organelle;regulation of nucleobase-containing…	MLOC_68185.2	HORVU2Hr1G017400	HORVU.MOREX.r3.2HG0111370	NAC	NAC domain-containing protein	regulation of transcription, DNA-templated;DNA binding;plastid;regulation of nucleic acid-templated transcription;nucleic acid binding;intracellular membrane-bounded organelle;regulation of RNA biosynthetic process;heterocyclic compound binding;membrane-bounded organelle;regulation of RNA metabolic process;organic cyclic compound binding;intracellular organelle;regulation of nucleobase-containing…
BaRT2v18chr2HG070350	drought.leaf-control.leaf	2.02955e-05	3.22386	up-regulated	Transcription factor MYB39;MYB transcription factor;SANT/Myb domain-containing protein	GO:0005634;GO:0043231;GO:0043227;GO:0043229;GO:0043226;GO:0005622;GO:0110165	nucleus;intracellular membrane-bounded organelle;membrane-bounded organelle;intracellular organelle;organelle;intracellular anatomical structure;cellular anatomical entity	MLOC_62436.1	HORVU2Hr1G041300	HORVU.MOREX.r3.2HG0135680	MYB	Transcription factor MYB39;MYB transcription factor;SANT/Myb domain-containing protein	nucleus;intracellular membrane-bounded organelle;membrane-bounded organelle;intracellular organelle;organelle;intracellular anatomical structure;cellular anatomical entity
BaRT2v18chr5HG230820	drought.leaf-control.leaf	1.28149e-05	3.17843	up-regulated	B3 domain-containing protein	GO:0005634;GO:0003677;GO:0043231;GO:0003676;GO:0043227;GO:1901363;GO:0043229;GO:0097159;GO:0043226;GO:0005488;GO:0005622;GO:0110165;GO:0005634;GO:0003677;GO:0043231;GO:0003676;GO:0043227;GO:1901363;GO:0043229;GO:0097159;GO:0043226;GO:0005488;GO:0005622;GO:0110165	nucleus;DNA binding;intracellular membrane-bounded organelle;nucleic acid binding;membrane-bounded organelle;heterocyclic compound binding;intracellular organelle;organic cyclic compound binding;organelle;binding;intracellular anatomical structure;cellular anatomical entity;nucleus;DNA binding;intracellular membrane-bounded organelle;nucleic acid binding;membrane-bounded organelle;heterocyclic co…	MLOC_59439.8	HORVU5Hr1G089950	HORVU.MOREX.r3.5HG0443910	B3	B3 domain-containing protein	nucleus;DNA binding;intracellular membrane-bounded organelle;nucleic acid binding;membrane-bounded organelle;heterocyclic compound binding;intracellular organelle;organic cyclic compound binding;organelle;binding;intracellular anatomical structure;cellular anatomical entity;nucleus;DNA binding;intracellular membrane-bounded organelle;nucleic acid binding;membrane-bounded organelle;heterocyclic co…
BaRT2v18chr5HG266480	drought.leaf-control.leaf	0.00117696	3.11268	up-regulated	MULE domain-containing protein	GO:0008270;GO:0005634;GO:0006355;GO:0046914;GO:1903506;GO:0043231;GO:2001141;GO:0043227;GO:0046872;GO:0051252;GO:0043169;GO:0043229;GO:0019219;GO:0043226;GO:0043167;GO:2000112;GO:0005622;GO:0005488;GO:0010556;GO:0016021;GO:0031326;GO:0031224;GO:0009889;GO:0016020;GO:0010468;GO:0110165;GO:0051171;GO:0080090;GO:0031323;GO:0060255;GO:0019222;GO:0050794;GO:0050789;GO:0065007;GO:0008270;GO:0005634;GO:…	zinc ion binding;nucleus;regulation of transcription, DNA-templated;transition metal ion binding;regulation of nucleic acid-templated transcription;intracellular membrane-bounded organelle;regulation of RNA biosynthetic process;membrane-bounded organelle;metal ion binding;regulation of RNA metabolic process;cation binding;intracellular organelle;regulation of nucleobase-containing compound metabo…	MLOC_43923.5	HORVU3Hr1G080490	HORVU.MOREX.r3.3HG0306010	FAR1	MULE domain-containing protein	zinc ion binding;nucleus;regulation of transcription, DNA-templated;transition metal ion binding;regulation of nucleic acid-templated transcription;intracellular membrane-bounded organelle;regulation of RNA biosynthetic process;membrane-bounded organelle;metal ion binding;regulation of RNA metabolic process;cation binding;intracellular organelle;regulation of nucleobase-containing compound metabo…
BaRT2v18chr2HG080670	drought.leaf-control.leaf	0.00159473	3.10859	up-regulated	Transcription factor bHLH62;BHLH domain-containing protein	GO:0046983;GO:0005634;GO:0006355;GO:0005515;GO:1903506;GO:0043231;GO:2001141;GO:0043227;GO:0005488;GO:0051252;GO:0043229;GO:0003700;GO:0019219;GO:0043226;GO:0140110;GO:2000112;GO:0005622;GO:0003677;GO:0010556;GO:0003676;GO:0110165;GO:0031326;GO:1901363;GO:0009889;GO:0097159;GO:0010468;GO:0051171;GO:0080090;GO:0031323;GO:0060255;GO:0019222;GO:0050794;GO:0050789;GO:0065007;GO:0046983;GO:0005634;GO:…	protein dimerization activity;nucleus;regulation of transcription, DNA-templated;protein binding;regulation of nucleic acid-templated transcription;intracellular membrane-bounded organelle;regulation of RNA biosynthetic process;membrane-bounded organelle;binding;regulation of RNA metabolic process;intracellular organelle;DNA-binding transcription factor activity;regulation of nucleobase-containin…	MLOC_66841.1	HORVU4Hr1G009970	HORVU.MOREX.r3.2HG0160130	bHLH	Transcription factor bHLH62;BHLH domain-containing protein	protein dimerization activity;nucleus;regulation of transcription, DNA-templated;protein binding;regulation of nucleic acid-templated transcription;intracellular membrane-bounded organelle;regulation of RNA biosynthetic process;membrane-bounded organelle;binding;regulation of RNA metabolic process;intracellular organelle;DNA-binding transcription factor activity;regulation of nucleobase-containin…
BaRT2v18chr2HG093400	drought.leaf-control.leaf	0.000244847	3.06021	up-regulated	Transcription factor LAF1;Myb-related protein Myb4;transcription repressor MYB6-like	GO:0000095;GO:1901962;GO:0009941;GO:0015805;GO:0015101;GO:0009526;GO:0015695;GO:1901682;GO:0009507;GO:0072348;GO:0008509;GO:0009536;GO:0098656;GO:0005743;GO:0008324;GO:0019866;GO:0015318;GO:0098655;GO:0031966;GO:0071702;GO:0015075;GO:0005740;GO:0006812;GO:0022857;GO:0031967;GO:0006820;GO:0005215;GO:0005739;GO:0034220;GO:0031090;GO:0006811;GO:0031975;GO:0055085;GO:0043231;GO:0006810;GO:0043227;GO:…	S-adenosyl-L-methionine transmembrane transporter activity;S-adenosyl-L-methionine transmembrane transport;chloroplast envelope;S-adenosyl-L-methionine transport;organic cation transmembrane transporter activity;plastid envelope;organic cation transport;sulfur compound transmembrane transporter activity;chloroplast;sulfur compound transport;anion transmembrane transporter activity;plastid;anion t…	MLOC_16981.1	HORVU6Hr1G060610	HORVU.MOREX.r3.2HG0184080	MYB	Transcription factor LAF1;Myb-related protein Myb4;transcription repressor MYB6-like	S-adenosyl-L-methionine transmembrane transporter activity;S-adenosyl-L-methionine transmembrane transport;chloroplast envelope;S-adenosyl-L-methionine transport;organic cation transmembrane transporter activity;plastid envelope;organic cation transport;sulfur compound transmembrane transporter activity;chloroplast;sulfur compound transport;anion transmembrane transporter activity;plastid;anion t…
BaRT2v18chr3HG143530	drought.leaf-control.leaf	0.000661126	3.05003	up-regulated	NAC domain-containing protein	GO:0006355;GO:0003677;GO:0005634;GO:1903506;GO:0003676;GO:0043231;GO:2001141;GO:0000976;GO:0043227;GO:0051252;GO:0001067;GO:0043229;GO:0019219;GO:1990837;GO:0043226;GO:2000112;GO:0003690;GO:0005622;GO:0010556;GO:1901363;GO:0110165;GO:0031326;GO:0097159;GO:0009889;GO:0043565;GO:0010468;GO:0005488;GO:0051171;GO:0003700;GO:0080090;GO:0140110;GO:0031323;GO:0060255;GO:0019222;GO:0050794;GO:0050789;GO:…	regulation of transcription, DNA-templated;DNA binding;nucleus;regulation of nucleic acid-templated transcription;nucleic acid binding;intracellular membrane-bounded organelle;regulation of RNA biosynthetic process;transcription regulatory region sequence-specific DNA binding;membrane-bounded organelle;regulation of RNA metabolic process;regulatory region nucleic acid binding;intracellular organe…	MLOC_75795.6	HORVU7Hr1G042420	HORVU.MOREX.r3.3HG0279110	NAC	NAC domain-containing protein	regulation of transcription, DNA-templated;DNA binding;nucleus;regulation of nucleic acid-templated transcription;nucleic acid binding;intracellular membrane-bounded organelle;regulation of RNA biosynthetic process;transcription regulatory region sequence-specific DNA binding;membrane-bounded organelle;regulation of RNA metabolic process;regulatory region nucleic acid binding;intracellular organe…
BaRT2v18chr3HG161580	drought.leaf-control.leaf	0.00595373	3.0477	up-regulated	Histone deacetylase HDT1;NPL domain-containing protein	GO:0005730;GO:0009651;GO:0046872;GO:0031981;GO:0009414;GO:0043169;GO:0070013;GO:0009415;GO:0016787;GO:0043233;GO:0009737;GO:0043167;GO:0031974;GO:0001101;GO:0005488;GO:0005634;GO:0097305;GO:0003824;GO:0043232;GO:0006970;GO:0043228;GO:0045892;GO:0043231;GO:1903507;GO:0043227;GO:1902679;GO:0043229;GO:0051253;GO:0043226;GO:0033993;GO:0005622;GO:0045934;GO:2000113;GO:0110165;GO:0010558;GO:0031327;GO:…	nucleolus;response to salt stress;metal ion binding;nuclear lumen;response to water deprivation;cation binding;intracellular organelle lumen;response to water;hydrolase activity;organelle lumen;response to abscisic acid;ion binding;membrane-enclosed lumen;response to acid chemical;binding;nucleus;response to alcohol;catalytic activity;intracellular non-membrane-bounded organelle;response to osmot…	MLOC_70585.1	HORVU3Hr1G092390	HORVU.MOREX.r3.3HG0308540	C2H2	Histone deacetylase HDT1;NPL domain-containing protein	nucleolus;response to salt stress;metal ion binding;nuclear lumen;response to water deprivation;cation binding;intracellular organelle lumen;response to water;hydrolase activity;organelle lumen;response to abscisic acid;ion binding;membrane-enclosed lumen;response to acid chemical;binding;nucleus;response to alcohol;catalytic activity;intracellular non-membrane-bounded organelle;response to osmot…
BaRT2v18chr3HG141090	drought.leaf-control.leaf	0.000480392	3.04252	up-regulated	WRKY domain-containing protein	GO:0043565;GO:0005634;GO:0006355;GO:0003700;GO:1903506;GO:0043231;GO:0140110;GO:2001141;GO:0043227;GO:0051252;GO:0003677;GO:0043229;GO:0019219;GO:0003676;GO:0043226;GO:2000112;GO:0005622;GO:1901363;GO:0010556;GO:0097159;GO:0110165;GO:0031326;GO:0005488;GO:0009889;GO:0010468;GO:0051171;GO:0080090;GO:0031323;GO:0060255;GO:0019222;GO:0050794;GO:0050789;GO:0065007;GO:0043565;GO:0005634;GO:0006355;GO:…	sequence-specific DNA binding;nucleus;regulation of transcription, DNA-templated;DNA-binding transcription factor activity;regulation of nucleic acid-templated transcription;intracellular membrane-bounded organelle;transcription regulator activity;regulation of RNA biosynthetic process;membrane-bounded organelle;regulation of RNA metabolic process;DNA binding;intracellular organelle;regulation of…	MLOC_54895.1	HORVU5Hr1G096420	HORVU.MOREX.r3.3HG0273660	WRKY	WRKY domain-containing protein	sequence-specific DNA binding;nucleus;regulation of transcription, DNA-templated;DNA-binding transcription factor activity;regulation of nucleic acid-templated transcription;intracellular membrane-bounded organelle;transcription regulator activity;regulation of RNA biosynthetic process;membrane-bounded organelle;regulation of RNA metabolic process;DNA binding;intracellular organelle;regulation of…
BaRT2v18chr2HG088070	drought.leaf-control.leaf	0.000469428	3.03058	up-regulated	NAC domain-containing protein	GO:0006355;GO:0003677;GO:1903506;GO:0003676;GO:2001141;GO:1901363;GO:0051252;GO:0097159;GO:0019219;GO:0005488;GO:2000112;GO:0010556;GO:0031326;GO:0009889;GO:0010468;GO:0051171;GO:0080090;GO:0031323;GO:0060255;GO:0019222;GO:0050794;GO:0050789;GO:0065007;GO:0006355;GO:0003677;GO:1903506;GO:0003676;GO:2001141;GO:1901363;GO:0051252;GO:0097159;GO:0019219;GO:0005488;GO:2000112;GO:0010556;GO:0031326;GO:…	regulation of transcription, DNA-templated;DNA binding;regulation of nucleic acid-templated transcription;nucleic acid binding;regulation of RNA biosynthetic process;heterocyclic compound binding;regulation of RNA metabolic process;organic cyclic compound binding;regulation of nucleobase-containing compound metabolic process;binding;regulation of cellular macromolecule biosynthetic process;regula…	MLOC_8116.1	HORVU2Hr1G082330	HORVU.MOREX.r3.2HG0175090	NAC	NAC domain-containing protein	regulation of transcription, DNA-templated;DNA binding;regulation of nucleic acid-templated transcription;nucleic acid binding;regulation of RNA biosynthetic process;heterocyclic compound binding;regulation of RNA metabolic process;organic cyclic compound binding;regulation of nucleobase-containing compound metabolic process;binding;regulation of cellular macromolecule biosynthetic process;regula…
BaRT2v18chr4HG182510	drought.leaf-control.leaf	1.69826e-05	3.0225	up-regulated	0	GO:0005634;GO:0003677;GO:0006378;GO:0043231;GO:0003676;GO:0031124;GO:0043227;GO:1901363;GO:0043631;GO:0043229;GO:0097159;GO:0031123;GO:0043226;GO:0005488;GO:0006397;GO:0005622;GO:0004652;GO:0016071;GO:0070566;GO:0006396;GO:0110165;GO:0016779;GO:0016070;GO:0016772;GO:0090304;GO:0010467;GO:0016740;GO:0006139;GO:0003824;GO:0046483;GO:0006725;GO:1901360;GO:0034641;GO:0043170;GO:0006807;GO:0044238;GO:…	nucleus;DNA binding;mRNA polyadenylation;intracellular membrane-bounded organelle;nucleic acid binding;mRNA 3'-end processing;membrane-bounded organelle;heterocyclic compound binding;RNA polyadenylation;intracellular organelle;organic cyclic compound binding;RNA 3'-end processing;organelle;binding;mRNA processing;intracellular anatomical structure;polynucleotide adenylyltransferase activity;mRNA …	MLOC_59439.8	HORVU4Hr1G014290	HORVU.MOREX.r3.4HG0343160	B3	0	nucleus;DNA binding;mRNA polyadenylation;intracellular membrane-bounded organelle;nucleic acid binding;mRNA 3'-end processing;membrane-bounded organelle;heterocyclic compound binding;RNA polyadenylation;intracellular organelle;organic cyclic compound binding;RNA 3'-end processing;organelle;binding;mRNA processing;intracellular anatomical structure;polynucleotide adenylyltransferase activity;mRNA …
BaRT2v18chr3HG145780	drought.leaf-control.leaf	0.00037943	2.93925	up-regulated	R2R3-MYB transcription factor	GO:0010119;GO:0004222;GO:0005634;GO:0050794;GO:0008237;GO:0043231;GO:0050789;GO:0004175;GO:0043227;GO:0065007;GO:0008233;GO:0043229;GO:0006508;GO:0140096;GO:0043226;GO:0003677;GO:0019538;GO:0005622;GO:0003676;GO:1901564;GO:0110165;GO:0016787;GO:0043170;GO:1901363;GO:0006807;GO:0097159;GO:0044238;GO:0005488;GO:0071704;GO:0003824;GO:0008152	regulation of stomatal movement;metalloendopeptidase activity;nucleus;regulation of cellular process;metallopeptidase activity;intracellular membrane-bounded organelle;regulation of biological process;endopeptidase activity;membrane-bounded organelle;biological regulation;peptidase activity;intracellular organelle;proteolysis;catalytic activity, acting on a protein;organelle;DNA binding;protein m…	MLOC_16981.3	HORVU1Hr1G079040	HORVU.MOREX.r3.3HG0283250	MYB	R2R3-MYB transcription factor	regulation of stomatal movement;metalloendopeptidase activity;nucleus;regulation of cellular process;metallopeptidase activity;intracellular membrane-bounded organelle;regulation of biological process;endopeptidase activity;membrane-bounded organelle;biological regulation;peptidase activity;intracellular organelle;proteolysis;catalytic activity, acting on a protein;organelle;DNA binding;protein m…
BaRT2v18chr5HG229870	drought.root-control.root	0.00388012	2.9286	up-regulated	Dof zinc finger protein DOF3.6;Dof-type domain-containing protein;DNA-binding with one finger protein (Fragment)	GO:0005634;GO:0006355;GO:0003677;GO:1903506;GO:0043231;GO:0003676;GO:2001141;GO:0043227;GO:1901363;GO:0051252;GO:0043229;GO:0097159;GO:0019219;GO:0043226;GO:0005488;GO:2000112;GO:0005622;GO:0010556;GO:0110165;GO:0031326;GO:0009889;GO:0010468;GO:0051171;GO:0080090;GO:0031323;GO:0060255;GO:0019222;GO:0050794;GO:0050789;GO:0065007;GO:0005634;GO:0006355;GO:0003677;GO:1903506;GO:0043231;GO:0003676;GO:…	nucleus;regulation of transcription, DNA-templated;DNA binding;regulation of nucleic acid-templated transcription;intracellular membrane-bounded organelle;nucleic acid binding;regulation of RNA biosynthetic process;membrane-bounded organelle;heterocyclic compound binding;regulation of RNA metabolic process;intracellular organelle;organic cyclic compound binding;regulation of nucleobase-containing…	MLOC_74620.1	HORVU5Hr1G021290	HORVU.MOREX.r3.5HG0441840	Dof	Dof zinc finger protein DOF3.6;Dof-type domain-containing protein;DNA-binding with one finger protein (Fragment)	nucleus;regulation of transcription, DNA-templated;DNA binding;regulation of nucleic acid-templated transcription;intracellular membrane-bounded organelle;nucleic acid binding;regulation of RNA biosynthetic process;membrane-bounded organelle;heterocyclic compound binding;regulation of RNA metabolic process;intracellular organelle;organic cyclic compound binding;regulation of nucleobase-containing…
BaRT2v18chr4HG178590	drought.root-control.root	0.00240336	2.92799	up-regulated	zinc finger protein CONSTANS-LIKE 16-like;NADH2 dehydrogenase family protein;C2C2-CO-like transcription factor;CONSTANS-like protein-like protein	GO:0008270;GO:0005634;GO:0006355;GO:0046914;GO:0043231;GO:1903506;GO:0043227;GO:0046872;GO:2001141;GO:0043169;GO:0043229;GO:0051252;GO:0043226;GO:0043167;GO:0019219;GO:0005622;GO:0005488;GO:2000112;GO:0010556;GO:0004523;GO:0110165;GO:0031326;GO:0016891;GO:0009889;GO:0004521;GO:0010468;GO:0016893;GO:0051171;GO:0004540;GO:0080090;GO:0004519;GO:0031323;GO:0004518;GO:0060255;GO:0140098;GO:0019222;GO:…	zinc ion binding;nucleus;regulation of transcription, DNA-templated;transition metal ion binding;intracellular membrane-bounded organelle;regulation of nucleic acid-templated transcription;membrane-bounded organelle;metal ion binding;regulation of RNA biosynthetic process;cation binding;intracellular organelle;regulation of RNA metabolic process;organelle;ion binding;regulation of nucleobase-cont…	MLOC_77970.1	HORVU4Hr1G007420	HORVU.MOREX.r3.4HG0337070	CO-like	zinc finger protein CONSTANS-LIKE 16-like;NADH2 dehydrogenase family protein;C2C2-CO-like transcription factor;CONSTANS-like protein-like protein	zinc ion binding;nucleus;regulation of transcription, DNA-templated;transition metal ion binding;intracellular membrane-bounded organelle;regulation of nucleic acid-templated transcription;membrane-bounded organelle;metal ion binding;regulation of RNA biosynthetic process;cation binding;intracellular organelle;regulation of RNA metabolic process;organelle;ion binding;regulation of nucleobase-cont…
BaRT2v18chr7HG332920	drought.leaf-control.leaf	5.19035e-05	2.89141	up-regulated	Dehydration-responsive element-binding protein 1G;Dehydration-responsive element-binding protein 1C;C-repeat binding factor 5;Dehydration-responsive element-binding protein 1E;AP2/ERF domain-containing protein;Dehydration-responsive element-binding protein 1A	GO:0003700;GO:0005634;GO:0006355;GO:0140110;GO:1903506;GO:0043231;GO:2001141;GO:0003677;GO:0043227;GO:0051252;GO:0003676;GO:0043229;GO:0019219;GO:0043226;GO:1901363;GO:2000112;GO:0005622;GO:0097159;GO:0010556;GO:0005488;GO:0110165;GO:0031326;GO:0009889;GO:0010468;GO:0051171;GO:0080090;GO:0031323;GO:0060255;GO:0019222;GO:0050794;GO:0050789;GO:0065007;GO:0000492;GO:0000491;GO:0022618;GO:0071826;GO:…	DNA-binding transcription factor activity;nucleus;regulation of transcription, DNA-templated;transcription regulator activity;regulation of nucleic acid-templated transcription;intracellular membrane-bounded organelle;regulation of RNA biosynthetic process;DNA binding;membrane-bounded organelle;regulation of RNA metabolic process;nucleic acid binding;intracellular organelle;regulation of nucleoba…	MLOC_75886.1	HORVU5Hr1G080300	HORVU.MOREX.r3.7HG0642700	ERF	Dehydration-responsive element-binding protein 1G;Dehydration-responsive element-binding protein 1C;C-repeat binding factor 5;Dehydration-responsive element-binding protein 1E;AP2/ERF domain-containing protein;Dehydration-responsive element-binding protein 1A	DNA-binding transcription factor activity;nucleus;regulation of transcription, DNA-templated;transcription regulator activity;regulation of nucleic acid-templated transcription;intracellular membrane-bounded organelle;regulation of RNA biosynthetic process;DNA binding;membrane-bounded organelle;regulation of RNA metabolic process;nucleic acid binding;intracellular organelle;regulation of nucleoba…
BaRT2v18chr3HG155570	drought.leaf-control.leaf	0.00462262	2.8795	up-regulated	Ethylene-responsive transcription factor;AP2/ERF domain-containing protein;Putative AP2/EREBP transcription factor superfamily protein;Ethylene response factor 6 (Fragment);Ethylene-responsive transcription factor ERF112;F-box domain containing protein, expressed	GO:0003700;GO:0005634;GO:0006355;GO:0140110;GO:1903506;GO:0043231;GO:2001141;GO:0003677;GO:0043227;GO:0051252;GO:0003676;GO:0043229;GO:0019219;GO:0043226;GO:1901363;GO:2000112;GO:0005622;GO:0097159;GO:0010556;GO:0005488;GO:0110165;GO:0031326;GO:0009889;GO:0010468;GO:0051171;GO:0080090;GO:0031323;GO:0060255;GO:0019222;GO:0050794;GO:0050789;GO:0065007;GO:0006952;GO:0006950;GO:0050896	DNA-binding transcription factor activity;nucleus;regulation of transcription, DNA-templated;transcription regulator activity;regulation of nucleic acid-templated transcription;intracellular membrane-bounded organelle;regulation of RNA biosynthetic process;DNA binding;membrane-bounded organelle;regulation of RNA metabolic process;nucleic acid binding;intracellular organelle;regulation of nucleoba…	MLOC_7891.1	HORVU1Hr1G075040	HORVU.MOREX.r3.3HG0299440	ERF	Ethylene-responsive transcription factor;AP2/ERF domain-containing protein;Putative AP2/EREBP transcription factor superfamily protein;Ethylene response factor 6 (Fragment);Ethylene-responsive transcription factor ERF112;F-box domain containing protein, expressed	DNA-binding transcription factor activity;nucleus;regulation of transcription, DNA-templated;transcription regulator activity;regulation of nucleic acid-templated transcription;intracellular membrane-bounded organelle;regulation of RNA biosynthetic process;DNA binding;membrane-bounded organelle;regulation of RNA metabolic process;nucleic acid binding;intracellular organelle;regulation of nucleoba…
BaRT2v18chr6HG295520	drought.leaf-control.leaf	3.15785e-06	2.84021	up-regulated	WRKY domain-containing protein;WRKY4 transcription factor (Fragment);WRKY8 transcription factor;Drought resistance protein	GO:0043565;GO:0009938;GO:0005634;GO:0003700;GO:0010200;GO:0043231;GO:0140110;GO:0009937;GO:0043227;GO:0002238;GO:1990841;GO:0043229;GO:0009751;GO:0003677;GO:0043226;GO:0009753;GO:0003682;GO:0005622;GO:0006355;GO:0003676;GO:0110165;GO:1903506;GO:1901363;GO:2001141;GO:0097159;GO:0070542;GO:0005488;GO:0051252;GO:0005515;GO:0019219;GO:2000112;GO:0010556;GO:0031326;GO:0009889;GO:0010468;GO:0051171;GO:…	sequence-specific DNA binding;negative regulation of gibberellic acid mediated signaling pathway;nucleus;DNA-binding transcription factor activity;response to chitin;intracellular membrane-bounded organelle;transcription regulator activity;regulation of gibberellic acid mediated signaling pathway;membrane-bounded organelle;response to molecule of fungal origin;promoter-specific chromatin binding;…	MLOC_60890.1	HORVU6Hr1G028790	HORVU.MOREX.r3.6HG0568570	WRKY	WRKY domain-containing protein;WRKY4 transcription factor (Fragment);WRKY8 transcription factor;Drought resistance protein	sequence-specific DNA binding;negative regulation of gibberellic acid mediated signaling pathway;nucleus;DNA-binding transcription factor activity;response to chitin;intracellular membrane-bounded organelle;transcription regulator activity;regulation of gibberellic acid mediated signaling pathway;membrane-bounded organelle;response to molecule of fungal origin;promoter-specific chromatin binding;…
BaRT2v18chr3HG155680	drought.leaf-control.leaf	8.02435e-06	2.8198	up-regulated	G-box-binding factor 4;BZIP domain-containing protein	GO:0009738;GO:0003700;GO:0005634;GO:0071215;GO:0140110;GO:0043231;GO:0097306;GO:0043227;GO:0043565;GO:0009737;GO:0043229;GO:0003677;GO:0097305;GO:0043226;GO:0003676;GO:0071396;GO:0005622;GO:1901363;GO:0033993;GO:0097159;GO:0110165;GO:0009755;GO:0005488;GO:0032870;GO:0009725;GO:0071495;GO:0009719;GO:0045893;GO:1903508;GO:1902680;GO:0051254;GO:1901701;GO:0045935;GO:0071310;GO:0010557;GO:0031328;GO:…	abscisic acid-activated signaling pathway;DNA-binding transcription factor activity;nucleus;cellular response to abscisic acid stimulus;transcription regulator activity;intracellular membrane-bounded organelle;cellular response to alcohol;membrane-bounded organelle;sequence-specific DNA binding;response to abscisic acid;intracellular organelle;DNA binding;response to alcohol;organelle;nucleic aci…	MLOC_64571.1	HORVU1Hr1G074960	HORVU.MOREX.r3.3HG0299650	bZIP	G-box-binding factor 4;BZIP domain-containing protein	abscisic acid-activated signaling pathway;DNA-binding transcription factor activity;nucleus;cellular response to abscisic acid stimulus;transcription regulator activity;intracellular membrane-bounded organelle;cellular response to alcohol;membrane-bounded organelle;sequence-specific DNA binding;response to abscisic acid;intracellular organelle;DNA binding;response to alcohol;organelle;nucleic aci…
BaRT2v18chr7HG374240	drought.leaf-control.leaf	5.51309e-05	2.81298	up-regulated	Basic-leucine zipper transcription factor;Putative transcription factor kapC;BZIP domain-containing protein	GO:0003700;GO:0006355;GO:0000785;GO:0140110;GO:1903506;GO:0005694;GO:2001141;GO:0000978;GO:0043232;GO:0051252;GO:0000987;GO:0043228;GO:0019219;GO:0000977;GO:0043229;GO:2000112;GO:0000976;GO:0043226;GO:0010556;GO:0001067;GO:0005622;GO:0031326;GO:1990837;GO:0005634;GO:0009889;GO:0000981;GO:0043231;GO:0010468;GO:0003690;GO:0043227;GO:0051171;GO:0043565;GO:0110165;GO:0080090;GO:0003677;GO:0031323;GO:…	DNA-binding transcription factor activity;regulation of transcription, DNA-templated;chromatin;transcription regulator activity;regulation of nucleic acid-templated transcription;chromosome;regulation of RNA biosynthetic process;RNA polymerase II cis-regulatory region sequence-specific DNA binding;intracellular non-membrane-bounded organelle;regulation of RNA metabolic process;cis-regulatory regi…	MLOC_60894.2	HORVU7Hr1G117020	HORVU.MOREX.r3.7HG0727840	bZIP	Basic-leucine zipper transcription factor;Putative transcription factor kapC;BZIP domain-containing protein	DNA-binding transcription factor activity;regulation of transcription, DNA-templated;chromatin;transcription regulator activity;regulation of nucleic acid-templated transcription;chromosome;regulation of RNA biosynthetic process;RNA polymerase II cis-regulatory region sequence-specific DNA binding;intracellular non-membrane-bounded organelle;regulation of RNA metabolic process;cis-regulatory regi…
BaRT2v18chr7HG369690	drought.leaf-control.leaf	0.00268209	2.79771	up-regulated	Transcription factor GAMYB;Myb transcription factor	GO:0005634;GO:0043231;GO:0043227;GO:0043229;GO:0043226;GO:0005622;GO:0110165	nucleus;intracellular membrane-bounded organelle;membrane-bounded organelle;intracellular organelle;organelle;intracellular anatomical structure;cellular anatomical entity	MLOC_62436.1	HORVU3Hr1G079490	HORVU.MOREX.r3.7HG0719850	MYB	Transcription factor GAMYB;Myb transcription factor	nucleus;intracellular membrane-bounded organelle;membrane-bounded organelle;intracellular organelle;organelle;intracellular anatomical structure;cellular anatomical entity
BaRT2v18chr1HG047540	drought.leaf-control.leaf	0.00513827	2.77629	up-regulated	WRKY domain-containing protein	GO:0043565;GO:0005634;GO:0006355;GO:0003700;GO:1903506;GO:0043231;GO:0140110;GO:2001141;GO:0043227;GO:0051252;GO:0003677;GO:0043229;GO:0019219;GO:0003676;GO:0043226;GO:2000112;GO:0005622;GO:1901363;GO:0010556;GO:0097159;GO:0110165;GO:0031326;GO:0005488;GO:0009889;GO:0008934;GO:0010468;GO:0052834;GO:0051171;GO:0052745;GO:0080090;GO:0016791;GO:0031323;GO:0042578;GO:0060255;GO:0016788;GO:0019222;GO:…	sequence-specific DNA binding;nucleus;regulation of transcription, DNA-templated;DNA-binding transcription factor activity;regulation of nucleic acid-templated transcription;intracellular membrane-bounded organelle;transcription regulator activity;regulation of RNA biosynthetic process;membrane-bounded organelle;regulation of RNA metabolic process;DNA binding;intracellular organelle;regulation of…	MLOC_69575.1	HORVU5Hr1G096420	HORVU.MOREX.r3.1HG0092420	WRKY	WRKY domain-containing protein	sequence-specific DNA binding;nucleus;regulation of transcription, DNA-templated;DNA-binding transcription factor activity;regulation of nucleic acid-templated transcription;intracellular membrane-bounded organelle;transcription regulator activity;regulation of RNA biosynthetic process;membrane-bounded organelle;regulation of RNA metabolic process;DNA binding;intracellular organelle;regulation of…
BaRT2v18chr5HG265940	drought.root-control.root	2.79711e-05	2.76357	up-regulated	MADS-box transcription factor 14;MADS-box protein 5;MADS-box protein 1;Agamous-like MADS-box protein AGL8;MADS box transcription factor	GO:0000977;GO:0045944;GO:0005634;GO:0000976;GO:0045893;GO:0043231;GO:0001067;GO:1903508;GO:0043227;GO:1990837;GO:1902680;GO:0043229;GO:0003690;GO:0051254;GO:0043226;GO:0045935;GO:0046983;GO:0005622;GO:0010557;GO:0043565;GO:0000785;GO:0031328;GO:0005515;GO:0005694;GO:0009891;GO:0003700;GO:0043232;GO:0051173;GO:0140110;GO:0043228;GO:0010604;GO:0003677;GO:0016021;GO:0031325;GO:0003676;GO:0031224;GO:…	RNA polymerase II transcription regulatory region sequence-specific DNA binding;positive regulation of transcription by RNA polymerase II;nucleus;transcription regulatory region sequence-specific DNA binding;positive regulation of transcription, DNA-templated;intracellular membrane-bounded organelle;regulatory region nucleic acid binding;positive regulation of nucleic acid-templated transcription…	MLOC_61901.1	HORVU5Hr1G095630	HORVU.MOREX.r3.5HG0511210	MIKC_MADS	MADS-box transcription factor 14;MADS-box protein 5;MADS-box protein 1;Agamous-like MADS-box protein AGL8;MADS box transcription factor	RNA polymerase II transcription regulatory region sequence-specific DNA binding;positive regulation of transcription by RNA polymerase II;nucleus;transcription regulatory region sequence-specific DNA binding;positive regulation of transcription, DNA-templated;intracellular membrane-bounded organelle;regulatory region nucleic acid binding;positive regulation of nucleic acid-templated transcription…
BaRT2v18chr2HG097310	drought.leaf-control.leaf	0.0089718	2.73898	up-regulated	Ethylene-responsive transcription factor 2;Ethylene responsive transcription factor 1a;AP2/ERF domain-containing protein	GO:0003700;GO:0005634;GO:0006355;GO:0140110;GO:1903506;GO:0043231;GO:2001141;GO:0003677;GO:0043227;GO:0051252;GO:0003676;GO:0043229;GO:0019219;GO:0043226;GO:1901363;GO:2000112;GO:0005622;GO:0097159;GO:0010556;GO:0005488;GO:0110165;GO:0031326;GO:0009889;GO:0010468;GO:0051171;GO:0080090;GO:0031323;GO:0060255;GO:0019222;GO:0050794;GO:0050789;GO:0065007;GO:0009620;GO:0051707;GO:0043207;GO:0009607;GO:…	DNA-binding transcription factor activity;nucleus;regulation of transcription, DNA-templated;transcription regulator activity;regulation of nucleic acid-templated transcription;intracellular membrane-bounded organelle;regulation of RNA biosynthetic process;DNA binding;membrane-bounded organelle;regulation of RNA metabolic process;nucleic acid binding;intracellular organelle;regulation of nucleoba…	MLOC_70692.1	HORVU6Hr1G062380	HORVU.MOREX.r3.6HG0600160	ERF	Ethylene-responsive transcription factor 2;Ethylene responsive transcription factor 1a;AP2/ERF domain-containing protein	DNA-binding transcription factor activity;nucleus;regulation of transcription, DNA-templated;transcription regulator activity;regulation of nucleic acid-templated transcription;intracellular membrane-bounded organelle;regulation of RNA biosynthetic process;DNA binding;membrane-bounded organelle;regulation of RNA metabolic process;nucleic acid binding;intracellular organelle;regulation of nucleoba…
BaRT2v18chr2HG100530	drought.root-control.root	0.00252081	2.73699	up-regulated	0	0	0	MLOC_10399.1	HORVU7Hr1G118520	HORVU.MOREX.r3.2HG0194820	bZIP	0	0
BaRT2v18chr7HG354890	drought.leaf-control.leaf	0.00284821	2.72911	up-regulated	Heat stress transcription factor B-2b	GO:0043565;GO:0005634;GO:0006355;GO:0003700;GO:1903506;GO:0043231;GO:0140110;GO:2001141;GO:0043227;GO:0051252;GO:0003677;GO:0043229;GO:0019219;GO:0000978;GO:0043226;GO:2000112;GO:0000987;GO:0005622;GO:0010556;GO:0003676;GO:0016021;GO:0031326;GO:0000977;GO:0031224;GO:0009889;GO:0000976;GO:0016020;GO:0010468;GO:0001067;GO:0110165;GO:0051171;GO:1990837;GO:0080090;GO:0003690;GO:0031323;GO:1901363;GO:…	sequence-specific DNA binding;nucleus;regulation of transcription, DNA-templated;DNA-binding transcription factor activity;regulation of nucleic acid-templated transcription;intracellular membrane-bounded organelle;transcription regulator activity;regulation of RNA biosynthetic process;membrane-bounded organelle;regulation of RNA metabolic process;DNA binding;intracellular organelle;regulation of…	MLOC_57709.3	HORVU7Hr1G056820	HORVU.MOREX.r3.7HG0686980	HSF	Heat stress transcription factor B-2b	sequence-specific DNA binding;nucleus;regulation of transcription, DNA-templated;DNA-binding transcription factor activity;regulation of nucleic acid-templated transcription;intracellular membrane-bounded organelle;transcription regulator activity;regulation of RNA biosynthetic process;membrane-bounded organelle;regulation of RNA metabolic process;DNA binding;intracellular organelle;regulation of…
BaRT2v18chr7HG383730	drought.root-control.root	1.18087e-05	2.71221	up-regulated	NF-X1-type zinc finger protein NFXL1;Transcriptional repressor NF-X1	GO:0008270;GO:0005634;GO:0006355;GO:0003700;GO:1903506;GO:0043231;GO:0140110;GO:2001141;GO:0043227;GO:0046914;GO:0051252;GO:0043229;GO:0019219;GO:0046872;GO:0043226;GO:2000112;GO:0043169;GO:0005622;GO:0010556;GO:0000977;GO:0110165;GO:0031326;GO:0000976;GO:0016021;GO:0009889;GO:0001067;GO:0031224;GO:0010468;GO:1990837;GO:0016020;GO:0051171;GO:0043167;GO:0080090;GO:0000981;GO:0031323;GO:0003690;GO:…	zinc ion binding;nucleus;regulation of transcription, DNA-templated;DNA-binding transcription factor activity;regulation of nucleic acid-templated transcription;intracellular membrane-bounded organelle;transcription regulator activity;regulation of RNA biosynthetic process;membrane-bounded organelle;transition metal ion binding;regulation of RNA metabolic process;intracellular organelle;regulatio…	MLOC_4879.2	HORVU7Hr1G115270	HORVU.MOREX.r3.7HG0745210	NF-X1	NF-X1-type zinc finger protein NFXL1;Transcriptional repressor NF-X1	zinc ion binding;nucleus;regulation of transcription, DNA-templated;DNA-binding transcription factor activity;regulation of nucleic acid-templated transcription;intracellular membrane-bounded organelle;transcription regulator activity;regulation of RNA biosynthetic process;membrane-bounded organelle;transition metal ion binding;regulation of RNA metabolic process;intracellular organelle;regulatio…
BaRT2v18chr3HG124980	drought.leaf-control.leaf	2.10608e-08	2.65837	up-regulated	Transcription factor MYB1R1;Putative malic enzyme;transcription factor MYBS3;Myb family transcription factor;HTH myb-type domain-containing protein	GO:0005634;GO:0003677;GO:0009723;GO:0008270;GO:0043231;GO:0009739;GO:0043227;GO:0046914;GO:0009733;GO:0003676;GO:0043229;GO:0033993;GO:0043226;GO:0009725;GO:0046872;GO:0009719;GO:0043169;GO:0005622;GO:1901700;GO:1901363;GO:0110165;GO:0010033;GO:0097159;GO:0042221;GO:0043167;GO:0005488;GO:0050896;GO:0005634;GO:0003677;GO:0009723;GO:0043231;GO:0003676;GO:0009739;GO:0043227;GO:0008270;GO:0009733;GO:…	nucleus;DNA binding;response to ethylene;zinc ion binding;intracellular membrane-bounded organelle;response to gibberellin;membrane-bounded organelle;transition metal ion binding;response to auxin;nucleic acid binding;intracellular organelle;response to lipid;organelle;response to hormone;metal ion binding;response to endogenous stimulus;cation binding;intracellular anatomical structure;response …	MLOC_72275.1	HORVU1Hr1G056020	HORVU.MOREX.r3.3HG0236900	MYB_related	Transcription factor MYB1R1;Putative malic enzyme;transcription factor MYBS3;Myb family transcription factor;HTH myb-type domain-containing protein	nucleus;DNA binding;response to ethylene;zinc ion binding;intracellular membrane-bounded organelle;response to gibberellin;membrane-bounded organelle;transition metal ion binding;response to auxin;nucleic acid binding;intracellular organelle;response to lipid;organelle;response to hormone;metal ion binding;response to endogenous stimulus;cation binding;intracellular anatomical structure;response …
BaRT2v18chr6HG315680	drought.leaf-control.leaf	0.000306855	2.64731	up-regulated	Myb transcription factor;Typical P-type R2R3 Myb protein (Fragment)	GO:0000976;GO:0005634;GO:0030154;GO:0001067;GO:0048869;GO:0043231;GO:1990837;GO:0032502;GO:0043227;GO:0003690;GO:0043229;GO:0010597;GO:0043565;GO:0043226;GO:0031540;GO:0003677;GO:0005622;GO:0009962;GO:0003676;GO:0031537;GO:0110165;GO:1901363;GO:0019372;GO:0097159;GO:0006690;GO:0005488;GO:0007623;GO:0048511;GO:0009423;GO:0046417;GO:0043650;GO:0009987;GO:0006631;GO:0043648;GO:0032787;GO:0044255;GO:…	transcription regulatory region sequence-specific DNA binding;nucleus;cell differentiation;regulatory region nucleic acid binding;cellular developmental process;intracellular membrane-bounded organelle;sequence-specific double-stranded DNA binding;developmental process;membrane-bounded organelle;double-stranded DNA binding;intracellular organelle;green leaf volatile biosynthetic process;sequence-…	MLOC_62436.1	HORVU5Hr1G081770	HORVU.MOREX.r3.6HG0612680	MYB	Myb transcription factor;Typical P-type R2R3 Myb protein (Fragment)	transcription regulatory region sequence-specific DNA binding;nucleus;cell differentiation;regulatory region nucleic acid binding;cellular developmental process;intracellular membrane-bounded organelle;sequence-specific double-stranded DNA binding;developmental process;membrane-bounded organelle;double-stranded DNA binding;intracellular organelle;green leaf volatile biosynthetic process;sequence-…
BaRT2v18chr1HG035550	drought.leaf-control.leaf	1.95779e-08	2.60074	up-regulated	Nuclear transcription factor Y subunit B-8	GO:0016602;GO:0001228;GO:0045944;GO:0001216;GO:0090575;GO:0045893;GO:0046982;GO:0005667;GO:1903508;GO:0000981;GO:1902680;GO:0140513;GO:0051254;GO:0046983;GO:0005634;GO:0045935;GO:0043565;GO:0032991;GO:0010557;GO:0005515;GO:0043231;GO:0031328;GO:0003700;GO:0043227;GO:0009891;GO:0140110;GO:0043229;GO:0051173;GO:0003677;GO:0043226;GO:0010604;GO:0003676;GO:0005622;GO:0031325;GO:0000978;GO:0110165;GO:…	CCAAT-binding factor complex;DNA-binding transcription activator activity, RNA polymerase II-specific;positive regulation of transcription by RNA polymerase II;DNA-binding transcription activator activity;RNA polymerase II transcription regulator complex;positive regulation of transcription, DNA-templated;protein heterodimerization activity;transcription regulator complex;positive regulation of n…	MLOC_70684.1	HORVU1Hr1G071620	HORVU.MOREX.r3.1HG0072890	NF-YB	Nuclear transcription factor Y subunit B-8	CCAAT-binding factor complex;DNA-binding transcription activator activity, RNA polymerase II-specific;positive regulation of transcription by RNA polymerase II;DNA-binding transcription activator activity;RNA polymerase II transcription regulator complex;positive regulation of transcription, DNA-templated;protein heterodimerization activity;transcription regulator complex;positive regulation of n…
BaRT2v18chr1HG046820	drought.leaf-control.leaf	8.4784e-05	2.58299	up-regulated	Zinc finger CCCH domain-containing protein 9;Butyrate response factor 1	GO:0003677;GO:0046872;GO:0043169;GO:0003676;GO:0043167;GO:1901363;GO:0097159;GO:0005488;GO:0003677;GO:0046872;GO:0043169;GO:0003676;GO:0043167;GO:1901363;GO:0097159;GO:0005488	DNA binding;metal ion binding;cation binding;nucleic acid binding;ion binding;heterocyclic compound binding;organic cyclic compound binding;binding;DNA binding;metal ion binding;cation binding;nucleic acid binding;ion binding;heterocyclic compound binding;organic cyclic compound binding;binding	MLOC_58450.2	HORVU5Hr1G012500	HORVU.MOREX.r3.1HG0091060	C3H	Zinc finger CCCH domain-containing protein 9;Butyrate response factor 1	DNA binding;metal ion binding;cation binding;nucleic acid binding;ion binding;heterocyclic compound binding;organic cyclic compound binding;binding;DNA binding;metal ion binding;cation binding;nucleic acid binding;ion binding;heterocyclic compound binding;organic cyclic compound binding;binding
BaRT2v18chr3HG127490	drought.root-control.root	0.0025651	2.56757	up-regulated	HTH myb-type domain-containing protein;Protein REVEILLE 8 isoform A;MYB transcription factor;MYBR domain class transcription factor	GO:0005634;GO:0003677;GO:0042752;GO:0043231;GO:0003676;GO:0050789;GO:0043227;GO:1901363;GO:0065007;GO:0043229;GO:0097159;GO:0043226;GO:0005488;GO:0005622;GO:0110165;GO:0016021;GO:0031224;GO:0016020	nucleus;DNA binding;regulation of circadian rhythm;intracellular membrane-bounded organelle;nucleic acid binding;regulation of biological process;membrane-bounded organelle;heterocyclic compound binding;biological regulation;intracellular organelle;organic cyclic compound binding;organelle;binding;intracellular anatomical structure;cellular anatomical entity;integral component of membrane;intrins…	MLOC_59913.1	HORVU6Hr1G066000	HORVU.MOREX.r3.3HG0242340	MYB_related	HTH myb-type domain-containing protein;Protein REVEILLE 8 isoform A;MYB transcription factor;MYBR domain class transcription factor	nucleus;DNA binding;regulation of circadian rhythm;intracellular membrane-bounded organelle;nucleic acid binding;regulation of biological process;membrane-bounded organelle;heterocyclic compound binding;biological regulation;intracellular organelle;organic cyclic compound binding;organelle;binding;intracellular anatomical structure;cellular anatomical entity;integral component of membrane;intrins…
BaRT2v18chr7HG333760	drought.leaf-control.leaf	0.000263304	2.54991	up-regulated	NAC domain-containing protein;Putative NAM (No apical meristem) protein	GO:0006355;GO:0003677;GO:1903506;GO:0003676;GO:2001141;GO:1901363;GO:0051252;GO:0097159;GO:0019219;GO:0005488;GO:2000112;GO:0010556;GO:0031326;GO:0009889;GO:0010468;GO:0051171;GO:0080090;GO:0031323;GO:0060255;GO:0019222;GO:0050794;GO:0050789;GO:0065007	regulation of transcription, DNA-templated;DNA binding;regulation of nucleic acid-templated transcription;nucleic acid binding;regulation of RNA biosynthetic process;heterocyclic compound binding;regulation of RNA metabolic process;organic cyclic compound binding;regulation of nucleobase-containing compound metabolic process;binding;regulation of cellular macromolecule biosynthetic process;regula…	MLOC_17128.1	HORVU7Hr1G012780	HORVU.MOREX.r3.7HG0644360	NAC	NAC domain-containing protein;Putative NAM (No apical meristem) protein	regulation of transcription, DNA-templated;DNA binding;regulation of nucleic acid-templated transcription;nucleic acid binding;regulation of RNA biosynthetic process;heterocyclic compound binding;regulation of RNA metabolic process;organic cyclic compound binding;regulation of nucleobase-containing compound metabolic process;binding;regulation of cellular macromolecule biosynthetic process;regula…
BaRT2v18chr5HG242190	drought.root-control.root	0.00327647	2.54659	up-regulated	GeBP transcription factor;Putative transcription factor;Mediator-associated protein 1;probable transcription factor At5g28040	GO:0006355;GO:0005634;GO:1903506;GO:0043231;GO:2001141;GO:0043227;GO:0051252;GO:0043229;GO:0019219;GO:0043226;GO:2000112;GO:0005622;GO:0010556;GO:0110165;GO:0031326;GO:0009889;GO:0010468;GO:0051171;GO:0080090;GO:0031323;GO:0060255;GO:0019222;GO:0050794;GO:0050789;GO:0065007;GO:0006355;GO:0005634;GO:1903506;GO:0043231;GO:2001141;GO:0043227;GO:0051252;GO:0043229;GO:0019219;GO:0043226;GO:2000112;GO:…	regulation of transcription, DNA-templated;nucleus;regulation of nucleic acid-templated transcription;intracellular membrane-bounded organelle;regulation of RNA biosynthetic process;membrane-bounded organelle;regulation of RNA metabolic process;intracellular organelle;regulation of nucleobase-containing compound metabolic process;organelle;regulation of cellular macromolecule biosynthetic process…	MLOC_76252.1	HORVU3Hr1G034150	HORVU.MOREX.r3.3HG0252380	GeBP	GeBP transcription factor;Putative transcription factor;Mediator-associated protein 1;probable transcription factor At5g28040	regulation of transcription, DNA-templated;nucleus;regulation of nucleic acid-templated transcription;intracellular membrane-bounded organelle;regulation of RNA biosynthetic process;membrane-bounded organelle;regulation of RNA metabolic process;intracellular organelle;regulation of nucleobase-containing compound metabolic process;organelle;regulation of cellular macromolecule biosynthetic process…
BaRT2v18chr2HG060790	drought.leaf-control.leaf	1.9479e-06	2.41297	up-regulated	DDT domain-containing protein	GO:0005634;GO:0003677;GO:0006357;GO:0043231;GO:0003676;GO:0006355;GO:0043227;GO:1901363;GO:1903506;GO:0043229;GO:0097159;GO:2001141;GO:0043226;GO:0000981;GO:0051252;GO:0005622;GO:0000978;GO:0019219;GO:0000987;GO:0005667;GO:2000112;GO:0005488;GO:0010556;GO:0032991;GO:0000977;GO:0031326;GO:0110165;GO:0000976;GO:0009889;GO:0001067;GO:0010468;GO:1990837;GO:0051171;GO:0003700;GO:0080090;GO:0003690;GO:…	nucleus;DNA binding;regulation of transcription by RNA polymerase II;intracellular membrane-bounded organelle;nucleic acid binding;regulation of transcription, DNA-templated;membrane-bounded organelle;heterocyclic compound binding;regulation of nucleic acid-templated transcription;intracellular organelle;organic cyclic compound binding;regulation of RNA biosynthetic process;organelle;DNA-binding …	MLOC_6327.3	HORVU2Hr1G021950	HORVU.MOREX.r3.2HG0116070	HB-other	DDT domain-containing protein	nucleus;DNA binding;regulation of transcription by RNA polymerase II;intracellular membrane-bounded organelle;nucleic acid binding;regulation of transcription, DNA-templated;membrane-bounded organelle;heterocyclic compound binding;regulation of nucleic acid-templated transcription;intracellular organelle;organic cyclic compound binding;regulation of RNA biosynthetic process;organelle;DNA-binding …
BaRT2v18chr3HG132200	drought.leaf-control.leaf	9.68019e-07	2.40673	up-regulated	WRKY domain-containing protein;Drought resistance protein	GO:0043565;GO:0005634;GO:0006355;GO:0003700;GO:1903506;GO:0043231;GO:0140110;GO:2001141;GO:0043227;GO:0051252;GO:0003677;GO:0043229;GO:0019219;GO:0003676;GO:0043226;GO:2000112;GO:0005622;GO:1901363;GO:0010556;GO:0097159;GO:0110165;GO:0031326;GO:0005488;GO:0009889;GO:0004821;GO:0010468;GO:0004812;GO:0051171;GO:0016875;GO:0080090;GO:0140101;GO:0031323;GO:0016874;GO:0060255;GO:0140098;GO:0019222;GO:…	sequence-specific DNA binding;nucleus;regulation of transcription, DNA-templated;DNA-binding transcription factor activity;regulation of nucleic acid-templated transcription;intracellular membrane-bounded organelle;transcription regulator activity;regulation of RNA biosynthetic process;membrane-bounded organelle;regulation of RNA metabolic process;DNA binding;intracellular organelle;regulation of…	MLOC_68299.2	HORVU6Hr1G028790	HORVU.MOREX.r3.3HG0251900	WRKY	WRKY domain-containing protein;Drought resistance protein	sequence-specific DNA binding;nucleus;regulation of transcription, DNA-templated;DNA-binding transcription factor activity;regulation of nucleic acid-templated transcription;intracellular membrane-bounded organelle;transcription regulator activity;regulation of RNA biosynthetic process;membrane-bounded organelle;regulation of RNA metabolic process;DNA binding;intracellular organelle;regulation of…
BaRT2v18chr5HG273130	drought.root-control.root	0.00127811	2.40477	up-regulated	BZIP domain-containing protein;G-box-binding factor 1	GO:0003700;GO:0006355;GO:0005634;GO:0140110;GO:1903506;GO:0043231;GO:2001141;GO:0043565;GO:0043227;GO:0051252;GO:0003677;GO:0043229;GO:0019219;GO:0003676;GO:0043226;GO:2000112;GO:1901363;GO:0005622;GO:0010556;GO:0097159;GO:0110165;GO:0031326;GO:0005488;GO:0009889;GO:0010468;GO:0051171;GO:0080090;GO:0031323;GO:0060255;GO:0019222;GO:0050794;GO:0050789;GO:0065007;GO:0009738;GO:0071215;GO:0097306;GO:…	DNA-binding transcription factor activity;regulation of transcription, DNA-templated;nucleus;transcription regulator activity;regulation of nucleic acid-templated transcription;intracellular membrane-bounded organelle;regulation of RNA biosynthetic process;sequence-specific DNA binding;membrane-bounded organelle;regulation of RNA metabolic process;DNA binding;intracellular organelle;regulation of…	MLOC_79342.2	HORVU0Hr1G013950	HORVU.MOREX.r3.5HG0523210	bZIP	BZIP domain-containing protein;G-box-binding factor 1	DNA-binding transcription factor activity;regulation of transcription, DNA-templated;nucleus;transcription regulator activity;regulation of nucleic acid-templated transcription;intracellular membrane-bounded organelle;regulation of RNA biosynthetic process;sequence-specific DNA binding;membrane-bounded organelle;regulation of RNA metabolic process;DNA binding;intracellular organelle;regulation of…
BaRT2v18chr5HG232610	drought.root-control.root	0.00191629	2.33455	up-regulated	Zinc finger CCCH domain-containing protein 30	GO:0003677;GO:0010494;GO:0006412;GO:0046872;GO:0000932;GO:0043043;GO:0043169;GO:0036464;GO:0006518;GO:0003676;GO:0035770;GO:0043604;GO:0043167;GO:0099080;GO:0043603;GO:1901363;GO:0043232;GO:0010467;GO:0097159;GO:0043228;GO:0034645;GO:0005488;GO:0009059;GO:0043229;GO:0003723;GO:0044267;GO:0043226;GO:0044271;GO:0005737;GO:1901566;GO:0005622;GO:0019538;GO:0110165;GO:0044260;GO:0044249;GO:1901576;GO:…	DNA binding;cytoplasmic stress granule;translation;metal ion binding;P-body;peptide biosynthetic process;cation binding;cytoplasmic ribonucleoprotein granule;peptide metabolic process;nucleic acid binding;ribonucleoprotein granule;amide biosynthetic process;ion binding;supramolecular complex;cellular amide metabolic process;heterocyclic compound binding;intracellular non-membrane-bounded organell…	MLOC_66631.4	HORVU3Hr1G019510	HORVU.MOREX.r3.5HG0447610	C3H	Zinc finger CCCH domain-containing protein 30	DNA binding;cytoplasmic stress granule;translation;metal ion binding;P-body;peptide biosynthetic process;cation binding;cytoplasmic ribonucleoprotein granule;peptide metabolic process;nucleic acid binding;ribonucleoprotein granule;amide biosynthetic process;ion binding;supramolecular complex;cellular amide metabolic process;heterocyclic compound binding;intracellular non-membrane-bounded organell…
BaRT2v18chr4HG197280	drought.leaf-control.leaf	0.00128952	2.26427	up-regulated	WRKY domain-containing protein;WRKY40 transcription factor (Fragment)	GO:0043565;GO:0005634;GO:0006355;GO:0003700;GO:1903506;GO:0043231;GO:0140110;GO:2001141;GO:0043227;GO:0051252;GO:0003677;GO:0043229;GO:0019219;GO:0003676;GO:0043226;GO:2000112;GO:0005622;GO:1901363;GO:0010556;GO:0097159;GO:0110165;GO:0031326;GO:0005488;GO:0009889;GO:0010468;GO:0051171;GO:0080090;GO:0031323;GO:0060255;GO:0019222;GO:0050794;GO:0050789;GO:0065007	sequence-specific DNA binding;nucleus;regulation of transcription, DNA-templated;DNA-binding transcription factor activity;regulation of nucleic acid-templated transcription;intracellular membrane-bounded organelle;transcription regulator activity;regulation of RNA biosynthetic process;membrane-bounded organelle;regulation of RNA metabolic process;DNA binding;intracellular organelle;regulation of…	MLOC_57764.2	HORVU4Hr1G052010	HORVU.MOREX.r3.4HG0380330	WRKY	WRKY domain-containing protein;WRKY40 transcription factor (Fragment)	sequence-specific DNA binding;nucleus;regulation of transcription, DNA-templated;DNA-binding transcription factor activity;regulation of nucleic acid-templated transcription;intracellular membrane-bounded organelle;transcription regulator activity;regulation of RNA biosynthetic process;membrane-bounded organelle;regulation of RNA metabolic process;DNA binding;intracellular organelle;regulation of…
BaRT2v18chr7HG354140	drought.leaf-control.leaf	0.00383819	2.26065	up-regulated	Ethylene-responsive transcription factor ERF112;Ethylene-responsive transcription factor ERF114;AP2/ERF domain-containing protein	GO:0003700;GO:0005634;GO:0006355;GO:0140110;GO:1903506;GO:0043231;GO:2001141;GO:0003677;GO:0043227;GO:0051252;GO:0003676;GO:0043229;GO:0019219;GO:0043226;GO:1901363;GO:2000112;GO:0005622;GO:0097159;GO:0010556;GO:0005488;GO:0110165;GO:0031326;GO:0009889;GO:0010468;GO:0051171;GO:0080090;GO:0031323;GO:0060255;GO:0019222;GO:0050794;GO:0050789;GO:0065007;GO:0006952;GO:0006950;GO:0050896	DNA-binding transcription factor activity;nucleus;regulation of transcription, DNA-templated;transcription regulator activity;regulation of nucleic acid-templated transcription;intracellular membrane-bounded organelle;regulation of RNA biosynthetic process;DNA binding;membrane-bounded organelle;regulation of RNA metabolic process;nucleic acid binding;intracellular organelle;regulation of nucleoba…	---NA---	---NA---	---NA---	ERF	Ethylene-responsive transcription factor ERF112;Ethylene-responsive transcription factor ERF114;AP2/ERF domain-containing protein	DNA-binding transcription factor activity;nucleus;regulation of transcription, DNA-templated;transcription regulator activity;regulation of nucleic acid-templated transcription;intracellular membrane-bounded organelle;regulation of RNA biosynthetic process;DNA binding;membrane-bounded organelle;regulation of RNA metabolic process;nucleic acid binding;intracellular organelle;regulation of nucleoba…
BaRT2v18chr3HG153860	drought.root-control.root	0.00491746	2.19938	up-regulated	Stress-induced transcription factor NAC1;NAC domain-containing protein;Stress-induced transcription factor SNAC1	GO:0006355;GO:0003677;GO:0005634;GO:1903506;GO:0003676;GO:0043231;GO:2001141;GO:1901363;GO:0043227;GO:0051252;GO:0097159;GO:0043229;GO:0019219;GO:0005488;GO:0043226;GO:2000112;GO:0042803;GO:0005622;GO:0010556;GO:0042802;GO:0110165;GO:0031326;GO:0046983;GO:0009889;GO:0043565;GO:0010468;GO:0005515;GO:0051171;GO:0080090;GO:0031323;GO:0060255;GO:0019222;GO:0050794;GO:0050789;GO:0065007;GO:1901002;GO:…	regulation of transcription, DNA-templated;DNA binding;nucleus;regulation of nucleic acid-templated transcription;nucleic acid binding;intracellular membrane-bounded organelle;regulation of RNA biosynthetic process;heterocyclic compound binding;membrane-bounded organelle;regulation of RNA metabolic process;organic cyclic compound binding;intracellular organelle;regulation of nucleobase-containing…	MLOC_8116.1	HORVU3Hr1G080100	HORVU.MOREX.r3.3HG0296630	NAC	Stress-induced transcription factor NAC1;NAC domain-containing protein;Stress-induced transcription factor SNAC1	regulation of transcription, DNA-templated;DNA binding;nucleus;regulation of nucleic acid-templated transcription;nucleic acid binding;intracellular membrane-bounded organelle;regulation of RNA biosynthetic process;heterocyclic compound binding;membrane-bounded organelle;regulation of RNA metabolic process;organic cyclic compound binding;intracellular organelle;regulation of nucleobase-containing…
BaRT2v18chr3HG117250	drought.leaf-control.leaf	0.00126057	2.17147	up-regulated	Transcription factor MYB62;Transcription factor MYB108;Trichome differentiation protein GL1-like;MYB transcription factor	GO:0005634;GO:0043565;GO:0006355;GO:0043231;GO:1903506;GO:0003677;GO:0043227;GO:2001141;GO:0003676;GO:0051252;GO:0043229;GO:1901363;GO:0019219;GO:0043226;GO:0097159;GO:2000112;GO:0005622;GO:0005488;GO:0010556;GO:0003824;GO:0110165;GO:0031326;GO:0009889;GO:0010468;GO:0051171;GO:0080090;GO:0031323;GO:0060255;GO:0019222;GO:0050794;GO:0050789;GO:0065007	nucleus;sequence-specific DNA binding;regulation of transcription, DNA-templated;intracellular membrane-bounded organelle;regulation of nucleic acid-templated transcription;DNA binding;membrane-bounded organelle;regulation of RNA biosynthetic process;nucleic acid binding;regulation of RNA metabolic process;intracellular organelle;heterocyclic compound binding;regulation of nucleobase-containing c…	MLOC_16037.3	HORVU2Hr1G016380	HORVU.MOREX.r3.3HG0222330	MYB	Transcription factor MYB62;Transcription factor MYB108;Trichome differentiation protein GL1-like;MYB transcription factor	nucleus;sequence-specific DNA binding;regulation of transcription, DNA-templated;intracellular membrane-bounded organelle;regulation of nucleic acid-templated transcription;DNA binding;membrane-bounded organelle;regulation of RNA biosynthetic process;nucleic acid binding;regulation of RNA metabolic process;intracellular organelle;heterocyclic compound binding;regulation of nucleobase-containing c…
BaRT2v18chr5HG269300	drought.leaf-control.leaf	0.00594217	2.16813	up-regulated	Transcription factor PCF6;Transcription factor TCP2;TCP domain-containing protein;CINCINNATA-like protein 4 (Fragment)	GO:2000032;GO:0003700;GO:0005634;GO:1905428;GO:0140110;GO:0043231;GO:0060688;GO:0043227;GO:0043565;GO:0006355;GO:0043229;GO:0003677;GO:1903506;GO:0043226;GO:0003676;GO:2001141;GO:0005622;GO:1901363;GO:0051252;GO:0097159;GO:0110165;GO:0019219;GO:0005488;GO:2000112;GO:0010556;GO:0031326;GO:0009889;GO:0051239;GO:0010468;GO:0051171;GO:0080090;GO:0031323;GO:0060255;GO:0019222;GO:0050794;GO:0050789;GO:…	regulation of secondary shoot formation;DNA-binding transcription factor activity;nucleus;regulation of plant organ formation;transcription regulator activity;intracellular membrane-bounded organelle;regulation of morphogenesis of a branching structure;membrane-bounded organelle;sequence-specific DNA binding;regulation of transcription, DNA-templated;intracellular organelle;DNA binding;regulation…	MLOC_63989.1	HORVU5Hr1G103400	HORVU.MOREX.r3.5HG0516680	TCP	Transcription factor PCF6;Transcription factor TCP2;TCP domain-containing protein;CINCINNATA-like protein 4 (Fragment)	regulation of secondary shoot formation;DNA-binding transcription factor activity;nucleus;regulation of plant organ formation;transcription regulator activity;intracellular membrane-bounded organelle;regulation of morphogenesis of a branching structure;membrane-bounded organelle;sequence-specific DNA binding;regulation of transcription, DNA-templated;intracellular organelle;DNA binding;regulation…
BaRT2v18chr7HG361500	drought.root-control.root	0.00177208	2.16206	up-regulated	Inducer of CBF expression;Transcription factor ICE1;BHLH domain-containing protein;Basic helix-loop-helix DNA-binding superfamily protein, putative isoform 2 (Fragment);Helix-loop-helix DNA-binding domain containing protein, expressed	GO:0046983;GO:0005634;GO:0006355;GO:0005515;GO:0043231;GO:1903506;GO:0043565;GO:0043227;GO:2001141;GO:0005488;GO:0043229;GO:0051252;GO:0003700;GO:0043226;GO:0019219;GO:0140110;GO:2000112;GO:0005622;GO:0010556;GO:0003677;GO:0110165;GO:0031326;GO:0003676;GO:0009889;GO:0047940;GO:0010468;GO:1901363;GO:0051171;GO:0097159;GO:0080090;GO:0016773;GO:0031323;GO:0016301;GO:0060255;GO:0016772;GO:0019222;GO:…	protein dimerization activity;nucleus;regulation of transcription, DNA-templated;protein binding;intracellular membrane-bounded organelle;regulation of nucleic acid-templated transcription;sequence-specific DNA binding;membrane-bounded organelle;regulation of RNA biosynthetic process;binding;intracellular organelle;regulation of RNA metabolic process;DNA-binding transcription factor activity;orga…	MLOC_52192.1	HORVU7Hr1G074490	HORVU.MOREX.r3.7HG0703220	bHLH	Inducer of CBF expression;Transcription factor ICE1;BHLH domain-containing protein;Basic helix-loop-helix DNA-binding superfamily protein, putative isoform 2 (Fragment);Helix-loop-helix DNA-binding domain containing protein, expressed	protein dimerization activity;nucleus;regulation of transcription, DNA-templated;protein binding;intracellular membrane-bounded organelle;regulation of nucleic acid-templated transcription;sequence-specific DNA binding;membrane-bounded organelle;regulation of RNA biosynthetic process;binding;intracellular organelle;regulation of RNA metabolic process;DNA-binding transcription factor activity;orga…
BaRT2v18chr7HG342000	drought.root-control.root	1.45479e-05	2.14551	up-regulated	Ethylene response factor;Ethylene-responsive transcription factor 1;Ethylene-responsive element binding protein 1;AP2/ERF domain-containing protein	GO:0003700;GO:0005634;GO:0006355;GO:0140110;GO:1903506;GO:0043231;GO:2001141;GO:0003677;GO:0043227;GO:0051252;GO:0003676;GO:0043229;GO:0019219;GO:0043226;GO:1901363;GO:2000112;GO:0005622;GO:0097159;GO:0010556;GO:0005488;GO:0110165;GO:0031326;GO:0004674;GO:0009889;GO:0004672;GO:0010468;GO:0016773;GO:0051171;GO:0016301;GO:0080090;GO:0140096;GO:0031323;GO:0016772;GO:0060255;GO:0005524;GO:0019222;GO:…	DNA-binding transcription factor activity;nucleus;regulation of transcription, DNA-templated;transcription regulator activity;regulation of nucleic acid-templated transcription;intracellular membrane-bounded organelle;regulation of RNA biosynthetic process;DNA binding;membrane-bounded organelle;regulation of RNA metabolic process;nucleic acid binding;intracellular organelle;regulation of nucleoba…	MLOC_18529.1	HORVU7Hr1G032750	HORVU.MOREX.r3.7HG0661060	ERF	Ethylene response factor;Ethylene-responsive transcription factor 1;Ethylene-responsive element binding protein 1;AP2/ERF domain-containing protein	DNA-binding transcription factor activity;nucleus;regulation of transcription, DNA-templated;transcription regulator activity;regulation of nucleic acid-templated transcription;intracellular membrane-bounded organelle;regulation of RNA biosynthetic process;DNA binding;membrane-bounded organelle;regulation of RNA metabolic process;nucleic acid binding;intracellular organelle;regulation of nucleoba…
BaRT2v18chr5HG222010	drought.leaf-control.leaf	0.00011511	2.13248	up-regulated	BHLH domain-containing protein;Transcription factor bHLH25;Transcription factor bHLH18	GO:0046983;GO:0005634;GO:0006355;GO:0005515;GO:1903506;GO:0043231;GO:0005488;GO:2001141;GO:0043227;GO:0043565;GO:0051252;GO:0043229;GO:0003700;GO:0019219;GO:0043226;GO:0140110;GO:2000112;GO:0005622;GO:0010556;GO:0003677;GO:0016021;GO:0031326;GO:0003676;GO:0031224;GO:0009889;GO:1901363;GO:0016020;GO:0010468;GO:0097159;GO:0110165;GO:0051171;GO:0080090;GO:0031323;GO:0060255;GO:0019222;GO:0050794;GO:…	protein dimerization activity;nucleus;regulation of transcription, DNA-templated;protein binding;regulation of nucleic acid-templated transcription;intracellular membrane-bounded organelle;binding;regulation of RNA biosynthetic process;membrane-bounded organelle;sequence-specific DNA binding;regulation of RNA metabolic process;intracellular organelle;DNA-binding transcription factor activity;regu…	MLOC_52192.1	HORVU5Hr1G002090	HORVU.MOREX.r3.5HG0421420	bHLH	BHLH domain-containing protein;Transcription factor bHLH25;Transcription factor bHLH18	protein dimerization activity;nucleus;regulation of transcription, DNA-templated;protein binding;regulation of nucleic acid-templated transcription;intracellular membrane-bounded organelle;binding;regulation of RNA biosynthetic process;membrane-bounded organelle;sequence-specific DNA binding;regulation of RNA metabolic process;intracellular organelle;DNA-binding transcription factor activity;regu…
BaRT2v18chr1HG003630	drought.leaf-control.leaf	0.000172569	2.11606	up-regulated	B3 domain-containing protein;TF-B3 domain-containing protein	GO:0005634;GO:0003677;GO:0043231;GO:0003676;GO:0043227;GO:1901363;GO:0043229;GO:0097159;GO:0043226;GO:0005488;GO:0005622;GO:0110165;GO:0005634;GO:0003677;GO:0043231;GO:0003676;GO:0043227;GO:1901363;GO:0043229;GO:0097159;GO:0043226;GO:0005488;GO:0005622;GO:0110165;GO:0005634;GO:0003677;GO:0043231;GO:0003676;GO:0043227;GO:1901363;GO:0043229;GO:0097159;GO:0043226;GO:0005488;GO:0005622;GO:0110165;GO:…	nucleus;DNA binding;intracellular membrane-bounded organelle;nucleic acid binding;membrane-bounded organelle;heterocyclic compound binding;intracellular organelle;organic cyclic compound binding;organelle;binding;intracellular anatomical structure;cellular anatomical entity;nucleus;DNA binding;intracellular membrane-bounded organelle;nucleic acid binding;membrane-bounded organelle;heterocyclic co…	MLOC_60460.4	HORVU1Hr1G007010	HORVU.MOREX.r3.1HG0007370	B3	B3 domain-containing protein;TF-B3 domain-containing protein	nucleus;DNA binding;intracellular membrane-bounded organelle;nucleic acid binding;membrane-bounded organelle;heterocyclic compound binding;intracellular organelle;organic cyclic compound binding;organelle;binding;intracellular anatomical structure;cellular anatomical entity;nucleus;DNA binding;intracellular membrane-bounded organelle;nucleic acid binding;membrane-bounded organelle;heterocyclic co…
BaRT2v18chr3HG116880	drought.root-control.root	1.20593e-06	2.10909	up-regulated	Ethylene-responsive transcription factor ERF118;Pathogenesis-related transcriptional activator PTI6;AP2/ERF domain-containing protein	GO:0003700;GO:0005634;GO:0006355;GO:0140110;GO:1903506;GO:0043231;GO:2001141;GO:0003677;GO:0043227;GO:0051252;GO:0003676;GO:0043229;GO:0019219;GO:0043226;GO:1901363;GO:2000112;GO:0005622;GO:0097159;GO:0010556;GO:0005488;GO:0110165;GO:0031326;GO:0009889;GO:0010468;GO:0051171;GO:0080090;GO:0031323;GO:0060255;GO:0019222;GO:0050794;GO:0050789;GO:0065007;GO:0003700;GO:0005634;GO:0006355;GO:0140110;GO:…	DNA-binding transcription factor activity;nucleus;regulation of transcription, DNA-templated;transcription regulator activity;regulation of nucleic acid-templated transcription;intracellular membrane-bounded organelle;regulation of RNA biosynthetic process;DNA binding;membrane-bounded organelle;regulation of RNA metabolic process;nucleic acid binding;intracellular organelle;regulation of nucleoba…	MLOC_69438.1	HORVU3Hr1G003400	HORVU.MOREX.r3.3HG0221630	ERF	Ethylene-responsive transcription factor ERF118;Pathogenesis-related transcriptional activator PTI6;AP2/ERF domain-containing protein	DNA-binding transcription factor activity;nucleus;regulation of transcription, DNA-templated;transcription regulator activity;regulation of nucleic acid-templated transcription;intracellular membrane-bounded organelle;regulation of RNA biosynthetic process;DNA binding;membrane-bounded organelle;regulation of RNA metabolic process;nucleic acid binding;intracellular organelle;regulation of nucleoba…
BaRT2v18chr5HG226030	drought.leaf-control.leaf	0.000660728	2.1046	up-regulated	CRC domain-containing protein	GO:0007275;GO:0005634;GO:0004435;GO:0048856;GO:0043231;GO:0004629;GO:0032501;GO:0043227;GO:0004620;GO:0032502;GO:0043229;GO:0016298;GO:0043226;GO:0008081;GO:0035556;GO:0005622;GO:0042578;GO:0006629;GO:0016788;GO:0007165;GO:0110165;GO:0023052;GO:0016787;GO:0007154;GO:0003824;GO:0051716;GO:0050896;GO:0050794;GO:0050789;GO:0065007;GO:0044238;GO:0071704;GO:0008152;GO:0009987	multicellular organism development;nucleus;phosphatidylinositol phospholipase C activity;anatomical structure development;intracellular membrane-bounded organelle;phospholipase C activity;multicellular organismal process;membrane-bounded organelle;phospholipase activity;developmental process;intracellular organelle;lipase activity;organelle;phosphoric diester hydrolase activity;intracellular sign…	MLOC_70865.2	HORVU5Hr1G012950	HORVU.MOREX.r3.5HG0432030	CPP	CRC domain-containing protein	multicellular organism development;nucleus;phosphatidylinositol phospholipase C activity;anatomical structure development;intracellular membrane-bounded organelle;phospholipase C activity;multicellular organismal process;membrane-bounded organelle;phospholipase activity;developmental process;intracellular organelle;lipase activity;organelle;phosphoric diester hydrolase activity;intracellular sign…
BaRT2v18chr2HG110410	drought.root-control.root	0.00470471	2.09416	up-regulated	Transcription factor DIVARICATA;MYBR domain class transcription factor;Duplicated homeodomain-like superfamily protein;Myb-like protein J;DnaJ-like protein subfamily C member 1	GO:0009751;GO:0005634;GO:0003677;GO:0009739;GO:0043231;GO:0003676;GO:0014070;GO:0043227;GO:0000976;GO:0033993;GO:0043229;GO:0001067;GO:1905615;GO:0043226;GO:1990837;GO:0010116;GO:0005622;GO:1901363;GO:1905613;GO:0097159;GO:0110165;GO:0009725;GO:0003690;GO:0009719;GO:0043565;GO:1901371;GO:0005488;GO:1901700;GO:0003700;GO:1900618;GO:0140110;GO:0045828;GO:1901001;GO:1905421;GO:0010115;GO:0010033;GO:…	response to salicylic acid;nucleus;DNA binding;response to gibberellin;intracellular membrane-bounded organelle;nucleic acid binding;response to organic cyclic compound;membrane-bounded organelle;transcription regulatory region sequence-specific DNA binding;response to lipid;intracellular organelle;regulatory region nucleic acid binding;positive regulation of developmental vegetative growth;organ…	MLOC_72275.2	HORVU2Hr1G119610	HORVU.MOREX.r3.2HG0210040	MYB	Transcription factor DIVARICATA;MYBR domain class transcription factor;Duplicated homeodomain-like superfamily protein;Myb-like protein J;DnaJ-like protein subfamily C member 1	response to salicylic acid;nucleus;DNA binding;response to gibberellin;intracellular membrane-bounded organelle;nucleic acid binding;response to organic cyclic compound;membrane-bounded organelle;transcription regulatory region sequence-specific DNA binding;response to lipid;intracellular organelle;regulatory region nucleic acid binding;positive regulation of developmental vegetative growth;organ…
BaRT2v18chr1HG035550	drought.root-control.root	4.37394e-06	2.08261	up-regulated	Nuclear transcription factor Y subunit B-8	GO:0016602;GO:0001228;GO:0045944;GO:0001216;GO:0090575;GO:0045893;GO:0046982;GO:0005667;GO:1903508;GO:0000981;GO:1902680;GO:0140513;GO:0051254;GO:0046983;GO:0005634;GO:0045935;GO:0043565;GO:0032991;GO:0010557;GO:0005515;GO:0043231;GO:0031328;GO:0003700;GO:0043227;GO:0009891;GO:0140110;GO:0043229;GO:0051173;GO:0003677;GO:0043226;GO:0010604;GO:0003676;GO:0005622;GO:0031325;GO:0000978;GO:0110165;GO:…	CCAAT-binding factor complex;DNA-binding transcription activator activity, RNA polymerase II-specific;positive regulation of transcription by RNA polymerase II;DNA-binding transcription activator activity;RNA polymerase II transcription regulator complex;positive regulation of transcription, DNA-templated;protein heterodimerization activity;transcription regulator complex;positive regulation of n…	MLOC_70684.1	HORVU1Hr1G071620	HORVU.MOREX.r3.1HG0072890	NF-YB	Nuclear transcription factor Y subunit B-8	CCAAT-binding factor complex;DNA-binding transcription activator activity, RNA polymerase II-specific;positive regulation of transcription by RNA polymerase II;DNA-binding transcription activator activity;RNA polymerase II transcription regulator complex;positive regulation of transcription, DNA-templated;protein heterodimerization activity;transcription regulator complex;positive regulation of n…
BaRT2v18chr5HG258140	drought.root-control.root	0.00811258	2.07916	up-regulated	C-repeat binding factor;Dehydration-responsive element-binding protein 1H;Dehydration-responsive element binding protein 2	GO:0003700;GO:0005634;GO:0006355;GO:0140110;GO:1903506;GO:0043231;GO:2001141;GO:0003677;GO:0043227;GO:0051252;GO:0003676;GO:0043229;GO:0019219;GO:0043226;GO:1901363;GO:2000112;GO:0005622;GO:0097159;GO:0010556;GO:0005488;GO:0110165;GO:0031326;GO:0009889;GO:0010468;GO:0051171;GO:0080090;GO:0031323;GO:0060255;GO:0019222;GO:0050794;GO:0050789;GO:0065007	DNA-binding transcription factor activity;nucleus;regulation of transcription, DNA-templated;transcription regulator activity;regulation of nucleic acid-templated transcription;intracellular membrane-bounded organelle;regulation of RNA biosynthetic process;DNA binding;membrane-bounded organelle;regulation of RNA metabolic process;nucleic acid binding;intracellular organelle;regulation of nucleoba…	MLOC_54227.1	HORVU5Hr1G080300	HORVU.MOREX.r3.5HG0497610	ERF	C-repeat binding factor;Dehydration-responsive element-binding protein 1H;Dehydration-responsive element binding protein 2	DNA-binding transcription factor activity;nucleus;regulation of transcription, DNA-templated;transcription regulator activity;regulation of nucleic acid-templated transcription;intracellular membrane-bounded organelle;regulation of RNA biosynthetic process;DNA binding;membrane-bounded organelle;regulation of RNA metabolic process;nucleic acid binding;intracellular organelle;regulation of nucleoba…
BaRT2v18chr4HG197760	drought.leaf-control.leaf	0.0023796	2.07361	up-regulated	AP2-like ethylene-responsive transcription factor BBM2;AP2-like ethylene-responsive transcription factor AIL5	GO:0003700;GO:0005634;GO:0006355;GO:0140110;GO:1903506;GO:0043231;GO:2001141;GO:0003677;GO:0043227;GO:0051252;GO:0003676;GO:0043229;GO:0019219;GO:0043226;GO:1901363;GO:2000112;GO:0005622;GO:0097159;GO:0010556;GO:0005488;GO:0110165;GO:0031326;GO:0009889;GO:0010468;GO:0051171;GO:0080090;GO:0031323;GO:0060255;GO:0019222;GO:0050794;GO:0050789;GO:0065007;GO:0003700;GO:0005634;GO:0006355;GO:0140110;GO:…	DNA-binding transcription factor activity;nucleus;regulation of transcription, DNA-templated;transcription regulator activity;regulation of nucleic acid-templated transcription;intracellular membrane-bounded organelle;regulation of RNA biosynthetic process;DNA binding;membrane-bounded organelle;regulation of RNA metabolic process;nucleic acid binding;intracellular organelle;regulation of nucleoba…	MLOC_51604.1	HORVU6Hr1G075640	HORVU.MOREX.r3.4HG0381400	ERF	AP2-like ethylene-responsive transcription factor BBM2;AP2-like ethylene-responsive transcription factor AIL5	DNA-binding transcription factor activity;nucleus;regulation of transcription, DNA-templated;transcription regulator activity;regulation of nucleic acid-templated transcription;intracellular membrane-bounded organelle;regulation of RNA biosynthetic process;DNA binding;membrane-bounded organelle;regulation of RNA metabolic process;nucleic acid binding;intracellular organelle;regulation of nucleoba…
BaRT2v18chr7HG339210	drought.root-control.root	0.00997667	2.06773	up-regulated	C2H2-type domain-containing protein;Ethylene-responsive transcription factor RAP2-1-like	GO:0005515;GO:0006355;GO:0003700;GO:1903506;GO:0140110;GO:2001141;GO:0051252;GO:0005488;GO:0019219;GO:2000112;GO:0010556;GO:0031326;GO:0009889;GO:0010468;GO:0051171;GO:0080090;GO:0031323;GO:0060255;GO:0019222;GO:0050794;GO:0050789;GO:0065007;GO:0005515;GO:0006355;GO:0003700;GO:1903506;GO:0140110;GO:2001141;GO:0051252;GO:0005488;GO:0019219;GO:2000112;GO:0010556;GO:0031326;GO:0009889;GO:0010468;GO:…	protein binding;regulation of transcription, DNA-templated;DNA-binding transcription factor activity;regulation of nucleic acid-templated transcription;transcription regulator activity;regulation of RNA biosynthetic process;regulation of RNA metabolic process;binding;regulation of nucleobase-containing compound metabolic process;regulation of cellular macromolecule biosynthetic process;regulation…	MLOC_71770.2	---NA---	HORVU.MOREX.r3.7HG0655970	C2H2	C2H2-type domain-containing protein;Ethylene-responsive transcription factor RAP2-1-like	protein binding;regulation of transcription, DNA-templated;DNA-binding transcription factor activity;regulation of nucleic acid-templated transcription;transcription regulator activity;regulation of RNA biosynthetic process;regulation of RNA metabolic process;binding;regulation of nucleobase-containing compound metabolic process;regulation of cellular macromolecule biosynthetic process;regulation…
BaRT2v18chr5HG240060	drought.leaf-control.leaf	0.00177135	2.05076	up-regulated	LOB domain-containing protein;DUF260 domain-containing protein	GO:0007275;GO:0048856;GO:0032501;GO:0032502	multicellular organism development;anatomical structure development;multicellular organismal process;developmental process	MLOC_54949.1	HORVU5Hr1G047610	HORVU.MOREX.r3.5HG0465420	LBD	LOB domain-containing protein;DUF260 domain-containing protein	multicellular organism development;anatomical structure development;multicellular organismal process;developmental process
BaRT2v18chr3HG155140	drought.leaf-control.leaf	6.73602e-05	2.03501	up-regulated	Transcription repressor MYB4;Transcription repressor MYB6	GO:0005634;GO:0003677;GO:0043231;GO:0003676;GO:0043227;GO:1901363;GO:0043229;GO:0097159;GO:0043226;GO:0005488;GO:0005622;GO:0110165	nucleus;DNA binding;intracellular membrane-bounded organelle;nucleic acid binding;membrane-bounded organelle;heterocyclic compound binding;intracellular organelle;organic cyclic compound binding;organelle;binding;intracellular anatomical structure;cellular anatomical entity	MLOC_62436.1	HORVU2Hr1G041300	HORVU.MOREX.r3.3HG0298680	MYB	Transcription repressor MYB4;Transcription repressor MYB6	nucleus;DNA binding;intracellular membrane-bounded organelle;nucleic acid binding;membrane-bounded organelle;heterocyclic compound binding;intracellular organelle;organic cyclic compound binding;organelle;binding;intracellular anatomical structure;cellular anatomical entity
BaRT2v18chr7HG362530	drought.leaf-control.leaf	7.30915e-07	2.03322	up-regulated	MADS-box transcription factor 26;TAGL12 transcription factor;Agamous-like MADS-box protein AGL12;MADS transcription factor (Fragment);K-box domain-containing protein	GO:0000977;GO:0045944;GO:0005634;GO:0000976;GO:0045893;GO:0043231;GO:0001067;GO:1903508;GO:0043227;GO:1990837;GO:1902680;GO:0043229;GO:0003690;GO:0051254;GO:0043226;GO:0045935;GO:0046983;GO:0000785;GO:0010557;GO:0043565;GO:0005622;GO:0031328;GO:0005515;GO:0005694;GO:0009891;GO:0003700;GO:0043232;GO:0051173;GO:0140110;GO:0043228;GO:0010604;GO:0003677;GO:0110165;GO:0031325;GO:0003676;GO:0009893;GO:…	RNA polymerase II transcription regulatory region sequence-specific DNA binding;positive regulation of transcription by RNA polymerase II;nucleus;transcription regulatory region sequence-specific DNA binding;positive regulation of transcription, DNA-templated;intracellular membrane-bounded organelle;regulatory region nucleic acid binding;positive regulation of nucleic acid-templated transcription…	MLOC_5375.1	HORVU7Hr1G076310	HORVU.MOREX.r3.7HG0705340	MIKC_MADS	MADS-box transcription factor 26;TAGL12 transcription factor;Agamous-like MADS-box protein AGL12;MADS transcription factor (Fragment);K-box domain-containing protein	RNA polymerase II transcription regulatory region sequence-specific DNA binding;positive regulation of transcription by RNA polymerase II;nucleus;transcription regulatory region sequence-specific DNA binding;positive regulation of transcription, DNA-templated;intracellular membrane-bounded organelle;regulatory region nucleic acid binding;positive regulation of nucleic acid-templated transcription…
BaRT2v18chr1HG026400	drought.leaf-control.leaf	0.0088229	2.02022	up-regulated	Homeobox-leucine zipper protein HAT4;Homeobox domain-containing protein	GO:0000981;GO:0006357;GO:0005634;GO:0043565;GO:0006355;GO:0043231;GO:0003700;GO:1903506;GO:0043227;GO:0140110;GO:2001141;GO:0043229;GO:0051252;GO:0003677;GO:0043226;GO:0019219;GO:0003676;GO:0005622;GO:2000112;GO:1901363;GO:0110165;GO:0010556;GO:0097159;GO:0031326;GO:0005488;GO:0009889;GO:0010468;GO:0051171;GO:0080090;GO:0031323;GO:0060255;GO:0019222;GO:0050794;GO:0050789;GO:0065007;GO:0000981;GO:…	DNA-binding transcription factor activity, RNA polymerase II-specific;regulation of transcription by RNA polymerase II;nucleus;sequence-specific DNA binding;regulation of transcription, DNA-templated;intracellular membrane-bounded organelle;DNA-binding transcription factor activity;regulation of nucleic acid-templated transcription;membrane-bounded organelle;transcription regulator activity;regul…	MLOC_54921.1	HORVU1Hr1G055930	HORVU.MOREX.r3.1HG0057960	HD-ZIP	Homeobox-leucine zipper protein HAT4;Homeobox domain-containing protein	DNA-binding transcription factor activity, RNA polymerase II-specific;regulation of transcription by RNA polymerase II;nucleus;sequence-specific DNA binding;regulation of transcription, DNA-templated;intracellular membrane-bounded organelle;DNA-binding transcription factor activity;regulation of nucleic acid-templated transcription;membrane-bounded organelle;transcription regulator activity;regul…
BaRT2v18chr1HG042280	drought.root-control.root	0.00948284	2.01957	up-regulated	ethylene-responsive transcription factor ERF109-like;Ethylene responsive transcription factor 6;AP2/ERF domain-containing protein;AP2 domain containing protein (Fragment)	GO:0003700;GO:0005634;GO:0006355;GO:0140110;GO:1903506;GO:0043231;GO:2001141;GO:0003677;GO:0043227;GO:0051252;GO:0003676;GO:0043229;GO:0019219;GO:0043226;GO:1901363;GO:2000112;GO:0005622;GO:0097159;GO:0010556;GO:0005488;GO:0110165;GO:0031326;GO:0009889;GO:0010468;GO:0051171;GO:0080090;GO:0031323;GO:0060255;GO:0019222;GO:0050794;GO:0050789;GO:0065007	DNA-binding transcription factor activity;nucleus;regulation of transcription, DNA-templated;transcription regulator activity;regulation of nucleic acid-templated transcription;intracellular membrane-bounded organelle;regulation of RNA biosynthetic process;DNA binding;membrane-bounded organelle;regulation of RNA metabolic process;nucleic acid binding;intracellular organelle;regulation of nucleoba…	MLOC_79001.1	HORVU1Hr1G082470	HORVU.MOREX.r3.1HG0083140	ERF	ethylene-responsive transcription factor ERF109-like;Ethylene responsive transcription factor 6;AP2/ERF domain-containing protein;AP2 domain containing protein (Fragment)	DNA-binding transcription factor activity;nucleus;regulation of transcription, DNA-templated;transcription regulator activity;regulation of nucleic acid-templated transcription;intracellular membrane-bounded organelle;regulation of RNA biosynthetic process;DNA binding;membrane-bounded organelle;regulation of RNA metabolic process;nucleic acid binding;intracellular organelle;regulation of nucleoba…
BaRT2v18chr2HG058160	drought.leaf-control.leaf	3.6993e-06	2.00475	up-regulated	NAC domain-containing protein	GO:0006355;GO:0003677;GO:0009536;GO:1903506;GO:0003676;GO:0043231;GO:2001141;GO:1901363;GO:0043227;GO:0051252;GO:0097159;GO:0043229;GO:0019219;GO:0005488;GO:0043226;GO:2000112;GO:0005737;GO:0010556;GO:0005622;GO:0031326;GO:0016021;GO:0009889;GO:0031224;GO:0010468;GO:0016020;GO:0051171;GO:0110165;GO:0080090;GO:0031323;GO:0060255;GO:0019222;GO:0050794;GO:0050789;GO:0065007;GO:0006355;GO:0003677;GO:…	regulation of transcription, DNA-templated;DNA binding;plastid;regulation of nucleic acid-templated transcription;nucleic acid binding;intracellular membrane-bounded organelle;regulation of RNA biosynthetic process;heterocyclic compound binding;membrane-bounded organelle;regulation of RNA metabolic process;organic cyclic compound binding;intracellular organelle;regulation of nucleobase-containing…	MLOC_68185.2	HORVU2Hr1G017400	HORVU.MOREX.r3.2HG0111410	NAC	NAC domain-containing protein	regulation of transcription, DNA-templated;DNA binding;plastid;regulation of nucleic acid-templated transcription;nucleic acid binding;intracellular membrane-bounded organelle;regulation of RNA biosynthetic process;heterocyclic compound binding;membrane-bounded organelle;regulation of RNA metabolic process;organic cyclic compound binding;intracellular organelle;regulation of nucleobase-containing…
BaRT2v18chr7HG351580	drought.leaf-control.leaf	1.66743e-06	-2.0003	down-regulated	ETHYLENE INSENSITIVE 3-like 3 protein;EIL transcription factor;EIN3 domain-containing protein	GO:0009873;GO:0003700;GO:0005634;GO:0071369;GO:0140110;GO:0043231;GO:0009723;GO:0043227;GO:0003677;GO:0009755;GO:0043229;GO:0003676;GO:0032870;GO:0043226;GO:1901363;GO:0009725;GO:0005622;GO:0097159;GO:0071495;GO:0005488;GO:0110165;GO:0009719;GO:0071310;GO:0010033;GO:0070887;GO:0042221;GO:0000160;GO:0035556;GO:0007165;GO:0023052;GO:0007154;GO:0006355;GO:1903506;GO:0051716;GO:2001141;GO:0051252;GO:…	ethylene-activated signaling pathway;DNA-binding transcription factor activity;nucleus;cellular response to ethylene stimulus;transcription regulator activity;intracellular membrane-bounded organelle;response to ethylene;membrane-bounded organelle;DNA binding;hormone-mediated signaling pathway;intracellular organelle;nucleic acid binding;cellular response to hormone stimulus;organelle;heterocycli…	MLOC_10315.3	HORVU5Hr1G073380	HORVU.MOREX.r3.7HG0679780	EIL	ETHYLENE INSENSITIVE 3-like 3 protein;EIL transcription factor;EIN3 domain-containing protein	ethylene-activated signaling pathway;DNA-binding transcription factor activity;nucleus;cellular response to ethylene stimulus;transcription regulator activity;intracellular membrane-bounded organelle;response to ethylene;membrane-bounded organelle;DNA binding;hormone-mediated signaling pathway;intracellular organelle;nucleic acid binding;cellular response to hormone stimulus;organelle;heterocycli…
BaRT2v18chr4HG201450	drought.leaf-control.leaf	5.99309e-05	-2.0064	down-regulated	Dof-type domain-containing protein;DNA-binding with one finger protein;Dof zinc finger protein DOF3.6;Putative transcription factor C2C2-Dof family	GO:0005634;GO:0006355;GO:0003677;GO:1903506;GO:0043231;GO:0003676;GO:2001141;GO:0043227;GO:1901363;GO:0051252;GO:0043229;GO:0097159;GO:0019219;GO:0043226;GO:0005488;GO:2000112;GO:0005622;GO:0010556;GO:0110165;GO:0031326;GO:0009889;GO:0010468;GO:0051171;GO:0080090;GO:0031323;GO:0060255;GO:0019222;GO:0050794;GO:0050789;GO:0065007;GO:0005634;GO:0006355;GO:0003677;GO:1903506;GO:0043231;GO:0003676;GO:…	nucleus;regulation of transcription, DNA-templated;DNA binding;regulation of nucleic acid-templated transcription;intracellular membrane-bounded organelle;nucleic acid binding;regulation of RNA biosynthetic process;membrane-bounded organelle;heterocyclic compound binding;regulation of RNA metabolic process;intracellular organelle;organic cyclic compound binding;regulation of nucleobase-containing…	MLOC_57297.3	HORVU5Hr1G021290	HORVU.MOREX.r3.4HG0388120	Dof	Dof-type domain-containing protein;DNA-binding with one finger protein;Dof zinc finger protein DOF3.6;Putative transcription factor C2C2-Dof family	nucleus;regulation of transcription, DNA-templated;DNA binding;regulation of nucleic acid-templated transcription;intracellular membrane-bounded organelle;nucleic acid binding;regulation of RNA biosynthetic process;membrane-bounded organelle;heterocyclic compound binding;regulation of RNA metabolic process;intracellular organelle;organic cyclic compound binding;regulation of nucleobase-containing…
BaRT2v18chr5HG250570	drought.root-control.root	0.00113051	-2.01084	down-regulated	Zinc finger protein JACKDAW;Protein indeterminate-domain 14 (Fragment);Protein SHOOT GRAVITROPISM 5	GO:0009630;GO:0003700;GO:0005634;GO:0009629;GO:0140110;GO:0043231;GO:0009606;GO:0043227;GO:0046872;GO:0009628;GO:0043169;GO:0043229;GO:0009605;GO:0043226;GO:0043167;GO:0050896;GO:0005622;GO:0005488;GO:0006355;GO:0110165;GO:1903506;GO:2001141;GO:0051252;GO:0019219;GO:2000112;GO:0010556;GO:0031326;GO:0009889;GO:0010468;GO:0051171;GO:0080090;GO:0031323;GO:0060255;GO:0019222;GO:0050794;GO:0050789;GO:…	gravitropism;DNA-binding transcription factor activity;nucleus;response to gravity;transcription regulator activity;intracellular membrane-bounded organelle;tropism;membrane-bounded organelle;metal ion binding;response to abiotic stimulus;cation binding;intracellular organelle;response to external stimulus;organelle;ion binding;response to stimulus;intracellular anatomical structure;binding;regul…	MLOC_57613.2	HORVU3Hr1G049810	HORVU.MOREX.r3.5HG0485730	C2H2	Zinc finger protein JACKDAW;Protein indeterminate-domain 14 (Fragment);Protein SHOOT GRAVITROPISM 5	gravitropism;DNA-binding transcription factor activity;nucleus;response to gravity;transcription regulator activity;intracellular membrane-bounded organelle;tropism;membrane-bounded organelle;metal ion binding;response to abiotic stimulus;cation binding;intracellular organelle;response to external stimulus;organelle;ion binding;response to stimulus;intracellular anatomical structure;binding;regul…
BaRT2v18chr2HG058120	drought.leaf-control.leaf	1.19595e-05	-2.02242	down-regulated	NAC domain-containing protein	GO:0006355;GO:0003677;GO:0009536;GO:1903506;GO:0003676;GO:0043231;GO:2001141;GO:1901363;GO:0043227;GO:0051252;GO:0097159;GO:0043229;GO:0019219;GO:0005488;GO:0043226;GO:2000112;GO:0005737;GO:0010556;GO:0005622;GO:0031326;GO:0016021;GO:0009889;GO:0031224;GO:0010468;GO:0016020;GO:0051171;GO:0110165;GO:0080090;GO:0031323;GO:0060255;GO:0019222;GO:0050794;GO:0050789;GO:0065007	regulation of transcription, DNA-templated;DNA binding;plastid;regulation of nucleic acid-templated transcription;nucleic acid binding;intracellular membrane-bounded organelle;regulation of RNA biosynthetic process;heterocyclic compound binding;membrane-bounded organelle;regulation of RNA metabolic process;organic cyclic compound binding;intracellular organelle;regulation of nucleobase-containing…	MLOC_68185.2	HORVU2Hr1G017400	HORVU.MOREX.r3.2HG0111350	NAC	NAC domain-containing protein	regulation of transcription, DNA-templated;DNA binding;plastid;regulation of nucleic acid-templated transcription;nucleic acid binding;intracellular membrane-bounded organelle;regulation of RNA biosynthetic process;heterocyclic compound binding;membrane-bounded organelle;regulation of RNA metabolic process;organic cyclic compound binding;intracellular organelle;regulation of nucleobase-containing…
BaRT2v18chr4HG204970	drought.leaf-control.leaf	1.15834e-07	-2.02453	down-regulated	FAR1 domain-containing protein;Protein FAR-RED IMPAIRED RESPONSE 1 (Fragment)	GO:0008270;GO:0005634;GO:0006355;GO:0046914;GO:1903506;GO:0043231;GO:2001141;GO:0043227;GO:0046872;GO:0051252;GO:0043169;GO:0043229;GO:0019219;GO:0043226;GO:0043167;GO:2000112;GO:0005622;GO:0005488;GO:0010556;GO:0110165;GO:0031326;GO:0009889;GO:0010468;GO:0051171;GO:0080090;GO:0031323;GO:0060255;GO:0019222;GO:0050794;GO:0050789;GO:0065007	zinc ion binding;nucleus;regulation of transcription, DNA-templated;transition metal ion binding;regulation of nucleic acid-templated transcription;intracellular membrane-bounded organelle;regulation of RNA biosynthetic process;membrane-bounded organelle;metal ion binding;regulation of RNA metabolic process;cation binding;intracellular organelle;regulation of nucleobase-containing compound metabo…	MLOC_58296.1	HORVU4Hr1G075930	HORVU.MOREX.r3.4HG0404330	FAR1	FAR1 domain-containing protein;Protein FAR-RED IMPAIRED RESPONSE 1 (Fragment)	zinc ion binding;nucleus;regulation of transcription, DNA-templated;transition metal ion binding;regulation of nucleic acid-templated transcription;intracellular membrane-bounded organelle;regulation of RNA biosynthetic process;membrane-bounded organelle;metal ion binding;regulation of RNA metabolic process;cation binding;intracellular organelle;regulation of nucleobase-containing compound metabo…
BaRT2v18chr4HG217120	drought.leaf-control.leaf	0.00604576	-2.02909	down-regulated	NAC domain-containing protein	GO:0006355;GO:0003677;GO:0016021;GO:1903506;GO:0003676;GO:0031224;GO:2001141;GO:1901363;GO:0016020;GO:0051252;GO:0097159;GO:0110165;GO:0019219;GO:0005488;GO:2000112;GO:0010556;GO:0031326;GO:0009889;GO:0010468;GO:0051171;GO:0080090;GO:0031323;GO:0060255;GO:0019222;GO:0050794;GO:0050789;GO:0065007;GO:0006355;GO:0003677;GO:0016021;GO:1903506;GO:0003676;GO:0031224;GO:2001141;GO:1901363;GO:0016020;GO:…	regulation of transcription, DNA-templated;DNA binding;integral component of membrane;regulation of nucleic acid-templated transcription;nucleic acid binding;intrinsic component of membrane;regulation of RNA biosynthetic process;heterocyclic compound binding;membrane;regulation of RNA metabolic process;organic cyclic compound binding;cellular anatomical entity;regulation of nucleobase-containing …	MLOC_17128.1	HORVU1Hr1G065570	HORVU.MOREX.r3.4HG0413050	NAC	NAC domain-containing protein	regulation of transcription, DNA-templated;DNA binding;integral component of membrane;regulation of nucleic acid-templated transcription;nucleic acid binding;intrinsic component of membrane;regulation of RNA biosynthetic process;heterocyclic compound binding;membrane;regulation of RNA metabolic process;organic cyclic compound binding;cellular anatomical entity;regulation of nucleobase-containing …
BaRT2v18chr4HG215210	drought.leaf-control.leaf	3.54744e-08	-2.03915	down-regulated	Plant regulator RWP-RK family protein, putative isoform 1	GO:0005634;GO:0003677;GO:0043231;GO:0003676;GO:0043227;GO:1901363;GO:0043229;GO:0097159;GO:0043226;GO:0005488;GO:0005622;GO:0110165;GO:0005634;GO:0003677;GO:0043231;GO:0003676;GO:0043227;GO:1901363;GO:0043229;GO:0097159;GO:0043226;GO:0005488;GO:0005622;GO:0110165;GO:0005634;GO:0003677;GO:0043231;GO:0003676;GO:0043227;GO:1901363;GO:0043229;GO:0097159;GO:0043226;GO:0005488;GO:0005622;GO:0110165;GO:…	nucleus;DNA binding;intracellular membrane-bounded organelle;nucleic acid binding;membrane-bounded organelle;heterocyclic compound binding;intracellular organelle;organic cyclic compound binding;organelle;binding;intracellular anatomical structure;cellular anatomical entity;nucleus;DNA binding;intracellular membrane-bounded organelle;nucleic acid binding;membrane-bounded organelle;heterocyclic co…	MLOC_53458.5	HORVU4Hr1G082110	HORVU.MOREX.r3.4HG0410020	Nin-like	Plant regulator RWP-RK family protein, putative isoform 1	nucleus;DNA binding;intracellular membrane-bounded organelle;nucleic acid binding;membrane-bounded organelle;heterocyclic compound binding;intracellular organelle;organic cyclic compound binding;organelle;binding;intracellular anatomical structure;cellular anatomical entity;nucleus;DNA binding;intracellular membrane-bounded organelle;nucleic acid binding;membrane-bounded organelle;heterocyclic co…
BaRT2v18chr4HG212990	drought.leaf-control.leaf	5.26603e-05	-2.04783	down-regulated	homeobox-leucine zipper protein ATHB-6-like;HB-type transcription factor;Homeobox domain-containing protein	GO:0000981;GO:0006357;GO:0005634;GO:0043565;GO:0006355;GO:0043231;GO:0003700;GO:1903506;GO:0043227;GO:0140110;GO:2001141;GO:0043229;GO:0051252;GO:0003677;GO:0043226;GO:0019219;GO:0003676;GO:0005622;GO:2000112;GO:1901363;GO:0110165;GO:0010556;GO:0097159;GO:0031326;GO:0005488;GO:0009889;GO:0010468;GO:0051171;GO:0080090;GO:0031323;GO:0060255;GO:0019222;GO:0050794;GO:0050789;GO:0065007;GO:0045893;GO:…	DNA-binding transcription factor activity, RNA polymerase II-specific;regulation of transcription by RNA polymerase II;nucleus;sequence-specific DNA binding;regulation of transcription, DNA-templated;intracellular membrane-bounded organelle;DNA-binding transcription factor activity;regulation of nucleic acid-templated transcription;membrane-bounded organelle;transcription regulator activity;regul…	MLOC_71555.2	HORVU4Hr1G078410	HORVU.MOREX.r3.4HG0406710	HD-ZIP	homeobox-leucine zipper protein ATHB-6-like;HB-type transcription factor;Homeobox domain-containing protein	DNA-binding transcription factor activity, RNA polymerase II-specific;regulation of transcription by RNA polymerase II;nucleus;sequence-specific DNA binding;regulation of transcription, DNA-templated;intracellular membrane-bounded organelle;DNA-binding transcription factor activity;regulation of nucleic acid-templated transcription;membrane-bounded organelle;transcription regulator activity;regul…
BaRT2v18chr4HG219040	drought.root-control.root	0.00683173	-2.05179	down-regulated	GATA transcription factor;GATA-type domain-containing protein	GO:0043565;GO:0006355;GO:0005634;GO:0008270;GO:1903506;GO:0043231;GO:0046914;GO:2001141;GO:0043227;GO:0051252;GO:0003677;GO:0043229;GO:0019219;GO:0046872;GO:0043226;GO:2000112;GO:0043169;GO:0005622;GO:0010556;GO:0003676;GO:0110165;GO:0031326;GO:0043167;GO:0009889;GO:1901363;GO:0010468;GO:0097159;GO:0051171;GO:0005488;GO:0080090;GO:0003700;GO:0031323;GO:0140110;GO:0060255;GO:0019222;GO:0050794;GO:…	sequence-specific DNA binding;regulation of transcription, DNA-templated;nucleus;zinc ion binding;regulation of nucleic acid-templated transcription;intracellular membrane-bounded organelle;transition metal ion binding;regulation of RNA biosynthetic process;membrane-bounded organelle;regulation of RNA metabolic process;DNA binding;intracellular organelle;regulation of nucleobase-containing compou…	MLOC_39421.1	HORVU4Hr1G088280	HORVU.MOREX.r3.4HG0416070	GATA	GATA transcription factor;GATA-type domain-containing protein	sequence-specific DNA binding;regulation of transcription, DNA-templated;nucleus;zinc ion binding;regulation of nucleic acid-templated transcription;intracellular membrane-bounded organelle;transition metal ion binding;regulation of RNA biosynthetic process;membrane-bounded organelle;regulation of RNA metabolic process;DNA binding;intracellular organelle;regulation of nucleobase-containing compou…
BaRT2v18chr1HG018920	drought.leaf-control.leaf	7.94589e-09	-2.10972	down-regulated	Rolled leaf 2;Homeobox-leucine zipper protein HOX10;Homeobox-leucine zipper protein REVOLUTA;HB transcription factor	GO:0008289;GO:0005634;GO:0009944;GO:0003677;GO:0043231;GO:0009943;GO:0043227;GO:0003676;GO:0009955;GO:0043229;GO:1901363;GO:0010014;GO:0043226;GO:0097159;GO:0009956;GO:0005622;GO:0005488;GO:0009933;GO:0065001;GO:0110165;GO:0010051;GO:0010089;GO:0048532;GO:0048507;GO:0010087;GO:0009798;GO:0009855;GO:0009799;GO:0003002;GO:0007389;GO:0009888;GO:0030154;GO:0048869;GO:0009653;GO:0007275;GO:0048856;GO:…	lipid binding;nucleus;polarity specification of adaxial/abaxial axis;DNA binding;intracellular membrane-bounded organelle;adaxial/abaxial axis specification;membrane-bounded organelle;nucleic acid binding;adaxial/abaxial pattern specification;intracellular organelle;heterocyclic compound binding;meristem initiation;organelle;organic cyclic compound binding;radial pattern formation;intracellular a…	MLOC_61603.3	HORVU1Hr1G041790	HORVU.MOREX.r3.1HG0043710	HB-other	Rolled leaf 2;Homeobox-leucine zipper protein HOX10;Homeobox-leucine zipper protein REVOLUTA;HB transcription factor	lipid binding;nucleus;polarity specification of adaxial/abaxial axis;DNA binding;intracellular membrane-bounded organelle;adaxial/abaxial axis specification;membrane-bounded organelle;nucleic acid binding;adaxial/abaxial pattern specification;intracellular organelle;heterocyclic compound binding;meristem initiation;organelle;organic cyclic compound binding;radial pattern formation;intracellular a…
BaRT2v18chr2HG095610	drought.leaf-control.leaf	1.52614e-06	-2.12587	down-regulated	Dof zinc finger protein DOF4.6;Dof-type domain-containing protein;C2C2-DOF transcription factor	GO:0005634;GO:0006355;GO:0003677;GO:1903506;GO:0043231;GO:0003676;GO:2001141;GO:0043227;GO:1901363;GO:0051252;GO:0043229;GO:0097159;GO:0019219;GO:0043226;GO:0005488;GO:2000112;GO:0005622;GO:0046872;GO:0010556;GO:0043169;GO:0016021;GO:0031326;GO:0043167;GO:0031224;GO:0009889;GO:0016020;GO:0010468;GO:0110165;GO:0051171;GO:0080090;GO:0031323;GO:0060255;GO:0019222;GO:0050794;GO:0050789;GO:0065007;GO:…	nucleus;regulation of transcription, DNA-templated;DNA binding;regulation of nucleic acid-templated transcription;intracellular membrane-bounded organelle;nucleic acid binding;regulation of RNA biosynthetic process;membrane-bounded organelle;heterocyclic compound binding;regulation of RNA metabolic process;intracellular organelle;organic cyclic compound binding;regulation of nucleobase-containing…	---NA---	---NA---	---NA---	Dof	Dof zinc finger protein DOF4.6;Dof-type domain-containing protein;C2C2-DOF transcription factor	nucleus;regulation of transcription, DNA-templated;DNA binding;regulation of nucleic acid-templated transcription;intracellular membrane-bounded organelle;nucleic acid binding;regulation of RNA biosynthetic process;membrane-bounded organelle;heterocyclic compound binding;regulation of RNA metabolic process;intracellular organelle;organic cyclic compound binding;regulation of nucleobase-containing…
BaRT2v18chr2HG085260	drought.root-control.root	0.00685822	-2.15007	down-regulated	Protein FAR-RED IMPAIRED RESPONSE 1 (Fragment);FAR1 domain-containing protein;MULE domain-containing protein	GO:0008270;GO:0005634;GO:0006355;GO:0046914;GO:1903506;GO:0043231;GO:2001141;GO:0043227;GO:0046872;GO:0051252;GO:0043169;GO:0043229;GO:0019219;GO:0043226;GO:0043167;GO:2000112;GO:0005622;GO:0005488;GO:0010556;GO:0110165;GO:0031326;GO:0009889;GO:0010468;GO:0051171;GO:0080090;GO:0031323;GO:0060255;GO:0019222;GO:0050794;GO:0050789;GO:0065007;GO:0008270;GO:0005634;GO:0006355;GO:0046914;GO:1903506;GO:…	zinc ion binding;nucleus;regulation of transcription, DNA-templated;transition metal ion binding;regulation of nucleic acid-templated transcription;intracellular membrane-bounded organelle;regulation of RNA biosynthetic process;membrane-bounded organelle;metal ion binding;regulation of RNA metabolic process;cation binding;intracellular organelle;regulation of nucleobase-containing compound metabo…	MLOC_58296.1	HORVU4Hr1G075930	HORVU.MOREX.r3.4HG0404330	FAR1	Protein FAR-RED IMPAIRED RESPONSE 1 (Fragment);FAR1 domain-containing protein;MULE domain-containing protein	zinc ion binding;nucleus;regulation of transcription, DNA-templated;transition metal ion binding;regulation of nucleic acid-templated transcription;intracellular membrane-bounded organelle;regulation of RNA biosynthetic process;membrane-bounded organelle;metal ion binding;regulation of RNA metabolic process;cation binding;intracellular organelle;regulation of nucleobase-containing compound metabo…
BaRT2v18chr4HG203200	drought.leaf-control.leaf	6.52429e-09	-2.16592	down-regulated	Far-red impaired responsive (FAR1) family protein;FAR1 domain-containing protein	GO:0005634;GO:0046872;GO:0006355;GO:0043231;GO:0043169;GO:1903506;GO:0043227;GO:0043167;GO:2001141;GO:0043229;GO:0005488;GO:0051252;GO:0043226;GO:0008270;GO:0019219;GO:0005622;GO:0046914;GO:2000112;GO:0010556;GO:0110165;GO:0031326;GO:0016021;GO:0009889;GO:0031224;GO:0010468;GO:0016020;GO:0051171;GO:0080090;GO:0031323;GO:0060255;GO:0019222;GO:0050794;GO:0050789;GO:0065007;GO:0005634;GO:0046872;GO:…	nucleus;metal ion binding;regulation of transcription, DNA-templated;intracellular membrane-bounded organelle;cation binding;regulation of nucleic acid-templated transcription;membrane-bounded organelle;ion binding;regulation of RNA biosynthetic process;intracellular organelle;binding;regulation of RNA metabolic process;organelle;zinc ion binding;regulation of nucleobase-containing compound metab…	MLOC_51314.1	HORVU4Hr1G062460	HORVU.MOREX.r3.4HG0391050	FAR1	Far-red impaired responsive (FAR1) family protein;FAR1 domain-containing protein	nucleus;metal ion binding;regulation of transcription, DNA-templated;intracellular membrane-bounded organelle;cation binding;regulation of nucleic acid-templated transcription;membrane-bounded organelle;ion binding;regulation of RNA biosynthetic process;intracellular organelle;binding;regulation of RNA metabolic process;organelle;zinc ion binding;regulation of nucleobase-containing compound metab…
BaRT2v18chr3HG125230	drought.leaf-control.leaf	0.00193869	-2.18585	down-regulated	WRKY domain-containing protein	GO:0043565;GO:0005634;GO:0006355;GO:0003700;GO:1903506;GO:0043231;GO:0140110;GO:2001141;GO:0043227;GO:0051252;GO:0003677;GO:0043229;GO:0019219;GO:0003676;GO:0043226;GO:2000112;GO:0005622;GO:1901363;GO:0010556;GO:0097159;GO:0110165;GO:0031326;GO:0005488;GO:0009889;GO:0010468;GO:0051171;GO:0080090;GO:0031323;GO:0060255;GO:0019222;GO:0050794;GO:0050789;GO:0065007;GO:0006952;GO:0006950;GO:0050896;GO:…	sequence-specific DNA binding;nucleus;regulation of transcription, DNA-templated;DNA-binding transcription factor activity;regulation of nucleic acid-templated transcription;intracellular membrane-bounded organelle;transcription regulator activity;regulation of RNA biosynthetic process;membrane-bounded organelle;regulation of RNA metabolic process;DNA binding;intracellular organelle;regulation of…	MLOC_7939.1	HORVU5Hr1G065420	HORVU.MOREX.r3.3HG0237360	WRKY	WRKY domain-containing protein	sequence-specific DNA binding;nucleus;regulation of transcription, DNA-templated;DNA-binding transcription factor activity;regulation of nucleic acid-templated transcription;intracellular membrane-bounded organelle;transcription regulator activity;regulation of RNA biosynthetic process;membrane-bounded organelle;regulation of RNA metabolic process;DNA binding;intracellular organelle;regulation of…
BaRT2v18chr5HG234980-BaRT2v18chr5HG234990	drought.root-control.root	0.00868442	-2.19068	down-regulated	Lysine-specific demethylase REF6;JmjC domain containing protein, expressed;Histone demethylase JARID1	GO:0034647;GO:0034721;GO:0035097;GO:0032453;GO:0070076;GO:0034708;GO:0016577;GO:0032452;GO:0005654;GO:0034720;GO:0140457;GO:1990234;GO:0032451;GO:0006482;GO:0031981;GO:0008214;GO:0140513;GO:0140096;GO:0070988;GO:0070013;GO:0008168;GO:0006338;GO:0043233;GO:0016741;GO:0016570;GO:0031974;GO:0016740;GO:0016569;GO:1902494;GO:0003824;GO:0006325;GO:0005634;GO:0071558;GO:0051276;GO:0032991;GO:0006996;GO:…	histone demethylase activity (H3-trimethyl-K4 specific);histone H3-K4 demethylation, trimethyl-H3-K4-specific;histone methyltransferase complex;histone demethylase activity (H3-K4 specific);histone lysine demethylation;methyltransferase complex;histone demethylation;histone demethylase activity;nucleoplasm;histone H3-K4 demethylation;protein demethylase activity;transferase complex;demethylase ac…	MLOC_55909.2	HORVU6Hr1G067480	HORVU.MOREX.r3.5HG0454080	C2H2	Lysine-specific demethylase REF6;JmjC domain containing protein, expressed;Histone demethylase JARID1	histone demethylase activity (H3-trimethyl-K4 specific);histone H3-K4 demethylation, trimethyl-H3-K4-specific;histone methyltransferase complex;histone demethylase activity (H3-K4 specific);histone lysine demethylation;methyltransferase complex;histone demethylation;histone demethylase activity;nucleoplasm;histone H3-K4 demethylation;protein demethylase activity;transferase complex;demethylase ac…
BaRT2v18chr3HG149090	drought.root-control.root	0.00462093	-2.21345	down-regulated	WRKY domain-containing protein;WRKY13 transcription factor	GO:0043565;GO:0005634;GO:0006355;GO:0003700;GO:1903506;GO:0043231;GO:0140110;GO:2001141;GO:0043227;GO:0051252;GO:0003677;GO:0043229;GO:0019219;GO:0003676;GO:0043226;GO:2000112;GO:0005622;GO:1901363;GO:0010556;GO:0097159;GO:0110165;GO:0031326;GO:0000976;GO:0009889;GO:0001067;GO:0010468;GO:1990837;GO:0051171;GO:0003690;GO:0080090;GO:0005488;GO:0031323;GO:0060255;GO:0019222;GO:0050794;GO:0050789;GO:…	sequence-specific DNA binding;nucleus;regulation of transcription, DNA-templated;DNA-binding transcription factor activity;regulation of nucleic acid-templated transcription;intracellular membrane-bounded organelle;transcription regulator activity;regulation of RNA biosynthetic process;membrane-bounded organelle;regulation of RNA metabolic process;DNA binding;intracellular organelle;regulation of…	MLOC_69778.3	HORVU6Hr1G067680	HORVU.MOREX.r3.3HG0288940	WRKY	WRKY domain-containing protein;WRKY13 transcription factor	sequence-specific DNA binding;nucleus;regulation of transcription, DNA-templated;DNA-binding transcription factor activity;regulation of nucleic acid-templated transcription;intracellular membrane-bounded organelle;transcription regulator activity;regulation of RNA biosynthetic process;membrane-bounded organelle;regulation of RNA metabolic process;DNA binding;intracellular organelle;regulation of…
BaRT2v18chr6HG305650	drought.leaf-control.leaf	4.38458e-05	-2.21738	down-regulated	Transcription factor bHLH128;BHLH domain-containing protein	GO:0046983;GO:0006357;GO:0005634;GO:0005515;GO:0006355;GO:0043231;GO:0000978;GO:1903506;GO:0043227;GO:0000987;GO:2001141;GO:0043229;GO:0000977;GO:0051252;GO:0043226;GO:0000976;GO:0019219;GO:0005622;GO:0001067;GO:2000112;GO:0005829;GO:1990837;GO:0010556;GO:0005737;GO:0000981;GO:0031326;GO:0110165;GO:0003690;GO:0009889;GO:0043565;GO:0010468;GO:0005488;GO:0051171;GO:0003700;GO:0080090;GO:0140110;GO:…	protein dimerization activity;regulation of transcription by RNA polymerase II;nucleus;protein binding;regulation of transcription, DNA-templated;intracellular membrane-bounded organelle;RNA polymerase II cis-regulatory region sequence-specific DNA binding;regulation of nucleic acid-templated transcription;membrane-bounded organelle;cis-regulatory region sequence-specific DNA binding;regulation o…	MLOC_12058.1	HORVU6Hr1G054910	HORVU.MOREX.r3.6HG0592420	bHLH	Transcription factor bHLH128;BHLH domain-containing protein	protein dimerization activity;regulation of transcription by RNA polymerase II;nucleus;protein binding;regulation of transcription, DNA-templated;intracellular membrane-bounded organelle;RNA polymerase II cis-regulatory region sequence-specific DNA binding;regulation of nucleic acid-templated transcription;membrane-bounded organelle;cis-regulatory region sequence-specific DNA binding;regulation o…
BaRT2v18chr2HG089530	drought.leaf-control.leaf	4.10503e-08	-2.22462	down-regulated	COL domain class transcription factor;Orphans transcription factor (Fragment);B-box zinc finger protein 24;Salt tolerance protein	GO:0008270;GO:0009640;GO:0005634;GO:0046914;GO:0009639;GO:0043231;GO:0046872;GO:0009791;GO:0043227;GO:0043169;GO:0009416;GO:0043229;GO:0009314;GO:0043167;GO:0043226;GO:0009628;GO:0005488;GO:0005622;GO:0007275;GO:0110165;GO:0048856;GO:0032501;GO:0032502;GO:0006355;GO:1903506;GO:2001141;GO:0051252;GO:0019219;GO:2000112;GO:0010556;GO:0031326;GO:0009889;GO:0010468;GO:0051171;GO:0080090;GO:0031323;GO:…	zinc ion binding;photomorphogenesis;nucleus;transition metal ion binding;response to red or far red light;intracellular membrane-bounded organelle;metal ion binding;post-embryonic development;membrane-bounded organelle;cation binding;response to light stimulus;intracellular organelle;response to radiation;ion binding;organelle;response to abiotic stimulus;binding;intracellular anatomical structur…	MLOC_64887.1	HORVU3Hr1G026500	HORVU.MOREX.r3.2HG0177640	DBB	COL domain class transcription factor;Orphans transcription factor (Fragment);B-box zinc finger protein 24;Salt tolerance protein	zinc ion binding;photomorphogenesis;nucleus;transition metal ion binding;response to red or far red light;intracellular membrane-bounded organelle;metal ion binding;post-embryonic development;membrane-bounded organelle;cation binding;response to light stimulus;intracellular organelle;response to radiation;ion binding;organelle;response to abiotic stimulus;binding;intracellular anatomical structur…
BaRT2v18chr4HG182240	drought.leaf-control.leaf	2.18992e-06	-2.24195	down-regulated	LOB domain-containing protein	GO:0007275;GO:0004088;GO:0048856;GO:0016884;GO:0032501;GO:0016879;GO:0032502;GO:0016874;GO:0010468;GO:0003824;GO:0060255;GO:0019222;GO:0050789;GO:0065007	multicellular organism development;carbamoyl-phosphate synthase (glutamine-hydrolyzing) activity;anatomical structure development;carbon-nitrogen ligase activity, with glutamine as amido-N-donor;multicellular organismal process;ligase activity, forming carbon-nitrogen bonds;developmental process;ligase activity;regulation of gene expression;catalytic activity;regulation of macromolecule metabolic…	MLOC_54949.1	HORVU2Hr1G035160	HORVU.MOREX.r3.4HG0342720	LBD	LOB domain-containing protein	multicellular organism development;carbamoyl-phosphate synthase (glutamine-hydrolyzing) activity;anatomical structure development;carbon-nitrogen ligase activity, with glutamine as amido-N-donor;multicellular organismal process;ligase activity, forming carbon-nitrogen bonds;developmental process;ligase activity;regulation of gene expression;catalytic activity;regulation of macromolecule metabolic…
BaRT2v18chr5HG277340	drought.leaf-control.leaf	0.00152868	-2.2464	down-regulated	TCP domain-containing protein;Transcription factor PCF2;Proliferation cell factor-like protein 1	GO:0003700;GO:0005634;GO:0006355;GO:0140110;GO:1903506;GO:0043231;GO:2001141;GO:0043227;GO:0043565;GO:0051252;GO:0043229;GO:0003677;GO:0019219;GO:0043226;GO:0003676;GO:2000112;GO:0005622;GO:1901363;GO:0010556;GO:0030687;GO:0097159;GO:0031326;GO:0030684;GO:0005488;GO:0009889;GO:1990904;GO:0080061;GO:0010468;GO:0000257;GO:0032991;GO:0051171;GO:0016815;GO:0110165;GO:0080090;GO:0008685;GO:0031323;GO:…	DNA-binding transcription factor activity;nucleus;regulation of transcription, DNA-templated;transcription regulator activity;regulation of nucleic acid-templated transcription;intracellular membrane-bounded organelle;regulation of RNA biosynthetic process;membrane-bounded organelle;sequence-specific DNA binding;regulation of RNA metabolic process;intracellular organelle;DNA binding;regulation of…	MLOC_49381.1	HORVU5Hr1G117990	HORVU.MOREX.r3.5HG0530230	TCP	TCP domain-containing protein;Transcription factor PCF2;Proliferation cell factor-like protein 1	DNA-binding transcription factor activity;nucleus;regulation of transcription, DNA-templated;transcription regulator activity;regulation of nucleic acid-templated transcription;intracellular membrane-bounded organelle;regulation of RNA biosynthetic process;membrane-bounded organelle;sequence-specific DNA binding;regulation of RNA metabolic process;intracellular organelle;DNA binding;regulation of…
BaRT2v18chr1HG034100	drought.leaf-control.leaf	0.00559515	-2.27782	down-regulated	TF-B3 domain-containing protein;ABIVP1 transcription factor (Fragment);B3 domain-containing protein;AP2/B3-like transcriptional factor family protein, putative	GO:0005634;GO:0003677;GO:0043231;GO:0003676;GO:0043227;GO:1901363;GO:0043229;GO:0097159;GO:0043226;GO:0005488;GO:0005622;GO:0110165;GO:0005634;GO:0003677;GO:0043231;GO:0003676;GO:0043227;GO:1901363;GO:0043229;GO:0097159;GO:0043226;GO:0005488;GO:0005622;GO:0110165;GO:0016021;GO:0031224;GO:0016020;GO:0005634;GO:0003677;GO:0043231;GO:0003676;GO:0043227;GO:1901363;GO:0043229;GO:0097159;GO:0043226;GO:…	nucleus;DNA binding;intracellular membrane-bounded organelle;nucleic acid binding;membrane-bounded organelle;heterocyclic compound binding;intracellular organelle;organic cyclic compound binding;organelle;binding;intracellular anatomical structure;cellular anatomical entity;nucleus;DNA binding;intracellular membrane-bounded organelle;nucleic acid binding;membrane-bounded organelle;heterocyclic co…	MLOC_14005.1	HORVU1Hr1G069420	HORVU.MOREX.r3.1HG0070660	B3	TF-B3 domain-containing protein;ABIVP1 transcription factor (Fragment);B3 domain-containing protein;AP2/B3-like transcriptional factor family protein, putative	nucleus;DNA binding;intracellular membrane-bounded organelle;nucleic acid binding;membrane-bounded organelle;heterocyclic compound binding;intracellular organelle;organic cyclic compound binding;organelle;binding;intracellular anatomical structure;cellular anatomical entity;nucleus;DNA binding;intracellular membrane-bounded organelle;nucleic acid binding;membrane-bounded organelle;heterocyclic co…
BaRT2v18chr3HG147640	drought.root-control.root	0.00101954	-2.27974	down-regulated	WRKY domain-containing protein;Defense-responsive protein WRKY13;WRKY9 transcription factor	GO:0043565;GO:0005634;GO:0006355;GO:0003700;GO:1903506;GO:0043231;GO:0140110;GO:2001141;GO:0043227;GO:0051252;GO:0003677;GO:0043229;GO:0019219;GO:0003676;GO:0043226;GO:2000112;GO:0000976;GO:0005622;GO:0010556;GO:0001067;GO:0110165;GO:0031326;GO:1990837;GO:0009889;GO:0003690;GO:0010468;GO:1901363;GO:0051171;GO:0097159;GO:0080090;GO:0005488;GO:0031323;GO:0060255;GO:0019222;GO:0050794;GO:0050789;GO:…	sequence-specific DNA binding;nucleus;regulation of transcription, DNA-templated;DNA-binding transcription factor activity;regulation of nucleic acid-templated transcription;intracellular membrane-bounded organelle;transcription regulator activity;regulation of RNA biosynthetic process;membrane-bounded organelle;regulation of RNA metabolic process;DNA binding;intracellular organelle;regulation of…	MLOC_14821.1	HORVU1Hr1G051260	HORVU.MOREX.r3.3HG0286660	WRKY	WRKY domain-containing protein;Defense-responsive protein WRKY13;WRKY9 transcription factor	sequence-specific DNA binding;nucleus;regulation of transcription, DNA-templated;DNA-binding transcription factor activity;regulation of nucleic acid-templated transcription;intracellular membrane-bounded organelle;transcription regulator activity;regulation of RNA biosynthetic process;membrane-bounded organelle;regulation of RNA metabolic process;DNA binding;intracellular organelle;regulation of…
BaRT2v18chr3HG169240	drought.leaf-control.leaf	0.005996	-2.29713	down-regulated	Protein LATERAL ROOT PRIMORDIUM 1;SRS transcription factor (Fragment)	GO:0005634;GO:0009851;GO:0003677;GO:0009850;GO:0043231;GO:0003676;GO:0009734;GO:0043227;GO:1901363;GO:0071365;GO:0043229;GO:0097159;GO:0042446;GO:0043226;GO:0005488;GO:0009733;GO:0005622;GO:0042445;GO:0110165;GO:0009755;GO:0016021;GO:0010817;GO:0031224;GO:0032870;GO:0016020;GO:0009725;GO:0071495;GO:0009719;GO:0071310;GO:0010033;GO:0007275;GO:0048856;GO:0032501;GO:0032502;GO:0045893;GO:1903508;GO:…	nucleus;auxin biosynthetic process;DNA binding;auxin metabolic process;intracellular membrane-bounded organelle;nucleic acid binding;auxin-activated signaling pathway;membrane-bounded organelle;heterocyclic compound binding;cellular response to auxin stimulus;intracellular organelle;organic cyclic compound binding;hormone biosynthetic process;organelle;binding;response to auxin;intracellular anat…	MLOC_14639.1	---NA---	HORVU.MOREX.r3.3HG0321990	SRS	Protein LATERAL ROOT PRIMORDIUM 1;SRS transcription factor (Fragment)	nucleus;auxin biosynthetic process;DNA binding;auxin metabolic process;intracellular membrane-bounded organelle;nucleic acid binding;auxin-activated signaling pathway;membrane-bounded organelle;heterocyclic compound binding;cellular response to auxin stimulus;intracellular organelle;organic cyclic compound binding;hormone biosynthetic process;organelle;binding;response to auxin;intracellular anat…
BaRT2v18chr5HG239140	drought.leaf-control.leaf	3.42614e-07	-2.31249	down-regulated	Zinc finger CCCH domain-containing protein 53	GO:0003723;GO:0003677;GO:0046872;GO:0043169;GO:0003676;GO:0043167;GO:1901363;GO:0097159;GO:0005488;GO:0003723;GO:0003677;GO:0046872;GO:0043169;GO:0003676;GO:0043167;GO:1901363;GO:0097159;GO:0005488;GO:0003723;GO:0003677;GO:0046872;GO:0043169;GO:0003676;GO:0043167;GO:1901363;GO:0097159;GO:0005488;GO:0003723;GO:0003677;GO:0046872;GO:0043169;GO:0003676;GO:0043167;GO:1901363;GO:0097159;GO:0005488;GO:…	RNA binding;DNA binding;metal ion binding;cation binding;nucleic acid binding;ion binding;heterocyclic compound binding;organic cyclic compound binding;binding;RNA binding;DNA binding;metal ion binding;cation binding;nucleic acid binding;ion binding;heterocyclic compound binding;organic cyclic compound binding;binding;RNA binding;DNA binding;metal ion binding;cation binding;nucleic acid binding;i…	MLOC_44302.1	HORVU5Hr1G045860	HORVU.MOREX.r3.5HG0463550	C3H	Zinc finger CCCH domain-containing protein 53	RNA binding;DNA binding;metal ion binding;cation binding;nucleic acid binding;ion binding;heterocyclic compound binding;organic cyclic compound binding;binding;RNA binding;DNA binding;metal ion binding;cation binding;nucleic acid binding;ion binding;heterocyclic compound binding;organic cyclic compound binding;binding;RNA binding;DNA binding;metal ion binding;cation binding;nucleic acid binding;i…
BaRT2v18chr3HG131350	drought.leaf-control.leaf	0.000625736	-2.3182	down-regulated	Auxin response factor	GO:0009734;GO:0005634;GO:0003677;GO:0071365;GO:0043231;GO:0003676;GO:0009733;GO:0043227;GO:1901363;GO:0009755;GO:0043229;GO:0097159;GO:0032870;GO:0043226;GO:0005488;GO:0009725;GO:0005622;GO:0071495;GO:0110165;GO:0009719;GO:0071310;GO:0010033;GO:0070887;GO:0042221;GO:0007165;GO:0023052;GO:0007154;GO:0006355;GO:1903506;GO:0051716;GO:2001141;GO:0051252;GO:0019219;GO:2000112;GO:0010556;GO:0031326;GO:…	auxin-activated signaling pathway;nucleus;DNA binding;cellular response to auxin stimulus;intracellular membrane-bounded organelle;nucleic acid binding;response to auxin;membrane-bounded organelle;heterocyclic compound binding;hormone-mediated signaling pathway;intracellular organelle;organic cyclic compound binding;cellular response to hormone stimulus;organelle;binding;response to hormone;intra…	MLOC_64596.5	HORVU3Hr1G032230	HORVU.MOREX.r3.3HG0249890	ARF	Auxin response factor	auxin-activated signaling pathway;nucleus;DNA binding;cellular response to auxin stimulus;intracellular membrane-bounded organelle;nucleic acid binding;response to auxin;membrane-bounded organelle;heterocyclic compound binding;hormone-mediated signaling pathway;intracellular organelle;organic cyclic compound binding;cellular response to hormone stimulus;organelle;binding;response to hormone;intra…
BaRT2v18chr7HG334500	drought.root-control.root	0.00171125	-2.33101	down-regulated	0	GO:0008270;GO:0005634;GO:0006355;GO:0046914;GO:1903506;GO:0043231;GO:2001141;GO:0043227;GO:0046872;GO:0051252;GO:0043169;GO:0043229;GO:0019219;GO:0043226;GO:0043167;GO:2000112;GO:0005622;GO:0005488;GO:0010556;GO:0110165;GO:0031326;GO:0009889;GO:0010468;GO:0051171;GO:0080090;GO:0031323;GO:0060255;GO:0019222;GO:0050794;GO:0050789;GO:0065007	zinc ion binding;nucleus;regulation of transcription, DNA-templated;transition metal ion binding;regulation of nucleic acid-templated transcription;intracellular membrane-bounded organelle;regulation of RNA biosynthetic process;membrane-bounded organelle;metal ion binding;regulation of RNA metabolic process;cation binding;intracellular organelle;regulation of nucleobase-containing compound metabo…	MLOC_3334.1	HORVU6Hr1G055990	HORVU.MOREX.r3.7HG0646280	FAR1	0	zinc ion binding;nucleus;regulation of transcription, DNA-templated;transition metal ion binding;regulation of nucleic acid-templated transcription;intracellular membrane-bounded organelle;regulation of RNA biosynthetic process;membrane-bounded organelle;metal ion binding;regulation of RNA metabolic process;cation binding;intracellular organelle;regulation of nucleobase-containing compound metabo…
BaRT2v18chr3HG156960	drought.leaf-control.leaf	0.000968806	-2.34762	down-regulated	Transcription factor DIVARICATA;Duplicated homeodomain-like superfamily protein;Myb-like protein J	GO:0005634;GO:0003677;GO:0006511;GO:0043231;GO:0003676;GO:0019941;GO:0043227;GO:1901363;GO:0043632;GO:0043229;GO:0097159;GO:0016567;GO:0043226;GO:0005488;GO:0051603;GO:0005622;GO:0061630;GO:0044257;GO:0061659;GO:0032446;GO:0110165;GO:0004842;GO:0070647;GO:0019787;GO:0030163;GO:0044265;GO:0140096;GO:0009057;GO:0016740;GO:1901565;GO:0003824;GO:0044248;GO:1901575;GO:0009056;GO:0006508;GO:0006464;GO:…	nucleus;DNA binding;ubiquitin-dependent protein catabolic process;intracellular membrane-bounded organelle;nucleic acid binding;modification-dependent protein catabolic process;membrane-bounded organelle;heterocyclic compound binding;modification-dependent macromolecule catabolic process;intracellular organelle;organic cyclic compound binding;protein ubiquitination;organelle;binding;proteolysis i…	MLOC_72275.2	HORVU1Hr1G073300	HORVU.MOREX.r3.3HG0301430	MYB_related	Transcription factor DIVARICATA;Duplicated homeodomain-like superfamily protein;Myb-like protein J	nucleus;DNA binding;ubiquitin-dependent protein catabolic process;intracellular membrane-bounded organelle;nucleic acid binding;modification-dependent protein catabolic process;membrane-bounded organelle;heterocyclic compound binding;modification-dependent macromolecule catabolic process;intracellular organelle;organic cyclic compound binding;protein ubiquitination;organelle;binding;proteolysis i…
BaRT2v18chr4HG204970	drought.root-control.root	0.000405042	-2.39292	down-regulated	FAR1 domain-containing protein;Protein FAR-RED IMPAIRED RESPONSE 1 (Fragment)	GO:0008270;GO:0005634;GO:0006355;GO:0046914;GO:1903506;GO:0043231;GO:2001141;GO:0043227;GO:0046872;GO:0051252;GO:0043169;GO:0043229;GO:0019219;GO:0043226;GO:0043167;GO:2000112;GO:0005622;GO:0005488;GO:0010556;GO:0110165;GO:0031326;GO:0009889;GO:0010468;GO:0051171;GO:0080090;GO:0031323;GO:0060255;GO:0019222;GO:0050794;GO:0050789;GO:0065007	zinc ion binding;nucleus;regulation of transcription, DNA-templated;transition metal ion binding;regulation of nucleic acid-templated transcription;intracellular membrane-bounded organelle;regulation of RNA biosynthetic process;membrane-bounded organelle;metal ion binding;regulation of RNA metabolic process;cation binding;intracellular organelle;regulation of nucleobase-containing compound metabo…	MLOC_58296.1	HORVU4Hr1G075930	HORVU.MOREX.r3.4HG0404330	FAR1	FAR1 domain-containing protein;Protein FAR-RED IMPAIRED RESPONSE 1 (Fragment)	zinc ion binding;nucleus;regulation of transcription, DNA-templated;transition metal ion binding;regulation of nucleic acid-templated transcription;intracellular membrane-bounded organelle;regulation of RNA biosynthetic process;membrane-bounded organelle;metal ion binding;regulation of RNA metabolic process;cation binding;intracellular organelle;regulation of nucleobase-containing compound metabo…
BaRT2v18chr7HG373700	drought.leaf-control.leaf	1.03772e-08	-2.39323	down-regulated	Protein PHOSPHATE STARVATION RESPONSE 3;HTH myb-type domain-containing protein	GO:0005634;GO:0003677;GO:0032781;GO:0043231;GO:0003676;GO:0043462;GO:0043227;GO:1901363;GO:0051345;GO:0043229;GO:0097159;GO:0043085;GO:0043226;GO:0005488;GO:0044093;GO:0005622;GO:0008097;GO:0051336;GO:0019843;GO:0050790;GO:0110165;GO:0003723;GO:0065009;GO:0001671;GO:0065007;GO:0051087;GO:0060590;GO:0008047;GO:0060589;GO:0030234;GO:0098772;GO:0005515;GO:0005634;GO:0003677;GO:0032781;GO:0043231;GO:…	nucleus;DNA binding;positive regulation of ATPase activity;intracellular membrane-bounded organelle;nucleic acid binding;regulation of ATPase activity;membrane-bounded organelle;heterocyclic compound binding;positive regulation of hydrolase activity;intracellular organelle;organic cyclic compound binding;positive regulation of catalytic activity;organelle;binding;positive regulation of molecular …	MLOC_54829.2	HORVU7Hr1G096430	HORVU.MOREX.r3.7HG0726850	G2-like	Protein PHOSPHATE STARVATION RESPONSE 3;HTH myb-type domain-containing protein	nucleus;DNA binding;positive regulation of ATPase activity;intracellular membrane-bounded organelle;nucleic acid binding;regulation of ATPase activity;membrane-bounded organelle;heterocyclic compound binding;positive regulation of hydrolase activity;intracellular organelle;organic cyclic compound binding;positive regulation of catalytic activity;organelle;binding;positive regulation of molecular …
BaRT2v18chr1HG036640	drought.leaf-control.leaf	0.000603085	-2.41791	down-regulated	Transcription factor DIVARICATA;Duplicated homeodomain-like superfamily protein;Myb-like protein J	GO:0005634;GO:0003677;GO:0006511;GO:0043231;GO:0003676;GO:0019941;GO:0043227;GO:1901363;GO:0043632;GO:0043229;GO:0097159;GO:0016567;GO:0043226;GO:0005488;GO:0051603;GO:0005622;GO:0061630;GO:0044257;GO:0061659;GO:0032446;GO:0110165;GO:0004842;GO:0070647;GO:0019787;GO:0030163;GO:0044265;GO:0140096;GO:0009057;GO:0016740;GO:1901565;GO:0003824;GO:0044248;GO:1901575;GO:0009056;GO:0006508;GO:0006464;GO:…	nucleus;DNA binding;ubiquitin-dependent protein catabolic process;intracellular membrane-bounded organelle;nucleic acid binding;modification-dependent protein catabolic process;membrane-bounded organelle;heterocyclic compound binding;modification-dependent macromolecule catabolic process;intracellular organelle;organic cyclic compound binding;protein ubiquitination;organelle;binding;proteolysis i…	MLOC_72275.2	HORVU1Hr1G073300	HORVU.MOREX.r3.1HG0074280	MYB	Transcription factor DIVARICATA;Duplicated homeodomain-like superfamily protein;Myb-like protein J	nucleus;DNA binding;ubiquitin-dependent protein catabolic process;intracellular membrane-bounded organelle;nucleic acid binding;modification-dependent protein catabolic process;membrane-bounded organelle;heterocyclic compound binding;modification-dependent macromolecule catabolic process;intracellular organelle;organic cyclic compound binding;protein ubiquitination;organelle;binding;proteolysis i…
BaRT2v18chr6HG324260	drought.root-control.root	0.000161046	-2.42778	down-regulated	0	GO:0005634;GO:0003677;GO:0043231;GO:0003676;GO:0043227;GO:1901363;GO:0043229;GO:0097159;GO:0043226;GO:0005488;GO:0005622;GO:0110165	nucleus;DNA binding;intracellular membrane-bounded organelle;nucleic acid binding;membrane-bounded organelle;heterocyclic compound binding;intracellular organelle;organic cyclic compound binding;organelle;binding;intracellular anatomical structure;cellular anatomical entity	MLOC_77380.1	HORVU5Hr1G017830	HORVU.MOREX.r3.6HG0627200	B3	0	nucleus;DNA binding;intracellular membrane-bounded organelle;nucleic acid binding;membrane-bounded organelle;heterocyclic compound binding;intracellular organelle;organic cyclic compound binding;organelle;binding;intracellular anatomical structure;cellular anatomical entity
BaRT2v18chr1HG033800	drought.leaf-control.leaf	7.67186e-06	-2.42783	down-regulated	Myb-related protein 1;HTH myb-type domain-containing protein;Myb-related protein 2;Putative MYB DNA-binding domain superfamily protein;Myb family transcription factor APL	GO:0005634;GO:0003677;GO:0043231;GO:0003676;GO:0043227;GO:1901363;GO:0043229;GO:0097159;GO:0043226;GO:0005488;GO:0005622;GO:0110165	nucleus;DNA binding;intracellular membrane-bounded organelle;nucleic acid binding;membrane-bounded organelle;heterocyclic compound binding;intracellular organelle;organic cyclic compound binding;organelle;binding;intracellular anatomical structure;cellular anatomical entity	MLOC_63597.5	HORVU1Hr1G068930	HORVU.MOREX.r3.1HG0070150	G2-like	Myb-related protein 1;HTH myb-type domain-containing protein;Myb-related protein 2;Putative MYB DNA-binding domain superfamily protein;Myb family transcription factor APL	nucleus;DNA binding;intracellular membrane-bounded organelle;nucleic acid binding;membrane-bounded organelle;heterocyclic compound binding;intracellular organelle;organic cyclic compound binding;organelle;binding;intracellular anatomical structure;cellular anatomical entity
BaRT2v18chr4HG219590	drought.root-control.root	0.000507031	-2.43494	down-regulated	Trihelix transcription factor GT-2;Myb-like domain-containing protein	GO:0005634;GO:0043231;GO:0043227;GO:0043229;GO:0043226;GO:0005622;GO:0110165	nucleus;intracellular membrane-bounded organelle;membrane-bounded organelle;intracellular organelle;organelle;intracellular anatomical structure;cellular anatomical entity	MLOC_70549.2	HORVU4Hr1G089120	HORVU.MOREX.r3.4HG0416970	Trihelix	Trihelix transcription factor GT-2;Myb-like domain-containing protein	nucleus;intracellular membrane-bounded organelle;membrane-bounded organelle;intracellular organelle;organelle;intracellular anatomical structure;cellular anatomical entity
BaRT2v18chr6HG299740	drought.root-control.root	0.000336828	-2.4354	down-regulated	cAMP response element binding (CREB) protein;Transcription factor HY5;BZIP domain-containing protein	GO:0003700;GO:0010218;GO:0005634;GO:0140110;GO:0010114;GO:0043231;GO:0010099;GO:0043227;GO:0003677;GO:2000030;GO:0043229;GO:0003676;GO:0010017;GO:0043226;GO:1901363;GO:0071489;GO:0005622;GO:0097159;GO:0006355;GO:0005488;GO:0110165;GO:1903506;GO:2001141;GO:0051252;GO:0019219;GO:2000112;GO:0010556;GO:0031326;GO:0009889;GO:0010468;GO:0051171;GO:0080090;GO:0031323;GO:0060255;GO:0009639;GO:0019222;GO:…	DNA-binding transcription factor activity;response to far red light;nucleus;transcription regulator activity;response to red light;intracellular membrane-bounded organelle;regulation of photomorphogenesis;membrane-bounded organelle;DNA binding;regulation of response to red or far red light;intracellular organelle;nucleic acid binding;red or far-red light signaling pathway;organelle;heterocyclic c…	MLOC_52112.2	HORVU6Hr1G037760	HORVU.MOREX.r3.6HG0577940	bZIP	cAMP response element binding (CREB) protein;Transcription factor HY5;BZIP domain-containing protein	DNA-binding transcription factor activity;response to far red light;nucleus;transcription regulator activity;response to red light;intracellular membrane-bounded organelle;regulation of photomorphogenesis;membrane-bounded organelle;DNA binding;regulation of response to red or far red light;intracellular organelle;nucleic acid binding;red or far-red light signaling pathway;organelle;heterocyclic c…
BaRT2v18chr4HG178590	drought.leaf-control.leaf	5.60482e-10	-2.45228	down-regulated	zinc finger protein CONSTANS-LIKE 16-like;NADH2 dehydrogenase family protein;C2C2-CO-like transcription factor;CONSTANS-like protein-like protein	GO:0008270;GO:0005634;GO:0006355;GO:0046914;GO:0043231;GO:1903506;GO:0043227;GO:0046872;GO:2001141;GO:0043169;GO:0043229;GO:0051252;GO:0043226;GO:0043167;GO:0019219;GO:0005622;GO:0005488;GO:2000112;GO:0010556;GO:0004523;GO:0110165;GO:0031326;GO:0016891;GO:0009889;GO:0004521;GO:0010468;GO:0016893;GO:0051171;GO:0004540;GO:0080090;GO:0004519;GO:0031323;GO:0004518;GO:0060255;GO:0140098;GO:0019222;GO:…	zinc ion binding;nucleus;regulation of transcription, DNA-templated;transition metal ion binding;intracellular membrane-bounded organelle;regulation of nucleic acid-templated transcription;membrane-bounded organelle;metal ion binding;regulation of RNA biosynthetic process;cation binding;intracellular organelle;regulation of RNA metabolic process;organelle;ion binding;regulation of nucleobase-cont…	MLOC_77970.1	HORVU4Hr1G007420	HORVU.MOREX.r3.4HG0337070	CO-like	zinc finger protein CONSTANS-LIKE 16-like;NADH2 dehydrogenase family protein;C2C2-CO-like transcription factor;CONSTANS-like protein-like protein	zinc ion binding;nucleus;regulation of transcription, DNA-templated;transition metal ion binding;intracellular membrane-bounded organelle;regulation of nucleic acid-templated transcription;membrane-bounded organelle;metal ion binding;regulation of RNA biosynthetic process;cation binding;intracellular organelle;regulation of RNA metabolic process;organelle;ion binding;regulation of nucleobase-cont…
BaRT2v18chr1HG025530	drought.leaf-control.leaf	2.27281e-07	-2.45939	down-regulated	Helix-loop-helix DNA-binding domain containing protein, expressed;BHLH domain-containing protein	GO:0046983;GO:0005634;GO:0006355;GO:0005515;GO:0043231;GO:1903506;GO:0005488;GO:0043227;GO:2001141;GO:0003677;GO:0043229;GO:0051252;GO:0003676;GO:0019219;GO:0043226;GO:2000112;GO:1901363;GO:0005622;GO:0010556;GO:0097159;GO:0110165;GO:0031326;GO:0009889;GO:0010468;GO:0051171;GO:0080090;GO:0031323;GO:0060255;GO:0019222;GO:0050794;GO:0050789;GO:0065007;GO:0046983;GO:0005634;GO:0006355;GO:0005515;GO:…	protein dimerization activity;nucleus;regulation of transcription, DNA-templated;protein binding;intracellular membrane-bounded organelle;regulation of nucleic acid-templated transcription;binding;membrane-bounded organelle;regulation of RNA biosynthetic process;DNA binding;intracellular organelle;regulation of RNA metabolic process;nucleic acid binding;regulation of nucleobase-containing compoun…	MLOC_68598.4	HORVU1Hr1G054260	HORVU.MOREX.r3.1HG0056640	bHLH	Helix-loop-helix DNA-binding domain containing protein, expressed;BHLH domain-containing protein	protein dimerization activity;nucleus;regulation of transcription, DNA-templated;protein binding;intracellular membrane-bounded organelle;regulation of nucleic acid-templated transcription;binding;membrane-bounded organelle;regulation of RNA biosynthetic process;DNA binding;intracellular organelle;regulation of RNA metabolic process;nucleic acid binding;regulation of nucleobase-containing compoun…
BaRT2v18chr1HG036560	drought.leaf-control.leaf	1.63156e-08	-2.45942	down-regulated	LOL1 (LSD ONE LIKE 1);Zinc finger, LSD1-type;Putative transcription factor Znf-LSD family	GO:0005634;GO:0034051;GO:0010363;GO:0043231;GO:0043227;GO:0043903;GO:0043069;GO:0043229;GO:0060548;GO:0043226;GO:0080135;GO:0005622;GO:0045595;GO:0110165;GO:0045824;GO:0002832;GO:0045088;GO:0032102;GO:0002831;GO:0050777;GO:0002683;GO:0031348;GO:0032101;GO:0031347;GO:0043067;GO:0050776;GO:0010941;GO:0080134;GO:0048585;GO:0002682;GO:0048583;GO:0050793;GO:0048523;GO:0048519;GO:0050794;GO:0050789;GO:…	nucleus;negative regulation of plant-type hypersensitive response;regulation of plant-type hypersensitive response;intracellular membrane-bounded organelle;membrane-bounded organelle;regulation of biological process involved in symbiotic interaction;negative regulation of programmed cell death;intracellular organelle;negative regulation of cell death;organelle;regulation of cellular response to s…	---NA---	---NA---	---NA---	LSD	LOL1 (LSD ONE LIKE 1);Zinc finger, LSD1-type;Putative transcription factor Znf-LSD family	nucleus;negative regulation of plant-type hypersensitive response;regulation of plant-type hypersensitive response;intracellular membrane-bounded organelle;membrane-bounded organelle;regulation of biological process involved in symbiotic interaction;negative regulation of programmed cell death;intracellular organelle;negative regulation of cell death;organelle;regulation of cellular response to s…
BaRT2v18chr3HG138890	drought.leaf-control.leaf	0.00223186	-2.46812	down-regulated	WRKY domain-containing protein	GO:0043565;GO:0005634;GO:0006355;GO:0003700;GO:1903506;GO:0043231;GO:0140110;GO:2001141;GO:0043227;GO:0051252;GO:0003677;GO:0043229;GO:0019219;GO:0003676;GO:0043226;GO:2000112;GO:0005622;GO:1901363;GO:0010556;GO:0097159;GO:0110165;GO:0031326;GO:0005488;GO:0009889;GO:0010468;GO:0051171;GO:0080090;GO:0031323;GO:0060255;GO:0019222;GO:0050794;GO:0050789;GO:0065007	sequence-specific DNA binding;nucleus;regulation of transcription, DNA-templated;DNA-binding transcription factor activity;regulation of nucleic acid-templated transcription;intracellular membrane-bounded organelle;transcription regulator activity;regulation of RNA biosynthetic process;membrane-bounded organelle;regulation of RNA metabolic process;DNA binding;intracellular organelle;regulation of…	MLOC_12079.1	HORVU3Hr1G050590	HORVU.MOREX.r3.3HG0268090	WRKY	WRKY domain-containing protein	sequence-specific DNA binding;nucleus;regulation of transcription, DNA-templated;DNA-binding transcription factor activity;regulation of nucleic acid-templated transcription;intracellular membrane-bounded organelle;transcription regulator activity;regulation of RNA biosynthetic process;membrane-bounded organelle;regulation of RNA metabolic process;DNA binding;intracellular organelle;regulation of…
BaRT2v18chr4HG215780	drought.leaf-control.leaf	0.00045535	-2.47602	down-regulated	Zinc finger protein 2;C2H2-type domain-containing protein	GO:0016021;GO:0031224;GO:0016020;GO:0110165	integral component of membrane;intrinsic component of membrane;membrane;cellular anatomical entity	MLOC_70598.1	HORVU5Hr1G063390	HORVU.MOREX.r3.4HG0411010	C2H2	Zinc finger protein 2;C2H2-type domain-containing protein	integral component of membrane;intrinsic component of membrane;membrane;cellular anatomical entity
BaRT2v18chr7HG380410	drought.root-control.root	8.23781e-06	-2.49971	down-regulated	Basic leucine zipper 9;Regulatory protein opaque-2;Transcription factor bZIP6;Transcription factor bZIP5;BZIP domain-containing protein;Light-inducible protein CPRF2	GO:0003700;GO:0006355;GO:0005634;GO:0140110;GO:1903506;GO:0043231;GO:2001141;GO:0003677;GO:0043227;GO:0051252;GO:0003676;GO:0043229;GO:0019219;GO:0043226;GO:1901363;GO:2000112;GO:0005622;GO:0097159;GO:0010556;GO:0005488;GO:0110165;GO:0031326;GO:0009889;GO:0010468;GO:0051171;GO:0080090;GO:0031323;GO:0060255;GO:0019222;GO:0050794;GO:0050789;GO:0065007;GO:0003700;GO:0006355;GO:0005634;GO:0140110;GO:…	DNA-binding transcription factor activity;regulation of transcription, DNA-templated;nucleus;transcription regulator activity;regulation of nucleic acid-templated transcription;intracellular membrane-bounded organelle;regulation of RNA biosynthetic process;DNA binding;membrane-bounded organelle;regulation of RNA metabolic process;nucleic acid binding;intracellular organelle;regulation of nucleoba…	MLOC_58027.4	HORVU5Hr1G014170	HORVU.MOREX.r3.7HG0739110	bZIP	Basic leucine zipper 9;Regulatory protein opaque-2;Transcription factor bZIP6;Transcription factor bZIP5;BZIP domain-containing protein;Light-inducible protein CPRF2	DNA-binding transcription factor activity;regulation of transcription, DNA-templated;nucleus;transcription regulator activity;regulation of nucleic acid-templated transcription;intracellular membrane-bounded organelle;regulation of RNA biosynthetic process;DNA binding;membrane-bounded organelle;regulation of RNA metabolic process;nucleic acid binding;intracellular organelle;regulation of nucleoba…
BaRT2v18chr6HG311690	drought.leaf-control.leaf	7.64913e-07	-2.50033	down-regulated	HTH myb-type domain-containing protein;MYB-related transcription factor;Myb-like protein G	GO:0005634;GO:0003677;GO:0043231;GO:0003676;GO:0043227;GO:1901363;GO:0043229;GO:0097159;GO:0043226;GO:0005488;GO:0005622;GO:0110165;GO:0005634;GO:0003677;GO:0043231;GO:0003676;GO:0043227;GO:1901363;GO:0043229;GO:0097159;GO:0043226;GO:0005488;GO:0005622;GO:0110165;GO:0005634;GO:0003677;GO:0043231;GO:0003676;GO:0043227;GO:1901363;GO:0043229;GO:0097159;GO:0043226;GO:0005488;GO:0005622;GO:0110165	nucleus;DNA binding;intracellular membrane-bounded organelle;nucleic acid binding;membrane-bounded organelle;heterocyclic compound binding;intracellular organelle;organic cyclic compound binding;organelle;binding;intracellular anatomical structure;cellular anatomical entity;nucleus;DNA binding;intracellular membrane-bounded organelle;nucleic acid binding;membrane-bounded organelle;heterocyclic co…	MLOC_12636.1	HORVU6Hr1G066450	HORVU.MOREX.r3.6HG0604730	MYB_related	HTH myb-type domain-containing protein;MYB-related transcription factor;Myb-like protein G	nucleus;DNA binding;intracellular membrane-bounded organelle;nucleic acid binding;membrane-bounded organelle;heterocyclic compound binding;intracellular organelle;organic cyclic compound binding;organelle;binding;intracellular anatomical structure;cellular anatomical entity;nucleus;DNA binding;intracellular membrane-bounded organelle;nucleic acid binding;membrane-bounded organelle;heterocyclic co…
BaRT2v18chr2HG093000	drought.leaf-control.leaf	0.00400302	-2.50168	down-regulated	ethylene-responsive transcription factor ERF054-like;AP2/ERF domain-containing protein	GO:0003700;GO:0005634;GO:0006355;GO:0140110;GO:1903506;GO:0043231;GO:2001141;GO:0003677;GO:0043227;GO:0051252;GO:0003676;GO:0043229;GO:0019219;GO:0043226;GO:0043565;GO:2000112;GO:0005622;GO:1901363;GO:0010556;GO:0097159;GO:0110165;GO:0031326;GO:0005488;GO:0009889;GO:0010468;GO:0051171;GO:0080090;GO:0031323;GO:0060255;GO:0019222;GO:0050794;GO:0050789;GO:0065007;GO:0006952;GO:0006950;GO:0050896	DNA-binding transcription factor activity;nucleus;regulation of transcription, DNA-templated;transcription regulator activity;regulation of nucleic acid-templated transcription;intracellular membrane-bounded organelle;regulation of RNA biosynthetic process;DNA binding;membrane-bounded organelle;regulation of RNA metabolic process;nucleic acid binding;intracellular organelle;regulation of nucleoba…	MLOC_53577.1	HORVU6Hr1G060140	HORVU.MOREX.r3.2HG0183670	ERF	ethylene-responsive transcription factor ERF054-like;AP2/ERF domain-containing protein	DNA-binding transcription factor activity;nucleus;regulation of transcription, DNA-templated;transcription regulator activity;regulation of nucleic acid-templated transcription;intracellular membrane-bounded organelle;regulation of RNA biosynthetic process;DNA binding;membrane-bounded organelle;regulation of RNA metabolic process;nucleic acid binding;intracellular organelle;regulation of nucleoba…
BaRT2v18chr5HG258940	drought.leaf-control.leaf	0.00444006	-2.52413	down-regulated	MYB transcription factor;Transcription factor MYBL1;SANT/Myb domain	GO:0005634;GO:0000976;GO:0030154;GO:0001067;GO:0043231;GO:0048869;GO:1990837;GO:0043227;GO:0032502;GO:0003690;GO:0043229;GO:0009987;GO:0043565;GO:0043226;GO:0005622;GO:0003677;GO:0003676;GO:0110165;GO:1901363;GO:0016021;GO:0097159;GO:0031224;GO:0005488;GO:0016020	nucleus;transcription regulatory region sequence-specific DNA binding;cell differentiation;regulatory region nucleic acid binding;intracellular membrane-bounded organelle;cellular developmental process;sequence-specific double-stranded DNA binding;membrane-bounded organelle;developmental process;double-stranded DNA binding;intracellular organelle;cellular process;sequence-specific DNA binding;org…	MLOC_62436.1	HORVU5Hr1G081770	HORVU.MOREX.r3.5HG0498910	MYB	MYB transcription factor;Transcription factor MYBL1;SANT/Myb domain	nucleus;transcription regulatory region sequence-specific DNA binding;cell differentiation;regulatory region nucleic acid binding;intracellular membrane-bounded organelle;cellular developmental process;sequence-specific double-stranded DNA binding;membrane-bounded organelle;developmental process;double-stranded DNA binding;intracellular organelle;cellular process;sequence-specific DNA binding;org…
BaRT2v18chr5HG261380	drought.leaf-control.leaf	6.60539e-09	-2.5242	down-regulated	RWP-RK domain-containing protein	GO:0005634;GO:0043231;GO:0043227;GO:0043229;GO:0043226;GO:0005622;GO:0110165;GO:0005634;GO:0043231;GO:0043227;GO:0043229;GO:0043226;GO:0005622;GO:0110165;GO:0005634;GO:0043231;GO:0043227;GO:0043229;GO:0043226;GO:0005622;GO:0110165	nucleus;intracellular membrane-bounded organelle;membrane-bounded organelle;intracellular organelle;organelle;intracellular anatomical structure;cellular anatomical entity;nucleus;intracellular membrane-bounded organelle;membrane-bounded organelle;intracellular organelle;organelle;intracellular anatomical structure;cellular anatomical entity;nucleus;intracellular membrane-bounded organelle;membra…	MLOC_9982.2	HORVU5Hr1G086970	HORVU.MOREX.r3.5HG0503060	Nin-like	RWP-RK domain-containing protein	nucleus;intracellular membrane-bounded organelle;membrane-bounded organelle;intracellular organelle;organelle;intracellular anatomical structure;cellular anatomical entity;nucleus;intracellular membrane-bounded organelle;membrane-bounded organelle;intracellular organelle;organelle;intracellular anatomical structure;cellular anatomical entity;nucleus;intracellular membrane-bounded organelle;membra…
BaRT2v18chr5HG221200	drought.root-control.root	0.00041174	-2.52869	down-regulated	B3 domain-containing protein	GO:0005634;GO:0003677;GO:0043231;GO:0003676;GO:0043227;GO:1901363;GO:0043229;GO:0097159;GO:0043226;GO:0005488;GO:0005622;GO:0110165;GO:0005634;GO:0003677;GO:0043231;GO:0003676;GO:0043227;GO:1901363;GO:0043229;GO:0097159;GO:0043226;GO:0005488;GO:0005622;GO:0110165	nucleus;DNA binding;intracellular membrane-bounded organelle;nucleic acid binding;membrane-bounded organelle;heterocyclic compound binding;intracellular organelle;organic cyclic compound binding;organelle;binding;intracellular anatomical structure;cellular anatomical entity;nucleus;DNA binding;intracellular membrane-bounded organelle;nucleic acid binding;membrane-bounded organelle;heterocyclic co…	MLOC_62500.2	HORVU4Hr1G012170	HORVU.MOREX.r3.7HG0648540	B3	B3 domain-containing protein	nucleus;DNA binding;intracellular membrane-bounded organelle;nucleic acid binding;membrane-bounded organelle;heterocyclic compound binding;intracellular organelle;organic cyclic compound binding;organelle;binding;intracellular anatomical structure;cellular anatomical entity;nucleus;DNA binding;intracellular membrane-bounded organelle;nucleic acid binding;membrane-bounded organelle;heterocyclic co…
BaRT2v18chr6HG310950	drought.leaf-control.leaf	3.65315e-07	-2.53054	down-regulated	Dof-type domain-containing protein;Dof zinc finger protein DOF2.5;C2C2-DOF transcription factor (Fragment)	GO:0005634;GO:0006355;GO:0003677;GO:1903506;GO:0043231;GO:0003676;GO:2001141;GO:0043227;GO:1901363;GO:0051252;GO:0043229;GO:0097159;GO:0019219;GO:0043226;GO:0005488;GO:2000112;GO:0005622;GO:0046872;GO:0010556;GO:0043169;GO:0016021;GO:0031326;GO:0031224;GO:0043167;GO:0009889;GO:0016020;GO:0010468;GO:0110165;GO:0051171;GO:0080090;GO:0031323;GO:0060255;GO:0019222;GO:0050794;GO:0050789;GO:0065007;GO:…	nucleus;regulation of transcription, DNA-templated;DNA binding;regulation of nucleic acid-templated transcription;intracellular membrane-bounded organelle;nucleic acid binding;regulation of RNA biosynthetic process;membrane-bounded organelle;heterocyclic compound binding;regulation of RNA metabolic process;intracellular organelle;organic cyclic compound binding;regulation of nucleobase-containing…	MLOC_60907.1	HORVU5Hr1G048700	HORVU.MOREX.r3.2HG0187570	Dof	Dof-type domain-containing protein;Dof zinc finger protein DOF2.5;C2C2-DOF transcription factor (Fragment)	nucleus;regulation of transcription, DNA-templated;DNA binding;regulation of nucleic acid-templated transcription;intracellular membrane-bounded organelle;nucleic acid binding;regulation of RNA biosynthetic process;membrane-bounded organelle;heterocyclic compound binding;regulation of RNA metabolic process;intracellular organelle;organic cyclic compound binding;regulation of nucleobase-containing…
BaRT2v18chr4HG203540	drought.leaf-control.leaf	6.87198e-07	-2.54654	down-regulated	Nuclear transcription factor Y subunit C-4;Histone domain-containing protein;CONSTANS interacting protein 2a;CCAAT-binding factor, subunit C (HAP5)	GO:0046982;GO:0048579;GO:0005634;GO:0046983;GO:0048586;GO:0043231;GO:0005515;GO:2000028;GO:0043227;GO:0001228;GO:0045944;GO:0043229;GO:0001216;GO:0048581;GO:0043226;GO:0048580;GO:0003677;GO:0005622;GO:0000981;GO:2000242;GO:0005737;GO:0045893;GO:0003676;GO:0005829;GO:1903508;GO:0003700;GO:0009536;GO:1902680;GO:0140110;GO:0110165;GO:0051254;GO:0005488;GO:0016021;GO:0045935;GO:1901363;GO:0031224;GO:…	protein heterodimerization activity;negative regulation of long-day photoperiodism, flowering;nucleus;protein dimerization activity;regulation of long-day photoperiodism, flowering;intracellular membrane-bounded organelle;protein binding;regulation of photoperiodism, flowering;membrane-bounded organelle;DNA-binding transcription activator activity, RNA polymerase II-specific;positive regulation o…	MLOC_69830.1	HORVU4Hr1G062890	HORVU.MOREX.r3.4HG0391570	NF-YC	Nuclear transcription factor Y subunit C-4;Histone domain-containing protein;CONSTANS interacting protein 2a;CCAAT-binding factor, subunit C (HAP5)	protein heterodimerization activity;negative regulation of long-day photoperiodism, flowering;nucleus;protein dimerization activity;regulation of long-day photoperiodism, flowering;intracellular membrane-bounded organelle;protein binding;regulation of photoperiodism, flowering;membrane-bounded organelle;DNA-binding transcription activator activity, RNA polymerase II-specific;positive regulation o…
BaRT2v18chr6HG305650	drought.root-control.root	2.66023e-06	-2.56304	down-regulated	Transcription factor bHLH128;BHLH domain-containing protein	GO:0046983;GO:0006357;GO:0005634;GO:0005515;GO:0006355;GO:0043231;GO:0000978;GO:1903506;GO:0043227;GO:0000987;GO:2001141;GO:0043229;GO:0000977;GO:0051252;GO:0043226;GO:0000976;GO:0019219;GO:0005622;GO:0001067;GO:2000112;GO:0005829;GO:1990837;GO:0010556;GO:0005737;GO:0000981;GO:0031326;GO:0110165;GO:0003690;GO:0009889;GO:0043565;GO:0010468;GO:0005488;GO:0051171;GO:0003700;GO:0080090;GO:0140110;GO:…	protein dimerization activity;regulation of transcription by RNA polymerase II;nucleus;protein binding;regulation of transcription, DNA-templated;intracellular membrane-bounded organelle;RNA polymerase II cis-regulatory region sequence-specific DNA binding;regulation of nucleic acid-templated transcription;membrane-bounded organelle;cis-regulatory region sequence-specific DNA binding;regulation o…	MLOC_12058.1	HORVU6Hr1G054910	HORVU.MOREX.r3.6HG0592420	bHLH	Transcription factor bHLH128;BHLH domain-containing protein	protein dimerization activity;regulation of transcription by RNA polymerase II;nucleus;protein binding;regulation of transcription, DNA-templated;intracellular membrane-bounded organelle;RNA polymerase II cis-regulatory region sequence-specific DNA binding;regulation of nucleic acid-templated transcription;membrane-bounded organelle;cis-regulatory region sequence-specific DNA binding;regulation o…
BaRT2v18chr7HG329920	drought.leaf-control.leaf	6.2635e-07	-2.58647	down-regulated	Homeobox domain-containing protein;POX domain-containing protein	GO:0005634;GO:0006355;GO:0003677;GO:1903506;GO:0043231;GO:0000978;GO:2001141;GO:0043227;GO:0000987;GO:0051252;GO:0000977;GO:0000785;GO:0019219;GO:0000976;GO:0043229;GO:2000112;GO:0001067;GO:0043226;GO:0010556;GO:1990837;GO:0005694;GO:0031326;GO:0003676;GO:0005622;GO:0009889;GO:0000981;GO:0043232;GO:0010468;GO:0003690;GO:0043228;GO:0051171;GO:0043565;GO:0110165;GO:0080090;GO:1901363;GO:0031323;GO:…	nucleus;regulation of transcription, DNA-templated;DNA binding;regulation of nucleic acid-templated transcription;intracellular membrane-bounded organelle;RNA polymerase II cis-regulatory region sequence-specific DNA binding;regulation of RNA biosynthetic process;membrane-bounded organelle;cis-regulatory region sequence-specific DNA binding;regulation of RNA metabolic process;RNA polymerase II tr…	MLOC_36385.1	HORVU1Hr1G049760	HORVU.MOREX.r3.7HG0636950	TALE	Homeobox domain-containing protein;POX domain-containing protein	nucleus;regulation of transcription, DNA-templated;DNA binding;regulation of nucleic acid-templated transcription;intracellular membrane-bounded organelle;RNA polymerase II cis-regulatory region sequence-specific DNA binding;regulation of RNA biosynthetic process;membrane-bounded organelle;cis-regulatory region sequence-specific DNA binding;regulation of RNA metabolic process;RNA polymerase II tr…
BaRT2v18chr7HG374240	drought.root-control.root	0.00244498	-2.59328	down-regulated	Basic-leucine zipper transcription factor;Putative transcription factor kapC;BZIP domain-containing protein	GO:0003700;GO:0006355;GO:0000785;GO:0140110;GO:1903506;GO:0005694;GO:2001141;GO:0000978;GO:0043232;GO:0051252;GO:0000987;GO:0043228;GO:0019219;GO:0000977;GO:0043229;GO:2000112;GO:0000976;GO:0043226;GO:0010556;GO:0001067;GO:0005622;GO:0031326;GO:1990837;GO:0005634;GO:0009889;GO:0000981;GO:0043231;GO:0010468;GO:0003690;GO:0043227;GO:0051171;GO:0043565;GO:0110165;GO:0080090;GO:0003677;GO:0031323;GO:…	DNA-binding transcription factor activity;regulation of transcription, DNA-templated;chromatin;transcription regulator activity;regulation of nucleic acid-templated transcription;chromosome;regulation of RNA biosynthetic process;RNA polymerase II cis-regulatory region sequence-specific DNA binding;intracellular non-membrane-bounded organelle;regulation of RNA metabolic process;cis-regulatory regi…	MLOC_60894.2	HORVU7Hr1G117020	HORVU.MOREX.r3.7HG0727840	bZIP	Basic-leucine zipper transcription factor;Putative transcription factor kapC;BZIP domain-containing protein	DNA-binding transcription factor activity;regulation of transcription, DNA-templated;chromatin;transcription regulator activity;regulation of nucleic acid-templated transcription;chromosome;regulation of RNA biosynthetic process;RNA polymerase II cis-regulatory region sequence-specific DNA binding;intracellular non-membrane-bounded organelle;regulation of RNA metabolic process;cis-regulatory regi…
BaRT2v18chr1HG030570	drought.leaf-control.leaf	3.92913e-06	-2.61651	down-regulated	PISTILLATA-like MADS-box transcription factor (Fragment);MADS-box protein 4;MADS transcription factor;MADS-box protein 2;Globosa	GO:0000977;GO:0045944;GO:0005634;GO:0000976;GO:0045893;GO:0043231;GO:0001067;GO:1903508;GO:0043227;GO:1990837;GO:1902680;GO:0043229;GO:0003690;GO:0051254;GO:0043226;GO:0045935;GO:0046983;GO:0005622;GO:0010557;GO:0043565;GO:0000785;GO:0031328;GO:0005515;GO:0005694;GO:0009891;GO:0003700;GO:0043232;GO:0051173;GO:0140110;GO:0043228;GO:0010604;GO:0003677;GO:0005737;GO:0031325;GO:0003676;GO:0110165;GO:…	RNA polymerase II transcription regulatory region sequence-specific DNA binding;positive regulation of transcription by RNA polymerase II;nucleus;transcription regulatory region sequence-specific DNA binding;positive regulation of transcription, DNA-templated;intracellular membrane-bounded organelle;regulatory region nucleic acid binding;positive regulation of nucleic acid-templated transcription…	MLOC_31575.1	HORVU3Hr1G091000	HORVU.MOREX.r3.1HG0065060	MIKC_MADS	PISTILLATA-like MADS-box transcription factor (Fragment);MADS-box protein 4;MADS transcription factor;MADS-box protein 2;Globosa	RNA polymerase II transcription regulatory region sequence-specific DNA binding;positive regulation of transcription by RNA polymerase II;nucleus;transcription regulatory region sequence-specific DNA binding;positive regulation of transcription, DNA-templated;intracellular membrane-bounded organelle;regulatory region nucleic acid binding;positive regulation of nucleic acid-templated transcription…
BaRT2v18chr5HG242990	drought.root-control.root	6.06441e-05	-2.63914	down-regulated	BZIP transcription factor family protein;bZIP transcription factor TGA10-like isoform X3;DOG1 domain-containing protein	GO:0043565;GO:0006351;GO:0005634;GO:0097659;GO:0003700;GO:0043231;GO:0032774;GO:0140110;GO:0043227;GO:0034654;GO:0003677;GO:0043229;GO:0016070;GO:0003676;GO:0043226;GO:0006355;GO:1901363;GO:0005622;GO:1903506;GO:0097159;GO:0110165;GO:2001141;GO:0005488;GO:0051252;GO:0005515;GO:0019219;GO:0000976;GO:2000112;GO:0001067;GO:0010556;GO:1990837;GO:0031326;GO:0003690;GO:0009889;GO:0042803;GO:0010468;GO:…	sequence-specific DNA binding;transcription, DNA-templated;nucleus;nucleic acid-templated transcription;DNA-binding transcription factor activity;intracellular membrane-bounded organelle;RNA biosynthetic process;transcription regulator activity;membrane-bounded organelle;nucleobase-containing compound biosynthetic process;DNA binding;intracellular organelle;RNA metabolic process;nucleic acid bind…	MLOC_14596.4	HORVU4Hr1G025130	HORVU.MOREX.r3.5HG0471090	bZIP	BZIP transcription factor family protein;bZIP transcription factor TGA10-like isoform X3;DOG1 domain-containing protein	sequence-specific DNA binding;transcription, DNA-templated;nucleus;nucleic acid-templated transcription;DNA-binding transcription factor activity;intracellular membrane-bounded organelle;RNA biosynthetic process;transcription regulator activity;membrane-bounded organelle;nucleobase-containing compound biosynthetic process;DNA binding;intracellular organelle;RNA metabolic process;nucleic acid bind…
BaRT2v18chr3HG164200	drought.leaf-control.leaf	1.58791e-05	-2.63927	down-regulated	Transcription factor bHLH35;BHLH domain-containing protein;Transcription factor BHLH6;DNA binding like	GO:0046983;GO:0005634;GO:0006355;GO:0005515;GO:0043231;GO:1903506;GO:0000976;GO:0043227;GO:2001141;GO:0001067;GO:0051252;GO:0043229;GO:1990837;GO:0019219;GO:0043226;GO:0003690;GO:2000112;GO:0005622;GO:0043565;GO:0010556;GO:0016021;GO:0005488;GO:0031326;GO:0031224;GO:0003700;GO:0009889;GO:0016020;GO:0140110;GO:0010468;GO:0110165;GO:0003677;GO:0051171;GO:0080090;GO:0003676;GO:0031323;GO:1901363;GO:…	protein dimerization activity;nucleus;regulation of transcription, DNA-templated;protein binding;intracellular membrane-bounded organelle;regulation of nucleic acid-templated transcription;transcription regulatory region sequence-specific DNA binding;membrane-bounded organelle;regulation of RNA biosynthetic process;regulatory region nucleic acid binding;regulation of RNA metabolic process;intrace…	MLOC_52192.1	HORVU2Hr1G066100	HORVU.MOREX.r3.3HG0312370	bHLH	Transcription factor bHLH35;BHLH domain-containing protein;Transcription factor BHLH6;DNA binding like	protein dimerization activity;nucleus;regulation of transcription, DNA-templated;protein binding;intracellular membrane-bounded organelle;regulation of nucleic acid-templated transcription;transcription regulatory region sequence-specific DNA binding;membrane-bounded organelle;regulation of RNA biosynthetic process;regulatory region nucleic acid binding;regulation of RNA metabolic process;intrace…
BaRT2v18chr5HG262050	drought.leaf-control.leaf	8.87917e-10	-2.66807	down-regulated	Indeterminate domain p1;Protein indeterminate-domain 5, chloroplastic;INDETERMINATE-related protein 1;protein indeterminate-domain 5, chloroplastic isoform X1;Naked endosperm1;C2H2-type domain-containing protein;Zinc finger protein MAGPIE	GO:0046872;GO:0005634;GO:0006355;GO:0043169;GO:1903506;GO:0043231;GO:0043167;GO:2001141;GO:0043227;GO:0003700;GO:0051252;GO:0043229;GO:0140110;GO:0019219;GO:0043226;GO:0005488;GO:2000112;GO:0005622;GO:0010556;GO:0016788;GO:0110165;GO:0031326;GO:0016787;GO:0009889;GO:0003824;GO:0010468;GO:0051171;GO:0080090;GO:0031323;GO:0060255;GO:0019222;GO:0050794;GO:0050789;GO:0065007;GO:0046872;GO:0005634;GO:…	metal ion binding;nucleus;regulation of transcription, DNA-templated;cation binding;regulation of nucleic acid-templated transcription;intracellular membrane-bounded organelle;ion binding;regulation of RNA biosynthetic process;membrane-bounded organelle;DNA-binding transcription factor activity;regulation of RNA metabolic process;intracellular organelle;transcription regulator activity;regulation…	MLOC_58346.1	HORVU3Hr1G049810	HORVU.MOREX.r3.5HG0504500	C2H2	Indeterminate domain p1;Protein indeterminate-domain 5, chloroplastic;INDETERMINATE-related protein 1;protein indeterminate-domain 5, chloroplastic isoform X1;Naked endosperm1;C2H2-type domain-containing protein;Zinc finger protein MAGPIE	metal ion binding;nucleus;regulation of transcription, DNA-templated;cation binding;regulation of nucleic acid-templated transcription;intracellular membrane-bounded organelle;ion binding;regulation of RNA biosynthetic process;membrane-bounded organelle;DNA-binding transcription factor activity;regulation of RNA metabolic process;intracellular organelle;transcription regulator activity;regulation…
BaRT2v18chr5HG267760	drought.root-control.root	1.09308e-06	-2.68762	down-regulated	0	GO:0008270;GO:0005634;GO:0006355;GO:0046914;GO:1903506;GO:0043231;GO:2001141;GO:0043227;GO:0046872;GO:0051252;GO:0043169;GO:0043229;GO:0019219;GO:0043226;GO:0043167;GO:2000112;GO:0005622;GO:0005488;GO:0010556;GO:0110165;GO:0031326;GO:0009889;GO:0010468;GO:0051171;GO:0080090;GO:0031323;GO:0060255;GO:0019222;GO:0050794;GO:0050789;GO:0065007	zinc ion binding;nucleus;regulation of transcription, DNA-templated;transition metal ion binding;regulation of nucleic acid-templated transcription;intracellular membrane-bounded organelle;regulation of RNA biosynthetic process;membrane-bounded organelle;metal ion binding;regulation of RNA metabolic process;cation binding;intracellular organelle;regulation of nucleobase-containing compound metabo…	MLOC_75367.1	HORVU1Hr1G053780	HORVU.MOREX.r3.3HG0312890	FAR1	0	zinc ion binding;nucleus;regulation of transcription, DNA-templated;transition metal ion binding;regulation of nucleic acid-templated transcription;intracellular membrane-bounded organelle;regulation of RNA biosynthetic process;membrane-bounded organelle;metal ion binding;regulation of RNA metabolic process;cation binding;intracellular organelle;regulation of nucleobase-containing compound metabo…
BaRT2v18chr3HG160420	drought.leaf-control.leaf	7.45705e-08	-2.70057	down-regulated	NAC domain-containing protein;Putative no apical meristem (NAM) protein;Protein CUP-SHAPED COTYLEDON 1	GO:0006355;GO:0003677;GO:1903506;GO:0003676;GO:2001141;GO:1901363;GO:0051252;GO:0097159;GO:0019219;GO:0005488;GO:2000112;GO:0010556;GO:0031326;GO:0009889;GO:0010468;GO:0051171;GO:0080090;GO:0031323;GO:0060255;GO:0019222;GO:0050794;GO:0050789;GO:0065007;GO:0006355;GO:0003677;GO:1903506;GO:0003676;GO:2001141;GO:1901363;GO:0051252;GO:0097159;GO:0019219;GO:0005488;GO:2000112;GO:0010556;GO:0031326;GO:…	regulation of transcription, DNA-templated;DNA binding;regulation of nucleic acid-templated transcription;nucleic acid binding;regulation of RNA biosynthetic process;heterocyclic compound binding;regulation of RNA metabolic process;organic cyclic compound binding;regulation of nucleobase-containing compound metabolic process;binding;regulation of cellular macromolecule biosynthetic process;regula…	MLOC_60079.1	HORVU7Hr1G076250	HORVU.MOREX.r3.3HG0306690	NAC	NAC domain-containing protein;Putative no apical meristem (NAM) protein;Protein CUP-SHAPED COTYLEDON 1	regulation of transcription, DNA-templated;DNA binding;regulation of nucleic acid-templated transcription;nucleic acid binding;regulation of RNA biosynthetic process;heterocyclic compound binding;regulation of RNA metabolic process;organic cyclic compound binding;regulation of nucleobase-containing compound metabolic process;binding;regulation of cellular macromolecule biosynthetic process;regula…
BaRT2v18chr5HG255260	drought.leaf-control.leaf	2.39114e-07	-2.72127	down-regulated	Transcription factor bHLH62;BHLH domain-containing protein	GO:0046983;GO:0005634;GO:0006355;GO:0005515;GO:1903506;GO:0043231;GO:2001141;GO:0043227;GO:0005488;GO:0051252;GO:0043229;GO:0003700;GO:0019219;GO:0043226;GO:0140110;GO:2000112;GO:0005622;GO:0010556;GO:0110165;GO:0031326;GO:0009889;GO:0010468;GO:0051171;GO:0080090;GO:0031323;GO:0060255;GO:0019222;GO:0050794;GO:0050789;GO:0065007;GO:0046983;GO:0005634;GO:0006355;GO:0005515;GO:1903506;GO:0043231;GO:…	protein dimerization activity;nucleus;regulation of transcription, DNA-templated;protein binding;regulation of nucleic acid-templated transcription;intracellular membrane-bounded organelle;regulation of RNA biosynthetic process;membrane-bounded organelle;binding;regulation of RNA metabolic process;intracellular organelle;DNA-binding transcription factor activity;regulation of nucleobase-containin…	MLOC_77859.4	HORVU5Hr1G075430	HORVU.MOREX.r3.5HG0493040	bHLH	Transcription factor bHLH62;BHLH domain-containing protein	protein dimerization activity;nucleus;regulation of transcription, DNA-templated;protein binding;regulation of nucleic acid-templated transcription;intracellular membrane-bounded organelle;regulation of RNA biosynthetic process;membrane-bounded organelle;binding;regulation of RNA metabolic process;intracellular organelle;DNA-binding transcription factor activity;regulation of nucleobase-containin…
BaRT2v18chr3HG152090	drought.leaf-control.leaf	0.000579574	-2.7516	down-regulated	BHLH domain-containing protein;Transcription factor bHLH112;Transcription factor bHLH103;Transcription factor bHLH123 (Fragment)	GO:0046983;GO:0006357;GO:0005634;GO:0005515;GO:0006355;GO:0043231;GO:0000978;GO:1903506;GO:0043227;GO:0000987;GO:2001141;GO:0043229;GO:0000977;GO:0051252;GO:0043226;GO:0000976;GO:0019219;GO:0005622;GO:0001067;GO:2000112;GO:0110165;GO:1990837;GO:0010556;GO:0000981;GO:0031326;GO:0003690;GO:0009889;GO:0043565;GO:0010468;GO:0005488;GO:0051171;GO:0003700;GO:0080090;GO:0140110;GO:0031323;GO:0060255;GO:…	protein dimerization activity;regulation of transcription by RNA polymerase II;nucleus;protein binding;regulation of transcription, DNA-templated;intracellular membrane-bounded organelle;RNA polymerase II cis-regulatory region sequence-specific DNA binding;regulation of nucleic acid-templated transcription;membrane-bounded organelle;cis-regulatory region sequence-specific DNA binding;regulation o…	MLOC_37971.2	HORVU2Hr1G117820	HORVU.MOREX.r3.3HG0294110	bHLH	BHLH domain-containing protein;Transcription factor bHLH112;Transcription factor bHLH103;Transcription factor bHLH123 (Fragment)	protein dimerization activity;regulation of transcription by RNA polymerase II;nucleus;protein binding;regulation of transcription, DNA-templated;intracellular membrane-bounded organelle;RNA polymerase II cis-regulatory region sequence-specific DNA binding;regulation of nucleic acid-templated transcription;membrane-bounded organelle;cis-regulatory region sequence-specific DNA binding;regulation o…
BaRT2v18chr4HG218570	drought.leaf-control.leaf	0.00016663	-2.75282	down-regulated	Transcription factor bHLH35;BHLH domain-containing protein	GO:0046983;GO:0005634;GO:0006355;GO:0005515;GO:1903506;GO:0043231;GO:0000976;GO:2001141;GO:0043227;GO:0001067;GO:0051252;GO:0043229;GO:1990837;GO:0019219;GO:0043226;GO:0003690;GO:2000112;GO:0005622;GO:0043565;GO:0010556;GO:0110165;GO:0003700;GO:0031326;GO:0140110;GO:0009889;GO:0005488;GO:0010468;GO:0051171;GO:0003677;GO:0080090;GO:0003676;GO:0031323;GO:1901363;GO:0060255;GO:0097159;GO:0019222;GO:…	protein dimerization activity;nucleus;regulation of transcription, DNA-templated;protein binding;regulation of nucleic acid-templated transcription;intracellular membrane-bounded organelle;transcription regulatory region sequence-specific DNA binding;regulation of RNA biosynthetic process;membrane-bounded organelle;regulatory region nucleic acid binding;regulation of RNA metabolic process;intrace…	MLOC_52192.1	HORVU3Hr1G005500	HORVU.MOREX.r3.4HG0415290	bHLH	Transcription factor bHLH35;BHLH domain-containing protein	protein dimerization activity;nucleus;regulation of transcription, DNA-templated;protein binding;regulation of nucleic acid-templated transcription;intracellular membrane-bounded organelle;transcription regulatory region sequence-specific DNA binding;regulation of RNA biosynthetic process;membrane-bounded organelle;regulatory region nucleic acid binding;regulation of RNA metabolic process;intrace…
BaRT2v18chr7HG383050	drought.leaf-control.leaf	2.45272e-11	-2.75314	down-regulated	Knotted 7;Putative knotted-like transcription factor family protein;Homeobox protein knotted-1-like 3;KNOX family class 2 homeodomain protein	GO:0005634;GO:0006355;GO:0003677;GO:1903506;GO:0043231;GO:0003676;GO:2001141;GO:0043227;GO:0000978;GO:0051252;GO:0043229;GO:0000987;GO:0019219;GO:0043226;GO:0000977;GO:2000112;GO:0000976;GO:0000785;GO:0010556;GO:0001067;GO:0005622;GO:0031326;GO:1990837;GO:0005694;GO:0009889;GO:0000981;GO:0043232;GO:0010468;GO:1901363;GO:0043228;GO:0051171;GO:0097159;GO:0110165;GO:0080090;GO:0003690;GO:0031323;GO:…	nucleus;regulation of transcription, DNA-templated;DNA binding;regulation of nucleic acid-templated transcription;intracellular membrane-bounded organelle;nucleic acid binding;regulation of RNA biosynthetic process;membrane-bounded organelle;RNA polymerase II cis-regulatory region sequence-specific DNA binding;regulation of RNA metabolic process;intracellular organelle;cis-regulatory region seque…	MLOC_66788.2	HORVU7Hr1G114650	HORVU.MOREX.r3.7HG0744200	TALE	Knotted 7;Putative knotted-like transcription factor family protein;Homeobox protein knotted-1-like 3;KNOX family class 2 homeodomain protein	nucleus;regulation of transcription, DNA-templated;DNA binding;regulation of nucleic acid-templated transcription;intracellular membrane-bounded organelle;nucleic acid binding;regulation of RNA biosynthetic process;membrane-bounded organelle;RNA polymerase II cis-regulatory region sequence-specific DNA binding;regulation of RNA metabolic process;intracellular organelle;cis-regulatory region seque…
BaRT2v18chr5HG258780	drought.leaf-control.leaf	0.00410872	-2.76531	down-regulated	Protein SHORT INTERNODES;Lateral root primordium protein-related, putative;Putative short internodesfamily transcription factor	GO:0005634;GO:0045893;GO:0003677;GO:0043231;GO:1903508;GO:0003676;GO:0043227;GO:1902680;GO:1901363;GO:0043229;GO:0051254;GO:0097159;GO:0045935;GO:0043226;GO:0005488;GO:0010557;GO:0005622;GO:0031328;GO:0110165;GO:0009891;GO:0051173;GO:0010604;GO:0031325;GO:0009893;GO:0048522;GO:0048518;GO:0009851;GO:0009850;GO:0006355;GO:1903506;GO:2001141;GO:0051252;GO:0019219;GO:2000112;GO:0010556;GO:0031326;GO:…	nucleus;positive regulation of transcription, DNA-templated;DNA binding;intracellular membrane-bounded organelle;positive regulation of nucleic acid-templated transcription;nucleic acid binding;membrane-bounded organelle;positive regulation of RNA biosynthetic process;heterocyclic compound binding;intracellular organelle;positive regulation of RNA metabolic process;organic cyclic compound binding…	MLOC_68487.1	---NA---	HORVU.MOREX.r3.5HG0498660	SRS	Protein SHORT INTERNODES;Lateral root primordium protein-related, putative;Putative short internodesfamily transcription factor	nucleus;positive regulation of transcription, DNA-templated;DNA binding;intracellular membrane-bounded organelle;positive regulation of nucleic acid-templated transcription;nucleic acid binding;membrane-bounded organelle;positive regulation of RNA biosynthetic process;heterocyclic compound binding;intracellular organelle;positive regulation of RNA metabolic process;organic cyclic compound binding…
BaRT2v18chr5HG256310	drought.leaf-control.leaf	3.63429e-08	-2.7779	down-regulated	NAC domain-containing protein;NAC1 transcription factor;No apical meristem protein, expressed	GO:0006355;GO:0003677;GO:1903506;GO:0003676;GO:2001141;GO:1901363;GO:0051252;GO:0097159;GO:0019219;GO:0005488;GO:2000112;GO:0010556;GO:0031326;GO:0009889;GO:0010468;GO:0051171;GO:0080090;GO:0031323;GO:0060255;GO:0019222;GO:0050794;GO:0050789;GO:0065007	regulation of transcription, DNA-templated;DNA binding;regulation of nucleic acid-templated transcription;nucleic acid binding;regulation of RNA biosynthetic process;heterocyclic compound binding;regulation of RNA metabolic process;organic cyclic compound binding;regulation of nucleobase-containing compound metabolic process;binding;regulation of cellular macromolecule biosynthetic process;regula…	MLOC_8116.1	HORVU5Hr1G077010	HORVU.MOREX.r3.5HG0494790	NAC	NAC domain-containing protein;NAC1 transcription factor;No apical meristem protein, expressed	regulation of transcription, DNA-templated;DNA binding;regulation of nucleic acid-templated transcription;nucleic acid binding;regulation of RNA biosynthetic process;heterocyclic compound binding;regulation of RNA metabolic process;organic cyclic compound binding;regulation of nucleobase-containing compound metabolic process;binding;regulation of cellular macromolecule biosynthetic process;regula…
BaRT2v18chr5HG249650	drought.leaf-control.leaf	1.04491e-07	-2.80333	down-regulated	Zinc-finger homeodomain protein 9;ZF-HD dimerization-type domain-containing protein;ZF-HD homeobox protein	GO:0005634;GO:0000976;GO:0006355;GO:0043231;GO:0001067;GO:1903506;GO:0043227;GO:1990837;GO:2001141;GO:0003690;GO:0043229;GO:0051252;GO:0043226;GO:0043565;GO:0019219;GO:0003677;GO:0005622;GO:2000112;GO:0003700;GO:0010556;GO:0110165;GO:0140110;GO:0031326;GO:0003676;GO:0009889;GO:0010468;GO:1901363;GO:0051171;GO:0097159;GO:0080090;GO:0005488;GO:0031323;GO:0046872;GO:0060255;GO:0043169;GO:0019222;GO:…	nucleus;transcription regulatory region sequence-specific DNA binding;regulation of transcription, DNA-templated;intracellular membrane-bounded organelle;regulatory region nucleic acid binding;regulation of nucleic acid-templated transcription;membrane-bounded organelle;sequence-specific double-stranded DNA binding;regulation of RNA biosynthetic process;double-stranded DNA binding;intracellular o…	MLOC_55926.1	HORVU5Hr1G065740	HORVU.MOREX.r3.5HG0484290	ZF-HD	Zinc-finger homeodomain protein 9;ZF-HD dimerization-type domain-containing protein;ZF-HD homeobox protein	nucleus;transcription regulatory region sequence-specific DNA binding;regulation of transcription, DNA-templated;intracellular membrane-bounded organelle;regulatory region nucleic acid binding;regulation of nucleic acid-templated transcription;membrane-bounded organelle;sequence-specific double-stranded DNA binding;regulation of RNA biosynthetic process;double-stranded DNA binding;intracellular o…
BaRT2v18chr2HG104590	drought.leaf-control.leaf	4.38752e-06	-2.82038	down-regulated	Myb family transcription factor PHL5;Putative Myb-like DNA-binding domain-containing protein;HTH myb-type domain-containing protein	GO:0005634;GO:0003677;GO:0043231;GO:0003676;GO:0043227;GO:1901363;GO:0043229;GO:0097159;GO:0043226;GO:0005488;GO:0005622;GO:0110165;GO:0005634;GO:0003677;GO:0043231;GO:0003676;GO:0043227;GO:1901363;GO:0043229;GO:0097159;GO:0043226;GO:0005488;GO:0005622;GO:0110165;GO:0005634;GO:0003677;GO:0043231;GO:0003676;GO:0043227;GO:1901363;GO:0043229;GO:0097159;GO:0043226;GO:0005488;GO:0005622;GO:0110165;GO:…	nucleus;DNA binding;intracellular membrane-bounded organelle;nucleic acid binding;membrane-bounded organelle;heterocyclic compound binding;intracellular organelle;organic cyclic compound binding;organelle;binding;intracellular anatomical structure;cellular anatomical entity;nucleus;DNA binding;intracellular membrane-bounded organelle;nucleic acid binding;membrane-bounded organelle;heterocyclic co…	MLOC_52271.4	HORVU4Hr1G051080	HORVU.MOREX.r3.2HG0200310	G2-like	Myb family transcription factor PHL5;Putative Myb-like DNA-binding domain-containing protein;HTH myb-type domain-containing protein	nucleus;DNA binding;intracellular membrane-bounded organelle;nucleic acid binding;membrane-bounded organelle;heterocyclic compound binding;intracellular organelle;organic cyclic compound binding;organelle;binding;intracellular anatomical structure;cellular anatomical entity;nucleus;DNA binding;intracellular membrane-bounded organelle;nucleic acid binding;membrane-bounded organelle;heterocyclic co…
BaRT2v18chr6HG296760	drought.leaf-control.leaf	9.08296e-09	-2.84401	down-regulated	Myb family transcription factor APL;HTH myb-type domain-containing protein	GO:0005634;GO:0003677;GO:0010089;GO:0043231;GO:0003676;GO:0010088;GO:0043227;GO:1901363;GO:0010087;GO:0043229;GO:0097159;GO:0009888;GO:0043226;GO:0005488;GO:0045893;GO:0005622;GO:1903508;GO:1902680;GO:0110165;GO:0051254;GO:0045935;GO:0010557;GO:0031328;GO:0009891;GO:0051173;GO:0010604;GO:0031325;GO:0009893;GO:0048522;GO:0048518;GO:0048856;GO:0032502;GO:0006355;GO:1903506;GO:2001141;GO:0051252;GO:…	nucleus;DNA binding;xylem development;intracellular membrane-bounded organelle;nucleic acid binding;phloem development;membrane-bounded organelle;heterocyclic compound binding;phloem or xylem histogenesis;intracellular organelle;organic cyclic compound binding;tissue development;organelle;binding;positive regulation of transcription, DNA-templated;intracellular anatomical structure;positive regul…	MLOC_69397.3	HORVU7Hr1G109130	HORVU.MOREX.r3.6HG0570890	G2-like	Myb family transcription factor APL;HTH myb-type domain-containing protein	nucleus;DNA binding;xylem development;intracellular membrane-bounded organelle;nucleic acid binding;phloem development;membrane-bounded organelle;heterocyclic compound binding;phloem or xylem histogenesis;intracellular organelle;organic cyclic compound binding;tissue development;organelle;binding;positive regulation of transcription, DNA-templated;intracellular anatomical structure;positive regul…
BaRT2v18chr1HG036860	drought.leaf-control.leaf	6.15424e-05	-2.8852	down-regulated	Transcription factor TGAL5;Transcription factor LG2;Transcription factor TGA6;DOG1 domain-containing protein	GO:0043565;GO:0006351;GO:0005634;GO:0097659;GO:0003700;GO:0043231;GO:0032774;GO:0140110;GO:0043227;GO:0034654;GO:0003677;GO:0043229;GO:0016070;GO:0003676;GO:0043226;GO:0006355;GO:1901363;GO:0005622;GO:1903506;GO:0097159;GO:0016021;GO:2001141;GO:0005488;GO:0031224;GO:0051252;GO:0005515;GO:0016020;GO:0019219;GO:0110165;GO:2000112;GO:0010556;GO:0031326;GO:0009889;GO:0010468;GO:0019438;GO:0051171;GO:…	sequence-specific DNA binding;transcription, DNA-templated;nucleus;nucleic acid-templated transcription;DNA-binding transcription factor activity;intracellular membrane-bounded organelle;RNA biosynthetic process;transcription regulator activity;membrane-bounded organelle;nucleobase-containing compound biosynthetic process;DNA binding;intracellular organelle;RNA metabolic process;nucleic acid bind…	MLOC_79223.6	---NA---	HORVU.MOREX.r3.1HG0074720	bZIP	Transcription factor TGAL5;Transcription factor LG2;Transcription factor TGA6;DOG1 domain-containing protein	sequence-specific DNA binding;transcription, DNA-templated;nucleus;nucleic acid-templated transcription;DNA-binding transcription factor activity;intracellular membrane-bounded organelle;RNA biosynthetic process;transcription regulator activity;membrane-bounded organelle;nucleobase-containing compound biosynthetic process;DNA binding;intracellular organelle;RNA metabolic process;nucleic acid bind…
BaRT2v18chr3HG119670	drought.root-control.root	0.000842034	-2.94257	down-regulated	0	GO:0003700;GO:0005634;GO:0006355;GO:0140110;GO:1903506;GO:0043231;GO:2001141;GO:0003677;GO:0043227;GO:0051252;GO:0003676;GO:0043229;GO:0019219;GO:0043226;GO:1901363;GO:2000112;GO:0005622;GO:0097159;GO:0010556;GO:0005488;GO:0110165;GO:0031326;GO:0009889;GO:0010468;GO:0051171;GO:0080090;GO:0031323;GO:0060255;GO:0019222;GO:0050794;GO:0050789;GO:0065007	DNA-binding transcription factor activity;nucleus;regulation of transcription, DNA-templated;transcription regulator activity;regulation of nucleic acid-templated transcription;intracellular membrane-bounded organelle;regulation of RNA biosynthetic process;DNA binding;membrane-bounded organelle;regulation of RNA metabolic process;nucleic acid binding;intracellular organelle;regulation of nucleoba…	MLOC_75135.2	HORVU3Hr1G010190	HORVU.MOREX.r3.3HG0227830	RAV	0	DNA-binding transcription factor activity;nucleus;regulation of transcription, DNA-templated;transcription regulator activity;regulation of nucleic acid-templated transcription;intracellular membrane-bounded organelle;regulation of RNA biosynthetic process;DNA binding;membrane-bounded organelle;regulation of RNA metabolic process;nucleic acid binding;intracellular organelle;regulation of nucleoba…
BaRT2v18chr7HG383030	drought.leaf-control.leaf	9.92195e-09	-2.95411	down-regulated	BZIP transcription factor (Fragment)	0	0	MLOC_62302.5	HORVU7Hr1G114510	HORVU.MOREX.r3.7HG0744040	bZIP	BZIP transcription factor (Fragment)	0
BaRT2v18chr5HG258610	drought.leaf-control.leaf	4.1069e-08	-2.9634	down-regulated	B-box zinc finger protein 19;Salt-tolerance protein, putative;B box-type domain-containing protein	GO:0008270;GO:0009640;GO:0005634;GO:0046914;GO:0009639;GO:0043231;GO:0046872;GO:0009791;GO:0043227;GO:0043169;GO:0009416;GO:0043229;GO:0043167;GO:0009314;GO:0043226;GO:0009628;GO:0005488;GO:0005622;GO:0007275;GO:0061630;GO:0016021;GO:0048856;GO:0061659;GO:0031224;GO:0032501;GO:0004842;GO:0016020;GO:0032502;GO:0019787;GO:0110165;GO:0006355;GO:0140096;GO:1903506;GO:0016740;GO:2001141;GO:0003824;GO:…	zinc ion binding;photomorphogenesis;nucleus;transition metal ion binding;response to red or far red light;intracellular membrane-bounded organelle;metal ion binding;post-embryonic development;membrane-bounded organelle;cation binding;response to light stimulus;intracellular organelle;ion binding;response to radiation;organelle;response to abiotic stimulus;binding;intracellular anatomical structur…	MLOC_40006.1	HORVU2Hr1G092460	HORVU.MOREX.r3.5HG0498320	DBB	B-box zinc finger protein 19;Salt-tolerance protein, putative;B box-type domain-containing protein	zinc ion binding;photomorphogenesis;nucleus;transition metal ion binding;response to red or far red light;intracellular membrane-bounded organelle;metal ion binding;post-embryonic development;membrane-bounded organelle;cation binding;response to light stimulus;intracellular organelle;ion binding;response to radiation;organelle;response to abiotic stimulus;binding;intracellular anatomical structur…
BaRT2v18chr3HG133760	drought.leaf-control.leaf	2.5856e-09	-3.00906	down-regulated	Dof-type domain-containing protein;Cyclic dof factor 2;C2C2-DOF transcription factor (Fragment)	GO:0005634;GO:0006355;GO:0003677;GO:1903506;GO:0043231;GO:0003676;GO:2001141;GO:0043227;GO:1901363;GO:0051252;GO:0043229;GO:0097159;GO:0019219;GO:0043226;GO:0005488;GO:2000112;GO:0005622;GO:0003700;GO:0010556;GO:0140110;GO:0110165;GO:0031326;GO:0009889;GO:0010468;GO:0051171;GO:0080090;GO:0031323;GO:0060255;GO:0019222;GO:0050794;GO:0050789;GO:0065007;GO:0005634;GO:0006355;GO:0003677;GO:1903506;GO:…	nucleus;regulation of transcription, DNA-templated;DNA binding;regulation of nucleic acid-templated transcription;intracellular membrane-bounded organelle;nucleic acid binding;regulation of RNA biosynthetic process;membrane-bounded organelle;heterocyclic compound binding;regulation of RNA metabolic process;intracellular organelle;organic cyclic compound binding;regulation of nucleobase-containing…	MLOC_56598.1	HORVU3Hr1G036870	HORVU.MOREX.r3.3HG0255050	Dof	Dof-type domain-containing protein;Cyclic dof factor 2;C2C2-DOF transcription factor (Fragment)	nucleus;regulation of transcription, DNA-templated;DNA binding;regulation of nucleic acid-templated transcription;intracellular membrane-bounded organelle;nucleic acid binding;regulation of RNA biosynthetic process;membrane-bounded organelle;heterocyclic compound binding;regulation of RNA metabolic process;intracellular organelle;organic cyclic compound binding;regulation of nucleobase-containing…
BaRT2v18chr7HG362990	drought.leaf-control.leaf	0.000298254	-3.04263	down-regulated	0	0	0	---NA---	---NA---	---NA---	C3H	0	0
BaRT2v18chr1HG025210	drought.leaf-control.leaf	2.30689e-08	-3.04871	down-regulated	GRAS domain-containing protein;Scarecrow-like protein 6;Scarecrow-like protein 22 isoform X2	GO:0043565;GO:0005634;GO:0006355;GO:0003700;GO:1903506;GO:0043231;GO:0140110;GO:2001141;GO:0043227;GO:0051252;GO:0003677;GO:0043229;GO:0019219;GO:0003676;GO:0043226;GO:2000112;GO:0005622;GO:1901363;GO:0010556;GO:0097159;GO:0110165;GO:0031326;GO:0005488;GO:0009889;GO:0010468;GO:0051171;GO:0080090;GO:0031323;GO:0060255;GO:0019222;GO:0050794;GO:0050789;GO:0065007;GO:0048768;GO:0048767;GO:0080147;GO:…	sequence-specific DNA binding;nucleus;regulation of transcription, DNA-templated;DNA-binding transcription factor activity;regulation of nucleic acid-templated transcription;intracellular membrane-bounded organelle;transcription regulator activity;regulation of RNA biosynthetic process;membrane-bounded organelle;regulation of RNA metabolic process;DNA binding;intracellular organelle;regulation of…	MLOC_62589.6	HORVU4Hr1G087700	HORVU.MOREX.r3.1HG0055960	GRAS	GRAS domain-containing protein;Scarecrow-like protein 6;Scarecrow-like protein 22 isoform X2	sequence-specific DNA binding;nucleus;regulation of transcription, DNA-templated;DNA-binding transcription factor activity;regulation of nucleic acid-templated transcription;intracellular membrane-bounded organelle;transcription regulator activity;regulation of RNA biosynthetic process;membrane-bounded organelle;regulation of RNA metabolic process;DNA binding;intracellular organelle;regulation of…
BaRT2v18chr5HG255900	drought.leaf-control.leaf	0.000152077	-3.05503	down-regulated	Teosinte glume architecture 1;SBP-type domain-containing protein;Squamosa promoter-binding-like protein 16;Squamosa-promoter binding protein-like protein;Neighbor of tga1	GO:0005634;GO:0003677;GO:0043231;GO:0046872;GO:0043227;GO:0043169;GO:0003676;GO:0043229;GO:0043226;GO:0043167;GO:0005622;GO:1901363;GO:0097159;GO:0110165;GO:0005488;GO:0016021;GO:0031224;GO:0016020	nucleus;DNA binding;intracellular membrane-bounded organelle;metal ion binding;membrane-bounded organelle;cation binding;nucleic acid binding;intracellular organelle;organelle;ion binding;intracellular anatomical structure;heterocyclic compound binding;organic cyclic compound binding;cellular anatomical entity;binding;integral component of membrane;intrinsic component of membrane;membrane	MLOC_37841.2	HORVU3Hr1G094730	HORVU.MOREX.r3.5HG0494180	SBP	Teosinte glume architecture 1;SBP-type domain-containing protein;Squamosa promoter-binding-like protein 16;Squamosa-promoter binding protein-like protein;Neighbor of tga1	nucleus;DNA binding;intracellular membrane-bounded organelle;metal ion binding;membrane-bounded organelle;cation binding;nucleic acid binding;intracellular organelle;organelle;ion binding;intracellular anatomical structure;heterocyclic compound binding;organic cyclic compound binding;cellular anatomical entity;binding;integral component of membrane;intrinsic component of membrane;membrane
BaRT2v18chr4HG197190	drought.leaf-control.leaf	1.96327e-08	-3.06937	down-regulated	Self-pruning G-box protein;BZIP domain-containing protein;Basic-leucine zipper domain-containing protein	GO:0009738;GO:0003700;GO:0005634;GO:0071215;GO:0140110;GO:0043231;GO:0097306;GO:0043227;GO:0003677;GO:0009737;GO:0043229;GO:0003676;GO:0097305;GO:0043226;GO:1901363;GO:0071396;GO:0005622;GO:0097159;GO:0033993;GO:0110165;GO:0005488;GO:0009755;GO:0032870;GO:0009725;GO:0071495;GO:0009719;GO:1901701;GO:0045893;GO:1903508;GO:1902680;GO:0071310;GO:0051254;GO:0045935;GO:1901700;GO:0010557;GO:0031328;GO:…	abscisic acid-activated signaling pathway;DNA-binding transcription factor activity;nucleus;cellular response to abscisic acid stimulus;transcription regulator activity;intracellular membrane-bounded organelle;cellular response to alcohol;membrane-bounded organelle;DNA binding;response to abscisic acid;intracellular organelle;nucleic acid binding;response to alcohol;organelle;heterocyclic compoun…	MLOC_61490.1	HORVU5Hr1G045180	HORVU.MOREX.r3.4HG0380200	bZIP	Self-pruning G-box protein;BZIP domain-containing protein;Basic-leucine zipper domain-containing protein	abscisic acid-activated signaling pathway;DNA-binding transcription factor activity;nucleus;cellular response to abscisic acid stimulus;transcription regulator activity;intracellular membrane-bounded organelle;cellular response to alcohol;membrane-bounded organelle;DNA binding;response to abscisic acid;intracellular organelle;nucleic acid binding;response to alcohol;organelle;heterocyclic compoun…
BaRT2v18chr2HG058090	drought.leaf-control.leaf	2.49005e-06	-3.0928	down-regulated	Dof-type domain-containing protein;Cyclic dof factor 3	GO:0005634;GO:0006355;GO:0003677;GO:1903506;GO:0043231;GO:0003676;GO:2001141;GO:0043227;GO:1901363;GO:0051252;GO:0043229;GO:0097159;GO:0019219;GO:0043226;GO:0005488;GO:2000112;GO:0005622;GO:0003700;GO:0010556;GO:0140110;GO:0110165;GO:0031326;GO:0009889;GO:0010468;GO:0051171;GO:0080090;GO:0031323;GO:0060255;GO:0019222;GO:0050794;GO:0050789;GO:0065007	nucleus;regulation of transcription, DNA-templated;DNA binding;regulation of nucleic acid-templated transcription;intracellular membrane-bounded organelle;nucleic acid binding;regulation of RNA biosynthetic process;membrane-bounded organelle;heterocyclic compound binding;regulation of RNA metabolic process;intracellular organelle;organic cyclic compound binding;regulation of nucleobase-containing…	MLOC_19593.3	---NA---	HORVU.MOREX.r3.2HG0111280	Dof	Dof-type domain-containing protein;Cyclic dof factor 3	nucleus;regulation of transcription, DNA-templated;DNA binding;regulation of nucleic acid-templated transcription;intracellular membrane-bounded organelle;nucleic acid binding;regulation of RNA biosynthetic process;membrane-bounded organelle;heterocyclic compound binding;regulation of RNA metabolic process;intracellular organelle;organic cyclic compound binding;regulation of nucleobase-containing…
BaRT2v18chr4HG184600	drought.root-control.root	0.00179186	-3.0962	down-regulated	Zinc finger protein MAGPIE	GO:0048575;GO:0005634;GO:0043565;GO:0048572;GO:0043231;GO:0003700;GO:0048574;GO:0043227;GO:0140110;GO:0048571;GO:0043229;GO:0003677;GO:0048506;GO:0043226;GO:0003676;GO:0048510;GO:0005622;GO:1901363;GO:0048509;GO:0097159;GO:0110165;GO:0048573;GO:0005488;GO:0040034;GO:0046872;GO:0010228;GO:0043169;GO:0009648;GO:0043167;GO:0009791;GO:0048608;GO:0061458;GO:0003006;GO:0009416;GO:0009314;GO:0045893;GO:…	short-day photoperiodism, flowering;nucleus;sequence-specific DNA binding;short-day photoperiodism;intracellular membrane-bounded organelle;DNA-binding transcription factor activity;long-day photoperiodism, flowering;membrane-bounded organelle;transcription regulator activity;long-day photoperiodism;intracellular organelle;DNA binding;regulation of timing of meristematic phase transition;organell…	MLOC_1876.1	HORVU3Hr1G049810	HORVU.MOREX.r3.4HG0346960	C2H2	Zinc finger protein MAGPIE	short-day photoperiodism, flowering;nucleus;sequence-specific DNA binding;short-day photoperiodism;intracellular membrane-bounded organelle;DNA-binding transcription factor activity;long-day photoperiodism, flowering;membrane-bounded organelle;transcription regulator activity;long-day photoperiodism;intracellular organelle;DNA binding;regulation of timing of meristematic phase transition;organell…
BaRT2v18chr5HG248290	drought.leaf-control.leaf	0.000824049	-3.13808	down-regulated	Zinc finger protein 2;C2H2-type domain-containing protein	GO:0016021;GO:0031224;GO:0016020;GO:0110165;GO:0016021;GO:0031224;GO:0016020;GO:0110165	integral component of membrane;intrinsic component of membrane;membrane;cellular anatomical entity;integral component of membrane;intrinsic component of membrane;membrane;cellular anatomical entity	MLOC_4507.2	HORVU5Hr1G063390	HORVU.MOREX.r3.5HG0481640	C2H2	Zinc finger protein 2;C2H2-type domain-containing protein	integral component of membrane;intrinsic component of membrane;membrane;cellular anatomical entity;integral component of membrane;intrinsic component of membrane;membrane;cellular anatomical entity
BaRT2v18chr3HG162390	drought.leaf-control.leaf	2.47247e-12	-3.14212	down-regulated	Zinc finger CCCH domain-containing protein 33	GO:0003677;GO:0005634;GO:0046872;GO:0043231;GO:0043169;GO:0043227;GO:0003676;GO:0043229;GO:0043167;GO:0043226;GO:1901363;GO:0005622;GO:0097159;GO:0016021;GO:0005488;GO:0031224;GO:0003729;GO:0016020;GO:0003723;GO:0110165;GO:0047792;GO:0035251;GO:0046527;GO:0008194;GO:0016758;GO:0016757;GO:0016740;GO:0003824	DNA binding;nucleus;metal ion binding;intracellular membrane-bounded organelle;cation binding;membrane-bounded organelle;nucleic acid binding;intracellular organelle;ion binding;organelle;heterocyclic compound binding;intracellular anatomical structure;organic cyclic compound binding;integral component of membrane;binding;intrinsic component of membrane;mRNA binding;membrane;RNA binding;cellular …	MLOC_37645.3	HORVU5Hr1G037760	HORVU.MOREX.r3.3HG0309660	C3H	Zinc finger CCCH domain-containing protein 33	DNA binding;nucleus;metal ion binding;intracellular membrane-bounded organelle;cation binding;membrane-bounded organelle;nucleic acid binding;intracellular organelle;ion binding;organelle;heterocyclic compound binding;intracellular anatomical structure;organic cyclic compound binding;integral component of membrane;binding;intrinsic component of membrane;mRNA binding;membrane;RNA binding;cellular …
BaRT2v18chr6HG311510	drought.root-control.root	0.00165157	-3.14845	down-regulated	ABI3VP1 transcription factor;TF-B3 domain-containing protein;B3 domain-containing transcription factor NGA2	GO:0005634;GO:0003677;GO:0006355;GO:0043231;GO:0003676;GO:1903506;GO:0043227;GO:1901363;GO:2001141;GO:0043229;GO:0097159;GO:0051252;GO:0043226;GO:0005488;GO:0019219;GO:0005622;GO:0003700;GO:2000112;GO:0140110;GO:0010556;GO:0110165;GO:0031326;GO:0009889;GO:0010468;GO:0051171;GO:0080090;GO:0031323;GO:0060255;GO:0019222;GO:0050794;GO:0050789;GO:0065007	nucleus;DNA binding;regulation of transcription, DNA-templated;intracellular membrane-bounded organelle;nucleic acid binding;regulation of nucleic acid-templated transcription;membrane-bounded organelle;heterocyclic compound binding;regulation of RNA biosynthetic process;intracellular organelle;organic cyclic compound binding;regulation of RNA metabolic process;organelle;binding;regulation of nuc…	MLOC_66387.2	HORVU5Hr1G012420	HORVU.MOREX.r3.6HG0604470	B3	ABI3VP1 transcription factor;TF-B3 domain-containing protein;B3 domain-containing transcription factor NGA2	nucleus;DNA binding;regulation of transcription, DNA-templated;intracellular membrane-bounded organelle;nucleic acid binding;regulation of nucleic acid-templated transcription;membrane-bounded organelle;heterocyclic compound binding;regulation of RNA biosynthetic process;intracellular organelle;organic cyclic compound binding;regulation of RNA metabolic process;organelle;binding;regulation of nuc…
BaRT2v18chr7HG335540	drought.root-control.root	0.000417529	-3.18208	down-regulated	0	GO:0005634;GO:0003677;GO:0043231;GO:0003676;GO:0043227;GO:1901363;GO:0043229;GO:0097159;GO:0043226;GO:0005488;GO:0005622;GO:0110165	nucleus;DNA binding;intracellular membrane-bounded organelle;nucleic acid binding;membrane-bounded organelle;heterocyclic compound binding;intracellular organelle;organic cyclic compound binding;organelle;binding;intracellular anatomical structure;cellular anatomical entity	MLOC_62500.2	HORVU3Hr1G090850	HORVU.MOREX.r3.7HG0648540	B3	0	nucleus;DNA binding;intracellular membrane-bounded organelle;nucleic acid binding;membrane-bounded organelle;heterocyclic compound binding;intracellular organelle;organic cyclic compound binding;organelle;binding;intracellular anatomical structure;cellular anatomical entity
BaRT2v18chr1HG030940	drought.leaf-control.leaf	1.2132e-08	-3.22509	down-regulated	NAC domain-containing protein;Putative no apical meristem (NAM) protein;Protein CUP-SHAPED COTYLEDON 1	GO:0006355;GO:0003677;GO:0016021;GO:1903506;GO:0003676;GO:0031224;GO:2001141;GO:1901363;GO:0016020;GO:0051252;GO:0097159;GO:0110165;GO:0019219;GO:0005488;GO:2000112;GO:0010556;GO:0031326;GO:0009889;GO:0010468;GO:0051171;GO:0080090;GO:0031323;GO:0060255;GO:0019222;GO:0050794;GO:0050789;GO:0065007;GO:0006355;GO:0003677;GO:0016021;GO:1903506;GO:0003676;GO:0031224;GO:2001141;GO:1901363;GO:0016020;GO:…	regulation of transcription, DNA-templated;DNA binding;integral component of membrane;regulation of nucleic acid-templated transcription;nucleic acid binding;intrinsic component of membrane;regulation of RNA biosynthetic process;heterocyclic compound binding;membrane;regulation of RNA metabolic process;organic cyclic compound binding;cellular anatomical entity;regulation of nucleobase-containing …	MLOC_60079.1	HORVU7Hr1G076250	HORVU.MOREX.r3.1HG0065610	NAC	NAC domain-containing protein;Putative no apical meristem (NAM) protein;Protein CUP-SHAPED COTYLEDON 1	regulation of transcription, DNA-templated;DNA binding;integral component of membrane;regulation of nucleic acid-templated transcription;nucleic acid binding;intrinsic component of membrane;regulation of RNA biosynthetic process;heterocyclic compound binding;membrane;regulation of RNA metabolic process;organic cyclic compound binding;cellular anatomical entity;regulation of nucleobase-containing …
BaRT2v18chr5HG274620	drought.leaf-control.leaf	5.7422e-09	-3.23829	down-regulated	Spelt factor protein;Floral homeotic protein APETALA 2	GO:0003700;GO:0005634;GO:0006355;GO:0140110;GO:1903506;GO:0043231;GO:2001141;GO:0003677;GO:0043227;GO:0051252;GO:0003676;GO:0043229;GO:0019219;GO:0043226;GO:1901363;GO:2000112;GO:0005622;GO:0097159;GO:0010556;GO:0005488;GO:0110165;GO:0031326;GO:0009889;GO:0010468;GO:0051171;GO:0080090;GO:0031323;GO:0060255;GO:0019222;GO:0050794;GO:0050789;GO:0065007;GO:0080050;GO:0010228;GO:0009909;GO:0048831;GO:…	DNA-binding transcription factor activity;nucleus;regulation of transcription, DNA-templated;transcription regulator activity;regulation of nucleic acid-templated transcription;intracellular membrane-bounded organelle;regulation of RNA biosynthetic process;DNA binding;membrane-bounded organelle;regulation of RNA metabolic process;nucleic acid binding;intracellular organelle;regulation of nucleoba…	MLOC_43575.3	HORVU5Hr1G112440	HORVU.MOREX.r3.5HG0525620	AP2	Spelt factor protein;Floral homeotic protein APETALA 2	DNA-binding transcription factor activity;nucleus;regulation of transcription, DNA-templated;transcription regulator activity;regulation of nucleic acid-templated transcription;intracellular membrane-bounded organelle;regulation of RNA biosynthetic process;DNA binding;membrane-bounded organelle;regulation of RNA metabolic process;nucleic acid binding;intracellular organelle;regulation of nucleoba…
BaRT2v18chr3HG141050	drought.leaf-control.leaf	0.00253995	-3.25765	down-regulated	Heat stress transcription factor C-1a	GO:0043565;GO:0005634;GO:0006355;GO:0003700;GO:1903506;GO:0043231;GO:0140110;GO:0034605;GO:0043227;GO:0000978;GO:2001141;GO:0043229;GO:0051252;GO:0000987;GO:0043226;GO:0019219;GO:0000977;GO:0005622;GO:2000112;GO:0003677;GO:0110165;GO:0010556;GO:0000976;GO:0031326;GO:0001067;GO:0009889;GO:1990837;GO:0010468;GO:0003690;GO:0051171;GO:0003676;GO:0080090;GO:1901363;GO:0031323;GO:0097159;GO:0060255;GO:…	sequence-specific DNA binding;nucleus;regulation of transcription, DNA-templated;DNA-binding transcription factor activity;regulation of nucleic acid-templated transcription;intracellular membrane-bounded organelle;transcription regulator activity;cellular response to heat;membrane-bounded organelle;RNA polymerase II cis-regulatory region sequence-specific DNA binding;regulation of RNA biosynthet…	MLOC_11453.1	HORVU4Hr1G090850	HORVU.MOREX.r3.3HG0273590	HSF	Heat stress transcription factor C-1a	sequence-specific DNA binding;nucleus;regulation of transcription, DNA-templated;DNA-binding transcription factor activity;regulation of nucleic acid-templated transcription;intracellular membrane-bounded organelle;transcription regulator activity;cellular response to heat;membrane-bounded organelle;RNA polymerase II cis-regulatory region sequence-specific DNA binding;regulation of RNA biosynthet…
BaRT2v18chr2HG069810	drought.leaf-control.leaf	1.16449e-07	-3.27484	down-regulated	scarecrow-like protein 23;GRAS domain-containing protein;SCL domain class transcription factor;Scarecrow	GO:0090610;GO:0005634;GO:0043565;GO:0048366;GO:0043231;GO:0003700;GO:0048827;GO:0043227;GO:0140110;GO:0001708;GO:0043229;GO:0003677;GO:0099402;GO:0043226;GO:0003676;GO:0048367;GO:0005622;GO:1901363;GO:0045165;GO:0097159;GO:0110165;GO:0001714;GO:0005488;GO:0001711;GO:0060795;GO:0035987;GO:0001706;GO:0007492;GO:0001704;GO:0030154;GO:0048869;GO:0048731;GO:0007369;GO:0007275;GO:0048856;GO:0032501;GO:…	bundle sheath cell fate specification;nucleus;sequence-specific DNA binding;leaf development;intracellular membrane-bounded organelle;DNA-binding transcription factor activity;phyllome development;membrane-bounded organelle;transcription regulator activity;cell fate specification;intracellular organelle;DNA binding;plant organ development;organelle;nucleic acid binding;shoot system development;in…	---NA---	---NA---	---NA---	GRAS	scarecrow-like protein 23;GRAS domain-containing protein;SCL domain class transcription factor;Scarecrow	bundle sheath cell fate specification;nucleus;sequence-specific DNA binding;leaf development;intracellular membrane-bounded organelle;DNA-binding transcription factor activity;phyllome development;membrane-bounded organelle;transcription regulator activity;cell fate specification;intracellular organelle;DNA binding;plant organ development;organelle;nucleic acid binding;shoot system development;in…
BaRT2v18chr5HG260960	drought.root-control.root	2.37388e-05	-3.29261	down-regulated	NBS-LRR disease resistance protein homologue-like;Putative late blight resistance protein-like protein R1B-17;WRKY domain-containing protein;NB-ARC domain containing protein, expressed	GO:0043531;GO:0006952;GO:0005634;GO:0032559;GO:0006950;GO:0043231;GO:0030554;GO:0050896;GO:0043227;GO:0005524;GO:0006355;GO:0043229;GO:0032555;GO:1903506;GO:0043226;GO:0017076;GO:2001141;GO:0005622;GO:0032553;GO:0051252;GO:0005576;GO:0097367;GO:0019219;GO:0016021;GO:0035639;GO:2000112;GO:0031224;GO:0043168;GO:0010556;GO:0016020;GO:0000166;GO:0031326;GO:0110165;GO:1901265;GO:0009889;GO:0043565;GO:…	ADP binding;defense response;nucleus;adenyl ribonucleotide binding;response to stress;intracellular membrane-bounded organelle;adenyl nucleotide binding;response to stimulus;membrane-bounded organelle;ATP binding;regulation of transcription, DNA-templated;intracellular organelle;purine ribonucleotide binding;regulation of nucleic acid-templated transcription;organelle;purine nucleotide binding;re…	MLOC_74974.1	HORVU5Hr1G099940	HORVU.MOREX.r3.5HG0502370	bHLH	NBS-LRR disease resistance protein homologue-like;Putative late blight resistance protein-like protein R1B-17;WRKY domain-containing protein;NB-ARC domain containing protein, expressed	ADP binding;defense response;nucleus;adenyl ribonucleotide binding;response to stress;intracellular membrane-bounded organelle;adenyl nucleotide binding;response to stimulus;membrane-bounded organelle;ATP binding;regulation of transcription, DNA-templated;intracellular organelle;purine ribonucleotide binding;regulation of nucleic acid-templated transcription;organelle;purine nucleotide binding;re…
BaRT2v18chr5HG273760	drought.leaf-control.leaf	7.83966e-07	-3.29643	down-regulated	transcription factor bHLH106;Putative transcription factor bHLH107;BHLH domain-containing protein;Basic helix-loop-helix transcription factor;Helix-loop-helix DNA-binding domain containing protein, expressed	GO:0046983;GO:0005634;GO:0006355;GO:0005515;GO:0043231;GO:1903506;GO:0043227;GO:0005488;GO:2001141;GO:0043229;GO:0051252;GO:0003677;GO:0043226;GO:0019219;GO:0003676;GO:0005622;GO:2000112;GO:1901363;GO:0010556;GO:0097159;GO:0110165;GO:0031326;GO:0009889;GO:0010468;GO:0051171;GO:0080090;GO:0031323;GO:0060255;GO:0019222;GO:0050794;GO:0050789;GO:0065007;GO:0046983;GO:0005634;GO:0006355;GO:0005515;GO:…	protein dimerization activity;nucleus;regulation of transcription, DNA-templated;protein binding;intracellular membrane-bounded organelle;regulation of nucleic acid-templated transcription;membrane-bounded organelle;binding;regulation of RNA biosynthetic process;intracellular organelle;regulation of RNA metabolic process;DNA binding;organelle;regulation of nucleobase-containing compound metabolic…	MLOC_23394.2	HORVU5Hr1G066530	HORVU.MOREX.r3.5HG0524270	bHLH	transcription factor bHLH106;Putative transcription factor bHLH107;BHLH domain-containing protein;Basic helix-loop-helix transcription factor;Helix-loop-helix DNA-binding domain containing protein, expressed	protein dimerization activity;nucleus;regulation of transcription, DNA-templated;protein binding;intracellular membrane-bounded organelle;regulation of nucleic acid-templated transcription;membrane-bounded organelle;binding;regulation of RNA biosynthetic process;intracellular organelle;regulation of RNA metabolic process;DNA binding;organelle;regulation of nucleobase-containing compound metabolic…
BaRT2v18chr2HG090200	drought.leaf-control.leaf	2.3885e-09	-3.3326	down-regulated	COLD;C2C2-CO-like transcription factor;Zinc finger protein CONSTANS-LIKE 5;CONSTANS-like protein-like protein	GO:0008270;GO:0005634;GO:0009909;GO:0046914;GO:0048831;GO:0043231;GO:0048580;GO:0043227;GO:0046872;GO:2000241;GO:0043169;GO:0043229;GO:2000026;GO:0043226;GO:0043167;GO:0051239;GO:0005622;GO:0005488;GO:0050793;GO:0110165;GO:0050789;GO:0065007	zinc ion binding;nucleus;regulation of flower development;transition metal ion binding;regulation of shoot system development;intracellular membrane-bounded organelle;regulation of post-embryonic development;membrane-bounded organelle;metal ion binding;regulation of reproductive process;cation binding;intracellular organelle;regulation of multicellular organismal development;organelle;ion binding…	MLOC_22698.1	HORVU2Hr1G085910	HORVU.MOREX.r3.2HG0178580	DBB	COLD;C2C2-CO-like transcription factor;Zinc finger protein CONSTANS-LIKE 5;CONSTANS-like protein-like protein	zinc ion binding;nucleus;regulation of flower development;transition metal ion binding;regulation of shoot system development;intracellular membrane-bounded organelle;regulation of post-embryonic development;membrane-bounded organelle;metal ion binding;regulation of reproductive process;cation binding;intracellular organelle;regulation of multicellular organismal development;organelle;ion binding…
BaRT2v18chr1HG031310	drought.root-control.root	0.00842574	-3.35396	down-regulated	Transcription factor LUX;HTH myb-type domain-containing protein;Putative MYB DNA-binding domain superfamily protein;Two-component response regulator ARR1;Homeodomain-related	GO:0005634;GO:0003677;GO:0006355;GO:0043231;GO:0003676;GO:1903506;GO:0043227;GO:1901363;GO:2001141;GO:0043229;GO:0097159;GO:0051252;GO:0043226;GO:0003700;GO:0019219;GO:0005622;GO:0140110;GO:2000112;GO:0005488;GO:0010556;GO:0110165;GO:0031326;GO:0009889;GO:0010468;GO:0051171;GO:0080090;GO:0031323;GO:0060255;GO:0019222;GO:0050794;GO:0050789;GO:0065007;GO:0005634;GO:0003677;GO:0006355;GO:0043231;GO:…	nucleus;DNA binding;regulation of transcription, DNA-templated;intracellular membrane-bounded organelle;nucleic acid binding;regulation of nucleic acid-templated transcription;membrane-bounded organelle;heterocyclic compound binding;regulation of RNA biosynthetic process;intracellular organelle;organic cyclic compound binding;regulation of RNA metabolic process;organelle;DNA-binding transcription…	MLOC_23250.1	HORVU3Hr1G114970	HORVU.MOREX.r3.1HG0066390	G2-like	Transcription factor LUX;HTH myb-type domain-containing protein;Putative MYB DNA-binding domain superfamily protein;Two-component response regulator ARR1;Homeodomain-related	nucleus;DNA binding;regulation of transcription, DNA-templated;intracellular membrane-bounded organelle;nucleic acid binding;regulation of nucleic acid-templated transcription;membrane-bounded organelle;heterocyclic compound binding;regulation of RNA biosynthetic process;intracellular organelle;organic cyclic compound binding;regulation of RNA metabolic process;organelle;DNA-binding transcription…
BaRT2v18chr1HG003020	drought.leaf-control.leaf	0.0002091	-3.37039	down-regulated	DNA binding with one finger3;Dof-type domain-containing protein;Dof zinc finger protein DOF3.6	GO:0005634;GO:0006355;GO:0003677;GO:1903506;GO:0043231;GO:0003676;GO:2001141;GO:0043227;GO:1901363;GO:0051252;GO:0043229;GO:0097159;GO:0019219;GO:0043226;GO:0005488;GO:2000112;GO:0005622;GO:0010556;GO:0110165;GO:0031326;GO:0009889;GO:0010468;GO:0051171;GO:0080090;GO:0031323;GO:0060255;GO:0019222;GO:0050794;GO:0050789;GO:0065007;GO:0090057;GO:0009944;GO:0009943;GO:0009955;GO:0009956;GO:0065001;GO:…	nucleus;regulation of transcription, DNA-templated;DNA binding;regulation of nucleic acid-templated transcription;intracellular membrane-bounded organelle;nucleic acid binding;regulation of RNA biosynthetic process;membrane-bounded organelle;heterocyclic compound binding;regulation of RNA metabolic process;intracellular organelle;organic cyclic compound binding;regulation of nucleobase-containing…	MLOC_15655.1	HORVU1Hr1G005390	HORVU.MOREX.r3.1HG0005830	Dof	DNA binding with one finger3;Dof-type domain-containing protein;Dof zinc finger protein DOF3.6	nucleus;regulation of transcription, DNA-templated;DNA binding;regulation of nucleic acid-templated transcription;intracellular membrane-bounded organelle;nucleic acid binding;regulation of RNA biosynthetic process;membrane-bounded organelle;heterocyclic compound binding;regulation of RNA metabolic process;intracellular organelle;organic cyclic compound binding;regulation of nucleobase-containing…
BaRT2v18chr2HG082390	drought.leaf-control.leaf	4.42784e-09	-3.37534	down-regulated	Trihelix transcription factor ASR3;Myb-like domain-containing protein	GO:0071219;GO:0042803;GO:0005634;GO:0071216;GO:0042802;GO:0043231;GO:0002237;GO:0046983;GO:0043227;GO:0009617;GO:0003677;GO:0043229;GO:0050777;GO:0005515;GO:0043226;GO:0002683;GO:0003676;GO:0005622;GO:0050776;GO:1901363;GO:0016021;GO:0048585;GO:0097159;GO:0031224;GO:0002682;GO:0005488;GO:0016020;GO:0010033;GO:0110165;GO:0045892;GO:1903507;GO:1902679;GO:0051253;GO:0045934;GO:2000113;GO:0010558;GO:…	cellular response to molecule of bacterial origin;protein homodimerization activity;nucleus;cellular response to biotic stimulus;identical protein binding;intracellular membrane-bounded organelle;response to molecule of bacterial origin;protein dimerization activity;membrane-bounded organelle;response to bacterium;DNA binding;intracellular organelle;negative regulation of immune response;protein …	MLOC_64879.2	HORVU5Hr1G106480	HORVU.MOREX.r3.2HG0164160	Trihelix	Trihelix transcription factor ASR3;Myb-like domain-containing protein	cellular response to molecule of bacterial origin;protein homodimerization activity;nucleus;cellular response to biotic stimulus;identical protein binding;intracellular membrane-bounded organelle;response to molecule of bacterial origin;protein dimerization activity;membrane-bounded organelle;response to bacterium;DNA binding;intracellular organelle;negative regulation of immune response;protein …
BaRT2v18chr3HG169070	drought.leaf-control.leaf	0.000626374	-3.40657	down-regulated	BHLH domain-containing protein;Transcription factor ORG2;Transcription factor ORG3	GO:0006357;GO:0046983;GO:0090575;GO:0005515;GO:0006355;GO:0005667;GO:0003700;GO:1903506;GO:0140513;GO:0140110;GO:2001141;GO:0005634;GO:0051252;GO:0003677;GO:0032991;GO:0019219;GO:0003676;GO:0043231;GO:2000112;GO:0000977;GO:0043227;GO:0010556;GO:0000976;GO:0043229;GO:0031326;GO:0001067;GO:0043226;GO:0009889;GO:1990837;GO:0005622;GO:0010468;GO:0000981;GO:0005737;GO:0051171;GO:0003690;GO:0016021;GO:…	regulation of transcription by RNA polymerase II;protein dimerization activity;RNA polymerase II transcription regulator complex;protein binding;regulation of transcription, DNA-templated;transcription regulator complex;DNA-binding transcription factor activity;regulation of nucleic acid-templated transcription;nuclear protein-containing complex;transcription regulator activity;regulation of RNA …	MLOC_54435.1	HORVU3Hr1G108680	HORVU.MOREX.r3.3HG0321630	bHLH	BHLH domain-containing protein;Transcription factor ORG2;Transcription factor ORG3	regulation of transcription by RNA polymerase II;protein dimerization activity;RNA polymerase II transcription regulator complex;protein binding;regulation of transcription, DNA-templated;transcription regulator complex;DNA-binding transcription factor activity;regulation of nucleic acid-templated transcription;nuclear protein-containing complex;transcription regulator activity;regulation of RNA …
BaRT2v18chr7HG382710	drought.leaf-control.leaf	0.00566758	-3.43692	down-regulated	WRKY domain-containing protein;WRKY4 transcription factor (Fragment);WRKY8 transcription factor;Drought resistance protein	GO:0043565;GO:0005634;GO:0006355;GO:0003700;GO:1903506;GO:0043231;GO:0140110;GO:2001141;GO:0043227;GO:0051252;GO:0003677;GO:0043229;GO:0019219;GO:0003676;GO:0043226;GO:2000112;GO:1990841;GO:0005622;GO:0010556;GO:1901363;GO:0005737;GO:0031326;GO:0097159;GO:0110165;GO:0009889;GO:0003682;GO:0010468;GO:0005488;GO:0051171;GO:0016887;GO:0080090;GO:0017111;GO:0031323;GO:0016462;GO:0060255;GO:0016818;GO:…	sequence-specific DNA binding;nucleus;regulation of transcription, DNA-templated;DNA-binding transcription factor activity;regulation of nucleic acid-templated transcription;intracellular membrane-bounded organelle;transcription regulator activity;regulation of RNA biosynthetic process;membrane-bounded organelle;regulation of RNA metabolic process;DNA binding;intracellular organelle;regulation of…	MLOC_69575.1	HORVU7Hr1G113830	HORVU.MOREX.r3.7HG0743270	WRKY	WRKY domain-containing protein;WRKY4 transcription factor (Fragment);WRKY8 transcription factor;Drought resistance protein	sequence-specific DNA binding;nucleus;regulation of transcription, DNA-templated;DNA-binding transcription factor activity;regulation of nucleic acid-templated transcription;intracellular membrane-bounded organelle;transcription regulator activity;regulation of RNA biosynthetic process;membrane-bounded organelle;regulation of RNA metabolic process;DNA binding;intracellular organelle;regulation of…
BaRT2v18chr5HG264230	drought.leaf-control.leaf	4.10503e-08	-3.43857	down-regulated	Phytochrome interacting factor 4;Transcription factor PIF3;Helix-loop-helix DNA-binding domain containing protein, expressed;BHLH domain-containing protein	GO:0046983;GO:0005634;GO:0005515;GO:0043231;GO:0005488;GO:0043227;GO:0043229;GO:0003677;GO:0043226;GO:0003676;GO:0005622;GO:1901363;GO:0097159;GO:0110165;GO:0046983;GO:0005634;GO:0005515;GO:0043231;GO:0005488;GO:0043227;GO:0043229;GO:0003677;GO:0043226;GO:0003676;GO:0005622;GO:1901363;GO:0097159;GO:0110165	protein dimerization activity;nucleus;protein binding;intracellular membrane-bounded organelle;binding;membrane-bounded organelle;intracellular organelle;DNA binding;organelle;nucleic acid binding;intracellular anatomical structure;heterocyclic compound binding;organic cyclic compound binding;cellular anatomical entity;protein dimerization activity;nucleus;protein binding;intracellular membrane-b…	MLOC_7883.1	HORVU5Hr1G093310	HORVU.MOREX.r3.5HG0508700	bHLH	Phytochrome interacting factor 4;Transcription factor PIF3;Helix-loop-helix DNA-binding domain containing protein, expressed;BHLH domain-containing protein	protein dimerization activity;nucleus;protein binding;intracellular membrane-bounded organelle;binding;membrane-bounded organelle;intracellular organelle;DNA binding;organelle;nucleic acid binding;intracellular anatomical structure;heterocyclic compound binding;organic cyclic compound binding;cellular anatomical entity;protein dimerization activity;nucleus;protein binding;intracellular membrane-b…
BaRT2v18chr7HG364950	drought.leaf-control.leaf	1.57872e-05	-3.44863	down-regulated	WRKY domain-containing protein	GO:0043565;GO:0005634;GO:0006355;GO:0003700;GO:1903506;GO:0043231;GO:0140110;GO:2001141;GO:0043227;GO:0051252;GO:0003677;GO:0043229;GO:0019219;GO:0003676;GO:0043226;GO:2000112;GO:0000976;GO:0005622;GO:0010556;GO:0001067;GO:0110165;GO:0031326;GO:1990837;GO:0009889;GO:0003690;GO:0010468;GO:1901363;GO:0051171;GO:0097159;GO:0080090;GO:0005488;GO:0031323;GO:0060255;GO:0019222;GO:0050794;GO:0050789;GO:…	sequence-specific DNA binding;nucleus;regulation of transcription, DNA-templated;DNA-binding transcription factor activity;regulation of nucleic acid-templated transcription;intracellular membrane-bounded organelle;transcription regulator activity;regulation of RNA biosynthetic process;membrane-bounded organelle;regulation of RNA metabolic process;DNA binding;intracellular organelle;regulation of…	MLOC_64446.1	HORVU2Hr1G102740	HORVU.MOREX.r3.7HG0710560	WRKY	WRKY domain-containing protein	sequence-specific DNA binding;nucleus;regulation of transcription, DNA-templated;DNA-binding transcription factor activity;regulation of nucleic acid-templated transcription;intracellular membrane-bounded organelle;transcription regulator activity;regulation of RNA biosynthetic process;membrane-bounded organelle;regulation of RNA metabolic process;DNA binding;intracellular organelle;regulation of…
BaRT2v18chr3HG152870	drought.root-control.root	0.000373429	-3.46585	down-regulated	Basic leucine zipper 23;BZIP domain-containing protein	GO:0003700;GO:0006355;GO:0000785;GO:0140110;GO:1903506;GO:0005694;GO:2001141;GO:0000978;GO:0043232;GO:0051252;GO:0000987;GO:0043228;GO:0019219;GO:0000977;GO:0043229;GO:2000112;GO:0000976;GO:0043226;GO:0010556;GO:0001067;GO:0005622;GO:0031326;GO:1990837;GO:0110165;GO:0009889;GO:0000981;GO:0010468;GO:0003690;GO:0051171;GO:0043565;GO:0080090;GO:0003677;GO:0031323;GO:0003676;GO:0060255;GO:1901363;GO:…	DNA-binding transcription factor activity;regulation of transcription, DNA-templated;chromatin;transcription regulator activity;regulation of nucleic acid-templated transcription;chromosome;regulation of RNA biosynthetic process;RNA polymerase II cis-regulatory region sequence-specific DNA binding;intracellular non-membrane-bounded organelle;regulation of RNA metabolic process;cis-regulatory regi…	MLOC_5655.1	HORVU7Hr1G117020	HORVU.MOREX.r3.3HG0295240	bZIP	Basic leucine zipper 23;BZIP domain-containing protein	DNA-binding transcription factor activity;regulation of transcription, DNA-templated;chromatin;transcription regulator activity;regulation of nucleic acid-templated transcription;chromosome;regulation of RNA biosynthetic process;RNA polymerase II cis-regulatory region sequence-specific DNA binding;intracellular non-membrane-bounded organelle;regulation of RNA metabolic process;cis-regulatory regi…
BaRT2v18chr5HG266600	drought.leaf-control.leaf	0.000517324	-3.52246	down-regulated	Transcription factor bHLH113;BHLH domain-containing protein;Helix-loop-helix DNA-binding domain containing protein, expressed	GO:0046983;GO:0006357;GO:0005634;GO:0005515;GO:0043231;GO:0006355;GO:0000978;GO:1903506;GO:0043227;GO:0000987;GO:2001141;GO:0043229;GO:0000977;GO:0051252;GO:0043226;GO:0000976;GO:0019219;GO:0005622;GO:0001067;GO:2000112;GO:0110165;GO:1990837;GO:0010556;GO:0000981;GO:0031326;GO:0003690;GO:0009889;GO:0043565;GO:0010468;GO:0003700;GO:0051171;GO:0140110;GO:0080090;GO:0005488;GO:0031323;GO:0003677;GO:…	protein dimerization activity;regulation of transcription by RNA polymerase II;nucleus;protein binding;intracellular membrane-bounded organelle;regulation of transcription, DNA-templated;RNA polymerase II cis-regulatory region sequence-specific DNA binding;regulation of nucleic acid-templated transcription;membrane-bounded organelle;cis-regulatory region sequence-specific DNA binding;regulation o…	MLOC_63969.3	HORVU2Hr1G084910	HORVU.MOREX.r3.5HG0512260	bHLH	Transcription factor bHLH113;BHLH domain-containing protein;Helix-loop-helix DNA-binding domain containing protein, expressed	protein dimerization activity;regulation of transcription by RNA polymerase II;nucleus;protein binding;intracellular membrane-bounded organelle;regulation of transcription, DNA-templated;RNA polymerase II cis-regulatory region sequence-specific DNA binding;regulation of nucleic acid-templated transcription;membrane-bounded organelle;cis-regulatory region sequence-specific DNA binding;regulation o…
BaRT2v18chr3HG141370	drought.leaf-control.leaf	1.48171e-07	-3.52452	down-regulated	ZF-HD dimerization-type domain-containing protein;Zinc-finger homeodomain protein 6;ZF-HD transcription factor (Fragment);6-phosphofructokinase 5;ZF-HD homeobox protein	GO:0005634;GO:0000976;GO:0006355;GO:0043231;GO:0001067;GO:1903506;GO:0043227;GO:1990837;GO:2001141;GO:0003690;GO:0043229;GO:0051252;GO:0043226;GO:0043565;GO:0019219;GO:0003677;GO:0005622;GO:2000112;GO:0003700;GO:0010556;GO:0110165;GO:0140110;GO:0031326;GO:0016021;GO:0003676;GO:0009889;GO:0031224;GO:0010468;GO:1901363;GO:0016020;GO:0051171;GO:0097159;GO:0080090;GO:0005488;GO:0031323;GO:0046872;GO:…	nucleus;transcription regulatory region sequence-specific DNA binding;regulation of transcription, DNA-templated;intracellular membrane-bounded organelle;regulatory region nucleic acid binding;regulation of nucleic acid-templated transcription;membrane-bounded organelle;sequence-specific double-stranded DNA binding;regulation of RNA biosynthetic process;double-stranded DNA binding;intracellular o…	MLOC_72941.1	HORVU1Hr1G091470	HORVU.MOREX.r3.3HG0274350	ZF-HD	ZF-HD dimerization-type domain-containing protein;Zinc-finger homeodomain protein 6;ZF-HD transcription factor (Fragment);6-phosphofructokinase 5;ZF-HD homeobox protein	nucleus;transcription regulatory region sequence-specific DNA binding;regulation of transcription, DNA-templated;intracellular membrane-bounded organelle;regulatory region nucleic acid binding;regulation of nucleic acid-templated transcription;membrane-bounded organelle;sequence-specific double-stranded DNA binding;regulation of RNA biosynthetic process;double-stranded DNA binding;intracellular o…
BaRT2v18chr7HG351570	drought.leaf-control.leaf	6.90539e-09	-3.56941	down-regulated	Transcription factor bHLH130;BHLH domain-containing protein	GO:0046983;GO:0006357;GO:0005634;GO:0005515;GO:0006355;GO:0043231;GO:0000978;GO:1903506;GO:0043227;GO:0000987;GO:2001141;GO:0043229;GO:0000977;GO:0051252;GO:0043226;GO:0000976;GO:0019219;GO:0005622;GO:0001067;GO:2000112;GO:0110165;GO:1990837;GO:0010556;GO:0000981;GO:0031326;GO:0003690;GO:0009889;GO:0043565;GO:0010468;GO:0003700;GO:0051171;GO:0140110;GO:0080090;GO:0005488;GO:0031323;GO:0060255;GO:…	protein dimerization activity;regulation of transcription by RNA polymerase II;nucleus;protein binding;regulation of transcription, DNA-templated;intracellular membrane-bounded organelle;RNA polymerase II cis-regulatory region sequence-specific DNA binding;regulation of nucleic acid-templated transcription;membrane-bounded organelle;cis-regulatory region sequence-specific DNA binding;regulation o…	MLOC_67834.6	HORVU7Hr1G050530	HORVU.MOREX.r3.7HG0679760	bHLH	Transcription factor bHLH130;BHLH domain-containing protein	protein dimerization activity;regulation of transcription by RNA polymerase II;nucleus;protein binding;regulation of transcription, DNA-templated;intracellular membrane-bounded organelle;RNA polymerase II cis-regulatory region sequence-specific DNA binding;regulation of nucleic acid-templated transcription;membrane-bounded organelle;cis-regulatory region sequence-specific DNA binding;regulation o…
BaRT2v18chr3HG139620	drought.leaf-control.leaf	4.23483e-09	-3.5868	down-regulated	Transcription factor MYBS3;Transcription factor DIVARICATA;probable transcription factor At5g61620;HTH myb-type domain-containing protein;Putative MYB transcription factor;Myb-like protein J	GO:0005634;GO:0008270;GO:0003677;GO:0043231;GO:0043227;GO:0046914;GO:0003676;GO:0043229;GO:0043226;GO:0046872;GO:0043169;GO:0005622;GO:1901363;GO:0110165;GO:0097159;GO:0043167;GO:0005488;GO:0005634;GO:0008270;GO:0003677;GO:0043231;GO:0046914;GO:0043227;GO:0003676;GO:0043229;GO:0043226;GO:0046872;GO:0043169;GO:0005622;GO:1901363;GO:0110165;GO:0097159;GO:0016021;GO:0043167;GO:0031224;GO:0005488;GO:…	nucleus;zinc ion binding;DNA binding;intracellular membrane-bounded organelle;membrane-bounded organelle;transition metal ion binding;nucleic acid binding;intracellular organelle;organelle;metal ion binding;cation binding;intracellular anatomical structure;heterocyclic compound binding;cellular anatomical entity;organic cyclic compound binding;ion binding;binding;nucleus;zinc ion binding;DNA bind…	MLOC_72275.1	HORVU3Hr1G052710	HORVU.MOREX.r3.3HG0270100	MYB_related	Transcription factor MYBS3;Transcription factor DIVARICATA;probable transcription factor At5g61620;HTH myb-type domain-containing protein;Putative MYB transcription factor;Myb-like protein J	nucleus;zinc ion binding;DNA binding;intracellular membrane-bounded organelle;membrane-bounded organelle;transition metal ion binding;nucleic acid binding;intracellular organelle;organelle;metal ion binding;cation binding;intracellular anatomical structure;heterocyclic compound binding;cellular anatomical entity;organic cyclic compound binding;ion binding;binding;nucleus;zinc ion binding;DNA bind…
BaRT2v18chr7HG360590	drought.leaf-control.leaf	0.000104901	-3.63843	down-regulated	NAC domain-containing protein	GO:0006355;GO:0003677;GO:0016021;GO:1903506;GO:0003676;GO:0031224;GO:2001141;GO:1901363;GO:0016020;GO:0051252;GO:0097159;GO:0110165;GO:0019219;GO:0005488;GO:2000112;GO:0010556;GO:0031326;GO:0009889;GO:0010468;GO:0051171;GO:0080090;GO:0031323;GO:0060255;GO:0019222;GO:0050794;GO:0050789;GO:0065007;GO:0006355;GO:0003677;GO:1903506;GO:0003676;GO:2001141;GO:1901363;GO:0051252;GO:0097159;GO:0019219;GO:…	regulation of transcription, DNA-templated;DNA binding;integral component of membrane;regulation of nucleic acid-templated transcription;nucleic acid binding;intrinsic component of membrane;regulation of RNA biosynthetic process;heterocyclic compound binding;membrane;regulation of RNA metabolic process;organic cyclic compound binding;cellular anatomical entity;regulation of nucleobase-containing …	MLOC_13932.1	HORVU7Hr1G106480	HORVU.MOREX.r3.7HG0701260	NAC	NAC domain-containing protein	regulation of transcription, DNA-templated;DNA binding;integral component of membrane;regulation of nucleic acid-templated transcription;nucleic acid binding;intrinsic component of membrane;regulation of RNA biosynthetic process;heterocyclic compound binding;membrane;regulation of RNA metabolic process;organic cyclic compound binding;cellular anatomical entity;regulation of nucleobase-containing …
BaRT2v18chr1HG033940	drought.root-control.root	0.00461944	-3.64312	down-regulated	GRAS domain-containing protein;Protein SCARECROW like	GO:0043565;GO:0005634;GO:0006355;GO:0003700;GO:0043231;GO:1903506;GO:0140110;GO:0043227;GO:2001141;GO:0051252;GO:0003677;GO:0043229;GO:0019219;GO:0043226;GO:0003676;GO:2000112;GO:0005622;GO:1901363;GO:0010556;GO:0097159;GO:0110165;GO:0031326;GO:0005488;GO:0009889;GO:0010468;GO:0051171;GO:0080090;GO:0031323;GO:0060255;GO:0019222;GO:0050794;GO:0050789;GO:0065007	sequence-specific DNA binding;nucleus;regulation of transcription, DNA-templated;DNA-binding transcription factor activity;intracellular membrane-bounded organelle;regulation of nucleic acid-templated transcription;transcription regulator activity;membrane-bounded organelle;regulation of RNA biosynthetic process;regulation of RNA metabolic process;DNA binding;intracellular organelle;regulation of…	MLOC_62589.3	HORVU4Hr1G006930	HORVU.MOREX.r3.1HG0070370	GRAS	GRAS domain-containing protein;Protein SCARECROW like	sequence-specific DNA binding;nucleus;regulation of transcription, DNA-templated;DNA-binding transcription factor activity;intracellular membrane-bounded organelle;regulation of nucleic acid-templated transcription;transcription regulator activity;membrane-bounded organelle;regulation of RNA biosynthetic process;regulation of RNA metabolic process;DNA binding;intracellular organelle;regulation of…
BaRT2v18chr3HG141030	drought.leaf-control.leaf	7.81535e-05	-3.66186	down-regulated	WRKY domain-containing protein	GO:0043565;GO:0005634;GO:0006355;GO:0003700;GO:1903506;GO:0043231;GO:0140110;GO:2001141;GO:0043227;GO:0051252;GO:0003677;GO:0043229;GO:0019219;GO:0003676;GO:0043226;GO:2000112;GO:0000976;GO:0005622;GO:0010556;GO:0001067;GO:0110165;GO:0031326;GO:1990837;GO:0009889;GO:0003690;GO:0010468;GO:1901363;GO:0051171;GO:0097159;GO:0080090;GO:0005488;GO:0031323;GO:0060255;GO:0019222;GO:0050794;GO:0050789;GO:…	sequence-specific DNA binding;nucleus;regulation of transcription, DNA-templated;DNA-binding transcription factor activity;regulation of nucleic acid-templated transcription;intracellular membrane-bounded organelle;transcription regulator activity;regulation of RNA biosynthetic process;membrane-bounded organelle;regulation of RNA metabolic process;DNA binding;intracellular organelle;regulation of…	MLOC_7126.1	HORVU2Hr1G102740	HORVU.MOREX.r3.3HG0273500	WRKY	WRKY domain-containing protein	sequence-specific DNA binding;nucleus;regulation of transcription, DNA-templated;DNA-binding transcription factor activity;regulation of nucleic acid-templated transcription;intracellular membrane-bounded organelle;transcription regulator activity;regulation of RNA biosynthetic process;membrane-bounded organelle;regulation of RNA metabolic process;DNA binding;intracellular organelle;regulation of…
BaRT2v18chr5HG252010	drought.leaf-control.leaf	9.23723e-07	-3.70696	down-regulated	Zinc-finger homeodomain protein 1;ZF-HD dimerization-type domain-containing protein;ZF-HD protein dimerisation region containing protein;ZF-HD protein dimerization region containing protein;ZF-HD homeobox protein	GO:0005634;GO:0000976;GO:0006355;GO:0043231;GO:0001067;GO:1903506;GO:0043227;GO:1990837;GO:2001141;GO:0043229;GO:0003690;GO:0051252;GO:0043226;GO:0003677;GO:0019219;GO:0005622;GO:0043565;GO:2000112;GO:0003676;GO:0010556;GO:0110165;GO:0003700;GO:0031326;GO:0140110;GO:0009889;GO:0010468;GO:1901363;GO:0051171;GO:0097159;GO:0080090;GO:0005488;GO:0031323;GO:0046872;GO:0060255;GO:0043169;GO:0019222;GO:…	nucleus;transcription regulatory region sequence-specific DNA binding;regulation of transcription, DNA-templated;intracellular membrane-bounded organelle;regulatory region nucleic acid binding;regulation of nucleic acid-templated transcription;membrane-bounded organelle;sequence-specific double-stranded DNA binding;regulation of RNA biosynthetic process;intracellular organelle;double-stranded DNA…	MLOC_65058.1	HORVU1Hr1G091470	HORVU.MOREX.r3.5HG0487750	ZF-HD	Zinc-finger homeodomain protein 1;ZF-HD dimerization-type domain-containing protein;ZF-HD protein dimerisation region containing protein;ZF-HD protein dimerization region containing protein;ZF-HD homeobox protein	nucleus;transcription regulatory region sequence-specific DNA binding;regulation of transcription, DNA-templated;intracellular membrane-bounded organelle;regulatory region nucleic acid binding;regulation of nucleic acid-templated transcription;membrane-bounded organelle;sequence-specific double-stranded DNA binding;regulation of RNA biosynthetic process;intracellular organelle;double-stranded DNA…
BaRT2v18chr4HG210050	drought.leaf-control.leaf	1.06886e-06	-3.7088	down-regulated	Heat shock transcription factor A7a1	GO:0043565;GO:0005634;GO:0006355;GO:0003700;GO:1903506;GO:0043231;GO:0140110;GO:2001141;GO:0043227;GO:0051252;GO:0003677;GO:0043229;GO:0019219;GO:0000978;GO:0043226;GO:2000112;GO:0000987;GO:0005622;GO:0010556;GO:0000977;GO:0005737;GO:0031326;GO:0003676;GO:0110165;GO:0009889;GO:0000976;GO:0010468;GO:0001067;GO:0051171;GO:1990837;GO:0080090;GO:0003690;GO:0031323;GO:1901363;GO:0060255;GO:0097159;GO:…	sequence-specific DNA binding;nucleus;regulation of transcription, DNA-templated;DNA-binding transcription factor activity;regulation of nucleic acid-templated transcription;intracellular membrane-bounded organelle;transcription regulator activity;regulation of RNA biosynthetic process;membrane-bounded organelle;regulation of RNA metabolic process;DNA binding;intracellular organelle;regulation of…	MLOC_6206.3	HORVU4Hr1G073650	HORVU.MOREX.r3.4HG0402170	HSF	Heat shock transcription factor A7a1	sequence-specific DNA binding;nucleus;regulation of transcription, DNA-templated;DNA-binding transcription factor activity;regulation of nucleic acid-templated transcription;intracellular membrane-bounded organelle;transcription regulator activity;regulation of RNA biosynthetic process;membrane-bounded organelle;regulation of RNA metabolic process;DNA binding;intracellular organelle;regulation of…
BaRT2v18chr3HG169070	drought.root-control.root	0.000321233	-3.71714	down-regulated	BHLH domain-containing protein;Transcription factor ORG2;Transcription factor ORG3	GO:0006357;GO:0046983;GO:0090575;GO:0005515;GO:0006355;GO:0005667;GO:0003700;GO:1903506;GO:0140513;GO:0140110;GO:2001141;GO:0005634;GO:0051252;GO:0003677;GO:0032991;GO:0019219;GO:0003676;GO:0043231;GO:2000112;GO:0000977;GO:0043227;GO:0010556;GO:0000976;GO:0043229;GO:0031326;GO:0001067;GO:0043226;GO:0009889;GO:1990837;GO:0005622;GO:0010468;GO:0000981;GO:0005737;GO:0051171;GO:0003690;GO:0016021;GO:…	regulation of transcription by RNA polymerase II;protein dimerization activity;RNA polymerase II transcription regulator complex;protein binding;regulation of transcription, DNA-templated;transcription regulator complex;DNA-binding transcription factor activity;regulation of nucleic acid-templated transcription;nuclear protein-containing complex;transcription regulator activity;regulation of RNA …	MLOC_54435.1	HORVU3Hr1G108680	HORVU.MOREX.r3.3HG0321630	bHLH	BHLH domain-containing protein;Transcription factor ORG2;Transcription factor ORG3	regulation of transcription by RNA polymerase II;protein dimerization activity;RNA polymerase II transcription regulator complex;protein binding;regulation of transcription, DNA-templated;transcription regulator complex;DNA-binding transcription factor activity;regulation of nucleic acid-templated transcription;nuclear protein-containing complex;transcription regulator activity;regulation of RNA …
BaRT2v18chr6HG305220	drought.leaf-control.leaf	2.93884e-10	-3.78665	down-regulated	B3 domain-containing protein;TF-B3 domain-containing protein	GO:0005634;GO:0003677;GO:0043231;GO:0003676;GO:0043227;GO:1901363;GO:0043229;GO:0097159;GO:0043226;GO:0005488;GO:0005622;GO:0110165;GO:0005634;GO:0003677;GO:0043231;GO:0003676;GO:0043227;GO:1901363;GO:0043229;GO:0097159;GO:0043226;GO:0005488;GO:0005622;GO:0110165	nucleus;DNA binding;intracellular membrane-bounded organelle;nucleic acid binding;membrane-bounded organelle;heterocyclic compound binding;intracellular organelle;organic cyclic compound binding;organelle;binding;intracellular anatomical structure;cellular anatomical entity;nucleus;DNA binding;intracellular membrane-bounded organelle;nucleic acid binding;membrane-bounded organelle;heterocyclic co…	MLOC_18435.2	HORVU1Hr1G007010	HORVU.MOREX.r3.6HG0591420	B3	B3 domain-containing protein;TF-B3 domain-containing protein	nucleus;DNA binding;intracellular membrane-bounded organelle;nucleic acid binding;membrane-bounded organelle;heterocyclic compound binding;intracellular organelle;organic cyclic compound binding;organelle;binding;intracellular anatomical structure;cellular anatomical entity;nucleus;DNA binding;intracellular membrane-bounded organelle;nucleic acid binding;membrane-bounded organelle;heterocyclic co…
BaRT2v18chr2HG103460	drought.root-control.root	0.00763849	-3.86476	down-regulated	B3 domain-containing protein	GO:0005634;GO:0003677;GO:0043231;GO:0003676;GO:0043227;GO:1901363;GO:0043229;GO:0097159;GO:0043226;GO:0005488;GO:0005622;GO:0016788;GO:0016787;GO:0110165;GO:0003824;GO:0005634;GO:0003677;GO:0043231;GO:0003676;GO:0043227;GO:1901363;GO:0043229;GO:0097159;GO:0043226;GO:0005488;GO:0005622;GO:0016788;GO:0016787;GO:0110165;GO:0003824	nucleus;DNA binding;intracellular membrane-bounded organelle;nucleic acid binding;membrane-bounded organelle;heterocyclic compound binding;intracellular organelle;organic cyclic compound binding;organelle;binding;intracellular anatomical structure;hydrolase activity, acting on ester bonds;hydrolase activity;cellular anatomical entity;catalytic activity;nucleus;DNA binding;intracellular membrane-b…	MLOC_62237.3	HORVU5Hr1G017830	HORVU.MOREX.r3.2HG0198300	B3	B3 domain-containing protein	nucleus;DNA binding;intracellular membrane-bounded organelle;nucleic acid binding;membrane-bounded organelle;heterocyclic compound binding;intracellular organelle;organic cyclic compound binding;organelle;binding;intracellular anatomical structure;hydrolase activity, acting on ester bonds;hydrolase activity;cellular anatomical entity;catalytic activity;nucleus;DNA binding;intracellular membrane-b…
BaRT2v18chr3HG124440	drought.leaf-control.leaf	0.00190499	-3.8666	down-regulated	Putative transcription factor bHLH041;BHLH domain-containing protein;Basic helix-loop-helix protein-like	GO:0046983;GO:0005634;GO:0006355;GO:0005515;GO:1903506;GO:0043231;GO:0005488;GO:2001141;GO:0043227;GO:0003677;GO:0051252;GO:0043229;GO:0019219;GO:0003676;GO:0043226;GO:2000112;GO:1901363;GO:0005622;GO:0010556;GO:0097159;GO:0110165;GO:0031326;GO:0009889;GO:0010468;GO:0051171;GO:0080090;GO:0031323;GO:0060255;GO:0019222;GO:0050794;GO:0050789;GO:0065007	protein dimerization activity;nucleus;regulation of transcription, DNA-templated;protein binding;regulation of nucleic acid-templated transcription;intracellular membrane-bounded organelle;binding;regulation of RNA biosynthetic process;membrane-bounded organelle;DNA binding;regulation of RNA metabolic process;intracellular organelle;regulation of nucleobase-containing compound metabolic process;n…	MLOC_21524.1	---NA---	HORVU.MOREX.r3.3HG0236050	bHLH	Putative transcription factor bHLH041;BHLH domain-containing protein;Basic helix-loop-helix protein-like	protein dimerization activity;nucleus;regulation of transcription, DNA-templated;protein binding;regulation of nucleic acid-templated transcription;intracellular membrane-bounded organelle;binding;regulation of RNA biosynthetic process;membrane-bounded organelle;DNA binding;regulation of RNA metabolic process;intracellular organelle;regulation of nucleobase-containing compound metabolic process;n…
BaRT2v18chr2HG085260	drought.leaf-control.leaf	9.10397e-10	-3.86762	down-regulated	Protein FAR-RED IMPAIRED RESPONSE 1 (Fragment);FAR1 domain-containing protein;MULE domain-containing protein	GO:0008270;GO:0005634;GO:0006355;GO:0046914;GO:1903506;GO:0043231;GO:2001141;GO:0043227;GO:0046872;GO:0051252;GO:0043169;GO:0043229;GO:0019219;GO:0043226;GO:0043167;GO:2000112;GO:0005622;GO:0005488;GO:0010556;GO:0110165;GO:0031326;GO:0009889;GO:0010468;GO:0051171;GO:0080090;GO:0031323;GO:0060255;GO:0019222;GO:0050794;GO:0050789;GO:0065007;GO:0008270;GO:0005634;GO:0006355;GO:0046914;GO:1903506;GO:…	zinc ion binding;nucleus;regulation of transcription, DNA-templated;transition metal ion binding;regulation of nucleic acid-templated transcription;intracellular membrane-bounded organelle;regulation of RNA biosynthetic process;membrane-bounded organelle;metal ion binding;regulation of RNA metabolic process;cation binding;intracellular organelle;regulation of nucleobase-containing compound metabo…	MLOC_58296.1	HORVU4Hr1G075930	HORVU.MOREX.r3.4HG0404330	FAR1	Protein FAR-RED IMPAIRED RESPONSE 1 (Fragment);FAR1 domain-containing protein;MULE domain-containing protein	zinc ion binding;nucleus;regulation of transcription, DNA-templated;transition metal ion binding;regulation of nucleic acid-templated transcription;intracellular membrane-bounded organelle;regulation of RNA biosynthetic process;membrane-bounded organelle;metal ion binding;regulation of RNA metabolic process;cation binding;intracellular organelle;regulation of nucleobase-containing compound metabo…
BaRT2v18chr3HG152870	drought.leaf-control.leaf	3.13842e-07	-3.90223	down-regulated	Basic leucine zipper 23;BZIP domain-containing protein	GO:0003700;GO:0006355;GO:0000785;GO:0140110;GO:1903506;GO:0005694;GO:2001141;GO:0000978;GO:0043232;GO:0051252;GO:0000987;GO:0043228;GO:0019219;GO:0000977;GO:0043229;GO:2000112;GO:0000976;GO:0043226;GO:0010556;GO:0001067;GO:0005622;GO:0031326;GO:1990837;GO:0110165;GO:0009889;GO:0000981;GO:0010468;GO:0003690;GO:0051171;GO:0043565;GO:0080090;GO:0003677;GO:0031323;GO:0003676;GO:0060255;GO:1901363;GO:…	DNA-binding transcription factor activity;regulation of transcription, DNA-templated;chromatin;transcription regulator activity;regulation of nucleic acid-templated transcription;chromosome;regulation of RNA biosynthetic process;RNA polymerase II cis-regulatory region sequence-specific DNA binding;intracellular non-membrane-bounded organelle;regulation of RNA metabolic process;cis-regulatory regi…	MLOC_5655.1	HORVU7Hr1G117020	HORVU.MOREX.r3.3HG0295240	bZIP	Basic leucine zipper 23;BZIP domain-containing protein	DNA-binding transcription factor activity;regulation of transcription, DNA-templated;chromatin;transcription regulator activity;regulation of nucleic acid-templated transcription;chromosome;regulation of RNA biosynthetic process;RNA polymerase II cis-regulatory region sequence-specific DNA binding;intracellular non-membrane-bounded organelle;regulation of RNA metabolic process;cis-regulatory regi…
BaRT2v18chr3HG125220	drought.leaf-control.leaf	7.86711e-08	-3.91624	down-regulated	FAR1 domain-containing protein	GO:0008270;GO:0005634;GO:0006355;GO:0046914;GO:1903506;GO:0043231;GO:2001141;GO:0043227;GO:0046872;GO:0051252;GO:0043169;GO:0043229;GO:0019219;GO:0043226;GO:0043167;GO:2000112;GO:0005622;GO:0005488;GO:0010556;GO:0110165;GO:0031326;GO:0009889;GO:0010468;GO:0051171;GO:0080090;GO:0031323;GO:0060255;GO:0019222;GO:0050794;GO:0050789;GO:0065007;GO:0008270;GO:0005634;GO:0006355;GO:0046914;GO:1903506;GO:…	zinc ion binding;nucleus;regulation of transcription, DNA-templated;transition metal ion binding;regulation of nucleic acid-templated transcription;intracellular membrane-bounded organelle;regulation of RNA biosynthetic process;membrane-bounded organelle;metal ion binding;regulation of RNA metabolic process;cation binding;intracellular organelle;regulation of nucleobase-containing compound metabo…	MLOC_9956.1	HORVU3Hr1G020200	HORVU.MOREX.r3.3HG0237320	FAR1	FAR1 domain-containing protein	zinc ion binding;nucleus;regulation of transcription, DNA-templated;transition metal ion binding;regulation of nucleic acid-templated transcription;intracellular membrane-bounded organelle;regulation of RNA biosynthetic process;membrane-bounded organelle;metal ion binding;regulation of RNA metabolic process;cation binding;intracellular organelle;regulation of nucleobase-containing compound metabo…
BaRT2v18chr4HG183150	drought.leaf-control.leaf	1.24841e-06	-3.96166	down-regulated	zinc-finger homeodomain protein 4-like;ZF-HD dimerization-type domain-containing protein;Homeobox protein 31	GO:0005634;GO:0000976;GO:0006355;GO:0043231;GO:0001067;GO:1903506;GO:0043227;GO:1990837;GO:2001141;GO:0003690;GO:0043229;GO:0051252;GO:0043226;GO:0003677;GO:0019219;GO:0043565;GO:0005622;GO:2000112;GO:0003676;GO:0010556;GO:0110165;GO:0003700;GO:0031326;GO:0140110;GO:0009889;GO:0010468;GO:1901363;GO:0051171;GO:0097159;GO:0080090;GO:0005488;GO:0031323;GO:0042803;GO:0060255;GO:0042802;GO:0019222;GO:…	nucleus;transcription regulatory region sequence-specific DNA binding;regulation of transcription, DNA-templated;intracellular membrane-bounded organelle;regulatory region nucleic acid binding;regulation of nucleic acid-templated transcription;membrane-bounded organelle;sequence-specific double-stranded DNA binding;regulation of RNA biosynthetic process;double-stranded DNA binding;intracellular o…	MLOC_61416.1	HORVU1Hr1G091470	HORVU.MOREX.r3.4HG0344270	ZF-HD	zinc-finger homeodomain protein 4-like;ZF-HD dimerization-type domain-containing protein;Homeobox protein 31	nucleus;transcription regulatory region sequence-specific DNA binding;regulation of transcription, DNA-templated;intracellular membrane-bounded organelle;regulatory region nucleic acid binding;regulation of nucleic acid-templated transcription;membrane-bounded organelle;sequence-specific double-stranded DNA binding;regulation of RNA biosynthetic process;double-stranded DNA binding;intracellular o…
BaRT2v18chr7HG359690	drought.leaf-control.leaf	4.12696e-08	-3.96683	down-regulated	Circadian clock associated 1;HTH myb-type domain-containing protein	GO:0005634;GO:0003677;GO:0043231;GO:0003676;GO:0043227;GO:1901363;GO:0043229;GO:0097159;GO:0043226;GO:0005488;GO:0005622;GO:0110165;GO:0005634;GO:0003677;GO:0043231;GO:0003676;GO:0043227;GO:1901363;GO:0043229;GO:0097159;GO:0043226;GO:0005488;GO:0005622;GO:0110165;GO:0005634;GO:0003677;GO:0043231;GO:0003676;GO:0043227;GO:1901363;GO:0043229;GO:0097159;GO:0043226;GO:0005488;GO:0005622;GO:0110165;GO:…	nucleus;DNA binding;intracellular membrane-bounded organelle;nucleic acid binding;membrane-bounded organelle;heterocyclic compound binding;intracellular organelle;organic cyclic compound binding;organelle;binding;intracellular anatomical structure;cellular anatomical entity;nucleus;DNA binding;intracellular membrane-bounded organelle;nucleic acid binding;membrane-bounded organelle;heterocyclic co…	MLOC_14118.2	HORVU7Hr1G070870	HORVU.MOREX.r3.7HG0699010	MYB_related	Circadian clock associated 1;HTH myb-type domain-containing protein	nucleus;DNA binding;intracellular membrane-bounded organelle;nucleic acid binding;membrane-bounded organelle;heterocyclic compound binding;intracellular organelle;organic cyclic compound binding;organelle;binding;intracellular anatomical structure;cellular anatomical entity;nucleus;DNA binding;intracellular membrane-bounded organelle;nucleic acid binding;membrane-bounded organelle;heterocyclic co…
BaRT2v18chr6HG311380	drought.leaf-control.leaf	6.12506e-12	-4.0367	down-regulated	HTH myb-type domain-containing protein;Transcription factor ASG4 (Fragment);Methyl erythritol cyclodiphosphate synthase1	GO:0005634;GO:0003677;GO:0043231;GO:0003676;GO:0043227;GO:1901363;GO:0043229;GO:0097159;GO:0043226;GO:0005488;GO:0005622;GO:0110165;GO:0005634;GO:0003677;GO:0043231;GO:0003676;GO:0043227;GO:1901363;GO:0043229;GO:0097159;GO:0043226;GO:0005488;GO:0005622;GO:0110165;GO:0005634;GO:0003677;GO:0043231;GO:0003676;GO:0043227;GO:1901363;GO:0043229;GO:0097159;GO:0043226;GO:0005488;GO:0005622;GO:0110165;GO:…	nucleus;DNA binding;intracellular membrane-bounded organelle;nucleic acid binding;membrane-bounded organelle;heterocyclic compound binding;intracellular organelle;organic cyclic compound binding;organelle;binding;intracellular anatomical structure;cellular anatomical entity;nucleus;DNA binding;intracellular membrane-bounded organelle;nucleic acid binding;membrane-bounded organelle;heterocyclic co…	MLOC_68189.3	HORVU6Hr1G066000	HORVU.MOREX.r3.6HG0604260	MYB_related	HTH myb-type domain-containing protein;Transcription factor ASG4 (Fragment);Methyl erythritol cyclodiphosphate synthase1	nucleus;DNA binding;intracellular membrane-bounded organelle;nucleic acid binding;membrane-bounded organelle;heterocyclic compound binding;intracellular organelle;organic cyclic compound binding;organelle;binding;intracellular anatomical structure;cellular anatomical entity;nucleus;DNA binding;intracellular membrane-bounded organelle;nucleic acid binding;membrane-bounded organelle;heterocyclic co…
BaRT2v18chr3HG119120	drought.leaf-control.leaf	6.51843e-05	-4.042	down-regulated	0	0	0	MLOC_70692.1	HORVU6Hr1G062380	HORVU.MOREX.r3.6HG0600160	ERF	0	0
BaRT2v18chr5HG253800	drought.leaf-control.leaf	2.06253e-09	-4.06729	down-regulated	Transcription factor bHLH130;BHLH domain-containing protein	GO:0046983;GO:0006357;GO:0005634;GO:0005515;GO:0006355;GO:0043231;GO:0000978;GO:1903506;GO:0043227;GO:0000987;GO:2001141;GO:0043229;GO:0000977;GO:0051252;GO:0043226;GO:0000976;GO:0019219;GO:0005622;GO:0001067;GO:2000112;GO:0110165;GO:1990837;GO:0010556;GO:0000981;GO:0031326;GO:0003690;GO:0009889;GO:0043565;GO:0010468;GO:0003700;GO:0051171;GO:0140110;GO:0080090;GO:0005488;GO:0031323;GO:0060255;GO:…	protein dimerization activity;regulation of transcription by RNA polymerase II;nucleus;protein binding;regulation of transcription, DNA-templated;intracellular membrane-bounded organelle;RNA polymerase II cis-regulatory region sequence-specific DNA binding;regulation of nucleic acid-templated transcription;membrane-bounded organelle;cis-regulatory region sequence-specific DNA binding;regulation o…	MLOC_67834.1	HORVU7Hr1G050530	HORVU.MOREX.r3.5HG0490730	bHLH	Transcription factor bHLH130;BHLH domain-containing protein	protein dimerization activity;regulation of transcription by RNA polymerase II;nucleus;protein binding;regulation of transcription, DNA-templated;intracellular membrane-bounded organelle;RNA polymerase II cis-regulatory region sequence-specific DNA binding;regulation of nucleic acid-templated transcription;membrane-bounded organelle;cis-regulatory region sequence-specific DNA binding;regulation o…
BaRT2v18chr3HG117900	drought.root-control.root	0.0016641	-4.08569	down-regulated	Transcription factor bHLH35;BHLH domain-containing protein;Transcription factor BHLH6;Basic helix-loop-helix (BHLH) DNA-binding superfamily protein	GO:0046983;GO:0005634;GO:0006355;GO:0005515;GO:0043231;GO:1903506;GO:0000976;GO:0043227;GO:2001141;GO:0001067;GO:0051252;GO:0043229;GO:1990837;GO:0019219;GO:0043226;GO:0003690;GO:2000112;GO:0005622;GO:0043565;GO:0010556;GO:0110165;GO:0003700;GO:0031326;GO:0016021;GO:0140110;GO:0009889;GO:0031224;GO:0005488;GO:0010468;GO:0016020;GO:0003677;GO:0051171;GO:0080090;GO:0003676;GO:0031323;GO:1901363;GO:…	protein dimerization activity;nucleus;regulation of transcription, DNA-templated;protein binding;intracellular membrane-bounded organelle;regulation of nucleic acid-templated transcription;transcription regulatory region sequence-specific DNA binding;membrane-bounded organelle;regulation of RNA biosynthetic process;regulatory region nucleic acid binding;regulation of RNA metabolic process;intrace…	MLOC_52192.1	HORVU3Hr1G005500	HORVU.MOREX.r3.3HG0224000	bHLH	Transcription factor bHLH35;BHLH domain-containing protein;Transcription factor BHLH6;Basic helix-loop-helix (BHLH) DNA-binding superfamily protein	protein dimerization activity;nucleus;regulation of transcription, DNA-templated;protein binding;intracellular membrane-bounded organelle;regulation of nucleic acid-templated transcription;transcription regulatory region sequence-specific DNA binding;membrane-bounded organelle;regulation of RNA biosynthetic process;regulatory region nucleic acid binding;regulation of RNA metabolic process;intrace…
BaRT2v18chr1HG037230	drought.leaf-control.leaf	8.47395e-06	-4.13255	down-regulated	Transcription repressor MYB6;Myb transcription factor	GO:0005634;GO:0003677;GO:0043231;GO:0003676;GO:0043227;GO:1901363;GO:0043229;GO:0097159;GO:0043226;GO:0005488;GO:0005622;GO:0110165;GO:0005634;GO:0003677;GO:0043231;GO:0003676;GO:0043227;GO:1901363;GO:0043229;GO:0097159;GO:0043226;GO:0005488;GO:0005622;GO:0110165	nucleus;DNA binding;intracellular membrane-bounded organelle;nucleic acid binding;membrane-bounded organelle;heterocyclic compound binding;intracellular organelle;organic cyclic compound binding;organelle;binding;intracellular anatomical structure;cellular anatomical entity;nucleus;DNA binding;intracellular membrane-bounded organelle;nucleic acid binding;membrane-bounded organelle;heterocyclic co…	MLOC_62436.1	HORVU2Hr1G041300	HORVU.MOREX.r3.1HG0075320	MYB	Transcription repressor MYB6;Myb transcription factor	nucleus;DNA binding;intracellular membrane-bounded organelle;nucleic acid binding;membrane-bounded organelle;heterocyclic compound binding;intracellular organelle;organic cyclic compound binding;organelle;binding;intracellular anatomical structure;cellular anatomical entity;nucleus;DNA binding;intracellular membrane-bounded organelle;nucleic acid binding;membrane-bounded organelle;heterocyclic co…
BaRT2v18chr2HG104590	drought.root-control.root	1.30921e-05	-4.24223	down-regulated	Myb family transcription factor PHL5;Putative Myb-like DNA-binding domain-containing protein;HTH myb-type domain-containing protein	GO:0005634;GO:0003677;GO:0043231;GO:0003676;GO:0043227;GO:1901363;GO:0043229;GO:0097159;GO:0043226;GO:0005488;GO:0005622;GO:0110165;GO:0005634;GO:0003677;GO:0043231;GO:0003676;GO:0043227;GO:1901363;GO:0043229;GO:0097159;GO:0043226;GO:0005488;GO:0005622;GO:0110165;GO:0005634;GO:0003677;GO:0043231;GO:0003676;GO:0043227;GO:1901363;GO:0043229;GO:0097159;GO:0043226;GO:0005488;GO:0005622;GO:0110165;GO:…	nucleus;DNA binding;intracellular membrane-bounded organelle;nucleic acid binding;membrane-bounded organelle;heterocyclic compound binding;intracellular organelle;organic cyclic compound binding;organelle;binding;intracellular anatomical structure;cellular anatomical entity;nucleus;DNA binding;intracellular membrane-bounded organelle;nucleic acid binding;membrane-bounded organelle;heterocyclic co…	MLOC_52271.4	HORVU4Hr1G051080	HORVU.MOREX.r3.2HG0200310	G2-like	Myb family transcription factor PHL5;Putative Myb-like DNA-binding domain-containing protein;HTH myb-type domain-containing protein	nucleus;DNA binding;intracellular membrane-bounded organelle;nucleic acid binding;membrane-bounded organelle;heterocyclic compound binding;intracellular organelle;organic cyclic compound binding;organelle;binding;intracellular anatomical structure;cellular anatomical entity;nucleus;DNA binding;intracellular membrane-bounded organelle;nucleic acid binding;membrane-bounded organelle;heterocyclic co…
BaRT2v18chr4HG182240	drought.root-control.root	0.00108505	-4.28157	down-regulated	LOB domain-containing protein	GO:0007275;GO:0004088;GO:0048856;GO:0016884;GO:0032501;GO:0016879;GO:0032502;GO:0016874;GO:0010468;GO:0003824;GO:0060255;GO:0019222;GO:0050789;GO:0065007	multicellular organism development;carbamoyl-phosphate synthase (glutamine-hydrolyzing) activity;anatomical structure development;carbon-nitrogen ligase activity, with glutamine as amido-N-donor;multicellular organismal process;ligase activity, forming carbon-nitrogen bonds;developmental process;ligase activity;regulation of gene expression;catalytic activity;regulation of macromolecule metabolic…	MLOC_54949.1	HORVU2Hr1G035160	HORVU.MOREX.r3.4HG0342720	LBD	LOB domain-containing protein	multicellular organism development;carbamoyl-phosphate synthase (glutamine-hydrolyzing) activity;anatomical structure development;carbon-nitrogen ligase activity, with glutamine as amido-N-donor;multicellular organismal process;ligase activity, forming carbon-nitrogen bonds;developmental process;ligase activity;regulation of gene expression;catalytic activity;regulation of macromolecule metabolic…
BaRT2v18chr5HG263820	drought.leaf-control.leaf	0.0025155	-4.31524	down-regulated	WRKY domain-containing protein	GO:0043565;GO:0005634;GO:0006355;GO:0003700;GO:1903506;GO:0043231;GO:0140110;GO:2001141;GO:0043227;GO:0051252;GO:0003677;GO:0043229;GO:0019219;GO:0003676;GO:0043226;GO:2000112;GO:0005622;GO:1901363;GO:0010556;GO:0097159;GO:0110165;GO:0031326;GO:0005488;GO:0005737;GO:0009889;GO:0004672;GO:0010468;GO:0016773;GO:0051171;GO:0016301;GO:0080090;GO:0140096;GO:0031323;GO:0016772;GO:0060255;GO:0016740;GO:…	sequence-specific DNA binding;nucleus;regulation of transcription, DNA-templated;DNA-binding transcription factor activity;regulation of nucleic acid-templated transcription;intracellular membrane-bounded organelle;transcription regulator activity;regulation of RNA biosynthetic process;membrane-bounded organelle;regulation of RNA metabolic process;DNA binding;intracellular organelle;regulation of…	MLOC_66612.1	HORVU2Hr1G065750	HORVU.MOREX.r3.5HG0434270	WRKY	WRKY domain-containing protein	sequence-specific DNA binding;nucleus;regulation of transcription, DNA-templated;DNA-binding transcription factor activity;regulation of nucleic acid-templated transcription;intracellular membrane-bounded organelle;transcription regulator activity;regulation of RNA biosynthetic process;membrane-bounded organelle;regulation of RNA metabolic process;DNA binding;intracellular organelle;regulation of…
BaRT2v18chr7HG366380	drought.leaf-control.leaf	3.12199e-09	-4.46233	down-regulated	Octamer-binding transcription factor;HTH myb-type domain-containing protein;Putative transcription factor GLK2	GO:0005634;GO:0003677;GO:0045893;GO:1903508;GO:0043231;GO:0003676;GO:1902680;GO:0043227;GO:0000976;GO:0051254;GO:0043229;GO:0001067;GO:0045935;GO:0043226;GO:1990837;GO:0010557;GO:0003690;GO:0005622;GO:0031328;GO:1901363;GO:0110165;GO:0009891;GO:0097159;GO:0051173;GO:0043565;GO:0010604;GO:0005488;GO:0031325;GO:0003700;GO:0009893;GO:0140110;GO:0010638;GO:0048522;GO:0048518;GO:0051130;GO:0033043;GO:…	nucleus;DNA binding;positive regulation of transcription, DNA-templated;positive regulation of nucleic acid-templated transcription;intracellular membrane-bounded organelle;nucleic acid binding;positive regulation of RNA biosynthetic process;membrane-bounded organelle;transcription regulatory region sequence-specific DNA binding;positive regulation of RNA metabolic process;intracellular organelle…	MLOC_23250.1	HORVU7Hr1G083690	HORVU.MOREX.r3.7HG0713350	G2-like	Octamer-binding transcription factor;HTH myb-type domain-containing protein;Putative transcription factor GLK2	nucleus;DNA binding;positive regulation of transcription, DNA-templated;positive regulation of nucleic acid-templated transcription;intracellular membrane-bounded organelle;nucleic acid binding;positive regulation of RNA biosynthetic process;membrane-bounded organelle;transcription regulatory region sequence-specific DNA binding;positive regulation of RNA metabolic process;intracellular organelle…
BaRT2v18chr1HG047250	drought.leaf-control.leaf	1.51192e-09	-4.51195	down-regulated	0	0	0	MLOC_74184.1	HORVU1Hr1G091540	HORVU.MOREX.r3.1HG0091990	MYB_related	0	0
BaRT2v18chr4HG185710	drought.leaf-control.leaf	4.93429e-07	-4.55082	down-regulated	Zinc finger, C2H2 type family protein, expressed;C2H2-type domain-containing protein	0	0	MLOC_64234.3	HORVU4Hr1G019890	HORVU.MOREX.r3.4HG0349280	C2H2	Zinc finger, C2H2 type family protein, expressed;C2H2-type domain-containing protein	0
BaRT2v18chr2HG103460	drought.leaf-control.leaf	0.000225073	-4.63941	down-regulated	B3 domain-containing protein	GO:0005634;GO:0003677;GO:0043231;GO:0003676;GO:0043227;GO:1901363;GO:0043229;GO:0097159;GO:0043226;GO:0005488;GO:0005622;GO:0016788;GO:0016787;GO:0110165;GO:0003824;GO:0005634;GO:0003677;GO:0043231;GO:0003676;GO:0043227;GO:1901363;GO:0043229;GO:0097159;GO:0043226;GO:0005488;GO:0005622;GO:0016788;GO:0016787;GO:0110165;GO:0003824	nucleus;DNA binding;intracellular membrane-bounded organelle;nucleic acid binding;membrane-bounded organelle;heterocyclic compound binding;intracellular organelle;organic cyclic compound binding;organelle;binding;intracellular anatomical structure;hydrolase activity, acting on ester bonds;hydrolase activity;cellular anatomical entity;catalytic activity;nucleus;DNA binding;intracellular membrane-b…	MLOC_62237.3	HORVU5Hr1G017830	HORVU.MOREX.r3.2HG0198300	B3	B3 domain-containing protein	nucleus;DNA binding;intracellular membrane-bounded organelle;nucleic acid binding;membrane-bounded organelle;heterocyclic compound binding;intracellular organelle;organic cyclic compound binding;organelle;binding;intracellular anatomical structure;hydrolase activity, acting on ester bonds;hydrolase activity;cellular anatomical entity;catalytic activity;nucleus;DNA binding;intracellular membrane-b…
BaRT2v18chr7HG347630	drought.leaf-control.leaf	2.11164e-06	-4.81125	down-regulated	Constans 1;CONSTANS-like protein 1;B-box transcription factor;Zinc finger protein HD1	GO:0008270;GO:0005634;GO:0009909;GO:0046914;GO:0043231;GO:0048831;GO:0043227;GO:0046872;GO:0048580;GO:0043169;GO:0043229;GO:2000241;GO:0043226;GO:0043167;GO:2000026;GO:0005622;GO:0005488;GO:0051239;GO:0050793;GO:0110165;GO:0050789;GO:0065007	zinc ion binding;nucleus;regulation of flower development;transition metal ion binding;intracellular membrane-bounded organelle;regulation of shoot system development;membrane-bounded organelle;metal ion binding;regulation of post-embryonic development;cation binding;intracellular organelle;regulation of reproductive process;organelle;ion binding;regulation of multicellular organismal development…	MLOC_6921.1	HORVU7Hr1G043030	HORVU.MOREX.r3.7HG0671540	CO-like	Constans 1;CONSTANS-like protein 1;B-box transcription factor;Zinc finger protein HD1	zinc ion binding;nucleus;regulation of flower development;transition metal ion binding;intracellular membrane-bounded organelle;regulation of shoot system development;membrane-bounded organelle;metal ion binding;regulation of post-embryonic development;cation binding;intracellular organelle;regulation of reproductive process;organelle;ion binding;regulation of multicellular organismal development…
BaRT2v18chr2HG113940	drought.leaf-control.leaf	1.01554e-05	-4.821	down-regulated	NAC domain-containing protein;NAC2 transcription factor	GO:0006355;GO:0003677;GO:0005634;GO:1903506;GO:0003676;GO:0043231;GO:2001141;GO:1901363;GO:0043227;GO:0051252;GO:0097159;GO:0043229;GO:0019219;GO:0005488;GO:0043226;GO:2000112;GO:0000976;GO:0005622;GO:0010556;GO:0001067;GO:0110165;GO:0031326;GO:0042803;GO:0009889;GO:0046982;GO:0010468;GO:1990837;GO:0051171;GO:0042802;GO:0080090;GO:0003690;GO:0031323;GO:0046983;GO:0060255;GO:0043565;GO:0019222;GO:…	regulation of transcription, DNA-templated;DNA binding;nucleus;regulation of nucleic acid-templated transcription;nucleic acid binding;intracellular membrane-bounded organelle;regulation of RNA biosynthetic process;heterocyclic compound binding;membrane-bounded organelle;regulation of RNA metabolic process;organic cyclic compound binding;intracellular organelle;regulation of nucleobase-containing…	MLOC_66083.2	HORVU2Hr1G126040	HORVU.MOREX.r3.2HG0216560	NAC	NAC domain-containing protein;NAC2 transcription factor	regulation of transcription, DNA-templated;DNA binding;nucleus;regulation of nucleic acid-templated transcription;nucleic acid binding;intracellular membrane-bounded organelle;regulation of RNA biosynthetic process;heterocyclic compound binding;membrane-bounded organelle;regulation of RNA metabolic process;organic cyclic compound binding;intracellular organelle;regulation of nucleobase-containing…
BaRT2v18chr7HG361300	drought.leaf-control.leaf	1.65544e-08	-5.01312	down-regulated	18S subunit ribosomal protein;zf-LSD1 domain-containing protein	GO:0005634;GO:0010602;GO:0043231;GO:0002240;GO:0043227;GO:0010618;GO:0043229;GO:0009862;GO:0043226;GO:0010104;GO:0005622;GO:0009863;GO:0010310;GO:0005840;GO:0071446;GO:0043232;GO:0070297;GO:0043228;GO:0009751;GO:0110165;GO:0009626;GO:0034050;GO:0002239;GO:0009627;GO:0051702;GO:2000377;GO:0001666;GO:0036293;GO:0070482;GO:0006521;GO:0033238;GO:0010565;GO:0071407;GO:0014070;GO:0045087;GO:0062012;GO:…	nucleus;regulation of 1-aminocyclopropane-1-carboxylate metabolic process;intracellular membrane-bounded organelle;response to molecule of oomycetes origin;membrane-bounded organelle;aerenchyma formation;intracellular organelle;systemic acquired resistance, salicylic acid mediated signaling pathway;organelle;regulation of ethylene-activated signaling pathway;intracellular anatomical structure;sal…	MLOC_53966.3	HORVU7Hr1G074030	HORVU.MOREX.r3.7HG0702830	LSD	18S subunit ribosomal protein;zf-LSD1 domain-containing protein	nucleus;regulation of 1-aminocyclopropane-1-carboxylate metabolic process;intracellular membrane-bounded organelle;response to molecule of oomycetes origin;membrane-bounded organelle;aerenchyma formation;intracellular organelle;systemic acquired resistance, salicylic acid mediated signaling pathway;organelle;regulation of ethylene-activated signaling pathway;intracellular anatomical structure;sal…
BaRT2v18chr4HG174390	drought.leaf-control.leaf	4.38713e-08	-5.04022	down-regulated	Ethylene-responsive transcription factor 1B;AP2/ERF domain-containing protein;Ethylene response factor 5	GO:0003700;GO:0005634;GO:0006355;GO:0140110;GO:1903506;GO:0043231;GO:2001141;GO:0003677;GO:0043227;GO:0051252;GO:0003676;GO:0043229;GO:0019219;GO:0043226;GO:1901363;GO:2000112;GO:0005622;GO:0097159;GO:0010556;GO:0005488;GO:0110165;GO:0031326;GO:0009889;GO:0010468;GO:0051171;GO:0080090;GO:0031323;GO:0060255;GO:0019222;GO:0050794;GO:0050789;GO:0065007;GO:0009861;GO:0009753;GO:0070542;GO:0009873;GO:…	DNA-binding transcription factor activity;nucleus;regulation of transcription, DNA-templated;transcription regulator activity;regulation of nucleic acid-templated transcription;intracellular membrane-bounded organelle;regulation of RNA biosynthetic process;DNA binding;membrane-bounded organelle;regulation of RNA metabolic process;nucleic acid binding;intracellular organelle;regulation of nucleoba…	MLOC_66843.1	HORVU2Hr1G050260	HORVU.MOREX.r3.4HG0331360	ERF	Ethylene-responsive transcription factor 1B;AP2/ERF domain-containing protein;Ethylene response factor 5	DNA-binding transcription factor activity;nucleus;regulation of transcription, DNA-templated;transcription regulator activity;regulation of nucleic acid-templated transcription;intracellular membrane-bounded organelle;regulation of RNA biosynthetic process;DNA binding;membrane-bounded organelle;regulation of RNA metabolic process;nucleic acid binding;intracellular organelle;regulation of nucleoba…
BaRT2v18chr7HG387080	drought.leaf-control.leaf	2.64545e-12	-5.23978	down-regulated	HTH myb-type domain-containing protein;Myb-like protein G	GO:0005634;GO:0003677;GO:0043231;GO:0003676;GO:0043227;GO:1901363;GO:0043229;GO:0097159;GO:0043226;GO:0005488;GO:0005622;GO:0110165	nucleus;DNA binding;intracellular membrane-bounded organelle;nucleic acid binding;membrane-bounded organelle;heterocyclic compound binding;intracellular organelle;organic cyclic compound binding;organelle;binding;intracellular anatomical structure;cellular anatomical entity	MLOC_57684.2	HORVU7Hr1G121210	HORVU.MOREX.r3.7HG0751030	MYB_related	HTH myb-type domain-containing protein;Myb-like protein G	nucleus;DNA binding;intracellular membrane-bounded organelle;nucleic acid binding;membrane-bounded organelle;heterocyclic compound binding;intracellular organelle;organic cyclic compound binding;organelle;binding;intracellular anatomical structure;cellular anatomical entity
BaRT2v18chr5HG267200	drought.leaf-control.leaf	3.61627e-07	-5.89624	down-regulated	SANT domain-containing protein;Myb-like DNA-binding domain, SHAQKYF class family protein, expressed;Putative transcription factor KAN4;Putative transcription factor RL9	GO:0005634;GO:0003677;GO:0006355;GO:0043231;GO:0003676;GO:1903506;GO:0043227;GO:0000976;GO:2001141;GO:0043229;GO:0001067;GO:0051252;GO:0043226;GO:1990837;GO:0019219;GO:0005622;GO:1901363;GO:2000112;GO:0097159;GO:0010556;GO:0110165;GO:0003690;GO:0031326;GO:0005488;GO:0009889;GO:0043565;GO:0010468;GO:0051171;GO:0080090;GO:0031323;GO:0060255;GO:0019222;GO:0050794;GO:0050789;GO:0065007	nucleus;DNA binding;regulation of transcription, DNA-templated;intracellular membrane-bounded organelle;nucleic acid binding;regulation of nucleic acid-templated transcription;membrane-bounded organelle;transcription regulatory region sequence-specific DNA binding;regulation of RNA biosynthetic process;intracellular organelle;regulatory region nucleic acid binding;regulation of RNA metabolic proc…	MLOC_58335.3	HORVU6Hr1G000410	HORVU.MOREX.r3.5HG0513030	G2-like	SANT domain-containing protein;Myb-like DNA-binding domain, SHAQKYF class family protein, expressed;Putative transcription factor KAN4;Putative transcription factor RL9	nucleus;DNA binding;regulation of transcription, DNA-templated;intracellular membrane-bounded organelle;nucleic acid binding;regulation of nucleic acid-templated transcription;membrane-bounded organelle;transcription regulatory region sequence-specific DNA binding;regulation of RNA biosynthetic process;intracellular organelle;regulatory region nucleic acid binding;regulation of RNA metabolic proc…
BaRT2v18chr2HG103450	drought.leaf-control.leaf	2.45831e-06	-6.17245	down-regulated	B3 domain-containing protein	GO:0005634;GO:0003677;GO:0043231;GO:0003676;GO:0043227;GO:1901363;GO:0043229;GO:0097159;GO:0043226;GO:0005488;GO:0005622;GO:0110165	nucleus;DNA binding;intracellular membrane-bounded organelle;nucleic acid binding;membrane-bounded organelle;heterocyclic compound binding;intracellular organelle;organic cyclic compound binding;organelle;binding;intracellular anatomical structure;cellular anatomical entity	MLOC_62237.3	HORVU3Hr1G105720	HORVU.MOREX.r3.2HG0198250	B3	B3 domain-containing protein	nucleus;DNA binding;intracellular membrane-bounded organelle;nucleic acid binding;membrane-bounded organelle;heterocyclic compound binding;intracellular organelle;organic cyclic compound binding;organelle;binding;intracellular anatomical structure;cellular anatomical entity
BaRT2v18chr4HG175620	drought.leaf-control.leaf	7.94249e-07	-6.31645	down-regulated	WRKY domain-containing protein;DNA-binding protein, putative, expressed	GO:0043565;GO:0005634;GO:0006355;GO:0003700;GO:1903506;GO:0043231;GO:0140110;GO:2001141;GO:0043227;GO:0051252;GO:0003677;GO:0043229;GO:0019219;GO:0003676;GO:0043226;GO:2000112;GO:0005622;GO:1901363;GO:0010556;GO:0097159;GO:0110165;GO:0031326;GO:0005488;GO:0009889;GO:0016787;GO:0010468;GO:0003824;GO:0051171;GO:0080090;GO:0031323;GO:0060255;GO:0019222;GO:0050794;GO:0050789;GO:0065007	sequence-specific DNA binding;nucleus;regulation of transcription, DNA-templated;DNA-binding transcription factor activity;regulation of nucleic acid-templated transcription;intracellular membrane-bounded organelle;transcription regulator activity;regulation of RNA biosynthetic process;membrane-bounded organelle;regulation of RNA metabolic process;DNA binding;intracellular organelle;regulation of…	MLOC_16746.1	HORVU3Hr1G115180	HORVU.MOREX.r3.4HG0333220	WRKY	WRKY domain-containing protein;DNA-binding protein, putative, expressed	sequence-specific DNA binding;nucleus;regulation of transcription, DNA-templated;DNA-binding transcription factor activity;regulation of nucleic acid-templated transcription;intracellular membrane-bounded organelle;transcription regulator activity;regulation of RNA biosynthetic process;membrane-bounded organelle;regulation of RNA metabolic process;DNA binding;intracellular organelle;regulation of…
BaRT2v18chr3HG167710	drought.leaf-control.leaf	9.55875e-07	-6.35798	down-regulated	B3 domain-containing protein	GO:0005634;GO:0003677;GO:0043231;GO:0003676;GO:0043227;GO:1901363;GO:0043229;GO:0097159;GO:0043226;GO:0005488;GO:0005622;GO:0110165;GO:0016021;GO:0031224;GO:0016020	nucleus;DNA binding;intracellular membrane-bounded organelle;nucleic acid binding;membrane-bounded organelle;heterocyclic compound binding;intracellular organelle;organic cyclic compound binding;organelle;binding;intracellular anatomical structure;cellular anatomical entity;integral component of membrane;intrinsic component of membrane;membrane	MLOC_54810.2	HORVU3Hr1G105790	HORVU.MOREX.r3.3HG0319270	B3	B3 domain-containing protein	nucleus;DNA binding;intracellular membrane-bounded organelle;nucleic acid binding;membrane-bounded organelle;heterocyclic compound binding;intracellular organelle;organic cyclic compound binding;organelle;binding;intracellular anatomical structure;cellular anatomical entity;integral component of membrane;intrinsic component of membrane;membrane
BaRT2v18chr1HG047230	drought.leaf-control.leaf	7.30555e-06	-6.36172	down-regulated	SANT domain-containing protein;DnaJ homolog subfamily C member 2;Transcription factor RADIALIS	GO:0005634;GO:0003677;GO:0043231;GO:0003676;GO:0043227;GO:1901363;GO:0043229;GO:0097159;GO:0043226;GO:0005488;GO:0005622;GO:0110165	nucleus;DNA binding;intracellular membrane-bounded organelle;nucleic acid binding;membrane-bounded organelle;heterocyclic compound binding;intracellular organelle;organic cyclic compound binding;organelle;binding;intracellular anatomical structure;cellular anatomical entity	MLOC_2269.1	HORVU1Hr1G091540	HORVU.MOREX.r3.1HG0091980	MYB_related	SANT domain-containing protein;DnaJ homolog subfamily C member 2;Transcription factor RADIALIS	nucleus;DNA binding;intracellular membrane-bounded organelle;nucleic acid binding;membrane-bounded organelle;heterocyclic compound binding;intracellular organelle;organic cyclic compound binding;organelle;binding;intracellular anatomical structure;cellular anatomical entity
BaRT2v18chr2HG109110	drought.leaf-control.leaf	3.05923e-07	-7.63428	down-regulated	BZIP domain-containing protein	GO:0009738;GO:0003700;GO:0005634;GO:0071215;GO:0140110;GO:0043231;GO:0097306;GO:0043227;GO:0009737;GO:0043229;GO:0097305;GO:0043226;GO:0071396;GO:0005622;GO:0033993;GO:0016021;GO:0009755;GO:0031224;GO:0032870;GO:0016020;GO:0009725;GO:0110165;GO:0071495;GO:0009719;GO:1901701;GO:0045893;GO:1903508;GO:1902680;GO:0071310;GO:0051254;GO:0045935;GO:1901700;GO:0010557;GO:0031328;GO:0009891;GO:0010033;GO:…	abscisic acid-activated signaling pathway;DNA-binding transcription factor activity;nucleus;cellular response to abscisic acid stimulus;transcription regulator activity;intracellular membrane-bounded organelle;cellular response to alcohol;membrane-bounded organelle;response to abscisic acid;intracellular organelle;response to alcohol;organelle;cellular response to lipid;intracellular anatomical s…	MLOC_73626.1	HORVU5Hr1G068230	HORVU.MOREX.r3.2HG0207910	bZIP	BZIP domain-containing protein	abscisic acid-activated signaling pathway;DNA-binding transcription factor activity;nucleus;cellular response to abscisic acid stimulus;transcription regulator activity;intracellular membrane-bounded organelle;cellular response to alcohol;membrane-bounded organelle;response to abscisic acid;intracellular organelle;response to alcohol;organelle;cellular response to lipid;intracellular anatomical s…
BaRT2v18chr7HG350210	drought.leaf-control.leaf	2.13987e-08	-7.75635	down-regulated	0	0	0	MLOC_21038.1	HORVU7Hr1G047910	HORVU.MOREX.r3.7HG0676910	MYB_related	0	0
BaRT2v18chr1HG047210	drought.leaf-control.leaf	3.05054e-07	-9.08521	down-regulated	SANT domain-containing protein;DnaJ homolog subfamily C member 2;Transcription factor RADIALIS	GO:0005634;GO:0010114;GO:0003677;GO:0043231;GO:0009630;GO:0003676;GO:0043227;GO:0009629;GO:0003700;GO:0043229;GO:0009639;GO:0140110;GO:0043226;GO:0009793;GO:1901363;GO:0005622;GO:0009606;GO:0097159;GO:0048316;GO:0005488;GO:0110165;GO:0010154;GO:0009791;GO:0048608;GO:0061458;GO:0009790;GO:0003006;GO:0009416;GO:0009314;GO:0009628;GO:0022414;GO:0000003;GO:0048731;GO:0007275;GO:0048856;GO:0032501;GO:…	nucleus;response to red light;DNA binding;intracellular membrane-bounded organelle;gravitropism;nucleic acid binding;membrane-bounded organelle;response to gravity;DNA-binding transcription factor activity;intracellular organelle;response to red or far red light;transcription regulator activity;organelle;embryo development ending in seed dormancy;heterocyclic compound binding;intracellular anatom…	MLOC_17459.1	HORVU1Hr1G091540	HORVU.MOREX.r3.1HG0091980	MYB_related	SANT domain-containing protein;DnaJ homolog subfamily C member 2;Transcription factor RADIALIS	nucleus;response to red light;DNA binding;intracellular membrane-bounded organelle;gravitropism;nucleic acid binding;membrane-bounded organelle;response to gravity;DNA-binding transcription factor activity;intracellular organelle;response to red or far red light;transcription regulator activity;organelle;embryo development ending in seed dormancy;heterocyclic compound binding;intracellular anatom…

## Sheet: root_DE_TF
target	contrast	adj.pval	log2FC	up.down	Pannzer annotation	GO IDs	GO terms	MLOC	HORVU	MOREX3	TF_family	BaRTannotation	GO terms
BaRT2v18chr5HG235500	drought.root-control.root	1.4453e-06	7.32179	up-regulated	Ethylene-responsive transcription factor ERF110;AP2/ERF domain-containing protein;ethylene-responsive transcription factor ERF110-like	GO:0003700;GO:0005634;GO:0006355;GO:0140110;GO:1903506;GO:0043231;GO:2001141;GO:0003677;GO:0043227;GO:0051252;GO:0003676;GO:0043229;GO:0019219;GO:0043226;GO:1901363;GO:2000112;GO:0005622;GO:0097159;GO:0010556;GO:0005488;GO:0110165;GO:0031326;GO:0009889;GO:0010468;GO:0051171;GO:0080090;GO:0031323;GO:0060255;GO:0019222;GO:0050794;GO:0050789;GO:0065007;GO:0006952;GO:0006950;GO:0050896	DNA-binding transcription factor activity;nucleus;regulation of transcription, DNA-templated;transcription regulator activity;regulation of nucleic acid-templated transcription;intracellular membrane-bounded organelle;regulation of RNA biosynthetic process;DNA binding;membrane-bounded organelle;regulation of RNA metabolic process;nucleic acid binding;intracellular organelle;regulation of nucleoba…	MLOC_68290.2	HORVU1Hr1G075040	HORVU.MOREX.r3.5HG0455020	ERF	Ethylene-responsive transcription factor ERF110;AP2/ERF domain-containing protein;ethylene-responsive transcription factor ERF110-like	DNA-binding transcription factor activity;nucleus;regulation of transcription, DNA-templated;transcription regulator activity;regulation of nucleic acid-templated transcription;intracellular membrane-bounded organelle;regulation of RNA biosynthetic process;DNA binding;membrane-bounded organelle;regulation of RNA metabolic process;nucleic acid binding;intracellular organelle;regulation of nucleoba…
BaRT2v18chr7HG332910	drought.root-control.root	1.79991e-07	6.90012	up-regulated	Dehydration-responsive element-binding protein 1G;Dehydration-responsive element-binding protein 1C;Dehydration-responsive element-binding protein 1E;C-repeat binding factor 5;AP2/ERF domain-containing protein;Dehydration-responsive element-binding protein 1A	GO:0003700;GO:0005634;GO:0006355;GO:0140110;GO:1903506;GO:0043231;GO:2001141;GO:0003677;GO:0043227;GO:0051252;GO:0003676;GO:0043229;GO:0019219;GO:0043226;GO:1901363;GO:2000112;GO:0005622;GO:0097159;GO:0010556;GO:0005488;GO:0110165;GO:0031326;GO:0009889;GO:0010468;GO:0051171;GO:0080090;GO:0031323;GO:0060255;GO:0019222;GO:0050794;GO:0050789;GO:0065007;GO:0000492;GO:0000491;GO:0022618;GO:0071826;GO:…	DNA-binding transcription factor activity;nucleus;regulation of transcription, DNA-templated;transcription regulator activity;regulation of nucleic acid-templated transcription;intracellular membrane-bounded organelle;regulation of RNA biosynthetic process;DNA binding;membrane-bounded organelle;regulation of RNA metabolic process;nucleic acid binding;intracellular organelle;regulation of nucleoba…	MLOC_75886.1	HORVU5Hr1G080300	HORVU.MOREX.r3.7HG0642690	ERF	Dehydration-responsive element-binding protein 1G;Dehydration-responsive element-binding protein 1C;Dehydration-responsive element-binding protein 1E;C-repeat binding factor 5;AP2/ERF domain-containing protein;Dehydration-responsive element-binding protein 1A	DNA-binding transcription factor activity;nucleus;regulation of transcription, DNA-templated;transcription regulator activity;regulation of nucleic acid-templated transcription;intracellular membrane-bounded organelle;regulation of RNA biosynthetic process;DNA binding;membrane-bounded organelle;regulation of RNA metabolic process;nucleic acid binding;intracellular organelle;regulation of nucleoba…
BaRT2v18chr6HG308960	drought.root-control.root	0.000292665	5.0849	up-regulated	Homeodomain-containing transcription factor A1;Homeobox-leucine zipper protein HOX24;Homeobox domain-containing protein	GO:0000981;GO:0006357;GO:0005634;GO:0043565;GO:0006355;GO:0043231;GO:0003700;GO:1903506;GO:0043227;GO:0140110;GO:2001141;GO:0043229;GO:0051252;GO:0003677;GO:0043226;GO:0019219;GO:0003676;GO:0005622;GO:2000112;GO:1901363;GO:0110165;GO:0010556;GO:0097159;GO:0031326;GO:0005488;GO:0009889;GO:0010468;GO:0051171;GO:0080090;GO:0031323;GO:0060255;GO:0019222;GO:0050794;GO:0050789;GO:0065007;GO:0045893;GO:…	DNA-binding transcription factor activity, RNA polymerase II-specific;regulation of transcription by RNA polymerase II;nucleus;sequence-specific DNA binding;regulation of transcription, DNA-templated;intracellular membrane-bounded organelle;DNA-binding transcription factor activity;regulation of nucleic acid-templated transcription;membrane-bounded organelle;transcription regulator activity;regul…	MLOC_66350.2	HORVU5Hr1G081090	HORVU.MOREX.r3.6HG0599390	HD-ZIP	Homeodomain-containing transcription factor A1;Homeobox-leucine zipper protein HOX24;Homeobox domain-containing protein	DNA-binding transcription factor activity, RNA polymerase II-specific;regulation of transcription by RNA polymerase II;nucleus;sequence-specific DNA binding;regulation of transcription, DNA-templated;intracellular membrane-bounded organelle;DNA-binding transcription factor activity;regulation of nucleic acid-templated transcription;membrane-bounded organelle;transcription regulator activity;regul…
BaRT2v18chr4HG197580	drought.root-control.root	0.00211272	5.0715	up-regulated	Transcription factor MYB78;Transcription factor MYB108;Transcription factor MYB21;Myb domain protein 112;MYB transcription factor	GO:1901002;GO:0005634;GO:0043565;GO:1902584;GO:0043231;GO:0003677;GO:2000070;GO:0043227;GO:0003676;GO:1901000;GO:0043229;GO:1901363;GO:0047484;GO:0043226;GO:0097159;GO:0009409;GO:0005622;GO:0005488;GO:0048584;GO:0000976;GO:0110165;GO:0009266;GO:0001067;GO:0080134;GO:1990837;GO:0045893;GO:0003690;GO:1903508;GO:1902680;GO:0051254;GO:0009628;GO:0045935;GO:0010557;GO:0031328;GO:0009891;GO:0051173;GO:…	positive regulation of response to salt stress;nucleus;sequence-specific DNA binding;positive regulation of response to water deprivation;intracellular membrane-bounded organelle;DNA binding;regulation of response to water deprivation;membrane-bounded organelle;nucleic acid binding;regulation of response to salt stress;intracellular organelle;heterocyclic compound binding;regulation of response t…	MLOC_16037.1	HORVU2Hr1G016380	HORVU.MOREX.r3.4HG0380990	MYB	Transcription factor MYB78;Transcription factor MYB108;Transcription factor MYB21;Myb domain protein 112;MYB transcription factor	positive regulation of response to salt stress;nucleus;sequence-specific DNA binding;positive regulation of response to water deprivation;intracellular membrane-bounded organelle;DNA binding;regulation of response to water deprivation;membrane-bounded organelle;nucleic acid binding;regulation of response to salt stress;intracellular organelle;heterocyclic compound binding;regulation of response t…
BaRT2v18chr3HG156400	drought.root-control.root	0.000101516	4.82976	up-regulated	Zinc finger protein WIP6;C2H2-type domain-containing protein;Protein TRANSPARENT TESTA 1	GO:0003700;GO:0005634;GO:0006355;GO:0140110;GO:1903506;GO:0043231;GO:2001141;GO:0043227;GO:0016301;GO:0051252;GO:0043229;GO:0016772;GO:0019219;GO:0043226;GO:0016740;GO:2000112;GO:0005622;GO:0003824;GO:0010556;GO:0110165;GO:0031326;GO:0009889;GO:0010468;GO:0051171;GO:0080090;GO:0031323;GO:0060255;GO:0019222;GO:0050794;GO:0050789;GO:0065007;GO:0048856;GO:0032502;GO:0016310;GO:0006796;GO:0006793;GO:…	DNA-binding transcription factor activity;nucleus;regulation of transcription, DNA-templated;transcription regulator activity;regulation of nucleic acid-templated transcription;intracellular membrane-bounded organelle;regulation of RNA biosynthetic process;membrane-bounded organelle;kinase activity;regulation of RNA metabolic process;intracellular organelle;transferase activity, transferring phos…	MLOC_10987.1	HORVU3Hr1G049810	HORVU.MOREX.r3.3HG0300790	C2H2	Zinc finger protein WIP6;C2H2-type domain-containing protein;Protein TRANSPARENT TESTA 1	DNA-binding transcription factor activity;nucleus;regulation of transcription, DNA-templated;transcription regulator activity;regulation of nucleic acid-templated transcription;intracellular membrane-bounded organelle;regulation of RNA biosynthetic process;membrane-bounded organelle;kinase activity;regulation of RNA metabolic process;intracellular organelle;transferase activity, transferring phos…
BaRT2v18chr5HG259930	drought.root-control.root	8.79063e-06	4.77607	up-regulated	BZIP domain-containing protein;ABSCISIC ACID-INSENSITIVE 5-like protein 5	GO:0009738;GO:0003700;GO:0005634;GO:0071215;GO:0140110;GO:0043231;GO:0097306;GO:0043227;GO:0009737;GO:0043229;GO:0097305;GO:0043226;GO:0071396;GO:0005622;GO:0033993;GO:0110165;GO:0009755;GO:0032870;GO:0009725;GO:0071495;GO:0009719;GO:1901701;GO:0071310;GO:1901700;GO:0045893;GO:1903508;GO:1902680;GO:0051254;GO:0045935;GO:0010033;GO:0010557;GO:0031328;GO:0009891;GO:0051173;GO:0010604;GO:0031325;GO:…	abscisic acid-activated signaling pathway;DNA-binding transcription factor activity;nucleus;cellular response to abscisic acid stimulus;transcription regulator activity;intracellular membrane-bounded organelle;cellular response to alcohol;membrane-bounded organelle;response to abscisic acid;intracellular organelle;response to alcohol;organelle;cellular response to lipid;intracellular anatomical s…	MLOC_66648.1	HORVU5Hr1G068230	HORVU.MOREX.r3.5HG0500770	bZIP	BZIP domain-containing protein;ABSCISIC ACID-INSENSITIVE 5-like protein 5	abscisic acid-activated signaling pathway;DNA-binding transcription factor activity;nucleus;cellular response to abscisic acid stimulus;transcription regulator activity;intracellular membrane-bounded organelle;cellular response to alcohol;membrane-bounded organelle;response to abscisic acid;intracellular organelle;response to alcohol;organelle;cellular response to lipid;intracellular anatomical s…
BaRT2v18chr1HG026400	drought.root-control.root	0.000295198	4.5972	up-regulated	Homeobox-leucine zipper protein HAT4;Homeobox domain-containing protein	GO:0000981;GO:0006357;GO:0005634;GO:0043565;GO:0006355;GO:0043231;GO:0003700;GO:1903506;GO:0043227;GO:0140110;GO:2001141;GO:0043229;GO:0051252;GO:0003677;GO:0043226;GO:0019219;GO:0003676;GO:0005622;GO:2000112;GO:1901363;GO:0110165;GO:0010556;GO:0097159;GO:0031326;GO:0005488;GO:0009889;GO:0010468;GO:0051171;GO:0080090;GO:0031323;GO:0060255;GO:0019222;GO:0050794;GO:0050789;GO:0065007;GO:0000981;GO:…	DNA-binding transcription factor activity, RNA polymerase II-specific;regulation of transcription by RNA polymerase II;nucleus;sequence-specific DNA binding;regulation of transcription, DNA-templated;intracellular membrane-bounded organelle;DNA-binding transcription factor activity;regulation of nucleic acid-templated transcription;membrane-bounded organelle;transcription regulator activity;regul…	MLOC_54921.1	HORVU1Hr1G055930	HORVU.MOREX.r3.1HG0057960	HD-ZIP	Homeobox-leucine zipper protein HAT4;Homeobox domain-containing protein	DNA-binding transcription factor activity, RNA polymerase II-specific;regulation of transcription by RNA polymerase II;nucleus;sequence-specific DNA binding;regulation of transcription, DNA-templated;intracellular membrane-bounded organelle;DNA-binding transcription factor activity;regulation of nucleic acid-templated transcription;membrane-bounded organelle;transcription regulator activity;regul…
BaRT2v18chr6HG306950	drought.root-control.root	4.52192e-05	4.54755	up-regulated	Transcription factor MYB2;transcription factor MYB92;Myb domain protein 79 isoform 1;Myb-related protein MYBAS2	GO:0005634;GO:0043565;GO:0006355;GO:0043231;GO:1903506;GO:0003677;GO:0043227;GO:2001141;GO:0003676;GO:0043229;GO:0051252;GO:1901363;GO:0019219;GO:0043226;GO:0097159;GO:2000112;GO:0005622;GO:0005488;GO:0010556;GO:0110165;GO:0031326;GO:0016021;GO:0009889;GO:0031224;GO:0010468;GO:0016020;GO:0051171;GO:0080090;GO:0031323;GO:0060255;GO:0019222;GO:0050794;GO:0050789;GO:0065007	nucleus;sequence-specific DNA binding;regulation of transcription, DNA-templated;intracellular membrane-bounded organelle;regulation of nucleic acid-templated transcription;DNA binding;membrane-bounded organelle;regulation of RNA biosynthetic process;nucleic acid binding;intracellular organelle;regulation of RNA metabolic process;heterocyclic compound binding;regulation of nucleobase-containing c…	MLOC_62436.1	HORVU5Hr1G021750	HORVU.MOREX.r3.6HG0595270	MYB	Transcription factor MYB2;transcription factor MYB92;Myb domain protein 79 isoform 1;Myb-related protein MYBAS2	nucleus;sequence-specific DNA binding;regulation of transcription, DNA-templated;intracellular membrane-bounded organelle;regulation of nucleic acid-templated transcription;DNA binding;membrane-bounded organelle;regulation of RNA biosynthetic process;nucleic acid binding;intracellular organelle;regulation of RNA metabolic process;heterocyclic compound binding;regulation of nucleobase-containing c…
BaRT2v18chr2HG097310	drought.root-control.root	3.71897e-05	4.5031	up-regulated	Ethylene-responsive transcription factor 2;Ethylene responsive transcription factor 1a;AP2/ERF domain-containing protein	GO:0003700;GO:0005634;GO:0006355;GO:0140110;GO:1903506;GO:0043231;GO:2001141;GO:0003677;GO:0043227;GO:0051252;GO:0003676;GO:0043229;GO:0019219;GO:0043226;GO:1901363;GO:2000112;GO:0005622;GO:0097159;GO:0010556;GO:0005488;GO:0110165;GO:0031326;GO:0009889;GO:0010468;GO:0051171;GO:0080090;GO:0031323;GO:0060255;GO:0019222;GO:0050794;GO:0050789;GO:0065007;GO:0009620;GO:0051707;GO:0043207;GO:0009607;GO:…	DNA-binding transcription factor activity;nucleus;regulation of transcription, DNA-templated;transcription regulator activity;regulation of nucleic acid-templated transcription;intracellular membrane-bounded organelle;regulation of RNA biosynthetic process;DNA binding;membrane-bounded organelle;regulation of RNA metabolic process;nucleic acid binding;intracellular organelle;regulation of nucleoba…	MLOC_70692.1	HORVU6Hr1G062380	HORVU.MOREX.r3.6HG0600160	ERF	Ethylene-responsive transcription factor 2;Ethylene responsive transcription factor 1a;AP2/ERF domain-containing protein	DNA-binding transcription factor activity;nucleus;regulation of transcription, DNA-templated;transcription regulator activity;regulation of nucleic acid-templated transcription;intracellular membrane-bounded organelle;regulation of RNA biosynthetic process;DNA binding;membrane-bounded organelle;regulation of RNA metabolic process;nucleic acid binding;intracellular organelle;regulation of nucleoba…
BaRT2v18chr5HG235430	drought.root-control.root	0.00076014	4.48661	up-regulated	0	GO:0043565;GO:0006355;GO:0005634;GO:0008270;GO:1903506;GO:0043231;GO:0046914;GO:2001141;GO:0043227;GO:0051252;GO:0003677;GO:0043229;GO:0019219;GO:0046872;GO:0043226;GO:2000112;GO:0043169;GO:0005622;GO:0010556;GO:0003676;GO:0110165;GO:0031326;GO:0043167;GO:0009889;GO:1901363;GO:0010468;GO:0097159;GO:0051171;GO:0005488;GO:0080090;GO:0031323;GO:0060255;GO:0019222;GO:0050794;GO:0050789;GO:0065007;GO:…	sequence-specific DNA binding;regulation of transcription, DNA-templated;nucleus;zinc ion binding;regulation of nucleic acid-templated transcription;intracellular membrane-bounded organelle;transition metal ion binding;regulation of RNA biosynthetic process;membrane-bounded organelle;regulation of RNA metabolic process;DNA binding;intracellular organelle;regulation of nucleobase-containing compou…	MLOC_71376.2	HORVU5Hr1G036330	HORVU.MOREX.r3.5HG0454780	GATA	0	sequence-specific DNA binding;regulation of transcription, DNA-templated;nucleus;zinc ion binding;regulation of nucleic acid-templated transcription;intracellular membrane-bounded organelle;transition metal ion binding;regulation of RNA biosynthetic process;membrane-bounded organelle;regulation of RNA metabolic process;DNA binding;intracellular organelle;regulation of nucleobase-containing compou…
BaRT2v18chr7HG375560	drought.root-control.root	3.1847e-05	4.4318	up-regulated	Ethylene-responsive transcription factor 3;Ethylene responsive transcription factor 4;AP2/ERF domain-containing protein	GO:0003700;GO:0005634;GO:0006355;GO:0140110;GO:1903506;GO:0043231;GO:2001141;GO:0003677;GO:0043227;GO:0051252;GO:0003676;GO:0043229;GO:0019219;GO:0043226;GO:1901363;GO:2000112;GO:0005622;GO:0097159;GO:0010556;GO:0005488;GO:0110165;GO:0031326;GO:0009889;GO:0010468;GO:0051171;GO:0080090;GO:0031323;GO:0060255;GO:0019222;GO:0050794;GO:0050789;GO:0065007;GO:0006952;GO:0006950;GO:0050896	DNA-binding transcription factor activity;nucleus;regulation of transcription, DNA-templated;transcription regulator activity;regulation of nucleic acid-templated transcription;intracellular membrane-bounded organelle;regulation of RNA biosynthetic process;DNA binding;membrane-bounded organelle;regulation of RNA metabolic process;nucleic acid binding;intracellular organelle;regulation of nucleoba…	MLOC_66843.1	HORVU3Hr1G059250	HORVU.MOREX.r3.6HG0564460	ERF	Ethylene-responsive transcription factor 3;Ethylene responsive transcription factor 4;AP2/ERF domain-containing protein	DNA-binding transcription factor activity;nucleus;regulation of transcription, DNA-templated;transcription regulator activity;regulation of nucleic acid-templated transcription;intracellular membrane-bounded organelle;regulation of RNA biosynthetic process;DNA binding;membrane-bounded organelle;regulation of RNA metabolic process;nucleic acid binding;intracellular organelle;regulation of nucleoba…
BaRT2v18chr6HG315680	drought.root-control.root	0.000204719	4.22733	up-regulated	Myb transcription factor;Typical P-type R2R3 Myb protein (Fragment)	GO:0000976;GO:0005634;GO:0030154;GO:0001067;GO:0048869;GO:0043231;GO:1990837;GO:0032502;GO:0043227;GO:0003690;GO:0043229;GO:0010597;GO:0043565;GO:0043226;GO:0031540;GO:0003677;GO:0005622;GO:0009962;GO:0003676;GO:0031537;GO:0110165;GO:1901363;GO:0019372;GO:0097159;GO:0006690;GO:0005488;GO:0007623;GO:0048511;GO:0009423;GO:0046417;GO:0043650;GO:0009987;GO:0006631;GO:0043648;GO:0032787;GO:0044255;GO:…	transcription regulatory region sequence-specific DNA binding;nucleus;cell differentiation;regulatory region nucleic acid binding;cellular developmental process;intracellular membrane-bounded organelle;sequence-specific double-stranded DNA binding;developmental process;membrane-bounded organelle;double-stranded DNA binding;intracellular organelle;green leaf volatile biosynthetic process;sequence-…	MLOC_62436.1	HORVU5Hr1G081770	HORVU.MOREX.r3.6HG0612680	MYB	Myb transcription factor;Typical P-type R2R3 Myb protein (Fragment)	transcription regulatory region sequence-specific DNA binding;nucleus;cell differentiation;regulatory region nucleic acid binding;cellular developmental process;intracellular membrane-bounded organelle;sequence-specific double-stranded DNA binding;developmental process;membrane-bounded organelle;double-stranded DNA binding;intracellular organelle;green leaf volatile biosynthetic process;sequence-…
BaRT2v18chr2HG070190	drought.root-control.root	6.42428e-05	4.1752	up-regulated	Heat stress transcription factor A-3	GO:0043565;GO:0005634;GO:0006355;GO:0003700;GO:1903506;GO:0043231;GO:0140110;GO:2001141;GO:0043227;GO:0051252;GO:0003677;GO:0043229;GO:0019219;GO:0003676;GO:0043226;GO:2000112;GO:0000978;GO:0005622;GO:0010556;GO:0000987;GO:0005737;GO:0031326;GO:0000977;GO:0110165;GO:0009889;GO:0000976;GO:0010468;GO:0001067;GO:0051171;GO:1990837;GO:0080090;GO:0003690;GO:0031323;GO:1901363;GO:0060255;GO:0097159;GO:…	sequence-specific DNA binding;nucleus;regulation of transcription, DNA-templated;DNA-binding transcription factor activity;regulation of nucleic acid-templated transcription;intracellular membrane-bounded organelle;transcription regulator activity;regulation of RNA biosynthetic process;membrane-bounded organelle;regulation of RNA metabolic process;DNA binding;intracellular organelle;regulation of…	MLOC_69675.2	HORVU2Hr1G014590	HORVU.MOREX.r3.2HG0134940	HSF	Heat stress transcription factor A-3	sequence-specific DNA binding;nucleus;regulation of transcription, DNA-templated;DNA-binding transcription factor activity;regulation of nucleic acid-templated transcription;intracellular membrane-bounded organelle;transcription regulator activity;regulation of RNA biosynthetic process;membrane-bounded organelle;regulation of RNA metabolic process;DNA binding;intracellular organelle;regulation of…
BaRT2v18chr2HG091290	drought.root-control.root	2.02308e-05	4.06548	up-regulated	Transcription factor MYB48;Transcription factor MYB62;MYB transcription factor	GO:0043565;GO:0005634;GO:0006355;GO:0043231;GO:1903506;GO:0003677;GO:0043227;GO:2001141;GO:0003676;GO:0051252;GO:0043229;GO:1901363;GO:0019219;GO:0043226;GO:0097159;GO:2000112;GO:0005622;GO:0005488;GO:0010556;GO:0003700;GO:0110165;GO:0031326;GO:0140110;GO:0009889;GO:0005515;GO:0010468;GO:0051171;GO:0080090;GO:0031323;GO:0060255;GO:0019222;GO:0050794;GO:0050789;GO:0065007	sequence-specific DNA binding;nucleus;regulation of transcription, DNA-templated;intracellular membrane-bounded organelle;regulation of nucleic acid-templated transcription;DNA binding;membrane-bounded organelle;regulation of RNA biosynthetic process;nucleic acid binding;regulation of RNA metabolic process;intracellular organelle;heterocyclic compound binding;regulation of nucleobase-containing c…	MLOC_6786.1	HORVU5Hr1G021750	HORVU.MOREX.r3.2HG0180530	MYB	Transcription factor MYB48;Transcription factor MYB62;MYB transcription factor	sequence-specific DNA binding;nucleus;regulation of transcription, DNA-templated;intracellular membrane-bounded organelle;regulation of nucleic acid-templated transcription;DNA binding;membrane-bounded organelle;regulation of RNA biosynthetic process;nucleic acid binding;regulation of RNA metabolic process;intracellular organelle;heterocyclic compound binding;regulation of nucleobase-containing c…
BaRT2v18chr5HG268070	drought.root-control.root	0.00672611	4.00552	up-regulated	Transcription factor JUNGBRUNNEN 1;NAC domain-containing protein	GO:0006355;GO:0003677;GO:1903506;GO:0003676;GO:2001141;GO:1901363;GO:0051252;GO:0097159;GO:0019219;GO:0005488;GO:2000112;GO:0010556;GO:0031326;GO:0009889;GO:0010468;GO:0051171;GO:0080090;GO:0031323;GO:0060255;GO:0019222;GO:0050794;GO:0050789;GO:0065007;GO:0006355;GO:0003677;GO:1903506;GO:0003676;GO:2001141;GO:1901363;GO:0051252;GO:0097159;GO:0019219;GO:0005488;GO:2000112;GO:0010556;GO:0031326;GO:…	regulation of transcription, DNA-templated;DNA binding;regulation of nucleic acid-templated transcription;nucleic acid binding;regulation of RNA biosynthetic process;heterocyclic compound binding;regulation of RNA metabolic process;organic cyclic compound binding;regulation of nucleobase-containing compound metabolic process;binding;regulation of cellular macromolecule biosynthetic process;regula…	MLOC_60079.1	HORVU5Hr1G085220	HORVU.MOREX.r3.5HG0514310	NAC	Transcription factor JUNGBRUNNEN 1;NAC domain-containing protein	regulation of transcription, DNA-templated;DNA binding;regulation of nucleic acid-templated transcription;nucleic acid binding;regulation of RNA biosynthetic process;heterocyclic compound binding;regulation of RNA metabolic process;organic cyclic compound binding;regulation of nucleobase-containing compound metabolic process;binding;regulation of cellular macromolecule biosynthetic process;regula…
BaRT2v18chr7HG346980	drought.root-control.root	0.00221595	3.51261	up-regulated	Myb transcription factor;Typical P-type R2R3 Myb protein (Fragment);Transcription repressor MYB4	GO:0000976;GO:0030154;GO:0005634;GO:0001067;GO:0048869;GO:0043231;GO:1990837;GO:0032502;GO:0043227;GO:0003690;GO:0043229;GO:0009987;GO:0043565;GO:0043226;GO:0003677;GO:0005622;GO:0003676;GO:0110165;GO:1901363;GO:0097159;GO:0005488	transcription regulatory region sequence-specific DNA binding;cell differentiation;nucleus;regulatory region nucleic acid binding;cellular developmental process;intracellular membrane-bounded organelle;sequence-specific double-stranded DNA binding;developmental process;membrane-bounded organelle;double-stranded DNA binding;intracellular organelle;cellular process;sequence-specific DNA binding;org…	MLOC_62436.1	HORVU5Hr1G081770	HORVU.MOREX.r3.7HG0670160	MYB	Myb transcription factor;Typical P-type R2R3 Myb protein (Fragment);Transcription repressor MYB4	transcription regulatory region sequence-specific DNA binding;cell differentiation;nucleus;regulatory region nucleic acid binding;cellular developmental process;intracellular membrane-bounded organelle;sequence-specific double-stranded DNA binding;developmental process;membrane-bounded organelle;double-stranded DNA binding;intracellular organelle;cellular process;sequence-specific DNA binding;org…
BaRT2v18chr2HG089530	drought.root-control.root	0.00323537	3.44006	up-regulated	COL domain class transcription factor;Orphans transcription factor (Fragment);B-box zinc finger protein 24;Salt tolerance protein	GO:0008270;GO:0009640;GO:0005634;GO:0046914;GO:0009639;GO:0043231;GO:0046872;GO:0009791;GO:0043227;GO:0043169;GO:0009416;GO:0043229;GO:0009314;GO:0043167;GO:0043226;GO:0009628;GO:0005488;GO:0005622;GO:0007275;GO:0110165;GO:0048856;GO:0032501;GO:0032502;GO:0006355;GO:1903506;GO:2001141;GO:0051252;GO:0019219;GO:2000112;GO:0010556;GO:0031326;GO:0009889;GO:0010468;GO:0051171;GO:0080090;GO:0031323;GO:…	zinc ion binding;photomorphogenesis;nucleus;transition metal ion binding;response to red or far red light;intracellular membrane-bounded organelle;metal ion binding;post-embryonic development;membrane-bounded organelle;cation binding;response to light stimulus;intracellular organelle;response to radiation;ion binding;organelle;response to abiotic stimulus;binding;intracellular anatomical structur…	MLOC_64887.1	HORVU3Hr1G026500	HORVU.MOREX.r3.2HG0177640	DBB	COL domain class transcription factor;Orphans transcription factor (Fragment);B-box zinc finger protein 24;Salt tolerance protein	zinc ion binding;photomorphogenesis;nucleus;transition metal ion binding;response to red or far red light;intracellular membrane-bounded organelle;metal ion binding;post-embryonic development;membrane-bounded organelle;cation binding;response to light stimulus;intracellular organelle;response to radiation;ion binding;organelle;response to abiotic stimulus;binding;intracellular anatomical structur…
BaRT2v18chr3HG143160	drought.root-control.root	0.00437868	3.43285	up-regulated	WRKY domain-containing protein	GO:0043565;GO:0005634;GO:0006355;GO:0003700;GO:1903506;GO:0043231;GO:0140110;GO:2001141;GO:0043227;GO:0051252;GO:0003677;GO:0043229;GO:0019219;GO:0003676;GO:0043226;GO:2000112;GO:0005622;GO:1901363;GO:0010556;GO:0097159;GO:0110165;GO:0031326;GO:0005488;GO:0009889;GO:0010468;GO:0051171;GO:0080090;GO:0031323;GO:0060255;GO:0019222;GO:0050794;GO:0050789;GO:0065007	sequence-specific DNA binding;nucleus;regulation of transcription, DNA-templated;DNA-binding transcription factor activity;regulation of nucleic acid-templated transcription;intracellular membrane-bounded organelle;transcription regulator activity;regulation of RNA biosynthetic process;membrane-bounded organelle;regulation of RNA metabolic process;DNA binding;intracellular organelle;regulation of…	MLOC_54606.2	---NA---	HORVU.MOREX.r3.3HG0278140	WRKY	WRKY domain-containing protein	sequence-specific DNA binding;nucleus;regulation of transcription, DNA-templated;DNA-binding transcription factor activity;regulation of nucleic acid-templated transcription;intracellular membrane-bounded organelle;transcription regulator activity;regulation of RNA biosynthetic process;membrane-bounded organelle;regulation of RNA metabolic process;DNA binding;intracellular organelle;regulation of…
BaRT2v18chr3HG142550	drought.root-control.root	0.000512624	3.37697	up-regulated	WRKY domain-containing protein;Transcription factor WRKY19	GO:0043565;GO:0005634;GO:0006355;GO:0003700;GO:1903506;GO:0043231;GO:0140110;GO:2001141;GO:0043227;GO:0051252;GO:0003677;GO:0043229;GO:0019219;GO:0003676;GO:0043226;GO:2000112;GO:0000976;GO:0005622;GO:0010556;GO:0001067;GO:0110165;GO:0031326;GO:1990837;GO:0016021;GO:0009889;GO:0003690;GO:0031224;GO:0010468;GO:1901363;GO:0016020;GO:0051171;GO:0097159;GO:0080090;GO:0005488;GO:0031323;GO:0060255;GO:…	sequence-specific DNA binding;nucleus;regulation of transcription, DNA-templated;DNA-binding transcription factor activity;regulation of nucleic acid-templated transcription;intracellular membrane-bounded organelle;transcription regulator activity;regulation of RNA biosynthetic process;membrane-bounded organelle;regulation of RNA metabolic process;DNA binding;intracellular organelle;regulation of…	MLOC_44455.1	HORVU3Hr1G059220	HORVU.MOREX.r3.3HG0276810	WRKY	WRKY domain-containing protein;Transcription factor WRKY19	sequence-specific DNA binding;nucleus;regulation of transcription, DNA-templated;DNA-binding transcription factor activity;regulation of nucleic acid-templated transcription;intracellular membrane-bounded organelle;transcription regulator activity;regulation of RNA biosynthetic process;membrane-bounded organelle;regulation of RNA metabolic process;DNA binding;intracellular organelle;regulation of…
[truncated: 49 more rows]

## Sheet: leaf_DE_TF
target	contrast	adj.pval	log2FC	up.down	Pannzer annotation	GO IDs	GO terms	MLOC	HORVU	MOREX3	TF_family	BaRTannotation	GO terms
[truncated: 191 more rows]

## Sheet: TF_DELR
TF_family	Tissue	GeneNumber
bHLH	Leaf	17
MYB	Leaf	17
ERF	Leaf	16
NAC	Leaf	17
GRAS	Leaf	3
HD-ZIP	Leaf	5
HB-other	Leaf	3
bZIP	Leaf	9
C2H2	Leaf	8
C3H	Leaf	5
HSF	Leaf	4
Trihelix	Leaf	2
Dof	Leaf	9
AP2	Leaf	2
B3	Leaf	10
E2F/DP	Leaf	1
FAR1	Leaf	5
WRKY	Leaf	12
MYB_related	Leaf	11
NF-YB	Leaf	1
TCP	Leaf	2
CPP	Leaf	1
LBD	Leaf	2
MIKC_MADS	Leaf	2
EIL	Leaf	1
Nin-like	Leaf	2
DBB	Leaf	3
SRS	Leaf	2
ARF	Leaf	1
G2-like	Leaf	6
CO-like	Leaf	2
LSD	Leaf	2
NF-YC	Leaf	1
TALE	Leaf	2
ZF-HD	Leaf	4
SBP	Leaf	1
ERF	Root	8
HD-ZIP	Root	2
MYB	Root	6
C2H2	Root	5
bZIP	Root	8
GATA	Root	2
HSF	Root	1
NAC	Root	2
DBB	Root	1
WRKY	Root	4
Dof	Root	2
CO-like	Root	1
MIKC_MADS	Root	1
[truncated: 13 more rows]

## Sheet: LR_DASgenes_TFs
target	contrast	adj.pval	maxdeltaPS	log2FC	up.down	Pannzer annotation	GO IDs	GO terms	MLOC	HORVU	MOREX3	TF_family	BaRTannotation	GO terms
[truncated: 108 more rows]

[truncated: 3 more sheets: root_DAS_TF, leaf_DAS_TF, TF_DASLR]
